# Supplementary material for: Meta-analysis of GWAS of over 16,000 individuals with autism spectrum disorder highlights a novel locus at 10q24.32 and a significant overlap with schizophrenia
Source: Mol Autism. 2017 May 22;8:21. doi: 10.1186/s13229-017-0137-9 (PMC5441062; doi:10.1186/s13229-017-0137-9)
Supplement: Supplementary file 3 — Summary GWAS finding for ASD Meta-analysis ("European" Ancestries); Data reported on P < 10E-4. (XLS 119 KB) [file 13229_2017_137_MOESM3_ESM.xls]

## Sheet: Association Findings (P<1e-4)
MARKER	MARKER LOCATION	ALLELE (GT; FRQ_A:FRQ_U)	ODDS RATIO (95%CI)	P-VALUE	INFO SCORE	DIRECTION OF META	HETEROGENEITY	ASSOCIATED REGION (CLUMP)	GENES IN REGION	GWAS_CATALOG	EQTL_LCL	EQTL_CNS
rs7026354	chr9:119184126	A (A:G;0.480:0.457)	1.15 (1.09-1.20)	4.987e-08	1.01	+-+++++++++++-	18.2 (CHI2 = 15.8; DF = 1; P=0.255)	chr9:119138164..119254725	ASTN2 PAPPA PAPPA-AS1	[Anttila V et al., PMID:23793025 [Freilinger T et al., PMID:22683712	(trans)EVPLL (trans)FOXG1 (trans)MIR1229	(trans)CRX (trans)CXCL2 (trans)ENO3 (trans)GUCA1C (trans)LRTM1 (trans)SH2D2A (trans)SLC5A7 (trans)TTR
rs10780122	chr5:163569501	T (T:C;0.085:0.102)	0.79 (0.72-0.86)	2.833e-07	0.9	--+-----------	0.00 (CHI2 = 11.3; DF = 1; P=0.582)	chr5:163549613..163647529	NONE	NONE	(trans)MSL3	NONE
chr5_57079215_I	chr5:57079215	D (D:I3;0.188:0.163)	1.18 (1.10-1.26)	7.091e-07	0.988	++++++++-+++++	0.00 (CHI2 = 6.58; DF = 1; P=0.922)	chr5:56942558..57199879	LOC101928505 LOC101928539	[Horikoshi M et al., PMID:23202124	(trans)CCL1 (trans)CNTN6	(trans)PTDSS1
rs10269706	chr7:114613158	A (A:G;0.300:0.323)	0.86 (0.81-0.92)	1.525e-06	0.784	--------+-----	0.00 (CHI2 = 8.47; DF = 1; P=0.811)	chr7:114593865..114644457	MDFIC	[de With SA et al., PMID:25656473	(cis)TFEC (trans)SH2D1A	NONE
rs6886845	chr5:163639923	T (T:C;0.082:0.097)	0.81 (0.74-0.88)	1.776e-06	0.979	--+-----------	0.00 (CHI2 = 11.4; DF = 1; P=0.573)	chr5:163549613..163644335	NONE	NONE	(trans)MSL3	NONE
rs2235392	chr6:11764061	A (A:G;0.404:0.431)	0.88 (0.84-0.93)	2.163e-06	0.97	--------++---+	10.5 (CHI2 = 14.5; DF = 1; P=0.338)	chr6:11712240..11774626	ADTRP	[Beaty TH et al., PMID:21618603	(cis)C6orf105	(trans)ADAL (trans)ALPP (trans)C14orf126 (trans)C2CD4B (trans)C6orf170 (trans)CSF3 (trans)CYP4F3 (trans)DENND4C (trans)GNB4 (trans)MCART1 (trans)MED23 (trans)METTL2B (trans)RSAD2 (trans)SLC14A1 (trans)SLC5A8 (trans)SPC24 (trans)SRD5A3 (trans)TMEM156 (trans)ZNF568
rs12534801	chr7:133053154	A (A:C;0.754:0.779)	0.87 (0.82-0.92)	2.205e-06	0.98	-----+------+-	27.7 (CHI2 = 17.9; DF = 1; P=0.158)	chr7:132938039..133332045	EXOC4 MIR6133	NONE	(cis)EXOC4 (trans)FGFBP2	(trans)PGAM2
rs112096205	chr13:70915010	A (A:G;0.086:0.066)	1.25 (1.14-1.37)	2.414e-06	0.995	++-+++++++++++	0.00 (CHI2 = 9.90; DF = 1; P=0.702)	chr13:70906161..70997465	NONE	NONE	NONE	NONE
rs198540	chr17:48643801	T (T:C;0.677:0.656)	1.15 (1.08-1.22)	2.419e-06	0.833	+++++++--+++++	20.9 (CHI2 = 16.4; DF = 1; P=0.226)	chr17:48642502..48653354	CACNA1G	NONE	(cis)SPATA20	NONE
rs12538505	chr7:133136872	T (T:C;0.485:0.509)	0.89 (0.85-0.93)	2.621e-06	1.01	---+----------	0.00 (CHI2 = 11.1; DF = 1; P=0.594)	chr7:133070492..133297858	EXOC4	NONE	(trans)FGFBP2	NONE
rs66847009	chr12:3982482	T (T:C;0.085:0.103)	0.81 (0.74-0.89)	3.6e-06	0.927	+-------------	1.90 (CHI2 = 13.2; DF = 1; P=0.429)	chr12:3890095..3987881	PARP11	NONE	(cis)C12orf5 (cis)PARP11 (trans)SH2D1A (trans)TPM2	NONE
rs62441548	chr7:4992306	A (A:G;0.116:0.104)	1.22 (1.12-1.32)	4.9e-06	0.92	--+++-+++-++++	51.5 (CHI2 = 26.8; DF = 1; P=0.013)	chr7:4952056..5070869	MMD2 RNF216P1	NONE	NONE	NONE
rs4840484	chr8:10297049	T (T:C;0.748:0.720)	1.14 (1.08-1.21)	5.017e-06	0.964	++++++++-+++-+	0.00 (CHI2 = 7.61; DF = 1; P=0.868)	chr8:10288007..10419340	LINCR-0001 PRSS55	NONE	(cis)BLK (trans)KDM5D	NONE
rs77116141	chr13:111772414	T (T:C;0.784:0.811)	0.87 (0.81-0.92)	5.339e-06	0.959	+-------------	0.00 (CHI2 = 5.60; DF = 1; P=0.959)	chr13:111719291..111780597	ARHGEF7 ARHGEF7-AS2 LINC00368	NONE	(cis)ARHGEF7 (cis)RAB20 (trans)BMP4 (trans)C8orf31 (trans)CCR9 (trans)COL5A3 (trans)CXCL14 (trans)EEF1A2 (trans)EFEMP1 (trans)FAM49A (trans)KDM5D (trans)LOC100134868 (trans)LZTFL1 (trans)PHF16 (trans)PRICKLE2 (trans)RAI14 (trans)T (trans)TRAT1	NONE
rs9869409	chr3:179995001	A (A:G;0.078:0.061)	1.25 (1.14-1.38)	5.364e-06	1	++++++++++++++	0.00 (CHI2 = 5.81; DF = 1; P=0.953)	chr3:179909463..180292831	LOC100505609	NONE	(cis)USP13 (trans)LPHN2	(trans)AMICA1 (trans)ARAP3 (trans)ARHGAP4 (trans)BARHL1 (trans)CD247 (trans)CHAD (trans)DGKD (trans)ESPNL (trans)GRM4 (trans)LYPD5 (trans)MORN1 (trans)MTNR1A (trans)PCP2 (trans)SCGN (trans)SEPT12 (trans)TMEM52 (trans)TNXB
rs115254791	chr6:29910457	T (T:G;0.397:0.421)	0.87 (0.82-0.92)	5.846e-06	0.701	----------++--	13.5 (CHI2 = 15.0; DF = 1; P=0.306)	chr6:29806901..29923941	HCG4B HLA-A HLA-H	NONE	(cis)GABBR1 (cis)HCG4P6 (cis)HLA-A (cis)HLA-G (cis)HLA-H (cis)HLA-J (cis)HLA-L (cis)ZFP57 (cis)ZNRD1 (trans)ADAMDEC1 (trans)ENTHD1 (trans)GLUL (trans)RAI14 (trans)TBC1D30	(cis)HLA-A (trans)HLA-A
rs72767788	chr9:124971170	A (A:C;0.825:0.840)	0.85 (0.79-0.91)	6.42e-06	0.903	--------------	0.00 (CHI2 = 5.35; DF = 1; P=0.967)	chr9:124971170..124974419	LHX6	NONE	NONE	NONE
rs4335732	chr15:96866320	T (T:C;0.371:0.342)	1.14 (1.08-1.21)	6.633e-06	0.796	+++++++++-+++-	0.00 (CHI2 = 4.09; DF = 1; P=0.990)	chr15:96828186..96866320	NR2F2-AS1	NONE	(cis)MIR1469 (trans)EVC	NONE
rs142968358	chr6:23819235	T (T:G;0.555:0.528)	1.13 (1.07-1.19)	7.06e-06	0.911	+-+-+++++-+++-	0.00 (CHI2 = 11.1; DF = 1; P=0.600)	chr6:23671847..23905645	NONE	NONE	(cis)ALDH5A1 (trans)BEX4 (trans)LGALS14	NONE
rs7952100	chr11:132936734	C (C:G;0.254:0.236)	1.14 (1.08-1.21)	7.128e-06	0.957	+++++++++-++++	19.1 (CHI2 = 16.0; DF = 1; P=0.245)	chr11:132912844..132936734	OPCML	NONE	(cis)SPATA19 (trans)IGSF3	NONE
rs12143369	chr1:236913213	C (C:G;0.604:0.579)	1.12 (1.07-1.18)	7.224e-06	0.954	+++++++++--+-+	12.7 (CHI2 = 14.8; DF = 1; P=0.314)	chr1:236822322..236947134	ACTN2	NONE	(trans)FLOT2 (trans)TNFSF11	NONE
rs7762549	chr6:46114601	A (A:G;0.382:0.405)	0.89 (0.85-0.94)	7.273e-06	1	---+--------++	18.7 (CHI2 = 15.9; DF = 1; P=0.250)	chr6:46044196..46150542	CLIC5 ENPP4 ENPP5	NONE	(cis)ENPP4 (cis)SUPT3H (trans)OXTR (trans)PTPRK	(cis)ENPP5
rs76188283	chr3:71024696	T (T:C;0.113:0.098)	1.21 (1.11-1.31)	7.525e-06	0.945	++-+++++-+++++	0.00 (CHI2 = 8.06; DF = 1; P=0.839)	chr3:70907066..71160361	FOXP1	[Levine DM et al., PMID:24121790	(trans)ASRGL1 (trans)CHST2 (trans)FGFBP2 (trans)INA	(trans)HSD11B1 (trans)NUDT21
rs1926229	chr1:198593312	C (C:G;0.784:0.768)	1.14 (1.08-1.22)	8.822e-06	0.976	+++0+++++++++-	0.00 (CHI2 = 8.97; DF = 1; P=0.775)	chr1:198543996..198593807	NONE	NONE	(trans)FERMT2	(trans)DUSP2 (trans)FCER2 (trans)WFIKKN1 (trans)WNT1
rs74990397	chr8:10470068	T (T:C;0.517:0.483)	1.12 (1.07-1.18)	1.033e-05	0.946	++++++++++++++	0.00 (CHI2 = 8.04; DF = 1; P=0.841)	chr8:9708433..11463015	BLK C8orf74 FAM167A FAM167A-AS1 LINC00208 LINC00599 LINCR-0001 LOC101929229 MIR124-1 MIR1322 MIR4286 MIR598 MSRA MTMR9 PINX1 PRSS55 RP1L1 SLC35G5 SOX7 TDH XKR6	[Bis JC et al., PMID:21909108 [Graham RR et al., PMID:19165918 [Gregersen PK et al., PMID:19503088 [Han JW et al., PMID:19838193 [Hom G et al., PMID:18204098 [Kathiresan S et al., PMID:19060906 [Kottyan LC et al., PMID:25017104 [Lee YC et al., PMID:22446961 [Lee YH et al., PMID:23053960 [Martin JE et al., PMID:23740937 [Okada Y et al., PMID:24390342 [Onouchi Y et al., PMID:22446962 [Scherag A et …	(cis)BLK (cis)CTSB (cis)FAM167A (cis)FAM66A (cis)FDFT1 (cis)MSRA (cis)NEIL2 (cis)PPP1R3B (trans)ABP1 (trans)ADCY9 (trans)BLK (trans)C20orf103 (trans)CACNB2 (trans)CCND3 (trans)CKLF (trans)CPNE1 (trans)DPYD (trans)EPB41L2 (trans)ETHE1 (trans)FFAR1 (trans)FLOT2 (trans)FXYD2 (trans)GALNT9 (trans)HEBP2 (trans)IL18R1 (trans)KDM5D (trans)LEF1 (trans)LOC158376 (trans)MGC14436 (trans)NDN (trans)PCCB (tra…	(trans)AHSP (trans)ARAP2 (trans)CA1 (trans)CAPS (trans)DEFA1 (trans)DEFA3 (trans)ENPP6 (trans)ESF1 (trans)FABP4 (trans)FCER2 (trans)GOLIM4 (trans)HBG1 (trans)HBG2 (trans)INHBA (trans)KLK1 (trans)KRCC1 (trans)MCL1 (trans)MYC (trans)SCGB1D2 (trans)SCGB2A2 (trans)SLC47A2 (trans)SULT1A2 (trans)TTR
rs12609867	chr19:30306552	A (A:G;0.192:0.219)	0.86 (0.81-0.92)	1.054e-05	0.882	----------+--+	24.2 (CHI2 = 17.1; DF = 1; P=0.193)	chr19:30263322..30328851	CCNE1	[Figueroa JD et al., PMID:24163127 [Rothman N et al., PMID:20972438	NONE	NONE
chr3_133176401_I	chr3:133176401	I2 (I2:D;0.067:0.057)	1.33 (1.17-1.51)	1.201e-05	0.655	--------------	0.00 (CHI2 = 8.23; DF = 1; P=0.828)	chr3:133171505..133176402	BFSP2	NONE	NONE	NONE
rs4545921	chr19:49646006	A (A:G;0.411:0.390)	1.12 (1.06-1.18)	1.207e-05	0.992	-+++++++++++++	0.00 (CHI2 = 8.06; DF = 1; P=0.839)	chr19:49620236..49659014	C19orf73 HRC LIN7B PPFIA3	NONE	(trans)NRN1	NONE
rs1088553	chr7:77947894	T (T:C;0.608:0.638)	0.89 (0.85-0.94)	1.235e-05	0.972	++-----------+	0.00 (CHI2 = 10.2; DF = 1; P=0.675)	chr7:77862252..77953248	MAGI2	NONE	NONE	NONE
chr17_48543624_I	chr17:48543624	I2 (I2:D;0.276:0.296)	0.89 (0.84-0.93)	1.29e-05	0.986	+++++++-+++++-	0.00 (CHI2 = 12.2; DF = 1; P=0.511)	chr17:48501657..48575725	ACSF2 CHAD RSAD1	NONE	(cis)ACSF2 (cis)SPATA20	(cis)ACSF2
rs75764795	chr9:16857335	T (T:C;0.101:0.085)	1.21 (1.11-1.32)	1.331e-05	0.958	+---++++++++-+	0.00 (CHI2 = 12.6; DF = 1; P=0.475)	chr9:16841213..16907999	BNC2	[Eriksson N et al., PMID:20585627	(trans)TBC1D8	NONE
rs74469561	chr3:70929100	T (T:G;0.084:0.073)	1.24 (1.13-1.37)	1.357e-05	0.902	++-+++++++++-+	0.00 (CHI2 = 7.88; DF = 1; P=0.851)	chr3:70900385..71012580	FOXP1	[Levine DM et al., PMID:24121790	(trans)INA	(trans)HSD11B1
rs12917054	chr15:85423857	T (T:C;0.208:0.229)	0.87 (0.82-0.93)	1.417e-05	0.976	+-------+-----	0.00 (CHI2 = 8.64; DF = 1; P=0.799)	chr15:84917314..85452820	ALPK3 DNM1P41 GOLGA6L5P LINC00933 LOC102724034 LOC103171574 NMB SCAND2P SEC11A SLC28A1 UBE2Q2P1 WDR73 ZNF592 ZSCAN2	NONE	(trans)C3orf14 (trans)L1TD1 (trans)RAI14 (trans)VIM	NONE
rs2979184	chr8:8326139	T (T:C;0.796:0.770)	1.14 (1.08-1.21)	1.417e-05	0.997	-+++++++++++++	0.00 (CHI2 = 9.02; DF = 1; P=0.771)	chr8:8317033..8361139	NONE	NONE	NONE	NONE
rs57762306	chr13:107067721	A (A:G;0.236:0.263)	0.88 (0.83-0.93)	1.517e-05	0.965	------+--+---+	0.00 (CHI2 = 7.60; DF = 1; P=0.869)	chr13:107040032..107109384	NONE	NONE	(trans)ARHGAP44 (trans)CCDC19 (trans)HMGA2 (trans)SAT1 (trans)SLC46A3	NONE
rs12659560	chr5:179609305	T (T:C;0.437:0.419)	1.12 (1.07-1.18)	1.531e-05	0.895	+++++++-+++++-	0.00 (CHI2 = 11.9; DF = 1; P=0.529)	chr5:179601491..179616398	RASGEF1C	NONE	(trans)CD244 (trans)NFIL3	NONE
rs9962572	chr18:49675410	T (T:G;0.812:0.833)	0.86 (0.81-0.92)	1.557e-05	0.943	++----------+-	0.00 (CHI2 = 11.8; DF = 1; P=0.542)	chr18:49670828..49701229	NONE	NONE	NONE	NONE
chr6_11731871_I	chr6:11731871	I2 (I2:D;0.365:0.338)	1.12 (1.06-1.18)	1.572e-05	0.991	--+------+----	0.00 (CHI2 = 12.4; DF = 1; P=0.494)	chr6:11728863..11753431	ADTRP	[Beaty TH et al., PMID:21618603	(cis)C6orf105	(trans)C2CD4B (trans)CSF3
rs12886621	chr14:29644348	T (T:G;0.885:0.865)	1.19 (1.10-1.28)	1.621e-05	0.917	+++++++-+-++++	0.00 (CHI2 = 11.7; DF = 1; P=0.547)	chr14:29540108..29681138	NONE	NONE	(cis)FOXG1 (trans)HDGFRP3	NONE
rs261351	chr20:5041677	T (T:C;0.294:0.308)	0.88 (0.83-0.93)	1.675e-05	0.86	---+-----+--0-	24.9 (CHI2 = 17.3; DF = 1; P=0.186)	chr20:5029207..5042089	NONE	NONE	NONE	NONE
rs7835763	chr8:119094919	A (A:T;0.793:0.769)	1.14 (1.07-1.21)	1.722e-05	1	-+--++++0+++++	35.5 (CHI2 = 20.1; DF = 1; P=0.091)	chr8:119094919..119125596	EXT1	NONE	NONE	NONE
rs79857083	chr1:44283497	T (T:C;0.601:0.575)	1.12 (1.07-1.18)	1.83e-05	0.887	+--+++++++++++	18.0 (CHI2 = 15.8; DF = 1; P=0.257)	chr1:43970956..44369435	KDM4A KDM4A-AS1 LOC101929592 MIR6079 PTPRF ST3GAL3	[Perry JR et al., PMID:25231870 [Ripke S et al., PMID:25056061	(cis)B4GALT2 (cis)BTBD19 (cis)DPH2 (cis)EBNA1BP2 (cis)ERI3 (cis)MED8 (cis)ST3GAL3 (cis)TIE1	NONE
rs1738638	chr6:83948518	A (A:T;0.742:0.762)	0.87 (0.81-0.93)	1.934e-05	0.784	---------+--++	7.40 (CHI2 = 14.0; DF = 1; P=0.372)	chr6:83911265..84020324	ME1	NONE	(cis)ME1 (cis)RWDD2A	NONE
rs112069136	chr6:29911228	A (A:T;0.309:0.338)	0.86 (0.80-0.92)	1.953e-05	0.62	+-------+-----	0.00 (CHI2 = 9.25; DF = 1; P=0.753)	chr6:29604683..29923497	HCG4 HCG4B HLA-A HLA-F HLA-F-AS1 HLA-G HLA-H IFITM4P LOC554223 MOG ZFP57	NONE	(cis)GABBR1 (cis)HCG4P6 (cis)HLA-A (cis)HLA-F (cis)HLA-G (cis)HLA-H (cis)HLA-J (cis)HLA-L (cis)ZFP57 (cis)ZNRD1 (trans)ADAMDEC1 (trans)ENTHD1 (trans)GLUL (trans)RAI14 (trans)TBC1D30	(cis)HLA-A (trans)EGR2 (trans)HLA-A (trans)PTGS2
rs7449665	chr6:144122363	A (A:G;0.130:0.147)	0.85 (0.79-0.92)	2e-05	0.968	+-------------	23.4 (CHI2 = 16.9; DF = 1; P=0.200)	chr6:144101139..144154911	PHACTR2	NONE	(trans)VWDE	NONE
rs138457704	chr16:8010616	A (A:G;0.194:0.172)	1.16 (1.08-1.24)	2.066e-05	0.862	-++++-+++++++-	16.9 (CHI2 = 15.6; DF = 1; P=0.269)	chr16:7964385..8021944	NONE	NONE	NONE	NONE
rs596777	chr4:17147731	A (A:G;0.753:0.781)	0.88 (0.83-0.93)	2.088e-05	0.986	------+----+--	9.90 (CHI2 = 14.4; DF = 1; P=0.344)	chr4:17120233..17182959	LOC101929123	NONE	NONE	NONE
rs59044317	chr12:3999915	A (A:C;0.842:0.822)	1.17 (1.09-1.25)	2.139e-05	0.864	+++++++++++++-	0.00 (CHI2 = 10.2; DF = 1; P=0.675)	chr12:3992808..4001019	NONE	NONE	(cis)PARP11	NONE
rs9387201	chr6:114608143	C (C:G;0.108:0.094)	1.22 (1.11-1.33)	2.269e-05	0.803	+++-+++++-+-+-	10.4 (CHI2 = 14.5; DF = 1; P=0.339)	chr6:114608143..114855860	LOC101927768	NONE	(cis)MARCKS	NONE
rs2594448	chr7:114622559	A (A:G;0.485:0.457)	1.11 (1.06-1.17)	2.278e-05	0.987	++++++-+-+++++	0.00 (CHI2 = 12.1; DF = 1; P=0.517)	chr7:114593865..114684099	MDFIC	[de With SA et al., PMID:25656473	(cis)TFEC (trans)SH2D1A (trans)SLC12A7	NONE
chr2_47307640_D	chr2:47307640	I2 (I2:D;0.600:0.622)	0.88 (0.83-0.93)	2.304e-05	0.714	++++++++--++++	0.00 (CHI2 = 7.52; DF = 1; P=0.873)	chr2:47286355..47307640	TTC7A	NONE	NONE	(cis)PIGF
rs12395694	chr23:115781926	T (T:C;0.526:0.492)	1.09 (1.05-1.14)	2.339e-05	0.9955	(++)+-+++++++/+--++--+-	0.00 (CHI2 = 0.92; DF = 1; P=0.336)	chr23:115624958..115861491	NONE	NONE	NONE	NONE
rs80218659	chr3:71047352	A (A:G;0.937:0.945)	0.79 (0.70-0.88)	2.361e-05	0.89	--+----------+	0.00 (CHI2 = 7.37; DF = 1; P=0.882)	chr3:71047352..71194680	FOXP1	NONE	(trans)ASRGL1 (trans)CHST2 (trans)FGFBP2	(trans)NUDT21
rs6079556	chr20:14745223	A (A:C;0.428:0.448)	0.90 (0.86-0.94)	2.387e-05	1.01	+-+--+--+---+-	40.1 (CHI2 = 21.6; DF = 1; P=0.060)	chr20:14696013..14913496	MACROD2 MACROD2-AS1	[Anney R et al., PMID:20663923	NONE	NONE
rs2368138	chr2:181089700	A (A:C;0.329:0.306)	1.12 (1.06-1.18)	2.417e-05	0.995	+-++++++-+++++	10.1 (CHI2 = 14.4; DF = 1; P=0.342)	chr2:181003088..181306647	NONE	NONE	(trans)IL15 (trans)SPAG6	NONE
rs9300913	chr13:104993149	A (A:G;0.685:0.661)	1.15 (1.08-1.22)	2.419e-05	0.692	++++++++++++++	0.00 (CHI2 = 12.9; DF = 1; P=0.450)	chr13:104993149..104993193	NONE	NONE	NONE	NONE
rs4729363	chr7:97098496	A (A:T;0.222:0.246)	0.88 (0.83-0.93)	2.427e-05	0.982	--+--------+--	23.6 (CHI2 = 17.0; DF = 1; P=0.199)	chr7:97084047..97098946	NONE	NONE	NONE	NONE
rs12376797	chr9:119294541	T (T:C;0.222:0.238)	0.88 (0.83-0.93)	2.672e-05	0.975	-------------+	15.6 (CHI2 = 15.4; DF = 1; P=0.282)	chr9:119144336..119529014	ASTN2 ASTN2-AS1 PAPPA PAPPA-AS1 TRIM32	[Anttila V et al., PMID:23793025 [Freilinger T et al., PMID:22683712	(cis)C9orf27 (trans)APOBEC3B (trans)L1TD1 (trans)MIR1229	(trans)CRX (trans)CXCL2 (trans)DDX6 (trans)ENO3 (trans)GUCA1C (trans)LRTM1 (trans)SH2D2A (trans)SLC5A7 (trans)TTR
rs7179582	chr15:34128532	A (A:G;0.394:0.418)	0.89 (0.85-0.94)	2.736e-05	0.905	--------+-----	0.00 (CHI2 = 9.94; DF = 1; P=0.699)	chr15:34106037..34198564	AVEN RYR3	NONE	(cis)SLC12A6 (trans)GSTT1	(trans)FABP4
chr6_98461489_D	chr6:98461489	I5 (I5:D;0.618:0.643)	0.89 (0.85-0.94)	2.745e-05	0.959	++++++++++++++	0.00 (CHI2 = 4.04; DF = 1; P=0.991)	chr6:98233195..98591810	MIR2113	[Davies G et al., PMID:25644384 [MÃŒhleisen et al., PMID:24618891 [Rietveld CA et al., PMID:23722424 [Rietveld CA et al., PMID:25201988 [Wang Y et al., PMID:25601762	(trans)SHE	(trans)TPM2
rs113706540	chr7:95104945	T (T:C;0.149:0.169)	0.86 (0.80-0.92)	2.77e-05	0.921	--------------	0.00 (CHI2 = 6.09; DF = 1; P=0.943)	chr7:95080493..95161660	ASB4	NONE	(cis)SGCE (trans)DDX43 (trans)HOXB2	(trans)BCORL1 (trans)EPS8L2
rs11608890	chr12:132571956	T (T:G;0.883:0.894)	0.83 (0.76-0.90)	2.945e-05	0.801	--+-----+-----	9.20 (CHI2 = 14.3; DF = 1; P=0.352)	chr12:132417451..132571956	EP400 EP400NL PUS1 SNORA49	NONE	(cis)DDX51 (cis)GALNT9	(trans)OFD1
rs77807748	chr2:142126033	A (A:G;0.076:0.068)	1.27 (1.14-1.43)	2.981e-05	0.717	-+++++++-+++++	0.00 (CHI2 = 12.9; DF = 1; P=0.448)	chr2:141894127..142167451	LRP1B	NONE	(trans)ABP1 (trans)RAB3B (trans)SPG20	(trans)C1orf194 (trans)C1orf87 (trans)C2orf39 (trans)CAPS (trans)CAPSL (trans)CCDC11 (trans)CCDC37 (trans)DYNLRB2 (trans)EFCAB1 (trans)FANK1 (trans)FBXO15 (trans)GJC2 (trans)GYG2 (trans)NUPR1 (trans)RASL12 (trans)SLC47A2 (trans)SPATA18 (trans)TEKT1 (trans)UST (trans)ZMYND10
chr6_133425670_I	chr6:133425670	I2 (I2:D;0.162:0.145)	1.16 (1.08-1.25)	3e-05	0.922	-----+--------	35.5 (CHI2 = 20.1; DF = 1; P=0.092)	chr6:133315726..133492507	LINC00326	[Kemp JP et al., PMID:24945404 [Paternoster L et al., PMID:23437003	(cis)STX7 (cis)TAAR2	NONE
rs17387110	chr15:47982492	T (T:G;0.450:0.474)	0.90 (0.86-0.95)	3.116e-05	0.994	--+-----------	0.00 (CHI2 = 11.2; DF = 1; P=0.594)	chr15:47933163..48014565	SEMA6D	NONE	(cis)CTXN2	NONE
rs9507193	chr13:24487594	A (A:G;0.353:0.339)	1.12 (1.06-1.18)	3.155e-05	0.927	+++++-++-+++++	15.5 (CHI2 = 15.3; DF = 1; P=0.284)	chr13:24482512..24494811	ANKRD20A19P	NONE	NONE	NONE
rs149731840	chr2:17542073	T (T:C;0.273:0.312)	0.89 (0.84-0.94)	3.177e-05	0.976	--+-----------	0.00 (CHI2 = 9.71; DF = 1; P=0.717)	chr2:17073051..17587708	NONE	NONE	(trans)ATP1B1 (trans)CA2 (trans)CASK (trans)CCL1 (trans)FXYD2 (trans)LTB (trans)RPRM (trans)SCHIP1 (trans)SGCB (trans)SIK1 (trans)TOX	(trans)CXCL10 (trans)EPSTI1 (trans)GBP4 (trans)HLA-B (trans)IFI44 (trans)IFI44L (trans)IRF1 (trans)ISG20 (trans)MX1 (trans)PARP14
rs6601581	chr8:11197598	T (T:C;0.790:0.771)	1.17 (1.09-1.26)	3.268e-05	0.663	-+++++++-+++++	0.00 (CHI2 = 8.65; DF = 1; P=0.798)	chr8:11130977..11219386	MTMR9 SLC35G5 TDH	NONE	(cis)FAM167A (cis)MSRA (cis)NEIL2 (trans)IL18R1	NONE
rs75603796	chr11:15814877	T (T:C;0.933:0.937)	0.77 (0.68-0.87)	3.271e-05	0.69	-------------+	0.00 (CHI2 = 8.44; DF = 1; P=0.813)	chr11:15774451..16059173	MIR6073 SOX6	NONE	(trans)DPYD (trans)GALNT9 (trans)LIPG (trans)LMO3 (trans)PNMAL1 (trans)SAMSN1 (trans)TMEM158	(trans)DHDH (trans)DKK1 (trans)FGFRL1 (trans)HSPA6
rs72809766	chr5:179136137	T (T:C;0.263:0.247)	1.13 (1.07-1.20)	3.292e-05	0.905	++++++++-+++++	0.00 (CHI2 = 8.77; DF = 1; P=0.790)	chr5:179098115..179238954	CANX CBY3 LTC4S MAML1 MGAT4B MIR1229 SQSTM1	[Mezzavilla M et al., PMID:24680774	(cis)MAML1 (trans)FXYD2 (trans)NXN (trans)SNORD50A (trans)SNORD79	(trans)DHX58 (trans)GBP5 (trans)IFI44 (trans)IFI44L (trans)IFIT3 (trans)IFITM1 (trans)IRF9 (trans)ISG20 (trans)MX1 (trans)OAS3 (trans)PARP14 (trans)STAT1
rs4652928	chr1:37206262	A (A:G;0.354:0.383)	0.88 (0.83-0.94)	3.377e-05	0.722	--------------	0.00 (CHI2 = 11.4; DF = 1; P=0.574)	chr1:37206262..37261085	NONE	NONE	(trans)HNMT (trans)LGALS3 (trans)UTS2	NONE
chr5_88669870_D	chr5:88669870	D (D:I4;0.118:0.102)	1.20 (1.10-1.31)	3.404e-05	0.805	-+++++++-+-+++	2.10 (CHI2 = 13.2; DF = 1; P=0.427)	chr5:88616004..88726337	NONE	NONE	NONE	NONE
rs11962556	chr6:50870212	A (A:G;0.705:0.686)	1.14 (1.07-1.21)	3.421e-05	0.784	-+++++++++++-+	0.00 (CHI2 = 12.2; DF = 1; P=0.506)	chr6:50782834..50940775	TFAP2B	[Berndt SI et al., PMID:23563607 [Lindgren CM et al., PMID:19557161 [Paternoster L et al., PMID:21935397 [Speliotes EK et al., PMID:20935630	NONE	NONE
rs77422917	chr17:73521599	A (A:C;0.264:0.242)	1.14 (1.07-1.21)	3.433e-05	0.886	+--++++++++-++	18.3 (CHI2 = 15.9; DF = 1; P=0.254)	chr17:73249256..73538143	CASKIN2 GGA3 GRB2 LLGL2 LOC100287042 MIF4GD MIR3678 MIR6785 MRPS7 SLC25A19 TMEM94 TSEN54	NONE	(cis)CD300A (cis)FDXR (cis)MRPS7 (cis)PRPSAP1 (trans)CTNND1 (trans)LOC646214 (trans)SELL	(trans)FSCN1
rs8094462	chr18:30499432	T (T:C;0.430:0.416)	1.12 (1.06-1.18)	3.467e-05	0.918	++-+++++++++++	0.00 (CHI2 = 10.9; DF = 1; P=0.612)	chr18:30355861..30805683	CCDC178	NONE	(cis)RNF125 (trans)C21orf33 (trans)DHRS1 (trans)SNAR-E	(trans)PIP4K2B (trans)SCGB1D2 (trans)SCGB2A2
rs78853604	chr8:9672263	T (T:C;0.658:0.632)	1.13 (1.07-1.20)	3.514e-05	0.775	-++++++++++++-	0.00 (CHI2 = 9.02; DF = 1; P=0.771)	chr8:9481687..9736466	MIR597 TNKS	NONE	(cis)PPP1R3B	(trans)ANXA8L2 (trans)ARC (trans)DUSP2 (trans)FCER2 (trans)GPR3 (trans)INHBA (trans)LAMB3 (trans)LMCD1 (trans)NPAS4 (trans)PDYN
rs13190639	chr5:110159847	T (T:C;0.769:0.785)	0.85 (0.79-0.92)	3.707e-05	0.623	------------+-	0.00 (CHI2 = 10.4; DF = 1; P=0.657)	chr5:110158480..110196467	NONE	[Bonnelykke K et al., PMID:23817571	NONE	NONE
rs72713828	chr9:16855132	T (T:C;0.090:0.075)	1.21 (1.11-1.33)	3.737e-05	0.957	++--++++++++-+	23.6 (CHI2 = 17.0; DF = 1; P=0.198)	chr9:16836723..16883602	BNC2	[Eriksson N et al., PMID:20585627	NONE	NONE
rs17629195	chr5:153676502	T (T:C;0.366:0.350)	1.12 (1.06-1.18)	3.773e-05	0.979	++++++-++-+++-	34.1 (CHI2 = 19.7; DF = 1; P=0.102)	chr5:153573938..153699515	GALNT10	[Ripke S et al., PMID:25056061	(cis)GALNT10	NONE
rs7323372	chr13:53857542	T (T:C;0.568:0.595)	0.90 (0.86-0.95)	3.921e-05	0.988	+---+---------	36.1 (CHI2 = 20.3; DF = 1; P=0.087)	chr13:53645933..54054920	LINC01065	NONE	(cis)CKAP2 (trans)ATP7B (trans)GDPD5 (trans)HLA-DRA (trans)IL13	(cis)SUGT1 (trans)CRABP1 (trans)CXCL11 (trans)ENPP6 (trans)FGL2 (trans)KIAA0232 (trans)KIAA1199 (trans)SLC47A1 (trans)SLPI
rs1321507	chr6:51826281	A (A:G;0.388:0.407)	0.90 (0.85-0.94)	3.922e-05	0.948	---+----+++-+-	30.4 (CHI2 = 18.6; DF = 1; P=0.133)	chr6:51803149..51826281	PKHD1	NONE	(trans)HEBP2	NONE
rs13204629	chr6:144139851	A (A:G;0.853:0.841)	1.17 (1.09-1.26)	3.925e-05	0.839	-+++++-+++++-+	0.00 (CHI2 = 11.2; DF = 1; P=0.594)	chr6:144139851..144161744	PHACTR2	NONE	NONE	NONE
rs3827991	chr20:19528756	C (C:G;0.128:0.142)	0.86 (0.80-0.92)	3.933e-05	0.985	-------------+	0.00 (CHI2 = 8.52; DF = 1; P=0.807)	chr20:19479710..19573595	SLC24A3	NONE	(trans)ENC1 (trans)ST7	(trans)C1orf194 (trans)CAPS (trans)PIP4K2B (trans)SLC47A2
chr16_62649826_D	chr16:62649826	D (D:I3;0.052:0.062)	0.77 (0.68-0.87)	4.03e-05	0.724	+-------------	16.6 (CHI2 = 15.5; DF = 1; P=0.272)	chr16:62649826..62649826	NONE	NONE	NONE	NONE
rs6923580	chr6:6355602	A (A:C;0.071:0.059)	1.24 (1.12-1.37)	4.098e-05	0.985	++-+++++++++++	0.00 (CHI2 = 5.31; DF = 1; P=0.968)	chr6:6353056..6375309	LY86-AS1	NONE	(cis)F13A1	NONE
chr8_39593565_D	chr8:39593565	I5 (I5:D;0.515:0.495)	1.12 (1.06-1.17)	4.098e-05	0.894	--------++---+	0.00 (CHI2 = 11.9; DF = 1; P=0.532)	chr8:39192481..39609560	ADAM18 ADAM2 ADAM3A ADAM5 LOC100130964	NONE	(trans)GRAP2 (trans)LPAR1 (trans)LRCH2 (trans)PDGFC (trans)PLA2G16 (trans)SERPINB1 (trans)SIRPG	NONE
chr6_148312094_D	chr6:148312094	I2 (I2:D;0.126:0.140)	0.84 (0.77-0.91)	4.098e-05	0.738	+-+++++++-++++	21.2 (CHI2 = 16.4; DF = 1; P=0.224)	chr6:148290945..148398226	NONE	NONE	(cis)UST (trans)DUSP6 (trans)FZD6	(trans)CXCR4 (trans)TOB1
rs7024761	chr9:115096346	A (A:G;0.219:0.199)	1.14 (1.07-1.21)	4.139e-05	0.99	++++++++-+++++	0.00 (CHI2 = 9.26; DF = 1; P=0.752)	chr9:114918772..115147463	HSDL2 MIR3134 PTBP3 SUSD1	NONE	(cis)HSDL2 (cis)ROD1 (trans)LOC144571 (trans)SERPINA1	NONE
rs10784860	chr12:70944714	T (T:C;0.285:0.305)	0.89 (0.84-0.94)	4.179e-05	0.964	------------+-	0.00 (CHI2 = 7.66; DF = 1; P=0.865)	chr12:70913328..70944714	PTPRB	NONE	NONE	NONE
rs342020	chr3:6880004	A (A:G;0.197:0.183)	1.14 (1.07-1.22)	4.32e-05	0.936	-+-++++++-++++	0.00 (CHI2 = 10.7; DF = 1; P=0.633)	chr3:6880004..6902624	NONE	NONE	NONE	NONE
rs2846508	chr6:162946697	T (T:C;0.183:0.199)	0.88 (0.83-0.94)	4.466e-05	1.01	--------------	0.00 (CHI2 = 9.70; DF = 1; P=0.718)	chr6:162936188..163275358	PACRG PARK2	NONE	(trans)MAP1B (trans)RPS4Y1	NONE
chr6_116315485_D	chr6:116315485	D (D:I3;0.742:0.720)	1.14 (1.07-1.21)	4.634e-05	0.828	++++++++-+++++	0.00 (CHI2 = 3.53; DF = 1; P=0.995)	chr6:116315485..116422847	FRK NT5DC1 TPI1P3	[Yu Y et al., PMID:21665990	(cis)FAM26F (cis)NT5DC1 (trans)CCDC19 (trans)FAM154B (trans)FEZ1	NONE
rs12185415	chr18:41246545	A (A:G;0.276:0.253)	1.12 (1.06-1.19)	4.692e-05	0.988	++-++++++++++-	0.00 (CHI2 = 5.74; DF = 1; P=0.955)	chr18:41180109..41359380	NONE	NONE	(trans)GSTT1 (trans)MIR650	NONE
rs113822077	chr17:73427269	C (C:G;0.103:0.086)	1.20 (1.10-1.31)	4.753e-05	0.903	++-+++++++++++	0.00 (CHI2 = 9.33; DF = 1; P=0.747)	chr17:73240103..73534746	CASKIN2 GGA3 GRB2 LLGL2 LOC100287042 MIF4GD MIR3678 MIR6785 MRPS7 SLC25A19 TMEM94 TSEN54	NONE	(cis)CD300A (cis)FDXR (cis)MRPS7 (cis)PRPSAP1 (trans)CTNND1 (trans)LOC646214 (trans)SELL	(trans)FSCN1
rs1496858	chr12:130878897	T (T:C;0.079:0.067)	1.22 (1.11-1.34)	4.839e-05	0.965	++++++++-+++++	0.00 (CHI2 = 11.3; DF = 1; P=0.585)	chr12:130869054..130887649	RIMBP2	NONE	(cis)RIMBP2 (trans)CHL1 (trans)CRIM1 (trans)NFIL3	NONE
rs192259652	chr20:14842867	A (A:T;0.838:0.847)	0.85 (0.78-0.92)	4.865e-05	0.727	-+------+----+	28.3 (CHI2 = 18.1; DF = 1; P=0.152)	chr20:14842867..14842867	MACROD2	NONE	NONE	NONE
chr12_96131182_D	chr12:96131182	I2 (I2:D;0.693:0.720)	0.89 (0.85-0.94)	5.03e-05	0.977	+-++++++++++++	0.00 (CHI2 = 11.0; DF = 1; P=0.605)	chr12:96089725..96283474	CCDC38 NTN4 SNRPF	[Soler Artigas M et al., PMID:21946350	(cis)SNRPF (trans)IFNGR1 (trans)IGF2BP3 (trans)L1TD1	(trans)SLC45A4
rs6502665	chr17:18617436	A (A:G;0.776:0.795)	0.88 (0.82-0.94)	5.044e-05	0.907	--------++--+-	26.3 (CHI2 = 17.6; DF = 1; P=0.171)	chr17:18583669..18618644	ZNF286B	NONE	NONE	NONE
rs2915966	chr19:11243254	T (T:C;0.184:0.198)	0.86 (0.80-0.93)	5.134e-05	0.773	-+-+----------	11.2 (CHI2 = 14.6; DF = 1; P=0.331)	chr19:11220410..11256176	LDLR MIR6886 SPC24	[Kim YJ et al., PMID:21909109	(trans)ALDH1A1	NONE
rs67632703	chr16:75158001	A (A:C;0.441:0.421)	1.11 (1.06-1.17)	5.197e-05	0.888	-+++-+++++++--	19.2 (CHI2 = 16.0; DF = 1; P=0.244)	chr16:75152826..75211347	ZFP1	NONE	NONE	NONE
rs1513723	chr8:66703788	C (C:G;0.384:0.402)	0.90 (0.85-0.95)	5.227e-05	0.958	-++----------+	16.1 (CHI2 = 15.4; DF = 1; P=0.278)	chr8:66607219..66755163	MTFR1 PDE7A	NONE	(cis)ARMC1 (cis)DNAJC5B (cis)MTFR1 (trans)EPHB1 (trans)LIPG	(trans)CXCL9 (trans)GBP4 (trans)IFIH1
rs73213297	chr23:115801625	T (T:G;0.184:0.160)	1.13 (1.07-1.20)	5.228e-05	0.7945	(++)+-++++-++/+--++--++	0.00 (CHI2 = 0.00; DF = 1; P=0.961)	chr23:115670837..115861491	NONE	NONE	NONE	NONE
rs62260764	chr3:47990500	C (C:G;0.238:0.254)	0.89 (0.84-0.94)	5.28e-05	0.999	-----------+-+	0.00 (CHI2 = 7.53; DF = 1; P=0.872)	chr3:47588649..48330037	CAMP CDC25A CSPG5 DHX30 MAP4 MIR1226 MIR4443 SMARCC1 ZNF589	[Wain LV et al., PMID:21909110	(cis)KLHL18 (cis)NME6 (cis)PLXNB1 (cis)QARS (cis)SHISA5 (cis)TMEM89 (trans)PTCHD2	(cis)ZNF589 (trans)C2CD4B (trans)CSF3 (trans)ZNF589
rs114819893	chr6:29730848	A (A:G;0.615:0.588)	1.11 (1.06-1.17)	5.282e-05	0.96	--+++++++--+++	7.70 (CHI2 = 14.0; DF = 1; P=0.368)	chr6:29606145..30038352	HCG4 HCG4B HCG8 HCG9 HLA-A HLA-F HLA-F-AS1 HLA-G HLA-H HLA-J IFITM4P LOC554223 MOG PPP1R11 RNF39 ZFP57 ZNRD1 ZNRD1-AS1	NONE	(cis)C6orf136 (cis)GABBR1 (cis)HCG22 (cis)HCG4P6 (cis)HCG9 (cis)HLA-A (cis)HLA-F (cis)HLA-G (cis)HLA-H (cis)HLA-J (cis)HLA-L (cis)ZFP57 (cis)ZNRD1 (trans)ADAMDEC1 (trans)DSG2 (trans)ENTHD1 (trans)GLUL (trans)MMP20 (trans)RAI14 (trans)TBC1D30	(cis)HLA-A (trans)EGR2 (trans)HLA-A (trans)PTGS2
rs34419025	chr14:89581337	T (T:G;0.946:0.939)	1.32 (1.15-1.51)	5.394e-05	0.613	+++++++++-++++	0.00 (CHI2 = 9.06; DF = 1; P=0.768)	chr14:89547111..89581337	NONE	NONE	(trans)FCRL2	NONE
rs11918502	chr3:177334803	A (A:G;0.145:0.165)	0.87 (0.81-0.93)	5.439e-05	0.942	-+-+---+-+----	20.4 (CHI2 = 16.3; DF = 1; P=0.232)	chr3:177288324..177343039	LINC00578	[Lu Y et al., PMID:23291589	NONE	NONE
rs660169	chr5:32471658	T (T:C;0.254:0.229)	1.13 (1.06-1.20)	5.467e-05	0.97	-++++++++++-+-	30.3 (CHI2 = 18.6; DF = 1; P=0.134)	chr5:32461803..32493382	NONE	NONE	(trans)PRKCH	NONE
rs2078282	chr16:2208889	A (A:G;0.244:0.259)	0.88 (0.83-0.94)	5.48e-05	0.885	-+++-----+----	9.50 (CHI2 = 14.3; DF = 1; P=0.349)	chr16:2163579..2289455	BRICD5 CASKIN1 DNASE1L2 E4F1 MIR3180-5 MIR4516 MLST8 PGP PKD1 RAB26 SNHG19 SNORD60 TRAF7	[Lango Allen H et al., PMID:20881960	(cis)MLST8 (cis)SEPX1	NONE
rs7752995	chr6:48517140	T (T:G;0.526:0.548)	0.90 (0.86-0.95)	5.551e-05	0.958	-------+------	1.00 (CHI2 = 13.1; DF = 1; P=0.438)	chr6:48393795..48519948	NONE	NONE	(trans)NR2F2 (trans)SIRPG	(trans)LINGO2
rs12126604	chr1:78058385	T (T:C;0.096:0.108)	0.84 (0.78-0.92)	5.655e-05	0.978	------+-------	2.60 (CHI2 = 13.3; DF = 1; P=0.421)	chr1:77899667..78819970	AK5 DNAJB4 FAM73A FUBP1 GIPC2 MGC27382 NEXN NEXN-AS1 USP33 ZZZ3	[Berndt SI et al., PMID:23563607 [Jostins L et al., PMID:23128233 [Lango Allen H et al., PMID:20881960 [Wood AR et al., PMID:25282103	(cis)FUBP1 (cis)IFI44 (cis)NEXN (cis)PTGFR (trans)AHSP (trans)BSPRY (trans)NEFH (trans)TPM2	(trans)ALKBH6 (trans)C2orf44 (trans)DDX6 (trans)FAM58A (trans)HINT2 (trans)NIT2 (trans)NMRAL1 (trans)SLC26A10 (trans)TSSC1
rs10081437	chr8:8948979	T (T:C;0.506:0.540)	0.90 (0.86-0.95)	5.692e-05	0.99	+--+--------+-	48.0 (CHI2 = 24.9; DF = 1; P=0.023)	chr8:8088877..9942907	CLDN23 ERI1 FAM86B3P LINC00599 LOC101929128 LOC157273 MFHAS1 MIR124-1 MIR4660 MIR597 MSRA PPP1R3B SGK223 TNKS	[Chambers JC et al., PMID:22001757 [Coram MA et al., PMID:23726366 [Dehghan A et al., PMID:21300955 [Hayes MG et al., PMID:23903356 [Hinch AG et al., PMID:21775986 [Inouye M et al., PMID:22916037 [Kraja AT et al., PMID:21386085 [Lettre G et al., PMID:21347282 [Manning AK et al., PMID:22581228 [Scherag A et al., PMID:20421936 [Teslovich TM et al., PMID:20686565 [Waterworth DM et al., PMID:20864672…	(cis)DEFB4A (cis)FAM66E (cis)FAM90A8 (cis)FLJ10661 (cis)MFHAS1 (cis)MSRA (cis)PPP1R3B (trans)ALDH7A1 (trans)BLK (trans)C20orf103 (trans)CD244 (trans)CD38 (trans)CHI3L2 (trans)COTL1 (trans)CYP1B1 (trans)EIF1AY (trans)ENPP2 (trans)ETHE1 (trans)FFAR1 (trans)GUCY1B3 (trans)HDGFRP3 (trans)ICA1 (trans)KDM6A (trans)KLHDC4 (trans)LMO2 (trans)LOC100131726 (trans)MBD3L4 (trans)MEST (trans)MIR623 (trans)NDN…	(trans)AHSP (trans)ANXA2 (trans)ANXA8L2 (trans)ARC (trans)BAMBI (trans)BTG2 (trans)C2CD4B (trans)CA1 (trans)CITED2 (trans)CRABP1 (trans)CSF3 (trans)CXCL11 (trans)CXCR7 (trans)CYBRD1 (trans)CYP1B1 (trans)DCN (trans)DEFA1 (trans)DEFA3 (trans)DIRAS3 (trans)DUSP1 (trans)DUSP2 (trans)ENPP6 (trans)FABP4 (trans)FCER2 (trans)FGL2 (trans)FMOD (trans)FRZB (trans)GAS1 (trans)GFRA2 (trans)GJB2 (trans)GMDS (t…
rs7640061	chr3:194528916	A (A:G;0.107:0.090)	1.19 (1.09-1.30)	5.718e-05	0.942	+++++-++++++++	0.00 (CHI2 = 8.62; DF = 1; P=0.800)	chr3:194513126..194532442	NONE	NONE	(trans)SCHIP1	NONE
rs75099274	chr15:54381200	A (A:G;0.092:0.081)	1.24 (1.11-1.37)	5.888e-05	0.729	++++++++++++++	0.00 (CHI2 = 6.58; DF = 1; P=0.922)	chr15:54381200..54381200	UNC13C	NONE	NONE	NONE
chr13_60161890_I	chr13:60161890	I2 (I2:D;0.215:0.228)	0.87 (0.81-0.93)	5.974e-05	0.775	-+++++++++++++	0.00 (CHI2 = 9.59; DF = 1; P=0.727)	chr13:60130083..60294772	DIAPH3	NONE	(trans)JAM3 (trans)NEFH	(trans)CRX (trans)GNB3 (trans)GUCA1C (trans)LRTM1 (trans)OTX2 (trans)PDE6H (trans)SH2D2A (trans)SLC5A7 (trans)TTR
rs71463856	chr12:80518782	T (T:C;0.076:0.065)	1.28 (1.13-1.44)	6.148e-05	0.639	++++++++-+-+++	5.30 (CHI2 = 13.7; DF = 1; P=0.393)	chr12:80518782..80731040	OTOGL	NONE	(cis)PAWR (trans)FAM84A (trans)FARP1 (trans)IQCG	NONE
rs13016472	chr2:127501263	T (T:C;0.378:0.399)	0.90 (0.86-0.95)	6.281e-05	0.964	-----+--------	0.00 (CHI2 = 12.3; DF = 1; P=0.502)	chr2:127499838..127523134	NONE	NONE	NONE	NONE
chr8_94389815_I	chr8:94389815	I5 (I5:D;0.282:0.254)	1.12 (1.06-1.19)	6.302e-05	0.944	------------+-	0.00 (CHI2 = 6.76; DF = 1; P=0.914)	chr8:94305482..94583653	LINC00535	NONE	(trans)FOXN4 (trans)PRR21 (trans)RASIP1	NONE
rs9576108	chr13:37321596	A (A:T;0.830:0.809)	1.14 (1.07-1.22)	6.306e-05	0.972	++++++++++++++	12.6 (CHI2 = 14.8; DF = 1; P=0.316)	chr13:37297252..37329353	NONE	NONE	(cis)CCNA1	(trans)DDX6 (trans)POU3F2 (trans)SLC5A3
rs148521358	chr7:70497737	C (C:G;0.899:0.909)	0.83 (0.76-0.91)	6.312e-05	0.831	--------------	0.00 (CHI2 = 12.7; DF = 1; P=0.464)	chr7:70497737..70614846	WBSCR17	NONE	NONE	NONE
chr4_96864159_I	chr4:96864159	I2 (I2:D;0.142:0.129)	1.18 (1.09-1.27)	6.313e-05	0.829	------------+-	0.00 (CHI2 = 9.26; DF = 1; P=0.753)	chr4:96811611..96864160	NONE	NONE	NONE	NONE
rs112707274	chr3:70169870	T (T:G;0.953:0.940)	1.28 (1.13-1.44)	6.345e-05	0.838	-+++++++++++++	0.00 (CHI2 = 7.91; DF = 1; P=0.849)	chr3:69849947..70217984	LINC01212 MITF	NONE	(cis)LMOD3 (trans)AGPAT9	(trans)RBPMS2
rs9274183	chr6:32630495	T (T:C;0.294:0.322)	0.89 (0.83-0.94)	6.563e-05	0.804	--------------	0.00 (CHI2 = 3.53; DF = 1; P=0.995)	chr6:32498584..32681631	HLA-DQA1 HLA-DQB1 HLA-DRB1 HLA-DRB6	[Bei JX et al., PMID:20512145 [Cooper JD et al., PMID:18978792 [Cozen W et al., PMID:22086417 [Goris A et al., PMID:25616667 [Han F et al., PMID:24204295 [Han JW et al., PMID:19838193 [Hou S et al., PMID:25108386 [Jostins L et al., PMID:23128233 [Kugathasan S et al., PMID:18758464 [Lasky-Su J et al., PMID:23181788 [Liu H et al., PMID:25642632 [Lucena MI et al., PMID:21570397 [Mero IL et al., PMID…	(cis)B3GALT4 (cis)C6orf227 (cis)C6orf48 (cis)GPSM3 (cis)HLA-DOB (cis)HLA-DPA1 (cis)HLA-DQA1 (cis)HLA-DQA2 (cis)HLA-DQB1 (cis)HLA-DQB2 (cis)HLA-DRA (cis)HLA-DRB1 (cis)HLA-DRB5 (cis)HLA-DRB6 (cis)PSMB9 (cis)SYNGAP1 (cis)TAP2 (trans)CBLC (trans)EPB41L4A (trans)LOC653712	(cis)HLA-DQA1 (cis)HLA-DQB1 (cis)HLA-DRB1 (cis)HLA-DRB5 (trans)FAM129A (trans)HLA-DQA1 (trans)HLA-DQB1 (trans)HLA-DRB5
rs911739	chr10:4234037	A (A:T;0.553:0.532)	1.13 (1.06-1.20)	6.584e-05	0.687	-+++++++-++++-	0.00 (CHI2 = 11.3; DF = 1; P=0.582)	chr10:4233932..4234040	NONE	NONE	NONE	NONE
rs72834926	chr2:122816810	T (T:C;0.841:0.863)	0.87 (0.81-0.93)	6.595e-05	0.961	-+------++--+-	35.4 (CHI2 = 20.1; DF = 1; P=0.092)	chr2:122577163..123013425	NONE	NONE	(trans)CPNE1 (trans)CSTA	NONE
rs28766276	chr7:156293939	T (T:C;0.063:0.052)	1.25 (1.12-1.40)	6.65e-05	0.931	++++++++-+++--	15.0 (CHI2 = 15.2; DF = 1; P=0.289)	chr7:156284810..156295881	LINC01006	NONE	NONE	NONE
rs4440173	chr4:160327856	A (A:G;0.579:0.559)	1.11 (1.05-1.16)	6.662e-05	0.997	-+-0+++++++-++	38.1 (CHI2 = 21.0; DF = 1; P=0.073)	chr4:160185669..160375737	RAPGEF2	NONE	(trans)ABLIM1 (trans)GAGE12I (trans)REC8	NONE
rs114485877	chr6:31330788	A (A:G;0.236:0.219)	1.14 (1.07-1.21)	6.723e-05	0.89	+++-++++++-+-+	25.6 (CHI2 = 17.4; DF = 1; P=0.179)	chr6:31330195..31379115	MICA	NONE	(cis)CCHCR1 (cis)DDR1 (cis)HCG22 (cis)HCP5 (cis)HLA-B (cis)MICB (cis)NCR3 (cis)PSORS1C3 (cis)VARS (trans)FUCA1 (trans)GAS2 (trans)HMBOX1 (trans)SEPN1	(cis)C4A (cis)HLA-B (trans)HLA-A
rs5002153	chr5:163642734	T (T:G;0.113:0.125)	0.84 (0.77-0.91)	6.724e-05	0.775	------+--+---+	0.00 (CHI2 = 12.2; DF = 1; P=0.504)	chr5:163549613..163644335	NONE	NONE	(trans)MSL3	NONE
rs141040273	chr5:97237971	T (T:C;0.914:0.901)	1.20 (1.10-1.32)	6.783e-05	0.864	-++++++-++++++	0.00 (CHI2 = 8.43; DF = 1; P=0.814)	chr5:97052705..97258619	NONE	NONE	(trans)HBD	(trans)AMICA1 (trans)ARHGAP9 (trans)BARHL1 (trans)CHI3L1 (trans)CRTAM (trans)CXCL1 (trans)CXCL10 (trans)CXCL11 (trans)CXCL2 (trans)ESPNL (trans)FAM46A (trans)FZD7 (trans)GBP1 (trans)IL16 (trans)IL32 (trans)IL8 (trans)IRX1 (trans)ISG20 (trans)KCTD14 (trans)LAP3 (trans)MATN2 (trans)MYBPH (trans)NAMPT (trans)PCP2 (trans)SOD2 (trans)STAT1 (trans)TAP1 (trans)UCP2 (trans)USP3 (trans)WARS (trans)ZFPM2
rs111876383	chr11:131600618	A (A:G;0.057:0.065)	0.78 (0.69-0.88)	6.793e-05	0.703	------+-------	0.00 (CHI2 = 9.26; DF = 1; P=0.753)	chr11:131568375..131606071	NTM	NONE	(trans)ENPP2	NONE
chr2_58578231_D	chr2:58578231	I2 (I2:D;0.647:0.629)	1.12 (1.06-1.18)	6.801e-05	0.904	--------+---+-	9.00 (CHI2 = 14.2; DF = 1; P=0.354)	chr2:58577971..58672732	NONE	NONE	(trans)CD9 (trans)RLN2	NONE
rs61075345	chr17:18694277	A (A:G;0.781:0.801)	0.87 (0.82-0.93)	6.888e-05	0.81	----+----+----	0.00 (CHI2 = 11.4; DF = 1; P=0.570)	chr17:18665663..18848498	FBXW10 PRPSAP2 TVP23B	NONE	(cis)ALDH3A2 (cis)LOC339240 (cis)PRPSAP2 (cis)SLC47A1 (trans)ALPL (trans)CXCL14 (trans)PSMA8	(trans)PPOX
rs34025237	chr5:106328044	T (T:C;0.443:0.427)	1.11 (1.05-1.16)	6.917e-05	0.979	++-+++++++-+++	0.00 (CHI2 = 7.92; DF = 1; P=0.849)	chr5:106266514..106392211	LOC102467213	NONE	(trans)UGT2B17	NONE
rs144525175	chr19:15819287	C (C:G;0.727:0.751)	0.89 (0.84-0.94)	7.157e-05	0.97	+-------------	0.00 (CHI2 = 9.77; DF = 1; P=0.712)	chr19:15785985..15926598	CYP4F12 CYP4F24P OR10H1 OR10H2 OR10H3 OR10H5	NONE	(cis)KLF2 (cis)SLC35E1	NONE
rs3113169	chr7:67774969	C (C:G;0.796:0.816)	0.88 (0.83-0.94)	7.213e-05	0.983	+--+----------	24.8 (CHI2 = 17.2; DF = 1; P=0.187)	chr7:67711168..67811633	NONE	NONE	NONE	NONE
rs4320867	chr10:8753621	A (A:C;0.576:0.599)	0.90 (0.86-0.95)	7.236e-05	1.01	+--+-----+----	29.1 (CHI2 = 18.3; DF = 1; P=0.146)	chr10:8695140..8771962	NONE	[Tomlinson IP et al., PMID:18372905 [Whiffin N et al., PMID:24737748 [Zhang B et al., PMID:24836286	(trans)TST	(trans)C14orf93
rs2842330	chr14:69010925	A (A:C;0.933:0.918)	1.23 (1.11-1.36)	7.239e-05	0.858	+++++++++++--+	0.00 (CHI2 = 8.62; DF = 1; P=0.801)	chr14:68970211..69010925	RAD51B	NONE	(cis)ACTN1	NONE
chrX_116457835_D	chr23:116457835	D (D:I5;0.076:0.093)	0.84 (0.77-0.92)	7.384e-05	0.7515	(--)+-++++-++/+--++++++	0.00 (CHI2 = 0.01; DF = 1; P=0.893)	chr23:116457835..116457835	NONE	NONE	NONE	NONE
chr6_45726254_D	chr6:45726254	D (D:I6;0.056:0.066)	0.80 (0.72-0.90)	7.387e-05	0.918	---+------+--+	16.1 (CHI2 = 15.5; DF = 1; P=0.277)	chr6:45726254..45752855	NONE	NONE	NONE	(trans)APOC1 (trans)CD44 (trans)CHI3L2 (trans)DYNLT1 (trans)FCGBP (trans)MGST1 (trans)OXTR (trans)PIR (trans)SERPINA1 (trans)SERPINA3 (trans)SOD2 (trans)TMBIM1 (trans)TPST1
rs6839229	chr4:58270638	A (A:G;0.639:0.666)	0.90 (0.85-0.95)	7.493e-05	0.98	------+--+----	18.4 (CHI2 = 15.9; DF = 1; P=0.253)	chr4:58268393..58304064	LOC101928851	NONE	NONE	NONE
rs9536401	chr13:53917865	T (T:C;0.489:0.467)	1.10 (1.05-1.16)	7.597e-05	1.01	++++++++++-+++	0.00 (CHI2 = 7.73; DF = 1; P=0.860)	chr13:53678839..54054920	LINC01065	NONE	(cis)CKAP2 (trans)ATP7B (trans)GDPD5 (trans)HLA-DRA (trans)IL13	(cis)SUGT1 (trans)CRABP1 (trans)CXCL11 (trans)ENPP6 (trans)FGL2 (trans)KIAA0232 (trans)KIAA1199 (trans)SLC47A1 (trans)SLPI
rs11958318	chr5:80508670	T (T:C;0.453:0.479)	0.90 (0.86-0.95)	7.654e-05	0.991	-+----------+-	45.1 (CHI2 = 23.6; DF = 1; P=0.034)	chr5:80503528..80625946	CKMT2 CKMT2-AS1 RASGRF2 RNU5D-1 RNU5E-1 ZCCHC9	NONE	(cis)ZCCHC9 (trans)EGFL6	NONE
rs62307759	chr4:96868844	T (T:C;0.154:0.139)	1.17 (1.08-1.26)	7.672e-05	0.842	++++++-+++++-+	0.00 (CHI2 = 12.2; DF = 1; P=0.506)	chr4:96822891..96871258	NONE	NONE	NONE	NONE
rs9562705	chr13:47681144	A (A:G;0.537:0.555)	0.90 (0.85-0.95)	7.727e-05	0.838	------------+-	0.00 (CHI2 = 5.75; DF = 1; P=0.955)	chr13:47606460..47683185	NONE	NONE	(trans)TNFSF4	NONE
rs146825156	chr21:47159518	T (T:C;0.128:0.138)	0.86 (0.80-0.93)	7.739e-05	0.898	------+----+--	0.60 (CHI2 = 13.0; DF = 1; P=0.442)	chr21:47032395..47314119	LOC100129027 PCBP3	NONE	(cis)ITGB2 (cis)LSS (cis)PCBP3 (trans)ABP1 (trans)ADCY9 (trans)INPP1 (trans)PRL (trans)RAB3B (trans)SPG20	NONE
rs839034	chr4:58295930	A (A:G;0.878:0.898)	0.85 (0.78-0.92)	7.775e-05	0.907	---------+----	0.00 (CHI2 = 11.9; DF = 1; P=0.535)	chr4:58255987..58396043	LOC101928851	NONE	(trans)GUCY1B3	NONE
rs113584341	chr5:122643440	T (T:C;0.091:0.104)	0.84 (0.77-0.91)	7.905e-05	0.881	+---------+--+	33.9 (CHI2 = 19.6; DF = 1; P=0.104)	chr5:122643440..122643440	NONE	NONE	NONE	NONE
rs4981693	chr14:29680331	A (A:G;0.779:0.752)	1.12 (1.06-1.19)	7.953e-05	1	+++++++-+-++++	2.70 (CHI2 = 13.3; DF = 1; P=0.421)	chr14:29579558..29702590	NONE	NONE	(cis)FOXG1 (trans)HDGFRP3	NONE
rs234656	chr1:184849478	T (T:C;0.058:0.068)	0.81 (0.74-0.90)	7.954e-05	0.995	-------------+	0.00 (CHI2 = 4.92; DF = 1; P=0.977)	chr1:184738572..184943837	FAM129A	NONE	(cis)FAM129A (trans)SPG20	NONE
rs4238098	chr12:45940977	C (C:G;0.065:0.080)	0.81 (0.74-0.90)	7.955e-05	0.898	--+------+---+	0.00 (CHI2 = 12.2; DF = 1; P=0.504)	chr12:45857819..45948808	NONE	NONE	NONE	NONE
rs10857625	chr10:49929491	A (A:C;0.609:0.584)	1.12 (1.06-1.18)	8.048e-05	0.818	++-+++++-+++++	10.3 (CHI2 = 14.5; DF = 1; P=0.340)	chr10:49929491..49929491	WDFY4	NONE	NONE	NONE
rs56058870	chr19:56326227	A (A:G;0.960:0.950)	1.28 (1.13-1.44)	8.073e-05	0.991	++++-++++++---	26.3 (CHI2 = 17.6; DF = 1; P=0.172)	chr19:56321517..56330079	NLRP11	NONE	NONE	NONE
rs148027516	chr17:2410593	A (A:G;0.051:0.061)	0.76 (0.67-0.87)	8.084e-05	0.643	-+------------	0.00 (CHI2 = 8.52; DF = 1; P=0.808)	chr17:2400876..2410593	METTL16	NONE	(cis)ASPA	NONE
rs12867370	chr13:29138398	A (A:G;0.065:0.076)	0.81 (0.73-0.90)	8.098e-05	0.834	----------+--0	0.00 (CHI2 = 4.12; DF = 1; P=0.990)	chr13:29138398..29148653	NONE	NONE	NONE	NONE
rs7024180	chr9:84264099	T (T:C;0.595:0.614)	0.90 (0.86-0.95)	8.242e-05	0.975	--+-+--+-----+	18.3 (CHI2 = 15.9; DF = 1; P=0.254)	chr9:84253427..84275708	TLE1	NONE	NONE	NONE
rs7762929	chr6:114057536	T (T:C;0.837:0.860)	0.87 (0.81-0.93)	8.271e-05	0.984	+---------+---	0.00 (CHI2 = 12.9; DF = 1; P=0.452)	chr6:113973847..114211838	LINC01268 MARCKS	NONE	(cis)MARCKS (trans)AHSP (trans)OAT (trans)PLEKHA1 (trans)TPM2	(trans)GREM1
chr12_96221819_D	chr12:96221819	I5 (I5:D;0.566:0.534)	1.11 (1.06-1.17)	8.277e-05	0.87	------------++	0.00 (CHI2 = 10.5; DF = 1; P=0.652)	chr12:96180145..96283720	CCDC38 NTN4 SNRPF	[Soler Artigas M et al., PMID:21946350	(cis)SNRPF (trans)IFNGR1 (trans)IGF2BP3	(trans)SLC45A4
rs10073703	chr5:163553686	A (A:G;0.831:0.817)	1.14 (1.07-1.22)	8.299e-05	0.937	++--+++++++++-	0.00 (CHI2 = 10.0; DF = 1; P=0.688)	chr5:163548473..163620300	NONE	NONE	(trans)BCHE (trans)MSL3	NONE
chr4_137380276_D	chr4:137380276	I5 (I5:D;0.921:0.909)	1.20 (1.09-1.31)	8.348e-05	0.958	++--------+---	0.00 (CHI2 = 10.0; DF = 1; P=0.690)	chr4:137251474..137400046	NONE	NONE	(trans)TPM2	NONE
chr7_127644308_D	chr7:127644308	D (D:I3;0.268:0.292)	0.90 (0.85-0.95)	8.411e-05	1	----+--------+	0.00 (CHI2 = 11.9; DF = 1; P=0.529)	chr7:127268806..127789196	LRRC4 MIR593 SND1 SND1-IT1	NONE	(cis)GCC1 (trans)CA2 (trans)TCN2	NONE
rs4965397	chr15:102085503	A (A:G;0.801:0.823)	0.87 (0.81-0.93)	8.413e-05	0.822	-+++-------+--	0.00 (CHI2 = 8.50; DF = 1; P=0.809)	chr15:102085503..102093632	NONE	NONE	NONE	NONE
rs341123	chr6:158864977	T (T:C;0.803:0.816)	0.86 (0.80-0.93)	8.453e-05	0.733	+------------+	0.00 (CHI2 = 5.57; DF = 1; P=0.960)	chr6:158864977..158864977	TULP4	NONE	NONE	NONE
rs56166204	chr7:73929437	A (A:G;0.128:0.115)	1.19 (1.09-1.30)	8.552e-05	0.732	++++++++-+-+++	0.00 (CHI2 = 11.1; DF = 1; P=0.600)	chr7:73877809..73987405	GTF2IRD1	NONE	(trans)ABP1 (trans)PHF21B	NONE
rs77350375	chr7:12285203	A (A:G;0.094:0.108)	0.85 (0.78-0.92)	8.566e-05	0.984	------------+-	0.00 (CHI2 = 8.26; DF = 1; P=0.826)	chr7:12176556..12293920	TMEM106B	NONE	(cis)TMEM106B (trans)IL16	NONE
chr2_142396458_D	chr2:142396458	D (D:I3;0.763:0.771)	0.86 (0.80-0.93)	8.63e-05	0.628	--+-----+-----	0.00 (CHI2 = 4.98; DF = 1; P=0.976)	chr2:142396458..142396458	LRP1B	NONE	NONE	NONE
rs4958208	chr5:133355728	T (T:C;0.851:0.871)	0.87 (0.81-0.93)	8.663e-05	0.996	+-----------0-	0.00 (CHI2 = 12.5; DF = 1; P=0.480)	chr5:133310029..133416131	VDAC1	NONE	(trans)DPYD	NONE
rs132721	chr22:36597141	A (A:G;0.398:0.376)	1.11 (1.05-1.17)	8.833e-05	0.935	-+++++++++++-+	0.00 (CHI2 = 11.8; DF = 1; P=0.539)	chr22:36580879..36598773	APOL4	NONE	(trans)CUEDC1	NONE
rs13047454	chr21:43539923	A (A:G;0.640:0.625)	1.11 (1.05-1.17)	8.865e-05	0.987	+++0+++-+++++-	19.2 (CHI2 = 16.0; DF = 1; P=0.245)	chr21:43537002..43543611	UMODL1	NONE	NONE	NONE
rs76847144	chr11:35648301	T (T:C;0.939:0.945)	0.80 (0.71-0.89)	8.964e-05	0.865	-------------+	0.00 (CHI2 = 10.3; DF = 1; P=0.667)	chr11:35561328..35811024	FJX1 TRIM44	NONE	(cis)C11orf74 (cis)LDLRAD3 (trans)CD47 (trans)NRN1 (trans)TM4SF19	NONE
chr7_34743503_D	chr7:34743503	D (D:I4;0.341:0.329)	1.11 (1.05-1.17)	8.995e-05	0.965	++++++++---+++	0.00 (CHI2 = 9.28; DF = 1; P=0.751)	chr7:34739672..34862768	NPSR1 NPSR1-AS1	NONE	NONE	NONE
rs29063	chr18:9965179	A (A:G;0.598:0.583)	1.11 (1.05-1.16)	9.044e-05	0.971	+++-++++++++++	0.00 (CHI2 = 11.5; DF = 1; P=0.566)	chr18:9893269..9985809	VAPA	NONE	(trans)CAPN8 (trans)GUCY1B3	NONE
rs10860655	chr12:101290179	T (T:C;0.268:0.246)	1.12 (1.06-1.18)	9.056e-05	1	-++-++++--++++	29.8 (CHI2 = 18.5; DF = 1; P=0.139)	chr12:101218821..101373845	ANO4	NONE	(cis)DRAM1 (cis)GNPTAB	(cis)SLC5A8 (trans)HYI (trans)WSCD1
rs6117854	chr20:7551554	A (A:G;0.300:0.326)	0.90 (0.85-0.95)	9.058e-05	0.971	---------+----	0.00 (CHI2 = 10.8; DF = 1; P=0.623)	chr20:7551554..7661329	NONE	NONE	(trans)DTHD1 (trans)RNF130	(trans)GATAD2B
rs62614219	chr23:83505620	T (T:C;0.335:0.363)	0.92 (0.88-0.96)	9.266e-05	0.9405	(-+)---------/+++-++-+-	73.6 (CHI2 = 3.78; DF = 1; P=0.052)	chr23:82854962..83874958	CYLC1 HDX RPS6KA6	NONE	(trans)ADAM23 (trans)BMP4 (trans)CCR9 (trans)CMTM7 (trans)COL5A3 (trans)CXCL14 (trans)DSG4 (trans)GAGE12I (trans)GAGE6 (trans)HOXB2 (trans)LASS2 (trans)LOC100134868 (trans)LZTFL1 (trans)MSRA (trans)PLP2 (trans)PTPRG (trans)RAI14 (trans)SCRN1 (trans)SKAP1 (trans)T (trans)TCERG1L (trans)TCTN1 (trans)TEX15 (trans)TPBG (trans)TRAT1 (trans)VIM (trans)XKR4	(trans)PROM1
rs7610907	chr3:145460671	T (T:C;0.806:0.782)	1.13 (1.06-1.20)	9.302e-05	0.984	++++++---+++++	9.90 (CHI2 = 14.4; DF = 1; P=0.344)	chr3:145451181..145495597	NONE	NONE	NONE	NONE
rs387419	chr14:56534079	T (T:C;0.590:0.616)	0.90 (0.86-0.95)	9.381e-05	0.988	--+------+----	0.00 (CHI2 = 11.2; DF = 1; P=0.591)	chr14:56521676..56591404	PELI2	NONE	(cis)LGALS3	(cis)OTX2 (trans)ASMT (trans)CRX (trans)DDIT4L (trans)ENO3 (trans)GUCA1C (trans)HBG1 (trans)HBG2 (trans)LRTM1 (trans)PDE6H (trans)SH2D2A (trans)SLC5A7 (trans)TTR
rs34212119	chr17:66560097	A (A:G;0.158:0.176)	0.86 (0.80-0.93)	9.499e-05	0.809	-------------+	0.00 (CHI2 = 3.47; DF = 1; P=0.996)	chr17:66547409..66560097	FAM20A PRKAR1A	NONE	NONE	NONE
rs10117021	chr9:24666218	A (A:C;0.437:0.457)	0.90 (0.86-0.95)	9.539e-05	0.945	--------+---++	1.70 (CHI2 = 13.2; DF = 1; P=0.430)	chr9:24545513..24687890	IZUMO3	NONE	(trans)AHSP (trans)PLEKHG4	NONE
rs1898026	chr3:70875651	T (T:G;0.471:0.459)	1.11 (1.05-1.17)	9.575e-05	0.899	+++++++--+-+++	0.00 (CHI2 = 9.02; DF = 1; P=0.771)	chr3:70807661..70877203	NONE	NONE	NONE	(trans)HBG1 (trans)HBG2
chrX_51096793_I	chr23:51096793	D (D:I3;0.800:0.773)	1.11 (1.05-1.16)	9.751e-05	0.9425	(++)++++-++++/+--++--+-	0.00 (CHI2 = 0.08; DF = 1; P=0.776)	chr23:50989678..51324642	CXorf67 LINC01496 NUDT10 NUDT11	NONE	(trans)BIK (trans)GBA3 (trans)IL13 (trans)PNMAL1 (trans)SLC22A23	NONE
rs117423729	chr6:115740084	T (T:C;0.135:0.151)	0.85 (0.78-0.92)	9.77e-05	0.735	-+------+-----	18.1 (CHI2 = 15.8; DF = 1; P=0.257)	chr6:115740078..115740084	NONE	NONE	NONE	NONE
rs149411182	chr6:31973863	T (T:C;0.513:0.495)	1.11 (1.05-1.17)	9.856e-05	0.88	+++++++-+-++++	4.30 (CHI2 = 13.5; DF = 1; P=0.404)	chr6:31917540..32113980	ATF6B C4A C4B C4B_2 CFB CYP21A1P CYP21A2 DXO FKBPL MIR1236 NELFE SKIV2L STK19 TNXA TNXB	[Chung SA et al., PMID:21408207 [Cipriani V et al., PMID:22694956 [Gudbjartsson DF et al., PMID:18391951 [Haritunians T et al., PMID:20848476 [Juyal G et al., PMID:24837172 [Naj AC et al., PMID:23577725 [Weidinger S et al., PMID:23886662 [Yang X et al., PMID:23028341	(cis)AGPAT1 (cis)ATF6B (cis)C6orf48 (cis)CCHCR1 (cis)CSNK2B (cis)DOM3Z (cis)EHMT2 (cis)HCP5 (cis)HLA-B (cis)HLA-DMA (cis)HLA-DQA2 (cis)HLA-DQB1 (cis)HLA-DRA (cis)HLA-DRB1 (cis)HLA-DRB5 (cis)HLA-DRB6 (cis)HSPA1A (cis)HSPA1B (cis)HSPA1L (cis)RDBP (cis)SKIV2L (cis)TAP2 (trans)GIMAP2 (trans)GPRC5C (trans)UGT2B17	(cis)HLA-DQB1 (cis)HLA-DRB1 (cis)HLA-DRB5 (trans)HLA-DRB5
rs17415063	chr16:8976588	T (T:C;0.401:0.420)	0.91 (0.86-0.95)	9.865e-05	0.994	----------+--+	0.00 (CHI2 = 8.33; DF = 1; P=0.821)	chr16:8968067..9076591	USP7	NONE	(trans)CYP1B1	NONE
rs9288715	chr2:159336954	T (T:C;0.646:0.617)	1.11 (1.05-1.17)	9.95e-05	0.953	++-+++++++++--	0.00 (CHI2 = 11.7; DF = 1; P=0.551)	chr2:159306290..159556192	CCDC148 PKP4	NONE	(cis)TANC1 (trans)GALNT9 (trans)PRPF6	(trans)CXCL11 (trans)ZNF446
