# Supplementary material for: Meta-analysis of GWAS of over 16,000 individuals with autism spectrum disorder highlights a novel locus at 10q24.32 and a significant overlap with schizophrenia
Source: Mol Autism. 2017 May 22;8:21. doi: 10.1186/s13229-017-0137-9 (PMC5441062; doi:10.1186/s13229-017-0137-9)
Supplement: Supplementary file 4 — Targetted Association Replication of Discovery Markers (ASD Meta-analysis (World-wide Ancestries): P <1e-4) in independent ASD cohorts. (XLS 5 MB) [file 13229_2017_137_MOESM4_ESM.xls]

## Sheet: VEGAS2 Gene-based (All)
refGeneID	Chr	Gene	nSNPs	nSims	Start	Stop	Test	Pvalue	TopSNP	TopSNP-pvalue
22875	6	ENPP4	283	1000000	46047700	46164436	649.914	6.99999e-06	rs7762549	3.282e-07
59084	6	ENPP5	239	1000000	46076918	46188747	535.737	6.99999e-06	rs7762549	3.282e-07
53405	6	CLIC5	657	1000000	45816189	46098085	1039.74	9.89999e-05	rs3734208	5.815e-07
114818	2	KLHL29	598	1000000	23558297	23981483	742.087	0.000165	rs10182178	2.416e-05
7416	5	VDAC1	217	1000000	133257565	133390824	351.293	0.000185	rs67120295	2.933e-05
60412	7	EXOC4	607	1000000	132887822	133800513	894.675	0.000204	rs6467494	1.425e-06
8325	10	FZD8	133	1000000	35877176	35980362	217.473	0.000234	rs7897060	1.604e-05
219770	10	GJD4	135	1000000	35844337	35947863	217.473	0.000241	rs7897060	1.604e-05
401262	6	CRIP3	140	1000000	43223210	43326530	228.065	0.000249	rs2756174	1.131e-06
5662	10	PSD	142	1000000	104112373	104229691	217.191	0.000253	rs1409313	4.941e-05
79176	10	FBXL15	140	1000000	104129570	104232893	215.86	0.000274	rs1409313	4.941e-05
10864	6	SLC22A7	147	1000000	43215997	43323276	228.065	0.000277	rs2756174	1.131e-06
2273	23	FHL1	146	1000000	135178860	135343518	225.665	0.000277	rs62605961	3.992e-05
79649	23	MAP7D3	110	1000000	135245378	135388641	178.334	0.000279	rs62605961	3.992e-05
56951	5	C5orf15	187	1000000	133241197	133354406	284.956	0.000306	rs111959097	2.963e-05
4791	10	NFKB2	104	1000000	104103866	104212286	160.786	0.000317	rs1409313	4.941e-05
84630	6	TTBK1	204	1000000	43161221	43305997	312.702	0.000324	rs2756174	1.131e-06
729974	19	RFPL4AL1	334	1000000	56233170	56334545	446.986	0.000334	rs113395501	0.0001151
79004	10	CUEDC2	162	1000000	104133001	104242423	235.787	0.000377	rs1409313	4.941e-05
84830	6	ADTRP	461	1000000	11663887	11829280	670.517	0.000387	rs10947543	3.251e-06
59277	12	NTN4	730	1000000	96001582	96234536	947.968	0.000424	rs11108265	8.389e-05
100616500	10	MIR4683	126	1000000	35880099	35980180	187.685	0.000448	rs7897060	1.604e-05
100302164	6	MIR2113	146	1000000	98422406	98522495	212.206	0.000469	rs9401458	4.426e-05
202865	7	C7orf33	206	1000000	148237656	148362952	275.552	0.000483	rs6955951	5.945e-05
204801	19	NLRP11	532	1000000	56246762	56398128	608.874	0.000485	rs113395501	0.0001151
51292	14	GMPR2	161	1000000	24651627	24758447	226.417	0.000493	rs72694312	8.164e-05
4738	14	NEDD8	173	1000000	24636056	24751576	238.445	0.000503999	rs72694312	8.164e-05
574447	10	MIR146B	170	1000000	104146268	104246341	243.996	0.000519999	rs1409313	4.941e-05
100528064	14	NEDD8-MDP1	175	1000000	24633142	24751576	238.445	0.000526999	rs72694312	8.164e-05
145553	14	MDP1	148	1000000	24633142	24735276	201.059	0.000550999	rs72694312	8.164e-05
10548	14	TM9SF1	149	1000000	24608348	24714942	200.922	0.000587999	rs72694312	8.164e-05
79711	14	IPO4	151	1000000	24599424	24708124	212.148	0.000607999	rs72694312	8.164e-05
283629	14	TSSK4	148	1000000	24624925	24727454	201.059	0.000610999	rs72694312	8.164e-05
29082	14	CHMP4A	147	1000000	24628786	24733036	201.059	0.000623999	rs72694312	8.164e-05
100302232	3	MIR1226	63	1000000	47841044	47941119	81.3403	0.000628999	rs7429990	8.687e-05
26277	14	TINF2	167	1000000	24658850	24761880	226.417	0.000642999	rs72694312	8.164e-05
343990	2	KIAA1211L	357	1000000	99360308	99602684	508.25	0.000675999	rs10202643	3.414e-05
8729	10	GBF1	223	1000000	103955254	104192656	308.982	0.000703999	rs1409313	4.941e-05
51081	17	MRPS7	192	1000000	73207748	73312457	278.281	0.000712999	rs12950709	7.896e-05
57409	17	MIF4GD	197	1000000	73212309	73317311	278.281	0.000714999	rs12950709	7.896e-05
100287042	17	LOC100287042	198	1000000	73217379	73319976	278.281	0.000715999	rs12950709	7.896e-05
23163	17	GGA3	227	1000000	73182686	73308474	319.119	0.000717999	rs12950709	7.896e-05
493913	9	PAPPA-AS1	156	1000000	119110436	119212885	215.723	0.000720999	rs7026354	3.736e-06
10591	6	DNPH1	163	1000000	43143366	43247211	229.15	0.000731999	rs6916038	9.285e-05
9985	14	REC8	157	1000000	24591233	24699463	211.848	0.000739999	rs72694312	8.164e-05
10379	14	IRF9	157	1000000	24580421	24685774	211.848	0.000756999	rs72694312	8.164e-05
60386	17	SLC25A19	230	1000000	73219060	73335530	333.86	0.000763999	rs12950709	7.896e-05
9221	10	NOLC1	106	1000000	103861932	103973628	136.288	0.000777999	rs12780344	8.675e-05
7051	14	TGM1	175	1000000	24668319	24782416	236.461	0.000790999	rs72694312	8.164e-05
55072	14	RNF31	168	1000000	24566658	24679870	220.677	0.000807999	rs72694312	8.164e-05
23245	9	ASTN2	796	1000000	119137503	120227317	697.881	0.000824999	rs7026354	3.736e-06
2885	17	GRB2	410	1000000	73264156	73451790	573.21	0.000854999	rs8077353	8.415e-05
22907	3	DHX30	91	100000	47794398	47941686	116.663	0.00096999	rs7429990	8.687e-05
5309	10	PITX3	97	1000000	103939945	104051231	120.294	0.000970999	rs11598856	0.0001277
147945	19	NLRP4	550	100000	56297943	56443220	603.383	0.00099999	rs113395501	0.0001151
80829	11	ZFP91	250	100000	58296586	58439023	323.014	0.00102999	rs10792172	0.0001953
9991	9	PTBP3	549	100000	114929994	115145944	743.348	0.00103999	rs7024761	8.473e-05
152405	3	C3orf30	335	100000	118814996	118920302	448.804	0.00108999	rs13069460	0.0001528
898	19	CCNE1	231	100000	30252900	30365215	305.103	0.00109999	rs12609867	1.965e-05
3428	1	IFI16	282	100000	158929681	159074945	374.48	0.00109999	rs3737522	0.0001411
23082	10	PPRC1	120	100000	103842750	103960090	154.371	0.00114999	rs12780344	8.675e-05
203074	8	PRSS55	564	100000	10333055	10461676	744.272	0.00115999	rs58044386	3.784e-05
57705	10	WDFY4	447	100000	49843517	50241001	477.008	0.00115999	rs118059975	6.546e-05
79946	10	C10orf95	196	100000	104159593	104261300	235.797	0.00118999	rs1409313	4.941e-05
1993	9	ELAVL2	436	100000	23640102	23876063	509.509	0.00118999	rs180861134	4.721e-06
9404	11	LPXN	151	100000	58244343	58395639	202.396	0.00118999	rs10792170	0.0001597
102465139	7	MIR6133	118	100000	132925634	133025742	144.337	0.00119999	rs12539120	5.133e-05
219968	11	OR5B21	122	100000	58224648	58325578	160.074	0.00123999	rs10792170	0.0001597
92400	9	RBM18	131	100000	124951833	125077143	168.511	0.00128999	rs72767788	3.12e-06
4482	8	MSRA	598	100000	9861778	10336401	619.747	0.00128999	rs4840484	5.416e-06
9447	1	AIM2	228	100000	158982274	159096647	299.721	0.00129999	rs3737522	0.0001411
83401	10	ELOVL3	96	100000	103936034	104039344	116.785	0.00130999	rs11598856	0.0001277
100131801	19	PET100	244	100000	7644670	7746510	308.719	0.00132999	rs62113419	3.322e-05
126006	19	PCP2	248	100000	7646500	7748634	308.719	0.00135999	rs62113419	3.322e-05
79902	17	NUP85	193	100000	73151596	73281854	253.048	0.00135999	rs12950709	7.896e-05
642924	8	LINC00535	688	100000	94308694	94762661	877.429	0.00136999	rs58269910	1.431e-06
386607	11	ZFP91-CNTF	261	100000	58296586	58443205	335.228	0.00138999	rs10792172	0.0001953
441908	1	NBPF18P	155	100000	151940753	152044985	190.973	0.00138999	rs2932571	0.0001636
6299	16	SALL1	183	100000	51119885	51235183	223.459	0.00143999	rs75811747	4.859e-05
7328	7	UBE2H	632	100000	129420572	129642800	749.976	0.00145999	rs78661858	6.55e-05
79660	8	PPP1R3B	276	100000	8943763	9059152	342.391	0.00148999	rs753012	0.0001486
1270	11	CNTF	209	100000	58340145	58443205	251.126	0.00149999	rs2510559	0.0002101
283585	14	LOC283585	242	100000	87322121	87439099	305.481	0.00152998	rs61979775	7.844e-05
100874143	13	LINC00358	328	100000	62527657	62653681	417.75	0.00156998	rs9539378	0.000133
100422990	9	MIR3134	563	100000	114708831	115162545	638.341	0.00161998	rs7024761	8.473e-05
57097	12	PARP11	387	100000	3868026	4032614	472.669	0.00163998	rs66847009	7.261e-06
9218	18	VAPA	384	100000	9863954	10010018	455.505	0.00165998	rs29063	3.836e-05
5069	9	PAPPA	431	100000	118866070	119214600	484.793	0.00168998	rs7026354	3.736e-06
4692	15	NDN	189	100000	23880553	23982450	220.14	0.00169998	rs12899001	0.0001588
4134	3	MAP4	227	100000	47842179	48180769	269.365	0.00170998	rs7429990	8.687e-05
100505761	10	RPARP-AS1	203	100000	104159573	104266050	241.521	0.00170998	rs1409313	4.941e-05
116337	11	PANX3	106	100000	124431452	124540251	126.106	0.00171998	rs2226753	8.927e-05
55568	5	GALNT10	869	100000	153520294	153850543	1028.66	0.00179998	rs17629195	9.792e-06
6636	12	SNRPF	315	100000	96202708	96310238	400.51	0.00182998	rs1436123	4.344e-05
4190	2	MDH1	150	100000	63765742	63884330	184.284	0.00183998	rs2166496	0.0001112
22954	9	TRIM32	247	100000	119399580	119513579	312.858	0.00184998	rs10983308	7.357e-05
9693	4	RAPGEF2	263	100000	160138997	160331301	338.148	0.00188998	rs4440173	5.259e-05
6282	1	S100A11	105	100000	151954981	152059511	127.005	0.00192998	rs2932571	0.0001636
2779	3	GNAT1	104	100000	50179042	50285129	123.134	0.00199998	rs6446202	0.0001384
56949	19	XAB2	298	100000	7634410	7744439	361.36	0.00200998	rs62113419	3.322e-05
102465475	19	MIR6792	295	100000	7632324	7732391	361.36	0.00200998	rs62113419	3.322e-05
26777	20	SNORA71A	114	100000	37005948	37106086	129.116	0.00201998	rs788350	0.0004519
6281	1	S100A10	232	100000	151905385	152016714	287.06	0.00203998	rs2932571	0.0001636
64420	9	SUSD1	527	100000	114753060	114987577	606.044	0.00210998	rs2564899	9.03e-05
58504	10	ARHGAP22	844	100000	49604067	49914310	877.492	0.00212998	rs118059975	6.546e-05
80031	15	SEMA6D	599	100000	47426402	48116420	638.041	0.00213998	rs17387110	1.427e-05
26468	9	LHX6	180	100000	124914855	125041091	214.278	0.00215998	rs72767788	3.12e-06
116496	1	FAM129A	438	100000	184710158	184993718	521.261	0.00215998	rs10797990	5.337e-05
2123	17	EVI2A	99	100000	29593427	29698767	102.721	0.00217998	rs72815639	0.0003962
24149	6	ZNF318	166	100000	43253807	43387181	203.354	0.00218998	rs2756174	1.131e-06
121601	12	ANO4	610	100000	101138373	101572419	589.186	0.00218998	rs2055471	6.157e-06
197257	16	LDHD	275	100000	75095757	75200670	337.013	0.00220998	rs67632703	0.0001004
100216545	7	KMT2E-AS1	118	100000	104600988	104704588	130.055	0.00220998	rs1011468	0.0004688
64130	19	LIN7B	209	100000	49567617	49671717	244.897	0.00220998	rs4802574	0.0001984
100616452	1	MIR2682	149	100000	98460798	98560907	157.97	0.00221998	rs2802535	0.000537
26776	20	SNORA71B	119	100000	37003842	37103978	129.116	0.00222998	rs788350	0.0004519
677840	20	SNORA71D	111	100000	37012504	37112642	129.116	0.00223998	rs788350	0.0004519
55150	19	C19orf73	201	100000	49571653	49672397	244.897	0.00223998	rs4802574	0.0001984
491	3	ATP2B2	654	100000	10315706	10597268	681.167	0.00224998	rs7619385	9.113e-05
642280	4	ZNF732	209	100000	214463	339944	243.277	0.00227998	rs4518181	5.132e-05
6813	19	STXBP2	369	100000	7651986	7762760	432.903	0.00229998	rs62113419	3.322e-05
677837	20	SNORA60	98	100000	37028011	37128147	106.747	0.00230998	rs788350	0.0004519
406928	1	MIR137	147	100000	98461625	98561727	157.97	0.00232998	rs2802535	0.000537
390191	11	OR5B12	305	100000	58156592	58257646	357.326	0.00235998	rs10896780	0.0001421
162239	16	ZFP1	431	100000	75132420	75256132	515.132	0.00236998	rs67632703	0.0001004
25903	1	OLFML2B	319	100000	161902981	162043644	364.733	0.00240998	rs75192393	3.251e-05
64901	5	RANBP17	827	100000	170238895	170777019	923.864	0.00241998	rs29649	0.0001264
54904	8	WHSC1L1	152	100000	38082560	38289790	159.552	0.00244998	rs10958682	0.0008065
677839	20	SNORA71C	119	100000	37008309	37108447	129.116	0.00244998	rs788350	0.0004519
128439	20	SNHG11	106	100000	37025296	37129564	117.982	0.00245998	rs788350	0.0004519
388796	20	SNHG17	150	100000	36999238	37114018	173.188	0.00246998	rs788350	0.0004519
677821	20	SNORA71E	100	100000	37026725	37126861	117.982	0.00247998	rs788350	0.0004519
100506990	8	LOC100506990	11	100000	12244521	12474354	10.8415	0.00252997	rs35590807	0.0009925
3270	19	HRC	227	100000	49604455	49708681	263.728	0.00256997	rs4802574	0.0001984
219771	10	CCNY	437	100000	35485908	35911598	506.441	0.00260997	rs7897060	1.604e-05
55904	7	KMT2E	210	100000	104604636	104804532	244.005	0.00267997	rs1011468	0.0004688
57662	19	CAMSAP3	421	100000	7610787	7733196	491.315	0.00269997	rs62113419	3.322e-05
9096	6	TBX18	262	100000	85392215	85523954	318.974	0.00270997	rs76397051	5.227e-05
83639	19	TEX101	349	100000	43842762	43972767	376.633	0.00272997	rs9749207	0.0003912
4974	17	OMG	97	100000	29571667	29674380	101.614	0.00279997	rs11080149	0.0004115
374860	18	ANKRD30B	469	100000	14698238	14902737	541.459	0.00279997	rs62082728	5.074e-05
2124	17	EVI2B	101	100000	29580787	29691130	109.731	0.00283997	rs11080149	0.0004115
84937	16	ZNRF1	475	100000	74982914	75194892	551.989	0.00286997	rs67632703	0.0001004
26091	10	HERC4	372	100000	69631655	69885103	441.363	0.00286997	rs28451754	0.0002931
10991	3	SLC38A3	106	100000	50192678	50308411	118.028	0.00294997	rs6446202	0.0001384
102464817	3	MIR5787	77	100000	50214867	50314922	83.0037	0.00296997	rs6446202	0.0001384
100616360	2	MIR2467	204	100000	240223418	240323499	232.307	0.00297997	rs2048764	0.000187
5238	6	PGM3	151	100000	83824592	83953655	178.875	0.00297997	rs1738638	7.844e-05
407053	7	MIR96	264	100000	129364532	129464609	283.431	0.00300997	rs62491470	0.0001111
23113	6	CUL9	225	100000	43099921	43242325	263.121	0.00300997	rs937591	0.0001569
102467213	5	LOC102467213	727	100000	106100897	106396715	809.205	0.00304997	rs13173576	0.0001833
112611	6	RWDD2A	138	100000	83853031	83956256	156.882	0.00307997	rs1738638	7.844e-05
6259	3	RYK	321	100000	133825977	134019586	373.964	0.00307997	rs6786384	0.0002113
727857	17	BHLHA9	452	100000	1123857	1224565	455.662	0.00311997	rs35713482	3.447e-05
100216546	7	LINC01004	134	100000	104572193	104681612	153.102	0.00312997	rs1011468	0.0004688
102464830	1	MIR6079	184	100000	44254293	44354355	215.125	0.00316997	rs79857083	5.05e-05
406958	7	MIR182	265	100000	129360222	129460332	283.431	0.00321997	rs62491470	0.0001111
27099	7	SND1-IT1	89	100000	127587561	127690130	95.9987	0.00325997	rs3735634	0.0001018
137994	8	LETM2	108	100000	38193958	38317042	107.997	0.00329997	rs10958682	0.0008065
6625	19	SNRNP70	283	100000	49538464	49661870	314.246	0.00330997	rs4802574	0.0001984
100874083	3	KCNAB1-AS2	177	100000	155883348	155995672	196.855	0.00331997	rs13065597	0.0002696
406959	7	MIR183	266	100000	129364744	129464854	283.431	0.00331997	rs62491470	0.0001111
27076	19	LYPD3	275	100000	43914945	44019831	300.591	0.00336997	rs9749207	0.0003912
6405	3	SEMA3F	143	100000	50142847	50276508	163.247	0.00343997	rs6446202	0.0001384
8861	10	LDB1	113	100000	103817324	103930210	122.154	0.00351996	rs12780344	8.675e-05
100126334	3	MIR885	235	100000	10386172	10486246	266.046	0.00353996	rs7619385	9.113e-05
102465490	22	MIR6816	281	100000	20052208	20152274	312.656	0.00354996	rs11704034	0.0002472
8239	23	USP9X	377	100000	40894887	41145832	418.743	0.00355996	rs4827048	2.099e-05
23224	14	SYNE2	903	100000	64269682	64743167	1006.42	0.00356996	rs2150291	6.251e-05
8541	19	PPFIA3	279	100000	49572645	49704287	306.087	0.00356996	rs4802574	0.0001984
100874064	13	PCDH9-AS2	235	100000	67349300	67539163	260.208	0.00367996	rs9599156	0.0004411
390190	11	OR5B2	324	100000	58139737	58240786	358.995	0.00368996	rs10896780	0.0001421
387707	10	CC2D2B	195	100000	97709847	97842441	222.311	0.00369996	rs10882706	0.0002767
151613	3	TTC14	94	100000	180269917	180386135	102.053	0.00370996	rs111859862	8.472e-05
729967	2	MORN2	157	100000	39053102	39159850	172.36	0.00371996	rs4265996	0.0003579
124540	17	MSI2	799	100000	55283930	55807299	624.205	0.00375996	rs62058151	0.0002852
441250	7	TYW1B	545	100000	71989491	72348813	597.268	0.00375996	rs4392770	6.416e-05
26084	3	ARHGEF26	453	100000	153788791	154025616	512.905	0.00376996	rs78092981	5.166e-06
2771	3	GNAI2	98	100000	50214119	50346786	102.688	0.00379996	rs6446202	0.0001384
148398	1	SAMD11	254	100000	811120	929961	270.011	0.00382996	rs4475691	0.0003608
653583	19	PHLDB3	358	100000	43929254	44058985	387.417	0.00385996	rs9749207	0.0003912
6733	7	SRPK2	548	100000	104706820	105079377	604.527	0.00385996	rs6978496	0.0004574
4763	17	NF1	408	100000	29371944	29754695	409.498	0.00392996	rs72815639	0.0003962
9931	17	HELZ	324	100000	65016553	65291319	363.303	0.00393996	rs8065167	0.0003292
57683	2	ZDBF2	218	100000	207089364	207229150	239.403	0.00398996	rs7560232	0.0002313
1101	17	CHAD	191	100000	48491852	48596227	214.923	0.00405996	rs2277631	0.0002377
253827	12	MSRB3	305	100000	65622422	65910687	334.871	0.00407996	rs2218069	0.0001444
126637	1	TCHHL1	48	100000	152006619	152111540	47.0026	0.00409996	rs3007678	0.0002539
29801	22	ZDHHC8	401	100000	20069363	20185530	430.92	0.00410996	rs11704034	0.0002472
27037	22	TRMT2A	295	100000	20049388	20154818	322.815	0.00411996	rs11704034	0.0002472
22920	1	KIFAP3	668	100000	169840469	170093879	705.648	0.00412996	rs618692	0.0003996
6599	3	SMARCC1	238	100000	47577377	47873405	228.48	0.00415996	rs12497825	0.0006169
345062	4	PRSS48	257	100000	152148324	152262605	281.2	0.00419996	rs4696248	2.717e-05
57148	20	RALGAPB	189	100000	37051448	37257504	194.689	0.00423996	rs788350	0.0004519
100130417	1	LOC100130417	200	100000	802952	904817	220.836	0.00425996	rs4475691	0.0003608
54487	22	DGCR8	337	100000	20017754	20149400	362.933	0.00431996	rs11704034	0.0002472
84073	17	MYCBPAP	243	100000	48535744	48658862	259.159	0.00435996	rs198540	3.789e-05
9759	2	HDAC4	797	100000	239919863	240372643	675.711	0.00440996	rs2931203	6.148e-05
7881	3	KCNAB1	904	100000	155788336	156306927	934.254	0.00441996	rs13065597	0.0002696
23259	8	DDHD2	98	100000	38039008	38170287	85.9444	0.00443996	rs12056642	0.001492
100379174	20	MACROD2-AS1	397	100000	14814898	14960164	434.375	0.00444996	rs192259652	5.343e-06
400761	1	FLJ27354	205	100000	90040407	90148453	218.596	0.00446996	rs1031684	0.0006679
51102	1	MECR	217	100000	29469168	29607470	236.835	0.00449996	rs12059677	0.0002357
6487	1	ST3GAL3	507	100000	44123203	44446837	567.286	0.00450995	rs79857083	5.05e-05
55316	17	RSAD1	215	100000	48506189	48613336	235.371	0.00451995	rs2277631	0.0002377
5902	22	RANBP1	323	100000	20053460	20164880	352.917	0.00453995	rs11704034	0.0002472
441608	11	OR5B3	315	100000	58119937	58220882	319.025	0.00454995	rs10896780	0.0001421
100505890	10	SORCS3-AS1	184	100000	106374365	106475974	197.62	0.00454995	rs35025200	0.0001434
400765	1	MIR137HG	234	100000	98403555	98565249	239.829	0.00456995	rs2802535	0.000537
283011	10	FLJ37201	278	100000	91401056	91507685	298.166	0.00456995	rs1409359	0.0005268
157739	8	TDH	379	100000	11147145	11275961	396.733	0.00458995	rs6601581	9.397e-05
51057	2	WDPCP	839	100000	63298534	63865867	906.224	0.00460995	rs11695078	0.0003426
100616266	17	MIR4733	83	100000	29371367	29471443	79.3565	0.00463995	rs72811685	0.0004129
284593	1	FAM41C	190	100000	753450	862182	210.869	0.00463995	rs4475691	0.0003608
6396	3	SEC13	266	100000	10292612	10412872	290.98	0.00463995	rs1678599	0.0002312
29969	7	MDFIC	286	100000	114512208	114709970	312.542	0.00467995	rs7799732	1.31e-05
66036	8	MTMR9	421	100000	11091999	11235654	466.574	0.00468995	rs6601581	9.397e-05
6429	1	SRSF4	228	100000	29424249	29558637	247.518	0.00476995	rs12059677	0.0002357
8886	2	DDX18	374	100000	118522254	118639953	425.556	0.00481995	rs9677816	9.275e-05
26155	1	NOC2L	291	100000	829582	944679	306.863	0.00482995	rs4475691	0.0003608
80221	17	ACSF2	300	100000	48453518	48602206	328.297	0.00486995	rs2277631	0.0002377
83650	8	SLC35G5	301	100000	11138494	11239695	328.34	0.00487995	rs6601581	9.397e-05
9694	8	EMC2	350	100000	109405852	109549136	379.737	0.00487995	rs12335102	0.0003831
23411	10	SIRT1	244	100000	69594426	69728147	265.848	0.00492995	rs4746722	0.0005306
170685	23	NUDT10	91	100000	51025082	51130377	90.422	0.00493995	rs55968031	0.001367
7348	3	UPK1B	388	100000	118842424	118974000	418.756	0.00496995	rs13069460	0.0001528
7704	11	ZBTB16	621	100000	113880430	114171397	557.468	0.00499995	rs500629	0.0001773
84946	6	LTV1	194	100000	144114507	144234943	205.383	0.00501995	rs71564450	0.0002688
4651	5	MYO10	763	100000	16612015	16986385	636.502	0.00503995	rs26344	0.0001255
64101	7	LRRC4	109	100000	127617123	127721002	111.833	0.00513995	rs3735634	0.0001018
23507	1	LRRC8B	350	100000	89940396	90113420	390.696	0.00513995	rs10922664	0.0005389
390275	11	OR8A1	210	100000	124389964	124490945	230.407	0.00515995	rs2226753	8.927e-05
84539	6	MCHR2	306	100000	100317785	100492114	325.82	0.00515995	rs7760129	0.0003275
152404	3	IGSF11	808	100000	118569478	118914898	830.458	0.00517995	rs1102586	5.621e-05
101927557	17	LOC101927557	175	100000	55549608	55650958	168.84	0.00523995	rs1542124	0.0008308
286753	17	TUSC5	531	100000	1132956	1254281	503.06	0.00526995	rs35713482	3.447e-05
9902	17	MRC2	151	100000	60654761	60820962	163.824	0.00528995	rs9896444	0.0003468
54795	19	TRPM4	354	100000	49611015	49765098	366.12	0.00530995	rs4802574	0.0001984
2260	8	FGFR1	204	100000	38218655	38376352	210.415	0.00537995	rs10958682	0.0008065
101669764	2	GPR1-AS	313	100000	207018099	207180967	336.718	0.00542995	rs10177085	0.000417
22943	10	DKK1	178	100000	54024040	54127417	182.856	0.00546995	rs11001643	0.0004442
9585	10	KIF20B	463	100000	91411346	91584700	486.313	0.00553994	rs7071283	0.0003222
153910	6	LOC153910	330	100000	142797591	143009026	355.243	0.00555994	rs262129	0.0004159
94137	8	RP1L1	423	100000	10413859	10562617	404.617	0.00563994	rs74990397	3.44e-05
1191	8	CLU	285	100000	27404433	27522328	290.247	0.00571994	rs576256	0.0008538
3418	15	IDH2	307	100000	90577210	90695786	319.337	0.00576994	rs61579257	0.0002812
254956	9	MORN5	290	100000	124872186	125012367	297.775	0.00579994	rs72767788	3.12e-06
83648	8	FAM167A	543	100000	11228972	11374276	555.732	0.00579994	rs2736292	0.0007898
442578	7	STAG3L3	2	100000	72417817	72526466	8.71964	0.00584994	rs7056	0.003148
102465508	8	MIR6843	244	100000	27418117	27518268	252.052	0.00587994	rs576256	0.0008538
1039	16	CDR2	49	100000	22307256	22435938	43.6512	0.00593994	rs57248065	0.000642
54664	7	TMEM106B	617	100000	12200847	12326890	644.586	0.00593994	rs73678689	0.000178
115817	14	DHRS1	207	100000	24709803	24819039	211.361	0.00593994	rs7158744	0.0002858
100423043	2	MIR4269	211	100000	240177156	240277240	221.987	0.00603994	rs12477294	0.0001544
2825	2	GPR1	314	100000	206990041	207132771	326.348	0.00619994	rs10177085	0.000417
54796	9	BNC2	544	100000	16359500	16920786	446.476	0.00626994	rs111567891	2.757e-05
8749	8	ADAM18	431	100000	39392086	39637583	455.896	0.00629994	rs6474169	7.117e-05
219858	11	OR8B12	239	100000	124362617	124463550	246.711	0.00634994	rs2226753	8.927e-05
2515	8	ADAM2	413	100000	39551254	39745808	438.956	0.00636994	rs6474169	7.117e-05
90957	2	DHX57	282	100000	38974875	39153021	293.982	0.00638994	rs4265996	0.0003579
92002	23	FAM58A	28	100000	152803382	152914632	21.4081	0.00640994	rs6655260	0.001069
7166	11	TPH1	202	100000	17992083	18112335	212.084	0.00644994	rs11024445	0.0002817
84203	18	TXNDC2	291	100000	9835722	9938156	293.492	0.00644994	rs29197	0.0001907
284390	19	ZNF763	107	100000	12025868	12141198	91.8014	0.00645994	rs7256236	0.000962
101927151	19	LOC101927151	422	100000	28234374	28347688	415.799	0.00659993	rs79358680	0.000792
170506	3	DHX36	234	100000	153943456	154092286	243.863	0.00661993	rs9832113	0.0002063
84657	3	LINC00852	235	100000	10276102	10377430	244.179	0.00664993	rs1678599	0.0002312
498	18	ATP5A1	275	100000	43614109	43734199	282.127	0.00669993	rs6507664	0.0004036
9883	7	POM121	61	100000	72299905	72471979	62.1996	0.00669993	rs10263853	0.0006108
5875	14	RABGGTA	141	100000	24684743	24790833	145.102	0.00671993	rs7158744	0.0002858
51738	3	GHRL	256	100000	10277433	10384631	261.701	0.00675993	rs1678599	0.0002312
10517	17	FBXW10	268	100000	18597325	18732662	268.616	0.00680993	rs8076246	0.00019
1261	2	CNGA3	301	100000	98912617	99065064	315.138	0.00681993	rs62155358	0.0007843
148189	19	LINC00662	383	100000	28231400	28334848	375.909	0.00682993	rs75182923	0.0008241
284835	21	LINC00323	323	100000	42463426	42569991	313.491	0.00693993	rs9979043	0.0001627
5663	14	PSEN1	320	100000	73553142	73740399	321.378	0.00702993	rs1203311	8.125e-05
51030	17	TVP23B	223	100000	18634581	18760026	227.505	0.00704993	rs8076246	0.00019
27044	7	SND1	651	100000	127242201	127782659	691.3	0.00707993	rs2896395	8.469e-05
6290	11	SAA3P	316	100000	18084018	18187679	316.282	0.00710993	rs7942794	0.0006393
102724321	2	LOC102724321	209	100000	67098642	67199622	206.982	0.00712993	rs13409540	0.0001215
101928135	3	LOC101928135	762	100000	34867288	35485515	671.737	0.00720993	rs7619014	0.0001332
100847059	15	MIR5094	216	100000	90343868	90443953	212.988	0.00721993	rs12907907	0.001004
100126793	3	GHRLOS	271	100000	10272635	10385133	278.843	0.00724993	rs1678599	0.0002312
51435	8	SCARA3	363	100000	27441576	27584286	367.809	0.00729993	rs576256	0.0008538
100302197	22	MIR1306	235	100000	20023580	20123665	237.206	0.00732993	rs2008701	0.001042
100500860	22	MIR3618	235	100000	20023268	20123356	237.206	0.00735993	rs2008701	0.001042
80833	22	APOL3	410	100000	36486370	36612225	388.648	0.00737993	rs132713	0.0002912
3778	10	KCNMA1	543	100000	78579358	79447577	386.865	0.00743993	rs4980123	0.0001587
339451	1	KLHL17	262	100000	845966	951099	261.759	0.00746993	rs4475691	0.0003608
9530	8	BAG4	93	100000	37984105	38120819	83.219	0.00751992	rs55736052	0.001299
148206	19	ZNF714	360	100000	21214952	21357883	348.071	0.00760992	rs10425841	0.0007928
80264	19	ZNF430	343	100000	21153425	21292852	327.847	0.00762992	rs10416447	0.0007726
10908	19	PNPLA6	407	100000	7549037	7676653	392.888	0.00766992	rs62113419	3.322e-05
102465534	19	MIR6886	307	100000	11174149	11274210	301.293	0.00768992	rs2738464	0.0001109
117195	11	MRGPRX3	390	100000	18092501	18210027	385.516	0.00774992	rs7942794	0.0006393
54619	10	CCNJ	178	100000	97753158	97870625	176.419	0.00774992	rs10882706	0.0002767
113174	11	SAAL1	297	100000	18051889	18177638	300.858	0.00776992	rs7942794	0.0006393
64089	8	SNX16	436	100000	82661817	82804521	444.708	0.00776992	rs58064901	0.0008723
2565	4	GABRG1	229	100000	45987786	46176082	210.243	0.00788992	rs2350439	0.001089
8038	10	ADAM12	776	100000	127650953	128127127	611.619	0.00790992	rs1674919	7.241e-05
402635	7	GRIFIN	295	100000	2464771	2566017	291.873	0.00790992	rs2906148	0.0002964
1894	3	ECT2	293	100000	172418474	172589264	283.78	0.00796992	rs7652910	0.0004055
100526783	15	C15orf38-AP3S2	344	100000	90323830	90506222	333.343	0.00800992	rs12907907	0.001004
399474	1	TMEM200B	146	100000	29395936	29500421	145.468	0.00820992	rs61605515	0.0003252
114795	12	TMEM132B	667	100000	125761161	126196923	523.648	0.00822992	rs79317304	0.001242
115106	18	HAUS1	283	100000	43634297	43758299	290.051	0.00824992	rs6507664	0.0004036
219927	11	MRPL21	276	100000	68608745	68721303	267.705	0.00828992	rs3019586	0.0003444
10675	3	CSPG5	118	100000	47553727	47671730	101.983	0.00831992	rs12497825	0.0006169
492	23	ATP2B3	39	100000	152751579	152898387	31.5492	0.00838992	rs6655260	0.001069
155370	7	SBDSP1	123	100000	72249951	72357978	119.026	0.00844992	rs3873461	0.0007564
2731	9	GLDC	701	100000	6482463	6695692	658.594	0.00849992	rs13288399	4.565e-05
8707	1	B3GALT2	88	100000	193097859	193205743	68.4186	0.00852991	rs10801184	0.002961
2035	1	EPB41	572	100000	29163602	29496558	562.342	0.00853991	rs2236854	0.0001722
26297	11	SERGEF	525	100000	17759595	18084709	493.33	0.00853991	rs11024445	0.0002817
51188	3	SS18L2	168	100000	42582297	42686490	153.48	0.00854991	rs6799021	0.0006985
100616350	8	MIR4660	335	100000	8855954	8956028	334.412	0.00859991	rs10081437	0.0001955
2019	2	EN1	314	100000	119549746	119655759	297.165	0.00860991	rs1866408	4.841e-05
10239	15	AP3S2	343	100000	90323830	90487617	333.343	0.00867991	rs12907907	0.001004
55227	6	LRRC1	534	100000	53609777	53838919	543.263	0.00877991	rs4715431	7.779e-05
80832	22	APOL4	443	100000	36535175	36650879	409.271	0.00881991	rs132713	0.0002912
79577	1	CDC73	189	100000	193041087	193273942	157.102	0.00886991	rs10801190	0.0009927
128989	22	TANGO2	372	10000	19954522	20103449	370.559	0.00889911	rs9605066	0.001081
10076	1	PTPRU	337	10000	29513027	29703325	321.552	0.00889911	rs12059677	0.0002357
100302163	1	MIR1278	94	100000	193055632	193155713	77.1295	0.00890991	rs10801184	0.002961
147841	19	SPC24	343	100000	11207830	11316484	332.92	0.00891991	rs2738464	0.0001109
5150	8	PDE7A	405	100000	66576568	66803969	386.195	0.00892991	rs1513723	7.62e-05
7355	23	SLC35A2	43	10000	48710456	48819235	38.3996	0.0089991	rs6609811	0.001019
100507065	12	LOC100507065	362	10000	65810598	66086152	354.506	0.0089991	rs10878279	0.0007475
3266	23	ERAS	40	10000	48634922	48738279	38.7183	0.0089991	rs5906718	0.001384
23766	15	GABARAPL3	363	10000	90839762	90942679	357.405	0.0089991	rs2601187	1.78e-05
9797	3	TATDN2	332	10000	10240176	10372906	328.699	0.00909909	rs1678599	0.0002312
3750	23	KCND1	31	10000	48768638	48878251	28.896	0.00909909	rs6609811	0.001019
56052	16	ALG1	374	10000	5071809	5187380	352.707	0.00919908	rs35830180	0.000406
27141	14	CIDEB	238	10000	24724392	24830576	224.477	0.00919908	rs7146814	0.0008448
100131998	16	RRN3P3	23	10000	22380866	22499036	20.7157	0.00919908	rs117151725	0.001234
374655	15	ZNF710	271	10000	90494722	90675432	264.627	0.00919908	rs9944277	0.0003688
693178	7	MIR593	158	100000	127671912	127772012	153.274	0.00920991	rs3735634	0.0001018
57494	12	RIMKLB	211	100000	8800517	8979787	205.759	0.00923991	rs10771073	0.0002311
8756	8	ADAM7	367	10000	24248508	24417077	373.377	0.00929907	rs12541522	0.0003917
101060019	2	LOC101060019	364	10000	67081567	67248598	342.063	0.00929907	rs13409540	0.0001215
100506939	10	PRKG1-AS1	195	10000	54006607	54123888	193.004	0.00929907	rs11001643	0.0004442
83741	6	TFAP2D	209	10000	50631256	50790746	187.552	0.00929907	rs78648104	0.0002745
55732	1	C1orf112	527	10000	169714549	169872229	488.939	0.00929907	rs149716810	0.0005878
10249	11	GLYAT	236	100000	58426229	58549447	209.032	0.00929991	rs10896815	0.0003357
441251	7	SPDYE7P	69	100000	72283320	72389656	59.9415	0.00931991	rs10263853	0.0006108
120935	12	CCDC38	582	100000	96210825	96386428	550.888	0.00934991	rs1436123	4.344e-05
2623	23	GATA1	50	10000	48594981	48702717	46.8316	0.00939906	rs5906718	0.001384
10013	23	HDAC6	59	10000	48610486	48733380	47.785	0.00939906	rs5906718	0.001384
4199	6	ME1	500	100000	83870109	84190938	476.395	0.00948991	rs1738638	7.844e-05
1374	11	CPT1A	309	10000	68472087	68659399	292.933	0.00949905	rs3019586	0.0003444
23780	22	APOL2	445	10000	36572254	36686000	409.271	0.00949905	rs132713	0.0002912
56850	23	GRIPAP1	30	10000	48780130	48908675	28.896	0.00949905	rs6609811	0.001019
27086	3	FOXP1	835	10000	70953864	71683140	654.836	0.00959904	rs76188283	1.712e-05
10231	6	RCAN2	515	10000	46138466	46509804	491.936	0.00969903	rs1011370	1.419e-06
10084	23	PQBP1	43	10000	48705194	48810422	38.3996	0.00979902	rs6609811	0.001019
9989	18	PPP4R1	471	10000	9496788	9664605	457.219	0.00979902	rs7240432	0.0002512
100506470	20	LOC100506470	488	10000	59604119	59705235	444.088	0.00979902	rs4810220	0.0001666
161424	14	NOP9	239	10000	24719059	24828332	227.743	0.00989901	rs7146814	0.0008448
3508	11	IGHMBP2	337	10000	68621318	68758069	318.844	0.00989901	rs3019586	0.0003444
4296	11	MAP3K11	139	10000	65315225	65431720	123.021	0.009999	rs10791821	0.001642
101927802	13	LINC00368	330	10000	111698184	111808237	313.118	0.009999	rs77116141	6.993e-05
10245	23	TIMM17B	43	10000	48700729	48805426	38.3996	0.009999	rs6609811	0.001019
286046	8	XKR6	740	10000	10703656	11108875	691.88	0.010099	rs4841460	0.0004199
9749	6	PHACTR2	863	10000	143879316	144202322	781.764	0.010099	rs12192270	0.0002066
11137	12	PWP1	291	10000	108029589	108156257	286.349	0.010099	rs4964602	9.641e-05
6722	6	SRF	168	10000	43089032	43199244	156.008	0.010099	rs111851385	0.0008101
7260	2	TSSC1	813	10000	3142740	3431653	757.374	0.010099	rs111622613	0.0002224
57147	1	SCYL3	391	10000	169772214	169913100	368.278	0.010099	rs149716810	0.0005878
2970	7	GTF2IP1	5	10000	72519016	72671336	8.9452	0.010199	rs11771758	0.002782
90459	8	ERI1	485	10000	8810313	8940849	480.467	0.010199	rs1900102	0.000284
100846996	13	MIR5007	331	10000	55698588	55798683	310.351	0.010199	rs4344605	0.001372
6872	23	TAF1	25	10000	70536088	70800211	20.5912	0.010199	rs148476504	0.0009568
55379	17	LRRC59	248	10000	48408593	48524914	238.299	0.010299	rs62062080	0.0004039
2895	4	GRID2	578	10000	93175549	94745706	443.32	0.010299	rs1912718	0.0003347
399717	10	GATA3-AS1	302	10000	8042412	8145447	270.051	0.010299	rs1244160	0.0007355
123346	15	HIGD2B	84	10000	72918122	73028490	78.5977	0.010399	rs17753687	0.0007172
5110	6	PCMT1	271	100000	150020830	150182557	213.63	0.0104099	rs11155675	0.002342
4598	12	MVK	399	10000	109961499	110085071	370.336	0.010499	rs79705165	0.0007399
57538	15	ALPK3	406	10000	85309910	85466713	361.688	0.010499	rs4842996	6.857e-05
100101148	7	LOC100101148	6	10000	72390212	72493674	9.11083	0.0105989	rs11760353	0.002541
10121	10	ACTR1A	267	10000	104188985	104312512	237.511	0.0105989	rs1409313	4.941e-05
64641	8	EBF2	702	10000	25649245	25952640	595.913	0.0105989	rs3849803	0.002057
27344	23	PCSK1N	43	10000	48639501	48744040	38.7183	0.0105989	rs5906718	0.001384
129880	2	BBS5	325	10000	170286005	170413165	308.591	0.0106989	rs77434019	0.0006263
100101467	18	ZSCAN30	161	10000	32781021	32920209	152.446	0.0106989	rs17646155	0.000537
348995	6	NUP43	207	10000	149995451	150117708	155.236	0.0106989	rs11155675	0.002342
101927181	7	LOC101927181	300	10000	2427397	2537485	299.957	0.0107989	rs2906148	0.0002964
11069	2	RAPGEF4	830	10000	173550524	173967620	708.982	0.0108989	rs72908133	0.0004325
51022	1	GLRX2	86	10000	193015594	193125244	68.2982	0.0109989	rs4657847	0.003106
9113	6	LATS1	245	10000	149929288	150089392	176.62	0.0109989	rs11155675	0.002342
5927	12	KDM5A	368	10000	339222	548621	327.264	0.0110989	rs4980811	0.001254
56413	14	LTB4R2	238	10000	24729356	24831259	224.477	0.0110989	rs7146814	0.0008448
342132	15	ZNF774	379	10000	90845476	90954715	366.886	0.0111989	rs2601187	1.78e-05
92342	1	METTL18	382	10000	169711669	169814061	358.319	0.0111989	rs149716810	0.0005878
55889	15	GOLGA6B	74	10000	72897037	73009738	67.4052	0.0111989	rs17753687	0.0007172
4209	1	MEF2D	164	10000	156383512	156520634	154.829	0.0111989	rs1171557	0.0004814
8826	15	IQGAP1	640	10000	90881472	91095475	604.055	0.0111989	rs2601187	1.78e-05
27257	8	LSM1	75	10000	37970838	38084248	61.7533	0.0111989	rs55736052	0.001299
55113	1	XKR8	211	10000	28236503	28344604	200.693	0.0112989	rs4908384	0.0005478
27294	19	DHDH	305	10000	49386938	49498226	274.957	0.0113989	rs2230267	4.99e-05
4820	3	NKTR	227	10000	42592146	42740233	203.569	0.0113989	rs13100261	0.001013
9050	18	PSTPIP2	468	10000	43513501	43702250	432.921	0.0113989	rs6507664	0.0004036
29058	20	TMEM230	238	10000	5030483	5143733	220.794	0.0113989	rs261351	4.546e-06
119692	11	OR51S1	308	10000	4819466	4920438	275.427	0.0114989	rs11034296	0.0002947
101928931	3	SEMA3B-AS1	59	10000	50254072	50354803	47.7675	0.0114989	rs739431	0.0005927
1241	14	LTB4R	250	10000	24730704	24837242	237.562	0.0115988	rs7146814	0.0008448
10089	11	KCNK7	124	10000	65310325	65413467	113.855	0.0115988	rs10791821	0.001642
10534	11	SSSCA1	109	10000	65287942	65389239	95.2581	0.0115988	rs10791821	0.001642
1803	2	DPP4	194	10000	162798754	162981052	186.041	0.0115988	rs2909451	8.299e-05
200403	2	VWA3B	703	10000	98653594	98979410	651.658	0.0116988	rs62155358	0.0007843
10928	18	RALBP1	422	10000	9425529	9588106	379.893	0.0116988	rs9949507	0.001157
7869	3	SEMA3B	60	10000	50254989	50364602	54.1342	0.0116988	rs739431	0.0005927
2131	8	EXT1	781	10000	118761601	119174058	679.153	0.0117988	rs7835763	2.94e-07
399909	11	PCNXL3	165	10000	65333782	65454910	150.088	0.0117988	rs10791821	0.001642
84440	17	RAB11FIP4	536	10000	29668641	29915232	455.654	0.0117988	rs72815639	0.0003962
10324	2	KLHL41	258	10000	170316211	170432772	238.82	0.0118988	rs77434019	0.0006263
338797	12	LOC338797	468	10000	131782014	131902100	417.901	0.0118988	rs7955662	0.0007839
23091	13	ZC3H13	373	10000	46486313	46676896	356.288	0.0119988	rs2806926	0.0006102
9117	3	SEC22C	245	10000	42539458	42692572	227.271	0.0120988	rs6799021	0.0006985
100507524	3	ARHGEF26-AS1	628	10000	153692189	153888999	598.688	0.0120988	rs78092981	5.166e-06
585	15	BBS4	155	10000	72928519	73080817	138.121	0.0120988	rs17753687	0.0007172
3949	19	LDLR	421	10000	11150037	11294505	386.27	0.0121988	rs2738464	0.0001109
90592	19	ZNF700	159	10000	11985882	12111588	135.365	0.0121988	rs7256236	0.000962
3646	8	EIF3E	315	10000	109163971	109310959	276.648	0.0121988	rs13281106	0.0008202
10228	1	STX6	293	10000	180891849	181042257	271.06	0.0121988	rs57113693	0.0007969
386627	5	SAP30L-AS1	340	10000	153719328	153875382	283.183	0.0121988	rs77873385	0.0007231
254100	11	SSSCA1-AS1	109	10000	65286690	65387884	95.2581	0.0121988	rs10791821	0.001642
53354	10	PANK1	419	10000	91289253	91455329	378.487	0.0122988	rs7073802	0.0004136
541473	7	LOC541473	6	10000	72390164	72493674	9.11083	0.0122988	rs11760353	0.002541
100271715	2	ARHGEF33	208	10000	39096503	39252590	187.377	0.0122988	rs390008	0.0002782
25849	4	PARM1	369	10000	75808284	76025325	335.817	0.0122988	rs3822109	0.0006061
326625	12	MMAB	345	10000	109941520	110061358	312.68	0.0123988	rs144201127	0.0007851
58517	14	RBM25	326	10000	73475220	73638076	294.033	0.0123988	rs1203311	8.125e-05
101927539	17	LOC101927539	217	10000	55628225	55735773	193.733	0.0124988	rs2333025	0.0005481
4054	11	LTBP3	116	10000	65256029	65375699	104.643	0.0124988	rs10791821	0.001642
100616292	11	MIR4690	136	10000	65353780	65453840	123.021	0.0124988	rs10791821	0.001642
2625	10	GATA3	349	10000	8046666	8167164	292.457	0.0124988	rs1244160	0.0007355
1132	11	CHRM4	51	10000	46356639	46458107	41.4967	0.0124988	rs35324223	0.002126
5917	5	RARS	369	10000	167863462	167996309	322.354	0.0125987	rs6876316	0.0003468
83857	12	TMTC1	588	10000	29603745	29987692	449.322	0.0125987	rs11834102	0.000635
6770	8	STAR	69	10000	37950217	38058600	51.4953	0.0125987	rs55736052	0.001299
399726	10	CASC10	93	10000	21733420	21836213	78.1263	0.0126987	rs12357321	0.002161
100509894	13	CPB2-AS1	362	10000	46576982	46725482	341.026	0.0126987	rs1326397	0.0007786
83394	17	PITPNM3	558	10000	6304582	6509877	459.846	0.0126987	rs17202180	0.0004888
27160	23	INGX	10	10000	70661530	70762299	9.68182	0.0126987	rs7890890	0.001861
59269	1	HIVEP3	562	10000	41922035	42551596	466.602	0.0126987	rs2786484	5.781e-05
54478	17	FAM64A	352	10000	6297734	6404385	304.996	0.0127987	rs17202180	0.0004888
170959	19	ZNF431	393	10000	21274839	21418805	365.2	0.0127987	rs73026693	0.001221
653464	1	SRGAP2C	72	10000	206466199	206631301	63.2792	0.0127987	rs12129635	0.001918
51802	4	ASIC5	242	10000	156700880	156837425	210.354	0.0127987	rs17033637	0.001028
27293	1	SMPDL3B	254	10000	28211503	28335663	231.632	0.0127987	rs4908384	0.0005478
8379	7	MAD1L1	894	10000	1805427	2322583	822.964	0.0127987	rs4721264	0.0002047
9154	15	SLC28A1	500	10000	85377891	85539027	413.941	0.0128987	rs4842996	6.857e-05
55593	23	OTUD5	44	10000	48729302	48865648	37.1438	0.0128987	rs6609811	0.001019
6383	8	SDC2	498	10000	97455881	97674037	420.261	0.0128987	rs2582821	7.58e-05
342931	19	RFPL4A	285	10000	56220506	56324541	241.294	0.0129987	rs11878799	0.000341
100874164	13	LINC00417	290	10000	19262239	19364239	276.932	0.0129987	rs182460876	0.001493
9258	8	MFHAS1	855	10000	8591998	8801131	757.46	0.0129987	rs609958	0.0004289
406916	3	MIR128-2	128	10000	35735967	35836051	116.77	0.0129987	rs965482	0.000469
84307	18	ZNF397	132	10000	32770993	32888397	125.323	0.0129987	rs17646155	0.000537
10509	15	SEMA4B	438	10000	90678151	90822892	400.442	0.0130987	rs61579257	0.0002812
401665	11	OR51T1	286	10000	4853048	4954113	263.041	0.0131987	rs11034296	0.0002947
8028	10	MLLT10	132	10000	21773100	22082559	114.159	0.0131987	rs7894565	0.001421
56729	19	RETN	392	10000	7683971	7785340	347.329	0.0131987	rs55954306	0.000639
23625	11	FAM89B	115	10000	65289819	65391669	104.643	0.0131987	rs10791821	0.001642
375196	2	LOC375196	119	10000	39136428	39237485	98.9291	0.0132987	rs390008	0.0002782
9794	5	MAML1	227	10000	179109850	179254287	200.985	0.0132987	rs4700700	0.00117
163059	19	ZNF433	128	10000	12075531	12196525	107.145	0.0133987	rs7256236	0.000962
5578	17	PRKCA	913	10000	64248925	64856862	678.136	0.0133987	rs9905819	0.0003335
91869	3	RFT1	304	10000	53072500	53214470	272.944	0.0133987	rs35333155	0.000988
4193	12	MDM2	207	10000	69151951	69289324	184.451	0.0133987	rs55826463	0.0004791
196883	14	ADCY4	259	10000	24737554	24854277	237.562	0.0134987	rs7146814	0.0008448
6738	1	TROVE2	86	10000	192978551	193110906	67.5903	0.0135986	rs4657847	0.003106
1361	13	CPB2	368	10000	46577321	46729211	341.026	0.0135986	rs1326397	0.0007786
91653	3	BOC	388	10000	112881374	113056305	338.016	0.0135986	rs73235136	0.0001428
4430	2	MYO1B	304	10000	192060106	192340115	252.85	0.0136986	rs56209234	0.00165
11009	1	IL24	117	10000	207020787	207127484	99.0558	0.0136986	rs57352267	0.001529
6118	1	RPA2	271	10000	28168035	28291308	237.993	0.0136986	rs4908384	0.0005478
581	19	BAX	250	10000	49408116	49515055	221.328	0.0137986	rs2230267	4.99e-05
254102	11	EHBP1L1	132	10000	65293508	65410116	123.021	0.0137986	rs10791821	0.001642
11040	23	PIM2	41	10000	48720458	48826413	35.9839	0.0137986	rs6609811	0.001019
7700	4	ZNF141	281	10000	281595	417691	259.505	0.0137986	rs7439780	0.0002114
390260	11	OR6X1	166	10000	123574287	123675226	148.323	0.0137986	rs1144505	0.001914
26696	1	OR2T1	308	10000	248519295	248620405	257.699	0.0138986	rs28694154	0.002678
100996712	1	SRGAP2D	69	10000	206507366	206630068	56.0065	0.0138986	rs12129635	0.001918
84251	1	SGIP1	394	10000	66949824	67260768	336.754	0.0138986	rs2312573	0.000454
56521	10	DNAJC12	314	10000	69506426	69647937	281.331	0.0139986	rs2025161	0.0003457
10181	3	RBM5	154	10000	50076340	50206397	137.159	0.0139986	rs2624842	0.0003116
641298	16	SMG1P1	13	10000	22398328	22553541	10.277	0.0140986	rs58183253	0.001347
344758	3	GPR149	328	10000	154005460	154197504	296.996	0.0140986	rs9832113	0.0002063
100302129	10	MIR1915	88	10000	21735490	21835570	70.236	0.0140986	rs12357321	0.002161
441234	7	ZNF716	300	10000	57459882	57583265	274.104	0.0141986	rs149107500	0.0009356
643837	1	LINC01128	138	10000	712970	844826	120.201	0.0141986	rs7419119	0.0008914
119467	10	CLRN3	410	10000	129626113	129741211	339.225	0.0141986	rs73387995	0.002138
10723	5	SLC12A7	460	10000	1000488	1162172	387.161	0.0142986	rs73031119	5.099e-06
147166	17	TRIM16L	264	10000	18575401	18689431	237.726	0.0142986	rs8076246	0.00019
391196	1	OR2M7	485	10000	248436931	248537870	418.998	0.0143986	rs28857255	0.001172
100616193	4	MIR4453	64	10000	153407579	153507668	49.1182	0.0143986	rs111564194	0.002885
51727	1	CMPK1	289	10000	47749468	47894511	247.164	0.0143986	rs6662189	0.001907
57710	1	KIAA1614	226	10000	180832312	180965239	195.676	0.0145985	rs57113693	0.0007969
127064	1	OR2T12	377	10000	248407917	248508880	302.79	0.0146985	rs28857255	0.001172
6494	11	SIPA1	168	10000	65355577	65468391	149.783	0.0146985	rs10791821	0.001642
203076	8	C8orf74	332	10000	10480146	10608103	292.336	0.0147985	rs56057779	0.0007527
23291	5	FBXW11	252	10000	171238555	171483877	201.296	0.0147985	rs6891834	0.0001085
1833	12	EPYC	214	10000	91307455	91448803	168.891	0.0148985	rs2178457	0.001432
647135	1	SRGAP2B	71	10000	206466199	206630070	63.2792	0.0148985	rs12129635	0.001918
4192	11	MDK	50	10000	46352333	46455387	41.4967	0.0149985	rs35324223	0.002126
84952	15	CGNL1	908	10000	57618702	57892925	701.558	0.0149985	rs11638054	0.0006318
7021	6	TFAP2B	270	10000	50736438	50865326	247.808	0.0149985	rs2857487	0.001316
2512	19	FTL	240	10000	49418565	49520136	209.398	0.0149985	rs2230267	4.99e-05
8692	3	HYAL2	50	10000	50305220	50410281	43.2451	0.0149985	rs3806708	0.00255
100423010	1	MIR3119-2	263	10000	170070518	170170603	239.837	0.0149985	rs6427236	0.0009881
11117	2	EMILIN1	94	10000	27251434	27359265	71.6714	0.0150985	rs12373799	0.0006515
101927136	6	LOC101927136	250	10000	53376086	53488073	217.777	0.0150985	rs147084672	0.0004543
711	3	ERC2-IT1	198	10000	55641242	55743497	168.426	0.0150985	rs1179376	0.0008032
92999	3	ZBTB47	171	10000	42645175	42759072	151.242	0.0150985	rs6790204	0.001849
7994	8	KAT6A	283	10000	41736996	41959505	260.15	0.0150985	rs17680269	0.000625
7753	11	ZNF202	272	10000	123544996	123662363	246.605	0.0151985	rs7124162	0.001667
51496	15	CTDSPL2	42	10000	44669578	44869429	36.2861	0.0151985	rs2453273	0.002202
80896	1	NPL	161	10000	182708583	182849519	146.316	0.0151985	rs12078468	0.000309
4124	5	MAN2A1	671	10000	108975066	109255326	605.53	0.0151985	rs25914	0.0001713
8502	2	PKP4	928	10000	159263475	159587940	821.768	0.0152985	rs10933490	0.001266
200132	1	TCTEX1D1	299	10000	67168139	67294730	260.396	0.0153985	rs2312573	0.000454
203522	23	DDX26B	48	10000	134604554	134766460	37.7714	0.0153985	rs3737330	0.0007892
9532	6	BAG2	101	10000	56987103	57100012	85.9753	0.0153985	rs74480727	0.0007401
26952	4	SMR3A	476	10000	71176492	71282823	409.772	0.0153985	rs17717573	0.001069
85019	18	TMEM241	343	10000	20825978	21067925	309.033	0.0153985	rs35848039	0.0004527
51561	12	IL23A	83	10000	56682662	56784194	56.5503	0.0153985	rs11575232	0.007432
54553	4	DKFZP434I0714	65	10000	153407415	153510415	49.1182	0.0153985	rs111564194	0.002885
140733	20	MACROD2	925	10000	13926145	16083841	553.289	0.0153985	rs192259652	5.343e-06
6773	12	STAT2	88	10000	56685381	56804037	56.5503	0.0153985	rs11575232	0.007432
11070	3	TMEM115	60	10000	50342179	50446939	50.2855	0.0154985	rs2301639	0.002826
100422839	1	MIR3119-1	263	10000	170070518	170170603	239.837	0.0154985	rs6427236	0.0009881
554236	7	DPY19L2P1	335	10000	35070898	35275774	290.54	0.0154985	rs2079623	0.0007149
100127889	10	C10orf131	236	10000	97617721	97748415	211.637	0.0155984	rs7893601	0.0002773
10330	12	CNPY2	111	10000	56654212	56760128	77.0862	0.0155984	rs11575232	0.007432
26548	23	ITGB1BP2	4	10000	70471627	70575204	8.10925	0.0155984	rs112356515	0.004404
100132596	23	XGY2	21	10000	2620336	2743037	16.5565	0.0155984	rs5939340	0.003974
283547	14	LINC00639	532	10000	39168542	39436086	463.525	0.0156984	rs990487	0.0001969
100616267	2	MIR4776-1	242	10000	213740980	213841060	212.021	0.0156984	rs1482580	0.0006674
7090	15	TLE3	297	10000	70290129	70440256	238.235	0.0156984	rs2102099	0.0001541
79778	7	MICALL2	276	10000	1423994	1549109	240.486	0.0157984	rs113937341	0.0002031
100616368	11	MIR4688	54	10000	46347951	46448034	41.4967	0.0157984	rs35324223	0.002126
100873935	1	MTOR-AS1	40	10000	11153954	11259595	28.1875	0.0157984	rs1205593	0.007124
10905	1	MAN1A2	611	10000	117860084	118118320	569.265	0.0158984	rs3820500	2.109e-05
387640	10	SKIDA1	79	10000	21752408	21864611	62.2338	0.0158984	rs12357321	0.002161
84923	17	FAM104A	332	10000	71153491	71278533	267.779	0.0158984	rs112986378	0.0003526
3955	7	LFNG	374	10000	2502162	2618810	322.62	0.0159984	rs2906148	0.0002964
102060282	3	RASSF1-AS1	50	10000	50324941	50425727	42.221	0.0159984	rs2301639	0.002826
55626	11	AMBRA1	152	10000	46367961	46665619	116.336	0.0159984	rs35324223	0.002126
79929	3	MAP6D1	242	10000	183483663	183593393	213.042	0.0160984	rs263004	0.0007657
116512	11	MRGPRD	265	10000	68697489	68798455	239.196	0.0160984	rs2846204	0.001064
100616472	2	MIR4776-2	242	10000	213740980	213841060	212.021	0.0160984	rs1482580	0.0006674
7433	3	VIPR1	281	10000	42480790	42629065	243.902	0.0161984	rs6799021	0.0006985
100132774	1	KDM4A-AS1	149	10000	44115408	44223012	123.026	0.0161984	rs7549094	0.001291
319	12	APOF	58	10000	56704354	56806583	35.5373	0.0161984	rs11575232	0.007432
160418	12	TMTC3	163	10000	88486072	88643664	121.035	0.0161984	rs71438941	0.003505
57552	3	NCEH1	458	10000	172298434	172479008	368.599	0.0162984	rs7652910	0.0004055
541468	1	LURAP1	95	10000	46619005	46736928	80.1305	0.0163984	rs2234270	0.0004893
51663	5	ZFR	370	10000	32304455	32494844	328.701	0.0163984	rs646680	8.584e-05
11035	14	RIPK3	246	10000	24755226	24859242	215.782	0.0163984	rs7146814	0.0008448
100846991	5	MIR5197	201	10000	143009424	143109536	177.945	0.0163984	rs62374563	0.0007427
9473	1	THEMIS2	217	10000	28149053	28263196	180.648	0.0163984	rs6671762	0.000885
27133	14	KCNH5	858	10000	63123290	63561956	708.446	0.0164984	rs28497711	0.0005175
8669	15	EIF3J	22	10000	44779265	44905001	17.8914	0.0164984	rs2433349	0.002296
118738	10	ZNF488	153	10000	48305088	48423866	133.546	0.0165983	rs7904885	0.0007641
59271	21	EVA1C	488	10000	33734744	33937710	419.363	0.0165983	rs62216215	1.564e-05
723809	7	LHFPL3-AS2	188	10000	104485074	104617092	161.966	0.0165983	rs1011468	0.0004688
9070	8	ASH2L	61	10000	37913010	38047598	51.4671	0.0165983	rs55736052	0.001299
55844	10	PPP2R2D	272	10000	133697954	133823338	228.384	0.0165983	rs12761761	0.001098
260294	7	NSUN5P2	10	10000	72368831	72475302	9.11083	0.0166983	rs11760353	0.002541
284233	18	CYP4F35P	296	10000	14287421	14392523	256.337	0.0166983	rs111292333	0.0002448
7095	3	SEC62	243	10000	169634579	169766161	211.835	0.0166983	rs12636720	0.001162
100616116	7	MIR4648	321	10000	2516707	2616779	276.024	0.0167983	rs2906148	0.0002964
100129354	3	NRADDP	91	10000	47003031	47104957	70.7165	0.0167983	rs749512	0.002947
64405	20	CDH22	400	10000	44752371	44987137	321.235	0.0167983	rs6065935	0.0001077
127074	1	OR2T4	501	10000	248474882	248575929	432.495	0.0167983	rs28857255	0.001172
339983	4	NAT8L	104	10000	2011238	2120816	83.4435	0.0168983	rs450274	0.0006632
152098	3	ZCWPW2	268	10000	28381986	28616632	238.758	0.0168983	rs4680916	0.0004997
9629	1	CLCA3P	254	10000	87049958	87171059	215.5	0.0168983	rs12746967	0.001582
79675	2	FASTKD1	340	10000	170336261	170480431	303.119	0.0169983	rs77434019	0.0006263
3140	1	MR1	222	10000	180952560	181081074	202.285	0.0170983	rs6667291	0.0008856
147947	19	ZNF542P	205	10000	56829467	56941196	173.66	0.0171983	rs2109468	0.0006013
3795	2	KHK	111	10000	27259610	27373619	94.4321	0.0171983	rs12373799	0.0006515
11334	3	TUSC2	50	10000	50312340	50415668	42.221	0.0171983	rs2301639	0.002826
140862	20	ISM1	432	10000	13152417	13331297	340.139	0.0172983	rs73261070	0.002541
283598	14	C14orf177	309	10000	99127949	99234103	263.559	0.0172983	rs61981310	0.0001085
102464829	10	MIR6078	305	10000	3983351	4083451	262.87	0.0173983	rs72773002	0.0003459
645212	15	EIF3J-AS1	22	10000	44776702	44879121	17.8914	0.0173983	rs2433349	0.002296
116535	11	MRGPRF	255	10000	68721861	68830850	220.503	0.0173983	rs2846204	0.001064
100302258	15	MIR1469	156	10000	96826489	96926536	131.119	0.0173983	rs4335732	0.0002111
55534	4	MAML3	986	10000	140587545	141125233	745.603	0.0173983	rs56864961	0.000568
5284	1	PIGR	148	10000	207051866	207169811	123.897	0.0173983	rs57352267	0.001529
1237	3	CCR8	200	10000	39321196	39425171	171.831	0.0174983	rs2649759	0.001275
29072	3	SETD2	179	10000	47007897	47255467	132.058	0.0174983	rs749512	0.002947
7030	23	TFE3	19	10000	48836237	48951043	10.2525	0.0174983	rs28727466	0.001365
51112	2	TRAPPC12	612	10000	3333445	3533342	543.268	0.0174983	rs62119484	0.0004186
2637	2	GBX2	311	10000	237024306	237126652	263.143	0.0175982	rs1317659	0.0002168
11068	3	CYB561D2	74	10000	50338125	50455628	58.3242	0.0175982	rs2301639	0.002826
9924	12	PAN2	106	10000	56660006	56777837	70.3339	0.0175982	rs11575232	0.007432
100505536	20	ISM1-AS1	274	10000	13168066	13270334	227.426	0.0176982	rs73261070	0.002541
55857	20	KIZ	283	10000	21056623	21277258	236.935	0.0177982	rs6075769	0.0002777
26996	3	GPR160	243	10000	169705734	169853183	211.835	0.0178982	rs12636720	0.001162
23218	3	NBEAL2	118	10000	46971172	47101194	85.1762	0.0178982	rs749512	0.002947
728558	10	ENTPD1-AS1	789	10000	97462962	97899992	690.36	0.0178982	rs10786231	0.0001155
25959	19	KANK2	401	10000	11224942	11358243	340.7	0.0179982	rs2738464	0.0001109
7088	9	TLE1	544	10000	84148597	84353596	420.094	0.0179982	rs2378591	0.0004192
166785	4	MMAA	324	10000	146490539	146631187	278.402	0.0179982	rs112641268	0.001266
10434	8	LYPLA1	106	10000	54908926	55064577	71.7072	0.0179982	rs139427657	0.001514
729732	8	LOC729732	262	10000	12344587	12573120	223.137	0.0180982	rs35590807	0.0009925
126638	1	RPTN	129	10000	152076070	152181704	100.205	0.0180982	rs10788821	0.003139
116150	6	NUS1	230	10000	117946616	118081886	198.488	0.0181982	rs4368845	0.001243
338949	15	TMEM202	46	10000	72640667	72750708	31.8812	0.0181982	rs111261668	0.001694
139804	23	RBMXL3	88	10000	114373962	114477431	59.5979	0.0181982	rs7062365	0.005529
5787	12	PTPRB	571	10000	70860631	71081220	474.466	0.0181982	rs10784860	6.16e-05
57631	23	LRCH2	193	10000	114295182	114518635	151.624	0.0182982	rs1040685	0.001138
50604	1	IL20	127	10000	206989153	207092568	102.989	0.0182982	rs57352267	0.001529
6999	4	TDO2	280	10000	156774844	156891558	241.756	0.0182982	rs17033637	0.001028
55208	13	DCUN1D2	480	10000	114060133	114195023	382.89	0.0182982	rs2490953	0.001585
3885	17	KRT34	166	10000	39483920	39588636	135.389	0.0183982	rs16966801	0.0004928
55002	13	TMCO3	504	10000	114095307	114254544	410.145	0.0183982	rs2490953	0.001585
55143	1	CDCA8	320	10000	38108072	38225391	278.299	0.0183982	rs72929344	0.001744
5111	20	PCNA	213	10000	5045598	5157268	181.124	0.0183982	rs1407009	0.001325
197003	15	MGC15885	185	10000	62879370	62987380	158.9	0.0183982	rs4775518	0.0005695
254879	1	OR2T6	428	10000	248500909	248601836	358.564	0.0185981	rs28857255	0.001172
55624	1	POMGNT1	104	10000	46604352	46735977	88.6654	0.0185981	rs2234270	0.0004893
2140	1	EYA3	335	10000	28246854	28465148	290.618	0.0186981	rs4908384	0.0005478
100302156	5	MIR1229	175	10000	179175277	179275346	145.978	0.0186981	rs4700700	0.00117
387758	11	FIBIN	218	10000	26965627	27068632	182.023	0.0187981	rs10835087	0.001392
84249	5	PSD2	181	10000	139125405	139274048	152.961	0.0187981	rs76453676	0.000428
100131117	3	ZBTB20-AS1	171	10000	114020657	114157825	147.787	0.0187981	rs1566796	0.001605
127066	1	OR14C36	520	10000	248462076	248563015	450.557	0.0188981	rs28857255	0.001172
653240	17	KRTAP4-11	266	10000	39223433	39324606	194.591	0.0188981	rs1846042	0.002063
10745	1	PHTF1	192	10000	114189823	114351777	158.338	0.0189981	rs1230674	0.002005
100874118	23	DDX26B-AS1	20	10000	134604007	134704599	17.8751	0.0189981	rs5974532	0.002636
29980	21	DONSON	74	10000	34899858	35011014	62.9807	0.0189981	rs7281554	0.002299
8624	21	PSMG1	321	10000	40497371	40605440	272.368	0.0189981	rs62222988	0.0007913
51213	23	LUZP4	137	10000	114474282	114592123	113.802	0.0189981	rs1040685	0.001138
100287559	15	ADPGK-AS1	169	10000	73025175	73140540	138.889	0.0190981	rs7495022	0.00204
100616479	5	MIR4635	244	10000	1013010	1113089	203.803	0.0191981	rs73031119	5.099e-06
55501	7	CHST12	333	10000	2393194	2524216	290.148	0.0191981	rs2906151	0.0005914
9946	21	CRYZL1	112	10000	34911647	35064160	97.4305	0.0191981	rs8134847	0.002044
90288	3	EFCAB12	253	10000	129070163	129197494	200.303	0.0192981	rs111945968	0.001968
10103	1	TSPAN1	110	10000	46590748	46701634	93.7307	0.0192981	rs2234270	0.0004893
119694	11	OR51F2	426	10000	4792615	4893644	338.559	0.0192981	rs11034296	0.0002947
10491	3	CRTAP	342	10000	33105449	33239265	299.461	0.0192981	rs1132392	0.0001797
100302739	20	PCNA-AS1	190	10000	5050231	5150615	160.596	0.0192981	rs11908536	0.002282
633	23	BGN	45	10000	152710346	152825004	33.0099	0.0193981	rs933190	0.002737
11186	3	RASSF1	55	10000	50317216	50428367	42.221	0.0193981	rs2301639	0.002826
260425	1	MAGI3	677	10000	113883474	114278545	569.725	0.0193981	rs147272614	0.001154
100507588	19	TGFBR3L	252	10000	7931031	8033980	203.877	0.0193981	rs148523554	0.001464
10507	9	SEMA4D	480	10000	91925705	92144611	393.946	0.0193981	rs34488061	0.001421
4888	5	NPY6R	58	10000	137086881	137196439	42.9021	0.0194981	rs72801604	0.0005769
100128731	2	OST4	86	10000	27243341	27344567	62.7549	0.0194981	rs12373799	0.0006515
101929607	3	LOC101929607	251	10000	107099776	107232759	216.197	0.0194981	rs3914624	0.0006828
10879	4	SMR3B	514	10000	71198794	71305961	434.663	0.0194981	rs17717573	0.001069
101928539	5	LOC101928539	247	10000	57136157	57244989	211.862	0.019598	rs1869649	0.001733
6491	1	STIL	351	10000	47665810	47829819	289.814	0.019598	rs765861	0.001409
101929238	3	C3orf67-AS1	196	10000	58760196	59054819	145.583	0.019598	rs147803929	0.002283
23036	6	ZNF292	423	10000	87815268	88023406	331.714	0.019698	rs9353469	0.00273
149281	1	METTL11B	319	10000	170065187	170186923	269.009	0.019698	rs6427236	0.0009881
9682	1	KDM4A	268	10000	44065796	44221189	224.933	0.019698	rs7549094	0.001291
84263	9	HSDL2	484	10000	115092188	115284685	412.778	0.019698	rs7024761	8.473e-05
4841	23	NONO	6	10000	70453041	70571018	8.10925	0.019698	rs112356515	0.004404
2674	10	GFRA1	685	10000	117766441	118083126	558.073	0.019698	rs75337239	0.0003087
821	5	CANX	213	10000	179075929	179208639	177.315	0.019798	rs58165808	0.001664
196477	12	CCER1	141	10000	91295991	91398953	116.606	0.019798	rs2178457	0.001432
7620	19	ZNF69	177	10000	11948669	12075365	143.466	0.019798	rs59689881	0.001106
100873920	23	NHS-AS1	75	10000	17520469	17627248	56.0737	0.019798	rs5909374	0.003121
496	13	ATP4B	101	10000	114253121	114362513	81.9033	0.019798	rs4150828	0.0009917
729987	1	LOC729987	291	10000	98626266	98788214	242.533	0.019898	rs12735193	0.002333
9382	17	COG1	313	10000	71139172	71254645	249.278	0.019898	rs112986378	0.0003526
102465248	21	MIR6501	86	10000	34872967	34973034	69.8974	0.019898	rs7281554	0.002299
83440	15	ADPGK	203	10000	72993707	73126126	181.444	0.019898	rs730180	0.000968
100190939	13	TPT1-AS1	339	10000	45865479	46015618	277.168	0.019998	rs11619590	0.0006734
6241	2	RRM2	283	10000	10212694	10321546	230.455	0.019998	rs16855895	0.001708
302	15	ANXA2	452	10000	60589349	60740185	382.687	0.019998	rs7170421	0.0003639
4776	14	NFATC4	274	10000	24786116	24898811	225.701	0.019998	rs7146814	0.0008448
22986	10	SORCS3	685	10000	106350858	107074993	540.869	0.020098	rs36011900	0.0001444
117145	1	THEM4	268	10000	151793342	151932361	214.449	0.020098	rs10888446	0.0006295
84918	6	LRP11	303	10000	150089893	150235480	229.739	0.020098	rs9371486	0.003364
283897	16	C16orf54	93	10000	29703785	29807340	62.7746	0.020098	rs78520265	0.007967
5949	10	RBP3	152	10000	48331486	48440991	130.06	0.020198	rs7904885	0.0007641
84318	12	CCDC77	296	10000	448515	601806	237.451	0.020298	rs7963793	0.001936
64518	17	TEKT3	286	10000	15157128	15294958	239.853	0.020298	rs9807069	0.001046
4985	1	OPRD1	324	10000	29088653	29240208	274.54	0.020298	rs2236854	0.0001722
692106	17	SNORD65	240	10000	16294539	16394612	197.889	0.020398	rs4617905	0.001625
677797	3	SNORA7B	200	10000	129066052	129166191	162.285	0.020398	rs111945968	0.001968
9500	23	MAGED1	174	10000	51496154	51695450	131.48	0.020398	rs73204564	0.002942
4924	19	NUCB1	394	10000	49353306	49476540	321.922	0.020498	rs2230267	4.99e-05
79685	5	SAP30L	283	10000	153775516	153890613	228.586	0.020498	rs12656722	0.002285
284656	1	EPHA10	370	10000	38131645	38280824	311.095	0.0205979	rs617911	0.00233
51364	3	ZMYND10	59	10000	50328536	50433156	42.221	0.0205979	rs2301639	0.002826
101927502	9	LOC101927502	436	10000	84254627	84441814	340.322	0.0205979	rs7024180	0.0004646
6618	19	SNAPC2	247	10000	7935193	8038136	196.404	0.0205979	rs148523554	0.001464
132228	3	LSMEM2	61	10000	50266517	50375545	49.9374	0.0206979	rs3806708	0.00255
4808	1	NHLH2	255	10000	116328998	116433747	213.248	0.0206979	rs1281546	0.000476
101927284	13	LOC101927284	695	10000	95363194	95637664	535.154	0.0206979	rs4268618	0.000132
100505782	17	LOC100505782	290	10000	39508667	39618840	237.678	0.0206979	rs16966801	0.0004928
283683	15	LOC283683	194	10000	23044330	23165254	162.236	0.0206979	rs9744401	0.0002378
4056	5	LTC4S	180	10000	179170985	179273513	152.911	0.0206979	rs4700700	0.00117
85438	4	CABS1	458	10000	71150670	71252833	376.907	0.0206979	rs17717573	0.001069
8372	3	HYAL3	59	10000	50280258	50386899	42.1592	0.0206979	rs3806708	0.00255
11104	6	KATNA1	196	10000	149866010	150019940	130.83	0.0207979	rs58189451	0.002723
6570	8	SLC18A1	332	10000	19952365	20090717	266.846	0.0207979	rs17489871	0.000222
100874085	19	NUCB1-AS1	350	10000	49364186	49472148	294.679	0.0207979	rs2230267	4.99e-05
3802	19	KIR2DL1	14	10000	55231264	55345778	8.96103	0.0207979	rs142834670	0.002758
84791	1	LINC00467	229	10000	211506096	211655877	185.755	0.0208979	rs144229232	0.0005824
144245	12	ALG10B	223	10000	38660556	38773528	168.137	0.0208979	rs11183390	0.002928
1431	12	CS	132	10000	56615482	56744175	85.5031	0.0209979	rs7133293	0.007783
285352	3	KIF9-AS1	111	10000	47155859	47335606	82.4452	0.0209979	rs7620997	0.004154
677814	13	SNORA31	231	10000	45861614	45961744	191.895	0.0209979	rs11619590	0.0006734
84616	17	KRTAP4-4	199	10000	39265905	39366983	145.809	0.0210979	rs1846042	0.002063
147948	19	ZNF582	201	10000	56844647	56954889	165.817	0.0210979	rs2109468	0.0006013
26511	4	CHIC2	161	10000	54825957	54980815	128.077	0.0210979	rs1158401	0.003182
7046	9	TGFBR1	212	10000	101817411	101966473	175.917	0.0210979	rs7034462	0.001356
2940	6	GSTA3	251	10000	52711438	52824496	207.14	0.0210979	rs553609	0.002299
6651	21	SON	119	10000	34865343	34999820	95.9084	0.0210979	rs7281554	0.002299
102465526	3	MIR6872	54	10000	50260666	50360728	41.8333	0.0211979	rs3806708	0.00255
85460	4	ZNF518B	252	10000	10391503	10509032	210.353	0.0211979	rs6812410	0.002197
4649	15	MYO9A	280	10000	72068360	72460440	201.819	0.0211979	rs62025613	0.0003608
9201	13	DCLK1	608	10000	36292788	36755514	447.377	0.0211979	rs56154793	0.001572
64343	3	AZI2	150	10000	28313843	28440618	123.022	0.0212979	rs73046721	0.000798
83988	8	NCALD	635	10000	102648769	103187135	499.298	0.0212979	rs7828133	0.0002538
65094	1	JMJD4	184	10000	227868889	227973112	156.163	0.0212979	rs2295994	0.001485
55689	3	YEATS2	427	10000	183365605	183580413	344.29	0.0212979	rs263004	0.0007657
200844	3	C3orf67	309	10000	58677736	59085715	218.905	0.0213979	rs147803929	0.002283
388135	15	C15orf59	274	10000	73982140	74093816	230.65	0.0214979	rs7497362	0.0005307
7027	13	TFDP1	248	10000	114189002	114345788	194.482	0.0214979	rs4150828	0.0009917
80381	15	CD276	269	10000	73926621	74056859	220.028	0.0214979	rs7497362	0.0005307
5609	19	MAP2K7	272	10000	7918764	8029363	218.648	0.0215978	rs148523554	0.001464
100874031	2	AGBL5-AS1	78	10000	27222550	27323132	51.6768	0.0215978	rs12373799	0.0006515
162333	17	MARCH10	286	10000	60728674	60935742	223.908	0.0216978	rs9896444	0.0003468
388	2	RHOB	303	10000	20596834	20699201	249.976	0.0216978	rs4666397	0.0008148
128239	1	IQGAP3	189	10000	156445196	156592396	158.911	0.0216978	rs1171557	0.0004814
389941	10	C1QL3	312	10000	16505741	16614004	266.037	0.0216978	rs7083101	0.0004059
1994	19	ELAVL1	354	10000	7973456	8120529	277.71	0.0216978	rs148523554	0.001464
1045	13	CDX2	268	10000	28486204	28593505	214.385	0.0216978	rs7329786	0.000992
3881	17	KRT31	218	10000	39499976	39603844	175.603	0.0217978	rs16966801	0.0004928
65065	2	NBEAL1	284	10000	203829601	204132717	223.938	0.0217978	rs72934556	0.00173
4899	7	NRF1	548	10000	129201554	129446922	455.836	0.0217978	rs62491470	0.0001111
348738	2	C2orf48	524	10000	10231980	10400942	414.173	0.0218978	rs16855895	0.001708
199675	19	MCEMP1	399	10000	7691942	7794719	313.066	0.0218978	rs55954306	0.000639
89910	12	UBE3B	455	10000	109865427	110024510	377.701	0.0218978	rs117833560	0.00231
441191	7	RNF216P1	482	10000	4963615	5087800	400.79	0.0218978	rs62441548	0.0005817
100422950	5	MIR3141	245	10000	153925571	154025632	196.396	0.0218978	rs6580090	0.0005
137075	8	CLDN23	463	10000	8509665	8611617	389.423	0.0218978	rs1109618	0.001075
51393	17	TRPV2	249	10000	16268855	16390317	197.889	0.0219978	rs4617905	0.001625
399829	10	LINC01168	338	10000	134729037	134840001	274.05	0.0219978	rs189660197	0.000496
10641	3	NPRL2	59	10000	50334918	50438486	42.221	0.0219978	rs2301639	0.002826
93058	12	COQ10A	105	10000	56610641	56714750	65.0051	0.0220978	rs76151170	0.009363
8971	3	H1FX	233	10000	128983613	129085120	186.946	0.0220978	rs62266941	0.001878
3884	17	KRT33B	174	10000	39469745	39576052	131.529	0.0221978	rs16966801	0.0004928
100422825	11	MIR3160-2	46	10000	46423356	46523437	28.0339	0.0221978	rs61882691	0.007163
3373	3	HYAL1	58	10000	50287319	50399812	42.4844	0.0221978	rs3806708	0.00255
54520	2	CCDC93	603	10000	118623053	118821739	504.363	0.0223978	rs150829553	7.472e-05
92399	9	MRRF	173	10000	124976881	125135742	138.066	0.0223978	rs10760213	5.169e-05
6447	15	SCG5	267	10000	32883869	33039298	207.979	0.0224978	rs12915554	0.0004333
100132074	1	FOXO6	309	10000	41777602	41899263	244.716	0.0224978	rs2810569	0.0008176
55028	17	C17orf80	326	10000	71178371	71295095	250.406	0.0224978	rs112986378	0.0003526
201799	4	TMEM154	259	10000	153497265	153651317	204.763	0.0225977	rs6837269	0.001379
100500858	8	MIR3622A	274	10000	27509193	27609276	224.604	0.0225977	rs542375	0.001121
6309	11	SC5D	323	10000	121113387	121234119	254.793	0.0225977	rs7129508	0.001745
221938	7	MMD2	570	10000	4881875	5048844	456.775	0.0225977	rs62441548	0.0005817
131377	3	KLHL40	173	10000	42677010	42783938	146.796	0.0225977	rs6790204	0.001849
439996	10	IFIT1B	155	10000	91087812	91194962	122.043	0.0225977	rs303208	0.001676
390858	18	OACYLP	418	10000	56652970	56770446	319.077	0.0226977	rs78002491	0.001099
390637	15	GDPGP1	294	10000	90727486	90835312	245.053	0.0226977	rs28681010	0.0008543
158471	9	PRUNE2	883	10000	79176291	79571003	660.26	0.0226977	rs146998757	0.0002313
85413	6	SLC22A16	440	10000	110695891	110847844	348.958	0.0226977	rs11153237	0.001643
149175	1	MANEAL	197	10000	38209773	38317278	162.149	0.0226977	rs601936	0.002412
11282	5	MGAT4B	191	10000	179174597	179283952	159.752	0.0227977	rs4700700	0.00117
8993	19	PGLYRP1	257	10000	46472411	46576556	204.157	0.0228977	rs4803880	0.002704
24142	3	NAT6	58	10000	50283832	50386852	42.1592	0.0228977	rs3806708	0.00255
101927612	8	RNF139-AS1	276	10000	125424737	125536804	232.802	0.0228977	rs59338589	0.001962
100500878	2	MIR3679	201	10000	134834695	134934763	169.09	0.0228977	rs146017435	0.000233
79623	2	GALNT14	840	10000	31083330	31411592	683.231	0.0229977	rs6760355	0.0003696
102466202	1	MIR6769B	179	10000	206598145	206698207	139.954	0.0229977	rs12129635	0.001918
401115	4	C4orf48	113	10000	1993719	2095697	90.1925	0.0229977	rs450274	0.0006632
5788	1	PTPRC	324	10000	198558097	198776605	271.229	0.0229977	rs1926229	5.126e-05
285025	2	CCDC141	759	10000	179644483	179964786	595.68	0.0229977	rs6715920	0.0003073
100874361	5	PPP2R2B-IT1	198	10000	146243769	146349069	149.731	0.0230977	rs319196	0.00378
102723544	12	LOC102723544	198	10000	312607	416465	160.054	0.0230977	rs4980811	0.001254
54757	17	FAM20A	309	10000	66481256	66647095	254.706	0.0230977	rs34212119	0.0003043
101927285	2	LOC101927285	281	10000	59394842	59556535	234.141	0.0231977	rs2561879	0.001485
84466	5	MEGF10	451	10000	126576455	126846910	373.586	0.0231977	rs73785549	6.768e-05
205428	3	C3orf58	329	10000	143640639	143761210	237.304	0.0231977	rs1354496	0.00123
286023	7	FLJ40288	266	10000	132283552	132463528	222.107	0.0232977	rs11773117	0.0009047
100130093	1	LOC100130093	190	10000	227866239	227972055	162.984	0.0232977	rs2295994	0.001485
100302691	1	LINC00184	281	10000	234715056	234820526	229.576	0.0232977	rs6672410	0.0005114
692087	17	SNORD49B	241	10000	16292822	16392870	197.889	0.0233977	rs4617905	0.001625
23237	8	ARC	319	10000	143642404	143745833	247.869	0.0233977	rs4977101	0.002447
10763	1	NES	135	10000	156588555	156697189	105.342	0.0233977	rs11264519	0.0005958
80303	2	EFHD1	407	10000	233420766	233597491	324.005	0.0233977	rs7604500	0.000272
346653	7	FAM71F2	355	10000	128262319	128377926	278.941	0.0233977	rs7790478	0.0008354
57282	2	SLC4A10	735	10000	162430844	162891786	593.338	0.0234977	rs2909451	8.299e-05
27299	8	ADAMDEC1	243	10000	24191797	24313526	201.33	0.0234977	rs13282680	0.0004758
10469	19	TIMM44	268	10000	7941602	8058708	211.268	0.0234977	rs148523554	0.001464
155051	7	CRYGN	250	10000	151077055	151187099	198.368	0.0235976	rs2075001	0.001567
378884	6	NHLRC1	271	10000	18070717	18172851	226.247	0.0235976	rs6459592	0.001053
7178	13	TPT1	237	10000	45857605	45965419	191.895	0.0235976	rs11619590	0.0006734
53822	19	FXYD7	402	10000	35584153	35695205	312.785	0.0235976	rs111408063	0.0009459
5754	6	PTK7	244	10000	42994005	43179458	202.306	0.0235976	rs16896322	0.001483
101927919	6	LOC101927919	176	10000	117943975	118046447	149.293	0.0236976	rs4368845	0.001243
100500823	11	MIR3920	424	10000	101340550	101440636	343.225	0.0237976	rs4474404	0.0008872
2055	8	CLN8	463	10000	1661869	1784736	349.294	0.0237976	rs189525069	0.0007349
100128640	3	ACVR2B-AS1	171	10000	38442517	38546311	127.391	0.0237976	rs75221584	0.0009222
8874	13	ARHGEF7	715	10000	111717623	112008081	552.417	0.0237976	rs77116141	6.993e-05
643853	3	TMPPE	278	10000	33081907	33188293	231.991	0.0238976	rs1132392	0.0001797
58503	4	PROL1	456	10000	71213598	71325914	384.217	0.0238976	rs17717573	0.001069
1519	4	CTSO	342	10000	156795269	156925048	276.832	0.0238976	rs138425674	0.001146
8688	17	KRT37	355	10000	39526808	39630822	283.441	0.0238976	rs16966801	0.0004928
60509	2	AGBL5	104	10000	27224490	27343490	74.0596	0.0238976	rs12373799	0.0006515
440894	2	LINC01123	3	10000	110694556	110802858	6.65568	0.0238976	rs182268912	0.009884
57178	10	ZMIZ1	841	10000	80778791	81126285	599.253	0.0239976	rs11594811	0.0002872
768217	19	MIR769	254	10000	46472189	46572307	204.157	0.0239976	rs4803880	0.002704
255426	5	RASGEF1C	650	10000	179477794	179686130	488.324	0.0239976	rs12659560	1.62e-05
4858	19	NOVA2	349	10000	46392770	46526657	272.157	0.0239976	rs4803880	0.002704
6310	6	ATXN1	776	10000	16249342	16811721	509.341	0.0239976	rs1144698	0.0001227
642843	17	CPSF4L	308	10000	71194587	71308019	229.359	0.0239976	rs113452677	0.0007205
100422929	2	MIR4261	377	10000	10282739	10382797	305.315	0.0240976	rs16855895	0.001708
11024	19	LILRA1	402	10000	55055040	55163846	322.398	0.0240976	rs2114511	0.000448
642280	4	ZNF876P	212	10000	156388	299773	169.16	0.0240976	rs4518181	5.132e-05
57467	3	HHATL	176	10000	42684154	42794319	144.887	0.0240976	rs68190114	0.001942
100505753	17	KRTAP16-1	208	10000	39413951	39515505	141.229	0.0241976	rs78168647	0.006286
170825	4	GSX2	157	10000	54916247	55018122	125.549	0.0241976	rs13113663	0.001625
100128511	10	NEBL-AS1	139	10000	21412918	21513852	113.733	0.0242976	rs7090013	0.0006359
144402	12	CPNE8	598	10000	38996001	39349420	503.729	0.0242976	rs10783333	0.001182
80184	12	CEP290	195	10000	88392789	88585993	142.533	0.0242976	rs2731644	0.004195
83755	17	KRTAP4-12	275	10000	39229344	39330419	201.084	0.0242976	rs1846042	0.002063
1727	22	CYB5R3	419	10000	42963845	43095405	342.194	0.0242976	rs74279208	0.001129
100885781	13	LINC00348	634	10000	71539272	71792549	517.234	0.0242976	rs12859109	0.000154
404217	19	CTXN1	241	10000	7939380	8041051	196.404	0.0243976	rs148523554	0.001464
26800	17	SNORD49A	239	10000	16293349	16393420	192.626	0.0243976	rs4617905	0.001625
100505724	17	KRTAP9-7	235	10000	39381949	39482459	161.978	0.0243976	rs78485972	0.003564
729440	19	CCDC61	285	10000	46448718	46571874	227.05	0.0243976	rs4803880	0.002704
83597	3	RTP3	271	10000	46489484	46592439	219.621	0.0244976	rs11714743	0.0009496
23380	1	SRGAP2	188	10000	206466199	206687783	145.6	0.0244976	rs12129635	0.001918
5095	13	PCCA	954	10000	100691268	101232691	771.139	0.0245975	rs9517999	0.001601
9776	11	ATG13	124	10000	46588825	46747568	94.0088	0.0245975	rs10838613	0.004533
51659	16	GINS2	278	10000	85661279	85772588	213.93	0.0245975	rs400882	0.0006616
2729	6	GCLC	305	10000	53312139	53459927	236.278	0.0245975	rs147084672	0.0004543
153241	5	CEP120	450	10000	122630578	122809286	368.522	0.0245975	rs62378778	0.0002046
23286	5	WWC1	798	10000	167669064	167949308	581.986	0.0245975	rs6876316	0.0003468
1000	18	CDH2	514	10000	25480929	25807445	411.372	0.0246975	rs2628605	0.001051
339942	3	H1FX-AS1	239	10000	128985113	129093412	187.255	0.0246975	rs62266941	0.001878
6657	3	SOX2	112	10000	181379711	181482223	87.0271	0.0247975	rs76234275	0.002654
7866	3	IFRD2	59	10000	50275162	50380026	41.7321	0.0247975	rs3806708	0.00255
646903	3	LOC646903	117	10000	149639065	149741029	90.8481	0.0248975	rs3911491	0.0008519
253128	12	LINC00612	236	10000	9158184	9267666	185.934	0.0248975	rs55933766	0.001871
2618	21	GART	181	10000	34826237	34965198	145.499	0.0248975	rs7281554	0.002299
102465496	3	MIR6826	132	10000	128940988	129041086	90.5826	0.0248975	rs58157417	0.005683
10219	12	KLRG1	240	10000	9092220	9213340	192.041	0.0248975	rs75349900	0.002798
7026	15	NR2F2	192	10000	96819156	96933492	155.568	0.0249975	rs4335732	0.0002111
727751	15	LOC727751	31	10000	83090203	83232973	24.0767	0.0249975	rs803705	0.001507
140609	1	NEK7	632	10000	198076107	198341548	536.991	0.0249975	rs16842389	0.0004593
2301	1	FOXE3	190	10000	47831743	47933724	158.889	0.0249975	rs6662189	0.001907
402483	7	LINC01000	370	10000	128231294	128351052	288.461	0.0250975	rs7790478	0.0008354
542767	13	C1QTNF9B-AS1	386	10000	24413027	24516242	319.591	0.0250975	rs9507193	0.0001403
348158	16	ACSM2B	296	10000	20498082	20637695	238.069	0.0250975	rs11643396	0.0009227
646625	13	URAD	300	10000	28502242	28612774	240.975	0.0251975	rs7329786	0.000992
55039	8	TRMT12	311	10000	125413047	125515266	262.834	0.0251975	rs59338589	0.001962
8687	17	KRT38	388	10000	39542620	39647596	306.186	0.0251975	rs16966801	0.0004928
55759	2	WDR12	220	10000	203695322	203826949	159.95	0.0251975	rs149163995	0.001792
3882	17	KRT32	411	10000	39565764	39673638	328.592	0.0251975	rs16966801	0.0004928
152100	3	CMC1	222	10000	28233123	28411263	184.069	0.0252975	rs73046721	0.000798
81871	17	KRTAP4-6	256	10000	39245684	39346739	187.967	0.0252975	rs1846042	0.002063
53827	19	FXYD5	429	10000	35595624	35710788	325.123	0.0252975	rs111408063	0.0009459
8030	10	CCDC6	562	10000	61498505	61716414	467.976	0.0252975	rs10994035	0.0001864
102466251	19	MIR8061	412	10000	55106759	55206834	324.76	0.0253975	rs2114511	0.000448
139324	23	HDX	549	10000	83522881	83807487	421.937	0.0254975	rs964817	0.001932
151903	3	CCDC12	139	10000	46913219	47073500	97.7843	0.0254975	rs749512	0.002947
144571	12	A2M-AS1	216	10000	9167772	9270651	171.047	0.0254975	rs55933766	0.001871
51278	1	IER5	233	10000	181007637	181109979	190.113	0.0254975	rs6667291	0.0008856
387911	13	C1QTNF9B	395	10000	24415237	24521641	330.714	0.0254975	rs9507193	0.0001403
79977	8	GRHL2	572	10000	102454667	102731952	432.753	0.0254975	rs670006	0.0002488
55486	3	PARL	405	10000	183497172	183652693	334.98	0.0254975	rs263004	0.0007657
221823	7	PRPS1L1	222	10000	18016399	18117486	169.42	0.0254975	rs6963953	0.0004403
9825	20	SPATA2	212	10000	48469928	48582080	170.473	0.0254975	rs515686	0.003007
55905	20	RNF114	285	10000	48502913	48620422	224.421	0.0255974	rs515686	0.003007
101060553	13	LOC101060553	204	10000	111750543	111855924	163.319	0.0255974	rs77116141	6.993e-05
3070	10	HELLS	203	10000	96255523	96411856	157.72	0.0256974	rs7100415	0.002767
100500896	7	MIR3666	113	10000	114243399	114343510	81.5332	0.0256974	rs17291908	0.004059
9542	5	NRG2	381	10000	139176363	139472884	298.38	0.0256974	rs76453676	0.000428
554212	23	MIR448	144	10000	114008016	114108127	84.782	0.0257974	rs12011240	0.002444
100132386	17	KRTAP4-9	303	10000	39211640	39312740	220.246	0.0257974	rs1846042	0.002063
5217	3	PFN2	116	10000	149632690	149738741	90.8481	0.0257974	rs3911491	0.0008519
79800	2	CARF	259	10000	203726940	203901208	180.032	0.0257974	rs149163995	0.001792
101929716	6	ARMC2-AS1	182	10000	109179342	109295306	142.032	0.0259974	rs41287542	0.0006031
10218	1	ANGPTL7	87	10000	11199345	11306038	52.4762	0.0259974	rs1205593	0.007124
728224	17	KRTAP4-8	319	10000	39203233	39304375	225.922	0.0259974	rs1846042	0.002063
25998	6	IBTK	333	10000	82829955	83007448	264.912	0.0260974	rs10943857	0.000541
3883	17	KRT33A	203	10000	39452344	39557064	141.394	0.0260974	rs58698541	0.006699
283254	11	HARBI1	59	10000	46574855	46688777	34.6457	0.0260974	rs112705011	0.005051
2650	9	GCNT1	475	10000	79006581	79172332	377.594	0.0261974	rs58777775	0.001788
100874259	13	SLC25A30-AS1	235	10000	45942296	46044506	181.591	0.0261974	rs184525160	0.001079
100422827	11	MIR3160-1	46	10000	46423354	46523439	28.0339	0.0261974	rs61882691	0.007163
29974	10	A1CF	230	10000	52509168	52695435	186.443	0.0262974	rs149146070	0.001497
22802	1	CLCA4	251	10000	86962758	87096432	208.586	0.0262974	rs76306311	0.00106
23127	1	COLGALT2	418	10000	183854965	184056863	330.914	0.0262974	rs6658545	0.001666
25974	1	MMACHC	222	10000	45915855	46026739	170.7	0.0262974	rs11211128	0.002626
85289	17	KRTAP4-5	202	10000	39255175	39356054	154.061	0.0262974	rs1846042	0.002063
10270	19	AKAP8	111	10000	15414331	15540612	80.0271	0.0262974	rs62113852	0.0008331
2104	1	ESRRG	538	10000	216626587	217361097	333.188	0.0262974	rs12725407	1.917e-05
152485	4	ZNF827	485	10000	146631887	146909607	364.569	0.0263974	rs7667391	0.0006307
2147	11	F2	145	10000	46690742	46811056	107.965	0.0264974	rs10838613	0.004533
102157401	12	PCBP2-OT1	80	10000	53808251	53908841	60.669	0.0264974	rs784566	0.00283
359948	1	IRF2BP2	285	10000	234690014	234795271	229.576	0.0265973	rs6672410	0.0005114
5052	1	PRDX1	215	10000	45926706	46038562	163.636	0.0265973	rs11211128	0.002626
23033	6	DOPEY1	186	10000	83727384	83928190	138.857	0.0266973	rs1180243	0.0003298
54867	2	TMEM214	82	10000	27205773	27314565	55.5322	0.0266973	rs12373799	0.0006515
25928	7	SOSTDC1	282	10000	16451105	16555474	226.336	0.0266973	rs2389640	0.0004839
646603	4	C4orf51	361	10000	146551355	146703948	296.752	0.0266973	rs112641268	0.001266
400866	21	LINC00114	265	10000	40060878	40195401	206.77	0.0267973	rs1209952	0.0001469
100533177	17	KRTAP29-1	210	10000	39408077	39509103	147.931	0.0267973	rs78168647	0.006286
7353	22	UFD1L	201	10000	19387463	19516738	159.749	0.0267973	rs5746738	0.003579
100500871	8	MIR3622B	274	10000	27509189	27609284	224.604	0.0267973	rs542375	0.001121
10669	2	CGREF1	136	10000	27272220	27391995	106.458	0.0267973	rs12373799	0.0006515
11006	19	LILRB4	425	10000	55124270	55231810	328.468	0.0268973	rs2114511	0.000448
10859	19	LILRB1	449	10000	55078383	55198981	342.989	0.0269973	rs2114511	0.000448
4810	23	NHS	127	10000	17343542	17804113	92.6501	0.0269973	rs5909374	0.003121
400957	2	LINC01185	205	10000	61024894	61158449	160.765	0.0269973	rs138493916	9.186e-05
101927196	2	LOC101927196	221	10000	186534600	186655204	175.123	0.0269973	rs6713671	0.003794
64207	14	IRF2BPL	230	10000	77440885	77545042	182.375	0.0270973	rs28453895	0.001097
23333	7	DPY19L1	531	10000	34918492	35127653	430.324	0.0270973	rs2079623	0.0007149
653073	15	GOLGA8J	74	10000	30325157	30438904	56.0873	0.0270973	rs7173045	0.001797
494197	23	SPANXN5	14	10000	52775185	52876388	8.97032	0.0270973	rs190045915	0.002744
92086	20	GGTLC1	255	10000	23915689	24019416	193.859	0.0272973	rs7272919	0.0003903
7422	6	VEGFA	262	10000	43687945	43804223	195.671	0.0272973	rs3025007	0.0006457
63827	1	BCAN	139	10000	156561739	156679324	105.342	0.0272973	rs11264519	0.0005958
100500835	7	MIR3907	226	10000	151080574	151180725	179.461	0.0273973	rs2075001	0.001567
440944	3	THUMPD3-AS1	150	10000	9380536	9489174	125.11	0.0273973	rs73126664	0.001229
8760	20	CDS2	294	10000	5057406	5228533	233.287	0.0273973	rs11908536	0.002282
55758	1	RCOR3	239	10000	211382707	211539725	184.692	0.0273973	rs3125825	0.002034
101928505	5	LOC101928505	291	10000	56896486	57016816	226.891	0.0274973	rs229959	0.0003501
132241	3	RPL32P3	278	10000	129051676	129168282	217.501	0.0274973	rs62266941	0.001878
24138	10	IFIT5	166	10000	91124324	91230759	128.84	0.0274973	rs303208	0.001676
83902	17	KRTAP17-1	202	10000	39421168	39521947	140.649	0.0274973	rs12452798	0.00659
8540	2	AGPS	376	10000	178207470	178458564	280.86	0.0274973	rs3952496	0.001754
54014	21	BRWD1	631	10000	40507403	40735712	499.272	0.0274973	rs74618095	0.0005839
55294	4	FBXW7	189	10000	153192409	153506185	138.563	0.0274973	rs12644477	0.002817
5078	7	PAX4	165	10000	127200345	127305780	129.71	0.0274973	rs806180	0.000542
85290	17	KRTAP4-3	197	10000	39273482	39374424	136.75	0.0274973	rs1846042	0.002063
432369	13	ATP5EP2	283	10000	28469342	28569710	227.856	0.0275972	rs7329786	0.000992
2488	11	FSHB	186	10000	30202562	30306824	139.993	0.0275972	rs67670125	0.003597
9421	5	HAND1	234	10000	153804531	153907824	181.248	0.0275972	rs12656722	0.002285
26032	3	SUSD5	419	10000	33141536	33310707	334.564	0.0275972	rs1132392	0.0001797
3434	10	IFIT1	164	10000	91102302	91216244	128.84	0.0275972	rs303208	0.001676
54859	3	ELP6	104	10000	47487129	47605199	72.5761	0.0275972	rs6780395	0.004663
253512	13	SLC25A30	273	10000	45917453	46042590	210.149	0.0275972	rs184525160	0.001079
55293	11	UEVLD	301	10000	18502949	18660293	234.467	0.0276972	rs7942733	0.003961
7062	1	TCHH	47	10000	152028792	152137930	33.2353	0.0276972	rs2069258	0.003794
101927211	6	LOC101927211	136	10000	56929708	57087011	88.4503	0.0276972	rs806386	0.001498
653308	10	ASAH2B	246	10000	52449687	52564569	192.777	0.0277972	rs149146070	0.001497
100506697	13	LINC00327	416	10000	23993650	24111603	315.624	0.0277972	rs12873773	0.002761
26122	2	EPC2	367	10000	149352559	149595136	273.31	0.0277972	rs13035649	0.002924
1562	10	CYP2C18	309	10000	96393250	96545947	230.326	0.0277972	rs137891020	0.001498
441459	9	ANKRD18B	432	10000	33474410	33623001	327.39	0.0278972	rs146243894	0.0004134
2306	1	FOXD2	210	10000	47851688	47956363	171.793	0.0278972	rs6662189	0.001907
6009	7	RHEB	303	10000	151113097	151267010	231.608	0.0278972	rs2075001	0.001567
6752	17	SSTR2	299	10000	71111159	71218062	229.511	0.0279972	rs112986378	0.0003526
223117	7	SEMA3D	272	10000	84574871	84801247	206.764	0.0279972	rs56845459	0.001604
26036	6	ZNF451	157	10000	56904807	57085098	103.578	0.0279972	rs806386	0.001498
100132111	1	LOC100132111	191	10000	151760944	151866641	151.206	0.0280972	rs10888446	0.0006295
526	8	ATP6V1B2	297	10000	20004703	20129207	231.503	0.0280972	rs73210895	0.002318
9517	14	SPTLC2	753	10000	77922339	78133110	569.788	0.0281972	rs17824984	0.001173
284486	1	THEM5	187	10000	151769576	151876173	144.714	0.0281972	rs10888446	0.0006295
132001	3	TAMM41	385	10000	11781915	11938393	287.218	0.0282972	rs11712268	0.001901
283373	12	ANKRD52	105	10000	56581590	56702143	64.7593	0.0282972	rs76151170	0.009363
347730	2	LRRTM1	173	10000	80479002	80581487	137.089	0.0282972	rs318364	0.001436
100131315	15	LOC100131315	288	10000	32960301	33061066	222.274	0.0282972	rs12915554	0.0004333
2034	2	EPAS1	479	10000	46474540	46663842	358.329	0.0282972	rs72795659	0.0008022
6540	12	SLC6A13	294	10000	279786	422039	230.617	0.0282972	rs4980811	0.001254
100191040	1	C2CD4D	188	10000	151760338	151863033	143.809	0.0282972	rs10888446	0.0006295
6938	15	TCF12	769	10000	57160832	57630714	576.864	0.0282972	rs7173748	0.001453
92312	1	MEX3A	129	10000	155991803	156101789	93.3703	0.0283972	rs915179	0.002852
2107	5	ETF1	153	10000	137791781	137928989	115.586	0.0283972	rs10077234	0.001906
653808	16	ZG16	77	10000	29739560	29842969	48.9227	0.0283972	rs78520265	0.007967
6605	17	SMARCE1	137	10000	38733975	38854103	97.7587	0.0283972	rs35543699	0.00276
126661	1	CCDC163P	207	10000	45909597	46015751	155.071	0.0283972	rs11211128	0.002626
4620	17	MYH2	220	10000	10374464	10503017	164.599	0.0283972	rs35172029	0.004802
728192	13	LINC00460	214	10000	106978910	107080142	167.361	0.0284972	rs57762306	0.0002069
151354	2	FAM84A	84	10000	14722809	14830168	62.4374	0.0284972	rs11690472	0.003946
7251	11	TSG101	357	10000	18451857	18598503	270.58	0.0284972	rs56991251	0.004186
25917	3	THUMPD3	185	10000	9354716	9478475	143.543	0.0284972	rs73126664	0.001229
595	11	CCND1	171	10000	69405872	69519242	132.2	0.0285971	rs10908198	0.002045
664	10	BNIP3	367	10000	133731203	133845435	272.42	0.0285971	rs12761761	0.001098
645958	6	RPS18P9	135	10000	149864751	149965720	88.3423	0.0287971	rs58189451	0.002723
693158	4	MIR573	129	10000	24471814	24571913	98.1658	0.0287971	rs7677630	0.002623
654816	7	NCF1B	16	10000	72584673	72699979	8.9452	0.0288971	rs11771758	0.002782
8878	5	SQSTM1	221	10000	179183387	179315077	174.302	0.0288971	rs4700700	0.00117
64426	12	SUDS3	293	10000	118764357	118905840	206.724	0.0288971	rs905579	0.002934
79833	2	GEMIN6	174	10000	38955326	39059106	128.228	0.0288971	rs3099984	0.002593
7499	23	XG	144	10000	2620092	2784541	113.287	0.0289971	rs5939351	0.002198
314	17	AOC2	20	10000	40946608	41052724	15.66	0.0289971	rs1011157	0.003872
444882	19	IGFL4	235	10000	46493005	46594274	185.242	0.0289971	rs4803880	0.002704
10746	2	MAP3K2	196	10000	128006244	128150805	143.903	0.0289971	rs72845993	0.003974
7572	18	ZNF24	163	10000	32862177	32974426	126.526	0.0290971	rs78495425	0.001542
116841	1	SNAP47	249	10000	227872696	228018932	197.909	0.0290971	rs2295994	0.001485
440093	12	H3F3C	396	10000	31894118	31995175	308.554	0.0290971	rs1797823	0.0005553
114905	4	C1QTNF7	404	10000	15291559	15497791	312.021	0.0290971	rs4698386	0.0003629
54729	4	NKX1-1	221	10000	1346719	1450230	170.327	0.0290971	rs71614975	0.001551
10519	15	CIB1	360	10000	90723476	90858991	289.821	0.0291971	rs28681010	0.0008543
84692	3	CCDC54	206	10000	107046187	107147481	161.103	0.0293971	rs112073330	0.001219
125113	17	KRT222	145	10000	38761871	38871416	102.4	0.0293971	rs34839624	0.003538
7172	6	TPMT	344	10000	18078544	18205374	272.995	0.0294971	rs6459592	0.001053
100874226	13	ARHGEF7-AS1	205	10000	111746651	111850912	163.319	0.0294971	rs77116141	6.993e-05
56899	12	ANKS1B	655	10000	99078568	100428432	413.849	0.0294971	rs7132964	0.001283
152206	3	CCDC13	245	10000	42699873	42864745	190.54	0.0294971	rs68190114	0.001942
51289	5	RXFP3	139	10000	33886490	33989023	99.7264	0.0294971	rs1833923	0.0009568
4619	17	MYH1	193	10000	10345626	10471859	140.099	0.0294971	rs3764853	0.005398
392	11	ARHGAP1	130	10000	46648624	46772215	100.933	0.029597	rs10838613	0.004533
51124	18	IER3IP1	230	10000	44631389	44752745	175.843	0.029697	rs56269748	0.004631
5348	19	FXYD1	357	10000	35579692	35683959	261.8	0.029697	rs111408063	0.0009459
286	8	ANK1	701	10000	41460743	41804280	512.802	0.029797	rs17680269	0.000625
9124	10	PDLIM1	431	10000	96947324	97100905	333.252	0.029797	rs12261625	0.0005224
8732	6	RNGTT	698	10000	89269615	89723348	489.766	0.029897	rs35675874	1.224e-05
4622	17	MYH4	163	10000	10296607	10422876	114.194	0.029897	rs3764853	0.005398
4548	1	MTR	401	10000	236908580	237117281	303.713	0.029897	rs4659712	1.65e-05
786	17	CACNG1	168	10000	64990651	65102911	129.911	0.029897	rs12941779	0.001312
93	3	ACVR2B	231	10000	38445789	38584633	163.517	0.029997	rs75221584	0.0009222
126003	19	TRAPPC5	396	10000	7695706	7797748	292.329	0.029997	rs55954306	0.000639
7188	1	TRAF5	195	10000	211449956	211598286	156.172	0.029997	rs784369	0.002808
2688	17	GH1	213	10000	61944562	62046198	158.497	0.030097	rs2727308	0.002946
9641	1	IKBKE	204	10000	206593585	206720223	156.721	0.030097	rs12129635	0.001918
5079	9	PAX5	744	10000	36783271	37084476	535.38	0.030097	rs10973147	0.0006593
22820	3	COPG1	167	10000	128918452	129046616	111.458	0.030097	rs58157417	0.005683
6329	17	SCN4A	188	10000	61965913	62100278	138.299	0.030097	rs2727308	0.002946
2201	5	FBN2	906	10000	127543600	127923735	668.912	0.030197	rs28114	0.001692
27094	3	KCNMB3	363	10000	178907536	179034838	281.747	0.030197	rs1861803	0.0008733
401081	3	FLJ22763	221	10000	108805560	108918951	171.636	0.030197	rs938395	0.002669
153918	6	ZC2HC1B	281	10000	144135572	144309483	216.959	0.030197	rs1072385	0.0005547
79797	11	ZNF408	122	10000	46672316	46777466	93.5622	0.030197	rs10838613	0.004533
6092	3	ROBO2	820	10000	77039293	77749114	564.421	0.030297	rs6781059	0.00267
85315	6	PAQR8	377	10000	52176925	52322575	278.318	0.030397	rs77737406	0.001622
958	20	CD40	232	10000	44696905	44808384	182.226	0.030397	rs6065935	0.0001077
11285	5	B4GALT7	202	10000	176977118	177087346	159.362	0.030397	rs111288872	0.0002399
84989	10	JMJD1C-AS1	142	10000	65174988	65276322	99.4582	0.030497	rs35506078	0.002346
84696	2	ABHD1	126	10000	27296656	27403680	94.2934	0.030497	rs80216311	0.0009629
64147	3	KIF9	90	10000	47219515	47374337	62.4637	0.030497	rs6781941	0.006642
8525	11	DGKZ	122	10000	46304454	46452104	93.3773	0.030497	rs35324223	0.002126
57111	1	RAB25	100	10000	155980965	156090295	79.8416	0.0305969	rs915179	0.002852
347273	9	MURC	200	10000	103290360	103400669	160.97	0.0305969	rs17742370	0.002358
9784	2	SNX17	79	10000	27543362	27650400	45.9301	0.0305969	rs79125942	0.0006116
9965	11	FGF19	176	10000	69463005	69569106	133.616	0.0307969	rs10908198	0.002045
100422871	1	MIR3117	356	10000	67044122	67144200	272.585	0.0307969	rs72669450	0.001359
80131	19	LRRC8E	295	10000	7903389	8016908	228.922	0.0307969	rs148523554	0.001464
10576	12	CCT2	277	10000	69929207	70045357	211.595	0.0308969	rs1867445	0.002432
100507608	17	KRTAP9-6	232	10000	39371629	39472112	161.832	0.0308969	rs78485972	0.003564
619569	2	SNORA41	200	10000	206976951	207077083	150.923	0.0308969	rs6715398	0.0006197
116254	6	GINM1	146	10000	149837527	149962067	93.9278	0.0309969	rs58189451	0.002723
3936	13	LCP1	339	10000	46650057	46806459	262.218	0.0310969	rs1326397	0.0007786
89845	6	ABCC10	160	10000	43345291	43468163	125.244	0.0310969	rs17209407	0.003055
285116	2	AHCTF1P1	156	10000	162305577	162414413	105.746	0.0310969	rs62188151	0.007212
11142	20	PKIG	226	10000	43110421	43297678	168.4	0.0310969	rs2299695	0.0007707
8664	22	EIF3D	335	10000	36856896	36975277	257.134	0.0310969	rs55946459	0.0004266
283767	15	GOLGA6L1	55	10000	22686245	22796002	38.9439	0.0311969	rs12910354	0.003478
130557	2	ZNF513	82	10000	27550097	27653611	51.4054	0.0311969	rs79125942	0.0006116
100616253	22	MIR4762	176	10000	46106403	46206478	131.867	0.0312969	rs9626436	0.001065
29128	19	UHRF1	441	10000	4853091	5012165	322.359	0.0313969	rs7253421	0.0002186
79605	1	PGBD5	603	10000	230407391	230611674	440.595	0.0313969	rs11122515	0.0002161
25820	15	ARIH1	115	10000	72716666	72928896	81.1076	0.0313969	rs62017903	0.0003198
201501	18	ZBTB7C	561	10000	45503638	45713680	403.916	0.0314969	rs28386847	0.0001488
728741	16	NPIPB6	44	10000	28303838	28424181	33.0719	0.0314969	rs6498084	0.003774
3632	10	INPP5A	607	10000	134301352	134646984	450.288	0.0314969	rs12778898	0.000837
53904	10	MYO3A	478	10000	26173001	26551465	362.813	0.0314969	rs10828910	0.0006272
80816	18	ASXL3	508	10000	31108540	31377399	395.204	0.0315968	rs75223722	0.002017
89822	6	KCNK17	443	10000	39216776	39332237	341.605	0.0315968	rs1179381	0.00102
54790	4	TET2	364	10000	106017031	106250960	286.276	0.0315968	rs17035248	0.0002992
337978	21	KRTAP21-2	276	10000	32069268	32169520	177.528	0.0315968	rs9976118	0.003826
653602	2	LOC653602	90	10000	14725214	14840943	69.9082	0.0315968	rs11690472	0.003946
974	17	CD79B	191	10000	61956097	62059704	144.918	0.0316968	rs2727308	0.002946
10002	15	NR2E3	99	10000	72052887	72160597	71.0281	0.0316968	rs10518970	0.000949
10818	12	FRS2	429	10000	69814128	70023571	323.363	0.0316968	rs521033	0.003645
143279	10	HECTD2	156	10000	93120041	93324585	104.589	0.0316968	rs12254128	0.001789
283575	14	LOC283575	230	10000	77457391	77585846	179.672	0.0317968	rs28453895	0.001097
51715	6	RAB23	165	10000	57001790	57137112	123.728	0.0317968	rs74480727	0.0007401
6895	12	TARBP2	90	10000	53844704	53950215	67.6483	0.0317968	rs784566	0.00283
85280	17	KRTAP9-4	205	10000	39355938	39456905	141.123	0.0318968	rs78485972	0.003564
7874	16	USP7	469	10000	8935950	9107341	356.975	0.0318968	rs2304465	0.000431
81501	8	DCSTAMP	341	10000	105302023	105418917	266.2	0.0319968	rs2458431	0.00139
102465860	11	MIR8054	392	10000	23390650	23490736	310.265	0.0319968	rs7944863	0.002262
81870	17	KRTAP9-9	212	10000	39361635	39462616	148.187	0.0319968	rs78485972	0.003564
400110	13	ANKRD20A19P	535	10000	24431422	24573454	408.59	0.0320968	rs9507193	0.0001403
144568	12	A2ML1	370	10000	8925149	9079381	271.652	0.0320968	rs10771073	0.0002311
94	12	ACVRL1	231	10000	52251201	52367145	176.601	0.0320968	rs77194257	0.0005078
220064	11	ORAOV1	163	10000	69430331	69540165	125.68	0.0320968	rs10908198	0.002045
170393	10	C10orf91	258	10000	134208713	134311825	191.684	0.0321968	rs12778898	0.000837
3624	7	INHBA	150	10000	41678600	41792706	116.729	0.0321968	rs10282654	0.003806
280655	14	IGBP1P1	304	10000	35359127	35459702	238.881	0.0321968	rs112113390	0.002749
54540	5	FAM193B	193	10000	176896789	177031548	144.58	0.0321968	rs111288872	0.0002399
1395	7	CRHR2	218	10000	30641558	30789719	163.373	0.0321968	rs255131	0.0009716
27136	3	MORC1	626	10000	108627086	108886993	461.497	0.0321968	rs938395	0.002669
23315	20	SLC9A8	433	10000	48379249	48558779	333.822	0.0321968	rs515686	0.003007
5068	2	REG3A	255	10000	79334131	79436880	195.751	0.0322968	rs6749567	0.002016
23232	10	TBC1D12	279	10000	96112185	96346089	203.966	0.0322968	rs11188009	0.003292
1003	16	CDH5	310	10000	66350524	66488689	235.644	0.0322968	rs55823757	0.002895
388341	17	LRRC75A	324	10000	16295318	16445505	240.242	0.0322968	rs4617905	0.001625
5898	7	RALA	296	10000	39613151	39797723	227.535	0.0323968	rs3823742	0.001558
441394	9	SUGT1P1	239	10000	33454534	33561164	183.354	0.0323968	rs146243894	0.0004134
146771	17	TCAM1P	255	10000	61884375	61991739	175.854	0.0323968	rs2727308	0.002946
1933	2	EEF1B2	206	10000	206974317	207077653	150.923	0.0323968	rs6715398	0.0006197
3355	3	HTR1F	265	10000	87981725	88092919	199.729	0.0323968	rs12106679	0.002802
65985	12	AACS	392	10000	125499924	125677871	306.014	0.0324968	rs12371419	0.0002998
2475	1	MTOR	197	10000	11116587	11372608	128.464	0.0324968	rs3010222	0.004498
102467655	5	LOC102467655	211	10000	67435703	67544235	163.252	0.0325967	rs706711	0.00147
8780	18	RIOK3	222	10000	20982786	21113099	176.551	0.0325967	rs11659196	0.001874
256355	7	RPS2P32	181	10000	23480006	23581031	138.205	0.0325967	rs62468797	0.001993
388228	16	SBK1	124	10000	28253839	28385170	91.8381	0.0325967	rs6498084	0.003774
79974	7	CPED1	726	10000	120578750	120987498	562.886	0.0325967	rs798945	0.001805
102466746	6	MIR6780B	144	10000	43352279	43452358	109.421	0.0326967	rs17209407	0.003055
3651	13	PDX1	338	10000	28444167	28550451	259.818	0.0326967	rs7329786	0.000992
2720	3	GLB1	515	10000	32988099	33188694	395.923	0.0326967	rs1132392	0.0001797
285464	4	CRIPAK	252	10000	1335339	1439782	191.7	0.0326967	rs71614975	0.001551
100130691	2	LOC100130691	337	10000	178098235	178307419	253.923	0.0326967	rs3952496	0.001754
83795	6	KCNK16	402	10000	39232473	39340330	309.712	0.0326967	rs7746595	0.001421
100288323	21	KRTAP21-3	340	10000	32040842	32141095	216.94	0.0327967	rs9976118	0.003826
100422920	16	MIR548X	328	10000	9278773	9378803	243.405	0.0327967	rs2941330	0.0002665
3929	20	LBP	298	10000	36924813	37055653	221.427	0.0327967	rs3752280	0.0004904
1368	12	CPM	400	10000	69194955	69407020	296.099	0.0327967	rs55826463	0.0004791
252884	18	ZNF396	167	10000	32896660	33007301	124.101	0.0327967	rs113083328	0.001734
10327	1	AKR1A1	194	10000	45966454	46085723	145.449	0.0328967	rs11211128	0.002626
103157000	11	PAUPAR	134	10000	31798113	31900850	100.2	0.0328967	rs2071754	0.003244
8318	22	CDC45	266	10000	19417348	19558135	204.735	0.0329967	rs5746738	0.003579
150763	2	GPAT2	59	10000	96637693	96750727	36.8373	0.0329967	rs7563714	0.002615
11177	14	BAZ1A	636	10000	35171936	35394853	489.225	0.0329967	rs1712355	0.001017
285735	6	LINC00326	163	10000	133359218	133477717	106.889	0.0330967	rs6935677	0.005011
729176	6	KATNBL1P6	237	10000	147072804	147174960	173.883	0.0330967	rs7772319	0.001978
2071	2	ERCC3	193	10000	127964865	128101752	142.226	0.0330967	rs1504135	0.005008
125144	17	LRRC75A-AS1	310	10000	16292300	16423962	235.056	0.0330967	rs4617905	0.001625
100422953	11	MIR3165	118	10000	71733273	71833348	62.9677	0.0331967	rs1939244	0.001007
404550	16	C16orf74	353	10000	85691123	85834689	273.465	0.0331967	rs400882	0.0006616
2689	17	GH2	258	10000	61907571	62009302	182.472	0.0331967	rs2727308	0.002946
653145	10	ANXA8	19	10000	48205203	48321368	7.27117	0.0331967	rs56141759	0.007007
2310	17	FOXO3B	174	10000	18519235	18626494	133.671	0.0331967	rs6502665	0.001896
10266	17	RAMP2	43	10000	40863211	40965060	28.6315	0.0331967	rs1011157	0.003872
100302142	2	MIR1246	206	10000	177415707	177515780	157.936	0.0332967	rs4893900	0.001422
5496	2	PPM1G	104	10000	27554065	27682550	64.2343	0.0332967	rs79125942	0.0006116
2920	4	CXCL2	50	10000	74912753	75014997	34.0072	0.0332967	rs11725704	0.00825
1443	17	CSH2	254	10000	61899371	62001089	182.472	0.0333967	rs2727308	0.002946
100873954	3	SNRK-AS1	73	10000	43338410	43443454	50.7756	0.0333967	rs2135511	0.001533
219965	11	OR5B17	273	10000	58075597	58176542	175.146	0.0334967	rs7113008	0.003183
56941	3	HMCES	246	10000	128947683	129074135	173.26	0.0334967	rs62266941	0.001878
285456	4	RPL34-AS1	428	10000	109409345	109591613	330.471	0.0335966	rs55707402	0.001567
4713	19	NDUFB7	257	10000	14626889	14732889	190.698	0.0335966	rs4926131	0.00282
1382	1	CRABP2	147	10000	156619399	156725608	109.663	0.0336966	rs11264519	0.0005958
84691	7	FAM71F1	345	10000	128299114	128421797	256.491	0.0336966	rs7790478	0.0008354
130026	2	ICA1L	306	10000	203587872	203786708	215.766	0.0336966	rs149163995	0.001792
26798	2	SNORD51	199	10000	206976604	207076674	144.394	0.0336966	rs6715398	0.0006197
100423027	2	MIR4266	265	10000	109880026	109980081	186.926	0.0336966	rs35709286	0.001364
10955	20	SERINC3	120	10000	43074863	43200726	85.0076	0.0337966	rs112469835	0.006213
1236	17	CCR7	77	10000	38660021	38771736	53.8598	0.0337966	rs16965880	0.0007104
91582	22	RPS19BP1	153	10000	39875097	39978860	115.863	0.0337966	rs2413595	0.003109
26173	7	INTS1	345	10000	1459912	1594018	249.808	0.0338966	rs113937341	0.0002031
84215	19	ZNF541	146	10000	47973941	48109113	101.848	0.0339966	rs55800589	0.0005522
8804	1	CREG1	371	10000	167460250	167573056	280.776	0.0339966	rs12096911	0.000627
337977	21	KRTAP21-1	237	10000	32077456	32177696	152.869	0.0339966	rs57369665	0.005112
80072	15	HEXA-AS1	50	10000	72618453	72721129	34.0717	0.0339966	rs62017876	0.001923
83901	17	KRTAP9-8	179	10000	39344269	39445256	118.787	0.0340966	rs78485972	0.003564
2997	19	GYS1	335	10000	49421381	49546610	250.177	0.0340966	rs2230267	4.99e-05
23476	19	BRD4	115	10000	15298300	15441262	83.2748	0.0340966	rs62113852	0.0008331
101927577	2	LOC101927577	194	10000	66874161	66980359	147.422	0.0340966	rs34441555	0.002282
399670	7	RPL13AP17	443	10000	77926558	78038770	334.626	0.0341966	rs1088553	0.0001455
2138	8	EYA1	540	10000	72059667	72324467	385.665	0.0341966	rs1025979	0.0005019
100190938	17	RAMP2-AS1	45	10000	40855946	40963275	28.6315	0.0341966	rs1011157	0.003872
100132735	6	LOC100132735	369	10000	140042209	140231608	278.385	0.0341966	rs9373254	0.002914
54977	3	SLC25A38	308	10000	39374814	39488819	217.681	0.0342966	rs2649759	0.001275
150384	22	GTSE1-AS1	200	10000	46641039	46742557	130.333	0.0342966	rs12165597	0.009158
1442	17	CSH1	255	10000	61922267	62024021	182.759	0.0342966	rs2727308	0.002946
126433	19	FBXO27	528	10000	39464662	39573198	401.41	0.0343966	rs8104428	0.001227
440243	15	GOLGA6L22	55	10000	22686267	22796002	38.9439	0.0343966	rs12910354	0.003478
5792	1	PTPRF	373	10000	43946546	44139343	280.86	0.0343966	rs12023161	0.00206
257236	4	CCDC96	204	10000	6992575	7094728	155.443	0.0343966	rs868489	0.001701
100652739	6	RAET1E-AS1	300	10000	150134633	150290644	217.835	0.0343966	rs9371486	0.003364
10197	17	PSME3	14	10000	40935158	41045777	8.34289	0.0344966	rs1011157	0.003872
100874028	3	SGOL1-AS1	300	10000	20165735	20277919	228.908	0.0344966	rs7616764	0.0004688
9071	13	CLDN10	713	10000	96035852	96282010	529.983	0.0344966	rs9590269	0.0001643
3073	15	HEXA	70	10000	72585777	72718520	46.2881	0.0345965	rs62017876	0.001923
54732	5	TMED9	202	10000	176969212	177073099	158.92	0.0345965	rs111288872	0.0002399
337976	21	KRTAP20-2	154	10000	31957582	32057780	104.233	0.0346965	rs2832973	0.003539
440	7	ASNS	422	10000	97431428	97551854	322.564	0.0346965	rs6465626	0.001141
401983	1	ZNF847P	162	10000	227834732	227935408	120.036	0.0346965	rs2295994	0.001485
79047	19	KCTD15	313	10000	34237750	34356666	227.999	0.0346965	rs8104500	0.001008
100131176	7	WDR86-AS1	271	10000	151056246	151160440	201.386	0.0346965	rs2075001	0.001567
101928516	6	LOC101928516	863	10000	74729166	75450443	636.089	0.0346965	rs55766784	0.0009276
7360	2	UGP2	173	10000	64018097	64168696	133.887	0.0346965	rs6740299	0.002327
2559	5	GABRA6	284	10000	161062657	161179598	217.312	0.0347965	rs10463100	0.002928
3835	16	KIF22	75	10000	29752033	29866706	46.548	0.0347965	rs72483435	0.008113
100302261	16	MIR1910	263	10000	85725226	85825306	204.373	0.0347965	rs400882	0.0006616
256356	3	GK5	426	10000	141826368	141994449	309.517	0.0347965	rs62284572	0.0007942
374355	10	CCDC172	289	10000	118033939	118189541	219.006	0.0348965	rs2568923	0.002981
26123	10	TCTN3	274	10000	97373152	97503900	207.194	0.0348965	rs10786231	0.0001155
286676	3	ILDR1	238	10000	121656169	121791127	174.572	0.0348965	rs6808247	0.0002245
993	3	CDC25A	112	10000	48148667	48279801	73.8728	0.0348965	rs67536946	0.005015
80020	22	FOXRED2	340	10000	36833232	36953148	268.513	0.0348965	rs55946459	0.0004266
387715	10	ARMS2	250	10000	124164178	124266868	194.928	0.0349965	rs2300432	0.0006683
10923	5	SUB1	181	10000	32535604	32654185	135.207	0.0349965	rs12513664	0.002559
11219	23	TREX2	83	10000	152660177	152761945	61.1846	0.0349965	rs933190	0.002737
9524	19	TECR	335	10000	14590378	14726792	243.476	0.0350965	rs4926131	0.00282
100847092	13	MIR548AS	333	10000	103884828	103984848	259.187	0.0350965	rs17360458	0.002851
442720	7	EIF3IP1	201	10000	109549283	109650270	146.936	0.0351965	rs147488703	0.001528
4719	2	NDUFS1	255	10000	206937802	207074243	183.156	0.0351965	rs6715398	0.0006197
1852	23	DUSP9	66	10000	152857896	152966781	46.4787	0.0351965	rs3817718	0.00145
100874151	13	LINC00381	453	10000	74943309	75059296	346.964	0.0351965	rs1931914	0.0005642
157378	8	TMEM65	478	10000	125273158	125434940	361.208	0.0351965	rs59338589	0.001962
440823	22	MIAT	364	10000	27003445	27122440	272.816	0.0351965	rs60204004	0.001927
387638	10	C10orf113	182	10000	21364691	21485488	136.486	0.0352965	rs7090013	0.0006359
9705	8	ST18	642	10000	52973391	53372439	473.68	0.0352965	rs16917461	0.002039
728012	6	MCHR2-AS1	309	10000	100391913	100574295	233.688	0.0352965	rs7760129	0.0003275
28956	1	LAMTOR2	88	10000	155974516	156078301	62.6596	0.0352965	rs915179	0.002852
100500868	12	MIR3913-2	230	10000	69928502	70028602	176.246	0.0353965	rs521033	0.003645
55559	23	HAUS7	91	10000	152663122	152810983	67.9302	0.0353965	rs933190	0.002737
115290	19	FBXO17	430	10000	39382040	39516453	327.423	0.0353965	rs8104428	0.001227
101410542	4	UCHL1-AS1	428	10000	41172090	41308744	317.759	0.0353965	rs1960270	0.004537
56664	5	VTRNA1-1	222	10000	140040860	140140958	150.086	0.0353965	rs2563274	0.004504
55298	11	RNF121	122	10000	71589767	71758643	75.779	0.0353965	rs1939244	0.001007
170626	23	XAGE3	43	10000	52841557	52947119	25.6383	0.0354965	rs190045915	0.002744
84793	1	FOXD2-AS1	196	10000	47847806	47950313	147.006	0.0354965	rs6662189	0.001907
1444	17	CSHL1	230	10000	61936964	62038618	171.526	0.0355964	rs2727308	0.002946
7099	9	TLR4	291	10000	120416452	120529769	218.781	0.0355964	rs1927907	0.001314
100302166	8	MIR1322	415	10000	10632882	10732953	321.02	0.0355964	rs7830431	0.001335
79631	15	EFTUD1	437	10000	82372560	82605104	317.631	0.0355964	rs2134514	0.001226
386758	19	ZNF582-AS1	186	10000	56855044	56960544	134.512	0.0355964	rs2109468	0.0006013
101928266	17	LOC101928266	323	10000	9024384	9132435	228.249	0.0356964	rs12943634	0.0006383
102467003	16	MIR7851	452	10000	85609813	85837681	331.375	0.0356964	rs400882	0.0006616
83900	17	KRTAP9-3	185	10000	39338714	39439706	123.723	0.0357964	rs78485972	0.003564
10409	5	BASP1	272	10000	17166931	17326954	197.256	0.0357964	rs72738689	0.001092
92421	8	CHMP4C	299	10000	82594687	82721748	222.547	0.0357964	rs62514324	0.001212
128977	22	C22orf39	148	10000	19378409	19485755	109.085	0.0357964	rs5746738	0.003579
388512	19	CLEC17A	366	10000	14643895	14771956	268.192	0.0357964	rs4926131	0.00282
51460	3	SFMBT1	465	10000	52887582	53130089	348.702	0.0357964	rs35333155	0.000988
8890	2	EIF2B4	72	10000	27537218	27643324	45.7442	0.0357964	rs79125942	0.0006116
163175	19	LGI4	344	10000	35565416	35676178	249.833	0.0357964	rs111408063	0.0009459
7345	4	UCHL1	347	10000	41208897	41320446	260.672	0.0358964	rs1960270	0.004537
6442	17	SGCA	157	10000	48193365	48303293	111.935	0.0358964	rs2586502	0.001315
65266	17	WNK4	30	10000	40882648	40999084	22.2772	0.0358964	rs1011157	0.003872
391195	1	OR2T33	289	10000	248386153	248487116	181.374	0.0358964	rs4415610	0.001379
100652749	15	SPATA8-AS1	283	10000	97265234	97376567	205.618	0.0358964	rs71396881	0.0001928
6886	1	TAL1	229	10000	47631961	47748007	164.058	0.0359964	rs765861	0.001409
728554	5	LOC728554	32	10000	177252261	177361269	22.4057	0.0359964	rs11742168	0.003493
375295	2	LINC01116	233	10000	177444308	177552302	175.401	0.0359964	rs4893900	0.001422
24147	11	FJX1	156	10000	35589734	35692421	119.184	0.0359964	rs76847144	4.052e-05
79191	16	IRX3	319	10000	54267211	54370378	227.184	0.0359964	rs112058106	0.001614
51193	3	ZNF639	228	10000	178991550	179103320	172.781	0.0359964	rs62410405	0.002947
54984	8	PINX1	666	10000	10572470	10747409	514.606	0.0359964	rs7830431	0.001335
145946	15	SPATA8	279	10000	97276678	97378845	201.959	0.0360964	rs71396881	0.0001928
652991	18	SKOR2	228	10000	44688459	44825554	168.267	0.0360964	rs56269748	0.004631
23032	1	USP33	105	10000	78111673	78275564	67.7676	0.0362964	rs12121287	0.0002082
8658	8	TNKS	592	10000	9363444	9689856	439.458	0.0362964	rs78853604	8.456e-05
81846	11	SBF2	860	10000	9750213	10365754	642.03	0.0362964	rs4909918	0.0006076
3886	17	KRT35	400	10000	39582940	39687392	295.411	0.0363964	rs877459	0.00416
10856	19	RUVBL2	329	10000	49447155	49569182	245.993	0.0363964	rs2230267	4.99e-05
5726	7	TAS2R38	95	10000	141622430	141723573	65.9212	0.0363964	rs3793160	0.003471
26664	19	OR7C1	332	10000	14859985	14960948	244.891	0.0363964	rs7258230	0.00145
953	10	ENTPD1	522	10000	97421535	97687023	395.658	0.0364964	rs10786231	0.0001155
26585	15	GREM1	372	10000	32960204	33076870	281.18	0.0364964	rs12915554	0.0004333
26059	3	ERC2	568	10000	55492335	56552391	361.506	0.0364964	rs9841705	0.00177
102724190	14	LOC102724190	199	10000	77485522	77592534	146.314	0.0364964	rs28453895	0.001097
6097	1	RORC	255	10000	151728546	151854348	189.326	0.0364964	rs10888446	0.0006295
8744	19	TNFSF9	276	10000	6481009	6585939	191.128	0.0365963	rs2547437	0.0003875
10556	10	RPP30	321	10000	92581708	92718312	244.383	0.0366963	rs7080463	0.002565
27123	4	DKK2	326	10000	107792958	108007453	243.237	0.0366963	rs373539	0.002129
83953	1	FCAMR	163	10000	207081311	207193970	122.878	0.0367963	rs13190	0.00154
729234	2	FAHD2CP	59	10000	96626298	96738884	36.8373	0.0367963	rs7563714	0.002615
79400	15	NOX5	228	10000	69172838	69399501	161.886	0.0368963	rs2650980	0.0009885
54665	1	RSBN1	185	10000	114254453	114405070	132.106	0.0368963	rs12750414	0.002438
729288	17	ZNF286B	202	10000	18511741	18635572	150.695	0.0368963	rs6502665	0.001896
6863	7	TAC1	484	10000	97311270	97419784	355.762	0.0368963	rs80187530	0.001929
10420	1	TESK2	341	10000	45759554	46006840	246.108	0.0369963	rs11211128	0.002626
102723448	3	LOC102723448	198	10000	15430	116175	149.554	0.0369963	rs1516321	0.0005037
23589	16	CARHSP1	418	10000	8896798	9012869	318.312	0.0369963	rs2304465	0.000431
7122	22	CLDN5	216	10000	19460546	19562860	163.07	0.0369963	rs2073735	0.003713
340273	7	ABCB5	684	10000	20605244	20846637	502.878	0.0370963	rs7785407	0.001078
84516	16	DCTN5	168	10000	23602686	23735068	117.494	0.0370963	rs369807	0.004333
100126341	23	MIR891A	153	10000	145059311	145159390	114.126	0.0371963	rs6626075	0.002662
144699	12	FBXL14	368	10000	1625158	1753331	240.596	0.0371963	rs11061817	0.001001
7225	11	TRPC6	787	10000	101272294	101504659	606.548	0.0372963	rs4474404	0.0008872
401207	5	C5orf63	114	10000	126328249	126459184	72.0339	0.0372963	rs6892168	0.006998
100129931	4	LOC100129931	241	10000	6982280	7097958	181.644	0.0372963	rs868489	0.001701
267020	22	ATP5L2	299	10000	42985808	43086607	227.126	0.0373963	rs74279208	0.001129
285954	7	INHBA-AS1	263	10000	41683513	41868976	196.411	0.0373963	rs12701936	0.002475
373861	17	HILS1	143	10000	48198788	48299837	103.953	0.0373963	rs2586502	0.001315
5347	16	PLK1	138	10000	23640200	23751688	97.8186	0.0374963	rs369807	0.004333
84449	19	ZNF333	381	10000	14750869	14881772	293.138	0.0374963	rs4808306	0.0006184
468	22	ATF4	148	10000	39866563	39968691	109.13	0.0375962	rs2413595	0.003109
9696	1	CROCC	196	10000	17198444	17349474	141.92	0.0375962	rs12724029	0.001356
57545	4	CC2D2A	447	10000	15421488	15653180	335.212	0.0375962	rs4698386	0.0003629
54517	7	PUS7	453	10000	105046959	105212685	310.641	0.0375962	rs3847071	0.0008161
84313	17	VPS25	35	10000	40875453	40981618	22.2772	0.0376962	rs1011157	0.003872
153527	5	ZMAT2	212	10000	140030031	140136239	143.856	0.0376962	rs2563274	0.004504
100128977	17	MAPT-AS1	822	10000	43870721	44022879	437.737	0.0376962	rs139644700	0.001404
2	12	A2M	285	10000	9170303	9318558	209.999	0.0376962	rs55933766	0.001871
387111	6	LINC00222	282	10000	109022856	109141145	209.696	0.0377962	rs12197004	0.001933
100885796	3	SLC9A9-AS1	220	10000	143011087	143115913	168.962	0.0377962	rs78805441	0.001782
9271	12	PIWIL1	431	10000	130772432	130906877	314.663	0.0377962	rs1496858	0.0004586
5800	12	PTPRO	494	10000	15425190	15801265	360.917	0.0378962	rs11056535	0.0004083
23373	19	CRTC1	386	10000	18744424	18943143	281.879	0.0378962	rs3795027	0.00157
162540	17	SPPL2C	552	10000	43872255	43974438	291.916	0.0378962	rs112605802	0.008763
83899	17	KRTAP9-2	218	10000	39332899	39433904	142.649	0.0378962	rs78485972	0.003564
7786	12	MAP3K12	103	10000	53824275	53943444	73.8269	0.0378962	rs784566	0.00283
6726	1	SRP9	342	10000	225915514	226028168	255.535	0.0379962	rs4653432	0.0008127
5394	1	EXOSC10	110	10000	11076675	11209938	72.3647	0.0379962	rs1148482	0.006361
5080	11	PAX6	153	10000	31756339	31889509	114.153	0.0379962	rs2071754	0.003244
4237	1	MFAP2	161	10000	17250998	17358081	121.417	0.0380962	rs12724029	0.001356
55295	19	KLHL26	305	10000	18697837	18831302	228.973	0.0380962	rs3795027	0.00157
151648	3	SGOL1	341	10000	20152084	20277724	256.225	0.0380962	rs7616764	0.0004688
100861520	7	POU6F2-AS1	249	10000	39394197	39495945	167.192	0.0380962	rs74334503	0.002152
400759	1	GBP1P1	345	10000	89823237	89940493	242.659	0.0380962	rs4298713	0.00324
9254	3	CACNA2D2	184	10000	50350043	50591675	122.527	0.0380962	rs2301639	0.002826
64976	22	MRPL40	150	10000	19370035	19473596	113.578	0.0380962	rs5746738	0.003579
64943	3	NT5DC2	140	10000	52508384	52619093	93.6702	0.0381962	rs13066389	0.00392
196374	12	KRT78	306	10000	53182745	53292778	224.084	0.0381962	rs4438128	0.001553
124817	17	CNTD1	26	10000	40900853	41013605	15.66	0.0381962	rs1011157	0.003872
54460	1	MRPS21	224	10000	150216261	150331414	156.679	0.0381962	rs1694374	0.004794
102466721	23	MIR892C	114	10000	145024267	145124344	81.8037	0.0381962	rs73237967	0.00049
51347	12	TAOK3	445	10000	118537605	118860750	306.025	0.0381962	rs61943404	0.007087
100132476	17	KRTAP4-7	340	10000	39190458	39291396	238.134	0.0382962	rs1846042	0.002063
2941	6	GSTA4	281	10000	52792745	52910178	212.268	0.0384962	rs553609	0.002299
3437	10	IFIT3	160	10000	91037575	91150725	117.306	0.0384962	rs61853125	0.000363
677846	21	SNORA80A	200	10000	33699495	33799631	140.944	0.0384962	rs8132233	0.0005766
84064	18	HDHD2	246	10000	44583780	44726871	169.716	0.0384962	rs72909271	0.005692
123228	15	SENP8	79	10000	72356598	72483311	45.0249	0.0384962	rs60035176	0.005095
349136	7	WDR86	348	10000	151028206	151157791	244.489	0.0385961	rs2075001	0.001567
414243	10	LINC00595	246	10000	79977084	80089970	174.043	0.0386961	rs113867549	0.0004707
4335	17	MNT	261	10000	2237353	2354258	187.367	0.0387961	rs2447100	0.0007875
440957	3	SMIM4	132	10000	52520620	52624586	87.979	0.0387961	rs13066389	0.00392
85291	17	KRTAP4-2	207	10000	39283697	39384460	135.66	0.0388961	rs1846042	0.002063
143471	18	PSMA8	224	10000	23663815	23823319	157.508	0.0388961	rs11874776	0.002559
642402	15	GOLGA6L17P	58	10000	82754002	83245272	37.7626	0.0388961	rs803705	0.001507
79999	17	LOC79999	22	10000	19072694	19177043	13.4609	0.0389961	rs72836765	0.00946
5644	7	PRSS1	196	10000	142407318	142510927	137.792	0.0389961	rs28706856	0.002548
100128164	3	LOC100128164	234	10000	169611771	169734522	163.322	0.0390961	rs12636720	0.001162
1958	5	EGR1	153	10000	137751180	137855004	113.008	0.0390961	rs11750375	0.003217
406901	10	MIR107	279	10000	91302503	91402584	201.693	0.0390961	rs7073802	0.0004136
6729	14	SRP54	478	10000	35402103	35548773	358.303	0.0390961	rs8006908	0.003746
10595	16	ERN2	164	10000	23651625	23774821	118.594	0.0390961	rs369807	0.004333
102465468	17	MIR6781	14	10000	40925897	41025961	8.34289	0.0391961	rs1011157	0.003872
10068	11	IL18BP	85	10000	71659957	71763965	46.734	0.0391961	rs1939244	0.001007
8743	3	TNFSF10	368	10000	172173297	172291297	273.403	0.0391961	rs62281228	0.001622
1179	1	CLCA1	357	10000	86884525	87015974	262.883	0.0392961	rs1321692	0.001802
338579	10	ANKRD30BP3	282	10000	45600109	45731489	185.413	0.0392961	rs111634827	0.003921
102465464	16	MIR6775	438	10000	87818197	87918266	314.788	0.0392961	rs12927136	0.0004213
100500903	12	MIR3913-1	230	10000	69928501	70028603	176.246	0.0392961	rs521033	0.003645
79747	6	ADGB	641	10000	146870135	147186597	460.137	0.0392961	rs2274171	0.0001401
730971	4	FLJ36777	310	10000	7049150	7155103	224.006	0.0393961	rs868489	0.001701
9342	22	SNAP29	254	10000	21163291	21295501	171.304	0.0393961	rs178051	0.001168
100286844	12	BCDIN3D-AS1	222	10000	50172325	50284937	158.946	0.0394961	rs297923	0.0004887
84069	1	PLEKHN1	267	10000	851876	960484	198.234	0.0394961	rs4970462	0.0005975
11185	7	INMT	240	10000	30741750	30847218	178.455	0.0394961	rs255131	0.0009716
3656	3	IRAK2	475	10000	10156562	10335427	350.261	0.039596	rs27498	0.0009375
100874168	13	LINC00433	437	10000	89143083	89247764	329.046	0.039596	rs9583397	0.002546
2013	16	EMP2	550	10000	10572278	10724539	394.409	0.039696	rs79687962	0.001211
100126337	23	MIR509-3	93	10000	146291169	146391244	61.7813	0.039696	rs6626861	0.0007736
56662	5	VTRNA1-3	218	10000	140055743	140155831	143.5	0.039796	rs2563274	0.004504
55209	3	SETD5	274	10000	9389383	9569838	203.944	0.039796	rs73126664	0.001229
4857	14	NOVA1	272	10000	26865088	27116960	184.381	0.039796	rs7140993	0.004177
729178	6	STXBP5-AS1	602	10000	147112524	147575750	450.301	0.039896	rs2274171	0.0001401
151300	2	LINC00608	50	10000	219791005	219892644	35.2121	0.039996	rs422433	0.001662
401164	4	LINC01060	918	10000	189326731	189573062	618.2	0.039996	rs55838645	0.001023
9129	1	PRPF3	307	10000	150243927	150375704	213.386	0.039996	rs1694374	0.004794
283375	12	SLC39A5	78	10000	56573819	56681629	45.5823	0.039996	rs76151170	0.009363
341405	12	ANKRD33	249	10000	52231792	52335505	177.476	0.040096	rs77194257	0.0005078
9569	7	GTF2IRD1	296	10000	73818119	74066920	207.735	0.040096	rs56166204	4.046e-05
100130148	17	MAPT-IT1	617	10000	43923148	44026164	324.76	0.040196	rs139644700	0.001404
8908	23	GYG2	231	10000	2696862	2850861	171.526	0.040196	rs5939351	0.002198
9615	9	GDA	577	10000	74679510	74917140	429.766	0.040296	rs4327921	4.437e-05
93624	4	TADA2B	236	10000	6995155	7109677	175.225	0.040296	rs868489	0.001701
400456	15	LINC01197	273	10000	95772518	95920329	197.538	0.040296	rs28360674	0.003332
54471	22	MIEF1	162	10000	39848283	39964137	118.297	0.040296	rs2413595	0.003109
57057	7	TBX20	351	10000	35192041	35343711	244.569	0.040396	rs2532197	0.002433
574514	23	MIR509-1	93	10000	146290277	146390368	61.7813	0.040396	rs6626861	0.0007736
26610	11	ELP4	376	10000	31481275	31856073	252.083	0.040396	rs2071754	0.003244
3598	23	IL13RA2	118	10000	114188537	114302207	72.7345	0.040396	rs2310840	0.009197
5654	10	HTRA1	422	10000	124171040	124324424	307.848	0.040496	rs2300432	0.0006683
83641	10	FAM107B	686	10000	14510555	14866896	452.277	0.040496	rs2609824	0.001242
574513	23	MIR508	112	10000	146268430	146368545	73.5657	0.040496	rs6626861	0.0007736
6565	3	SLC15A2	374	10000	121563170	121713034	252.614	0.0405959	rs9289185	0.002266
5295	5	PIK3R1	315	10000	67461583	67647649	224.919	0.0405959	rs706711	0.00147
64506	15	CPEB1	223	10000	83161950	83366767	156.556	0.0405959	rs803705	0.001507
285195	3	SLC9A9	823	10000	142934063	143617373	512.699	0.0406959	rs78275690	0.0006755
79728	16	PALB2	165	10000	23564482	23702678	117.494	0.0407959	rs369807	0.004333
170627	23	XAGE5	37	10000	52791227	52897322	20.2053	0.0407959	rs190045915	0.002744
7053	20	TGM3	429	10000	2226612	2371725	303.855	0.0407959	rs62192865	0.001661
144233	12	BCDIN3D	220	10000	50179825	50286912	159.156	0.0407959	rs297923	0.0004887
80273	4	GRPEL1	253	10000	7011779	7119800	188.026	0.0408959	rs868489	0.001701
8082	12	SSPN	297	10000	26298268	26437708	214.995	0.0408959	rs75859481	0.002187
9635	1	CLCA2	420	10000	86839768	86972240	299.396	0.0408959	rs1321692	0.001802
23001	4	WDFY3	216	10000	85540692	85937544	144.94	0.0409959	rs7440827	0.003802
100996569	9	NAMA	259	10000	102067621	102187539	182.654	0.0409959	rs12555122	0.003265
65989	6	DLK2	124	10000	43368089	43474370	88.991	0.0410959	rs9472049	0.005075
9048	1	ARTN	141	10000	44348991	44452912	98.5173	0.0410959	rs2428851	0.002677
100422896	4	MIR3140	44	10000	153360478	153460568	25.2762	0.0411959	rs10021011	0.008723
100128494	11	LOC100128494	91	10000	71675336	71781956	49.9128	0.0412959	rs1939244	0.001007
3669	15	ISG20	363	10000	89132038	89248879	269.87	0.0413959	rs4545794	0.002245
54937	13	SOHLH2	491	10000	36692344	36838752	322.818	0.0413959	rs56154793	0.001572
348825	3	TPRXL	329	10000	13928806	14157481	223.962	0.0414959	rs2733560	0.004837
4702	9	NDUFA8	273	10000	124856337	124972098	203.229	0.0414959	rs72767788	3.12e-06
440556	1	LINC00982	292	10000	2926180	3034289	198.199	0.0414959	rs2981890	0.0001325
692208	17	SNORD91B	229	10000	2182418	2282504	157.051	0.0415958	rs2447100	0.0007875
100126301	23	MIR509-2	93	10000	146290277	146390368	61.7813	0.0417958	rs6626861	0.0007736
100506084	17	ARL17B	223	10000	44326912	44489134	137.696	0.0417958	rs116948608	0.005263
100151643	21	KRTAP20-4	160	10000	31942945	32043169	108.704	0.0418958	rs2832973	0.003539
8419	3	BFSP2	440	10000	133068838	133244056	304.521	0.0418958	rs9289448	0.000429
154754	7	PRSS3P2	194	10000	142428756	142532399	137.211	0.0418958	rs28706856	0.002548
80059	2	LRRTM4	643	10000	76924849	77799502	404.62	0.0419958	rs58500924	5.992e-05
26058	2	GIGYF2	571	10000	233512014	233775289	406.651	0.0419958	rs4973050	0.0004816
9459	23	ARHGEF6	138	10000	135697711	135913503	95.6784	0.0420958	rs4829848	0.004236
148523	1	CIART	189	10000	150205228	150309501	128.763	0.0420958	rs1694374	0.004794
64599	7	GIGYF1	129	10000	100227129	100336870	81.0531	0.0420958	rs221798	0.00637
158787	23	RIBC1	20	10000	53399804	53508068	10.5426	0.0420958	rs57928918	0.01874
57654	4	UVSSA	444	10000	1291103	1431837	319.992	0.0421958	rs71614975	0.001551
51377	1	UCHL5	107	10000	192931495	193079237	69.1831	0.0421958	rs10801174	0.005552
8243	23	SMC1A	29	10000	53351069	53499677	12.466	0.0421958	rs139353316	0.0124
388436	17	LOC388436	22	10000	19072694	19177043	13.4609	0.0422958	rs72836765	0.00946
389072	2	PLEKHM3	495	10000	208636011	208940284	345.382	0.0422958	rs10932232	0.0004068
692207	17	SNORD91A	231	10000	2183572	2283664	163.054	0.0422958	rs2447100	0.0007875
102557615	5	CTB-7E3.1	258	10000	166282226	166403375	178.525	0.0423958	rs10462963	0.000441
57186	20	RALGAPA2	210	10000	20320271	20743266	149.862	0.0423958	rs2180670	0.002972
144501	12	KRT80	397	10000	52512779	52635784	276.357	0.0423958	rs4343072	0.001412
5645	7	PRSS2	188	10000	142429907	142531378	130.865	0.0423958	rs28706856	0.002548
11342	3	RNF13	256	10000	149480474	149729925	184.413	0.0424958	rs3911491	0.0008519
7079	3	TIMP4	181	10000	12144567	12250851	125.13	0.0424958	rs78392478	0.00687
283404	12	LINC00592	366	10000	52554713	52667597	254.061	0.0425957	rs4343072	0.001412
9942	3	XYLB	399	10000	38338250	38506467	271.807	0.0425957	rs75221584	0.0009222
386685	21	KRTAP10-12	471	10000	46067086	46167959	333.3	0.0425957	rs2838649	0.0001666
4956	8	ODF1	430	10000	103513847	103623245	304.191	0.0426957	rs55859825	0.0009257
574512	23	MIR507	120	10000	146262501	146362595	79.6191	0.0426957	rs6626861	0.0007736
55193	3	PBRM1	317	10000	52529367	52769866	187.86	0.0426957	rs13066389	0.00392
11184	19	MAP4K1	138	10000	39028279	39158675	97.4757	0.0427957	rs113579185	0.004087
221656	6	KDM1B	365	10000	18105618	18274084	265.108	0.0427957	rs4588678	0.001258
284009	17	LOC284009	208	10000	2260274	2368730	145.632	0.0427957	rs2447100	0.0007875
83595	8	SOX7	306	10000	10531277	10638084	223.772	0.0427957	rs9650657	0.002478
10777	3	ARPP21	411	10000	35630665	35885988	308.068	0.0427957	rs9859804	0.0004267
124512	17	METTL23	157	10000	74672911	74779962	107.336	0.0427957	rs2286592	0.005051
6427	17	SRSF2	152	10000	74680196	74783493	107.336	0.0428957	rs2286592	0.005051
29896	7	TRA2A	233	10000	23494400	23621660	171.89	0.0428957	rs62468797	0.001993
100126302	23	MIR450B	82	10000	133624214	133724292	58.3517	0.0429957	rs34119378	0.001134
51204	17	TACO1	72	10000	61628230	61735725	42.6417	0.0429957	rs187027609	0.0009192
83593	1	RASSF5	342	10000	206630862	206812616	245.583	0.0429957	rs79670099	0.0008985
81875	1	ISG20L2	153	10000	156642412	156747705	111.453	0.0429957	rs11264519	0.0005958
10716	2	TBR1	131	10000	162222619	162331573	94.3097	0.0430957	rs72877969	0.004915
56663	5	VTRNA1-2	221	10000	140048510	140148598	149.682	0.0430957	rs2563274	0.004504
8620	12	NPFF	93	10000	53850473	53951422	63.2771	0.0430957	rs784566	0.00283
1421	2	CRYGD	403	10000	208936330	209039313	296.564	0.0430957	rs10932238	0.0005357
6474	3	SHOX2	216	10000	157763799	157873952	148.076	0.0431957	rs35254732	0.003913
3856	12	KRT8	408	10000	53240970	53393650	287.128	0.0432957	rs2682296	0.001156
1621	9	DBH	436	10000	136451484	136574466	301.42	0.0432957	rs76602780	0.001463
60675	3	PROK2	300	10000	71770805	71884357	216.596	0.0432957	rs1447897	0.002457
4012	5	LNPEP	360	10000	96221345	96415115	234.991	0.0432957	rs55767008	6.021e-05
267010	22	RNU12	275	10000	42961250	43061399	200.12	0.0432957	rs74279208	0.001129
728402	6	TPI1P3	133	10000	116309893	116411107	90.8526	0.0433957	rs4946134	0.00245
407004	17	MIR22	228	10000	1567196	1667281	157.688	0.0433957	rs1057355	0.0004467
3363	10	HTR7	467	10000	92450575	92667671	337.655	0.0433957	rs11186320	0.002275
100507201	2	LOC100507201	325	10000	81638482	81744070	214.409	0.0434957	rs60776347	0.007472
1160	5	CKMT2	228	10000	80479138	80612217	155.95	0.0434957	rs11958318	0.004403
574511	23	MIR506	120	10000	146262237	146362361	79.6191	0.0434957	rs6626861	0.0007736
28958	17	COA3	24	10000	40899635	41000743	15.66	0.0434957	rs1011157	0.003872
401024	2	FSIP2	367	10000	186553354	186748016	254.333	0.0435956	rs1075257	0.003929
23233	2	EXOC6B	874	10000	72356443	73103177	629.488	0.0435956	rs11675264	0.0005164
5094	12	PCBP2	116	10000	53795885	53924946	77.2095	0.0435956	rs784566	0.00283
100288527	8	REXO1L2P	34	10000	86789093	86890171	21.5247	0.0435956	rs2980372	0.006494
11320	2	MGAT4A	299	10000	99185568	99397589	216.063	0.0437956	rs10202643	3.414e-05
100	20	ADA	233	10000	43198162	43330376	173.331	0.0437956	rs2299695	0.0007707
4864	18	NPC1	201	10000	21061462	21216581	144.005	0.0437956	rs80094939	0.000136
2783	7	GNB2	121	10000	100221362	100326792	81.0531	0.0438956	rs221798	0.00637
10057	3	ABCC5	528	10000	183587723	183785727	380.949	0.0439956	rs1000952	0.0008907
89766	21	UMODL1	740	10000	43433067	43613105	505.971	0.0439956	rs220232	0.000492
54518	10	APBB1IP	636	10000	26677265	26906732	408.58	0.0440956	rs17528774	0.002852
10643	7	IGF2BP3	317	10000	23299827	23559995	227.081	0.0440956	rs62468797	0.001993
203413	23	CT83	221	10000	115542852	115644194	162.307	0.0440956	rs2032525	0.0003998
5310	16	PKD1	179	10000	2088710	2235899	121.57	0.0440956	rs2078282	3.257e-05
151	2	ADRA2B	58	10000	96728622	96831984	32.0708	0.0441956	rs1168970	0.01105
115294	8	PCMTD1	480	10000	52680134	52861746	330.813	0.0441956	rs10112086	0.006357
337985	21	KRTAP20-3	180	10000	31965182	32065455	120.07	0.0442956	rs2832973	0.003539
8702	3	B4GALT4	367	10000	118880588	119009752	258.579	0.0442956	rs13069460	0.0001528
23438	5	HARS2	202	10000	140021010	140128903	133.44	0.0442956	rs778592	0.006242
10485	1	C1orf61	152	10000	156324054	156449184	110.577	0.0442956	rs1109751	0.0008789
10113	2	PREB	126	10000	27303624	27407542	88.8191	0.0442956	rs12470752	0.002047
84848	23	MIR503HG	87	10000	133627406	133730660	58.3517	0.0442956	rs34119378	0.001134
6121	1	RPE65	343	10000	68844506	68965642	249.279	0.0443956	rs17130675	0.002014
100506190	9	LINC00963	325	10000	132200938	132325965	238.714	0.0443956	rs1721643	0.0001752
100289673	5	LOC100289673	187	10000	109168882	109271200	131.665	0.0443956	rs36811	0.002696
11081	12	KERA	242	10000	91394270	91502131	165.798	0.0444956	rs4259884	0.004393
5315	15	PKM	81	10000	72441369	72573727	50.1397	0.0445955	rs16956661	0.005671
90871	9	TMEM261	246	10000	7746490	7849799	168.365	0.0445955	rs9407383	0.0008974
79035	12	NABP2	69	10000	56568124	56673638	39.2144	0.0445955	rs76151170	0.009363
400120	13	SERTM1	173	10000	37198048	37321975	125.04	0.0446955	rs649372	0.001695
9884	17	LRRC37A	238	10000	44322496	44465160	143.125	0.0446955	rs116948608	0.005263
115584	16	SLC5A11	300	10000	24807183	24972949	215.127	0.0446955	rs7187878	0.002653
27018	23	NGFRAP1	62	10000	102581250	102683092	41.2253	0.0447955	rs1045761	0.005502
10484	14	SEC23A	421	10000	39451122	39622437	318.006	0.0447955	rs12586307	0.001677
727910	17	TLCD2	222	10000	1556083	1663662	157.688	0.0447955	rs1057355	0.0004467
51107	1	APH1A	169	10000	150187798	150291609	112.627	0.0447955	rs1694374	0.004794
8689	17	KRT36	389	10000	39592387	39696116	272.474	0.0447955	rs877459	0.00416
51666	7	ASB4	372	10000	95065212	95219543	257.616	0.0448955	rs113706540	5.3e-05
29919	18	C18orf8	189	10000	21033433	21161771	128.982	0.0448955	rs11659196	0.001874
2498	2	FTH1P3	86	10000	27565489	27666443	47.1823	0.0448955	rs77005271	0.007025
101927410	18	LOC101927410	364	10000	10611929	10716884	261.248	0.0449955	rs480802	0.001826
84033	1	OBSCN	466	10000	228345830	228616575	334.457	0.0449955	rs11589762	0.002194
8941	2	CDK5R2	47	10000	219774349	219876877	26.5441	0.0449955	rs422433	0.001662
283403	12	C12orf80	355	10000	52549364	52654639	247.715	0.0449955	rs4343072	0.001412
337975	21	KRTAP20-1	166	10000	31938773	32038944	104.284	0.0449955	rs2832973	0.003539
197322	16	ACSF3	588	10000	89110216	89272254	422.464	0.0449955	rs117098882	0.0006255
3084	8	NRG1	721	10000	31447267	32672558	448.056	0.0450955	rs12550153	0.0004644
51149	5	C5orf45	214	10000	179214265	179335840	147.484	0.0450955	rs4700700	0.00117
57210	8	SLC45A4	403	10000	142167264	142314728	284.431	0.0450955	rs78622464	0.001174
100289511	14	LOC100289511	191	10000	70182999	70284430	124.426	0.0450955	rs12431918	0.005911
11254	23	SLC6A14	232	10000	115517746	115642625	167.634	0.0451955	rs2032525	0.0003998
2626	8	GATA4	523	10000	11511716	11667509	376.518	0.0451955	rs11250157	0.0007388
3746	11	KCNC1	275	10000	17707494	17854602	196.576	0.0452955	rs2158395	0.001083
640	8	BLK	572	10000	11301520	11472108	402.536	0.0452955	rs28700987	0.001003
102465494	3	MIR6823	35	10000	48537393	48637454	21.9328	0.0453955	rs2532848	0.001724
123606	15	NIPA1	327	10000	22993278	23136843	228.836	0.0453955	rs9744401	0.0002378
27063	10	ANKRD1	309	10000	92621856	92731032	212.119	0.0453955	rs113673027	0.003719
51319	3	RSRC1	463	10000	157777840	158312624	328.778	0.0454955	rs12496934	0.004837
554214	23	MIR450A1	83	10000	133624370	133724461	58.3517	0.0455954	rs34119378	0.001134
29999	7	FSCN3	179	10000	127183688	127291851	122.852	0.0455954	rs806180	0.000542
221037	10	JMJD1C	513	10000	64876980	65275761	338.509	0.0456954	rs35506078	0.002346
100507443	2	LOC100507443	527	10000	208933852	209071486	377.548	0.0456954	rs7570969	0.000416
139735	23	ZFP92	104	10000	152633780	152737086	73.9189	0.0456954	rs933190	0.002737
3769	2	KCNJ13	222	10000	233580511	233691275	147.136	0.0457954	rs113677746	0.00548
55720	17	TSR1	259	10000	2175981	2290678	174.861	0.0457954	rs2447100	0.0007875
100169989	2	DBIL5P2	101	10000	63294985	63396677	72.7045	0.0457954	rs13002109	0.003826
56893	1	UBQLN4	109	10000	155955091	156073516	71.9167	0.0457954	rs35997354	0.003176
57691	6	KIAA1586	126	10000	56861329	56970037	81.7518	0.0457954	rs57879538	0.002019
84897	11	TBRG1	62	10000	124442741	124555822	43.368	0.0457954	rs7396525	0.001387
7290	22	HIRA	317	10000	19268223	19469219	225.614	0.0458954	rs5746738	0.003579
100500841	17	MIR3678	215	10000	73352149	73452243	146.587	0.0458954	rs113822077	0.0005702
100507073	2	LOC100507073	458	10000	66751161	66972720	318.04	0.0458954	rs34441555	0.002282
100133308	10	RSU1P2	283	10000	45544923	45700044	186.363	0.0458954	rs111634827	0.003921
3028	23	HSD17B10	20	10000	53408205	53511323	10.5426	0.0459954	rs57928918	0.01874
401014	2	TEX41	664	10000	145375533	145884291	481.007	0.0459954	rs62169565	0.000224
79442	3	LRRC2	400	10000	46506877	46658040	287.024	0.0459954	rs11714743	0.0009496
80012	3	PHC3	261	10000	169755367	169949537	172.552	0.0459954	rs10936613	0.00553
51512	22	GTSE1	267	10000	46642637	46776707	166.24	0.0460954	rs12165597	0.009158
53947	22	A4GALT	558	10000	43038126	43166876	394.59	0.0460954	rs732336	0.001537
79183	20	TTPAL	133	10000	43054525	43173244	87.029	0.0460954	rs73284583	0.007445
163351	1	GBP6	372	10000	89779435	89903719	259.308	0.0460954	rs4298713	0.00324
196394	12	AMN1	385	10000	31774070	31932108	266.904	0.0461954	rs7485047	0.0004087
664617	23	MIR542	85	10000	133625370	133725467	58.3517	0.0461954	rs34119378	0.001134
127124	1	ATP6V1G3	282	10000	198442351	198560075	196.898	0.0461954	rs1536319	9.078e-05
8678	17	BECN1	18	10000	40912149	41026310	8.34289	0.0462954	rs1011157	0.003872
117583	2	PARD3B	701	10000	205360515	206534886	430.229	0.0462954	rs62171590	0.0002597
5972	1	REN	228	10000	204073943	204185465	156.325	0.0463954	rs12092152	0.001184
353332	21	KRTAP12-1	459	10000	46051490	46152078	321.193	0.0463954	rs2838649	0.0001666
4118	2	MAL	49	10000	95641399	95769737	27.0975	0.0464954	rs4241315	0.007353
2114	21	ETS2	372	10000	40127230	40246878	266.676	0.0465953	rs1209952	0.0001469
729920	7	ISPD	567	10000	16077151	16510947	388.462	0.0465953	rs2389640	0.0004839
6218	15	RPS17	81	10000	83155500	83259295	56.5579	0.0465953	rs803705	0.001507
100874309	17	EPN2-IT1	54	10000	19124705	19227701	30.853	0.0466953	rs72836765	0.00946
10248	7	POP7	127	10000	100253675	100355123	80.2999	0.0466953	rs221798	0.00637
374986	1	FAM73A	117	10000	78195308	78395225	76.5965	0.0466953	rs12121287	0.0002082
23248	1	RPRD2	555	10000	150286989	150499041	374.082	0.0466953	rs13374465	0.00176
100505624	2	GTF3C2-AS1	65	10000	27508408	27610670	38.7891	0.0466953	rs79125942	0.0006116
135250	6	RAET1E	237	10000	150154510	150267195	150.422	0.0466953	rs4870054	0.004751
257203	21	DSCR9	193	10000	38530803	38644037	133.36	0.0469953	rs2835680	0.002979
100422847	23	MIR514B	96	10000	146281668	146381748	61.7813	0.0469953	rs6626861	0.0007736
196996	15	GRAMD2	81	10000	72402146	72540136	48.754	0.0469953	rs10514	0.006698
51186	23	WBP5	69	10000	102561379	102663397	41.2253	0.0470953	rs1045761	0.005502
84624	6	FNDC1	758	10000	159540428	159743140	534.179	0.0470953	rs479397	0.002304
7850	2	IL1R2	326	10000	102558305	102694884	229.14	0.0471953	rs2110564	0.002846
202181	5	LOC202181	273	10000	176995500	177149278	193.857	0.0472953	rs111288872	0.0002399
96626	2	LIMS3	2	10000	111153459	111280652	4.93816	0.0472953	rs115324449	0.02627
79630	1	C1orf54	184	10000	150195182	150303335	127.881	0.0472953	rs1694374	0.004794
5920	11	RARRES3	103	10000	63254272	63363930	69.8145	0.0473953	rs56023335	0.0003124
93986	7	FOXP2	803	10000	113676364	114383827	577.712	0.0473953	rs656172	0.0003348
150921	2	TCF23	150	10000	27321944	27425819	108.67	0.0473953	rs184091990	0.001399
4000	1	LMNA	208	10000	156002336	156159880	139.16	0.0474953	rs915179	0.002852
9402	22	GRAP2	160	10000	40247085	40419346	115.269	0.0474953	rs137975	0.00177
693221	17	MIR636	144	10000	74682531	74782630	97.274	0.0475952	rs2286588	0.006039
151195	2	CCNYL1	295	10000	208526263	208670896	195.826	0.0475952	rs2551911	0.0001495
6430	14	SRSF5	201	10000	70183828	70288722	130.055	0.0475952	rs12431918	0.005911
2160	4	F11	326	10000	187137117	187260835	229.432	0.0475952	rs4253429	0.002034
64433	7	LINC00244	258	10000	156283184	156383795	171.072	0.0476952	rs11972269	4.625e-05
26788	16	SNORD60	123	10000	2155023	2255106	85.0141	0.0476952	rs2078282	3.257e-05
51166	4	AADAT	291	10000	170931372	171061538	203.924	0.0477952	rs11732383	0.003134
11188	3	NISCH	144	10000	52439523	52577088	93.5996	0.0478952	rs13066389	0.00392
653160	1	LOC653160	69	10000	35391299	35494307	33.7499	0.0478952	rs10158928	0.01109
283987	17	HID1	121	10000	72896838	73018900	86.1615	0.0478952	rs7503218	0.001448
142827	10	C10orf129	430	10000	96903956	97038686	308.956	0.0478952	rs36037322	0.001223
100506144	1	ZMYM6NB	74	10000	35397126	35500948	38.9512	0.0479952	rs10158928	0.01109
84504	10	NKX6-2	265	10000	134548319	134649537	177.82	0.0480952	rs7901426	0.001051
147081	17	CRHR1-IT1	356	10000	43666340	43773595	190.417	0.0480952	rs149553060	0.005372
79993	5	ELOVL7	359	10000	59997615	60190101	250.064	0.0481952	rs13155641	0.002492
407046	1	MIR9-1	123	10000	156340132	156440221	86.864	0.0481952	rs1109751	0.0008789
246744	17	STH	484	10000	44026615	44127060	238.483	0.0481952	rs113007864	0.001939
100616195	16	MIR4718	226	10000	12764177	12864228	154.188	0.0482952	rs59324325	0.003876
11031	18	RAB31	803	10000	9658227	9912553	519.432	0.0482952	rs29197	0.0001907
4678	1	NASP	208	10000	45999659	46134578	131.139	0.0483952	rs56071727	0.003863
9509	5	ADAMTS2	990	10000	178487851	178822431	632.984	0.0483952	rs163489	3.328e-05
729013	11	ZBED5-AS1	234	10000	10829763	10950823	164.648	0.0483952	rs12363771	0.001387
8639	17	AOC3	36	10000	40953200	41060147	20.4294	0.0484952	rs1011157	0.003872
9848	4	MFAP3L	353	10000	170857747	170997429	249.587	0.0485951	rs9684599	0.001428
574505	23	MIR450A2	84	10000	133624537	133724637	58.3517	0.0485951	rs34119378	0.001134
55020	22	TTC38	251	10000	46613860	46739905	159.924	0.0485951	rs12165597	0.009158
100302222	23	MIR1911	168	10000	113947743	114047823	84.3892	0.0485951	rs2428706	0.01902
10193	12	RNF41	70	10000	56546287	56665753	45.2694	0.0486951	rs76151170	0.009363
90187	20	EMILIN3	160	10000	39938605	40045498	113.837	0.0487951	rs113079831	0.002575
56965	15	PARP6	75	10000	72483521	72613628	45.1933	0.0487951	rs16956661	0.005671
2052	1	EPHX1	379	10000	225947775	226083262	260.586	0.0488951	rs4653432	0.0008127
100616391	1	MIR4684	150	10000	22996009	23096091	107.539	0.0488951	rs56284814	0.003113
5924	5	RASGRF2	901	10000	80206507	80575981	593.96	0.0489951	rs6884522	0.0009891
88	1	ACTN2	585	10000	236799753	236977927	394.566	0.0489951	rs4659712	1.65e-05
54738	2	FEV	61	10000	219795808	219900379	40.5766	0.0489951	rs422433	0.001662
1399	22	CRKL	282	10000	21221713	21358037	187.602	0.0489951	rs78772509	0.00685
439916	12	LINC00615	231	10000	91261799	91392446	159.712	0.0489951	rs2178457	0.001432
574506	23	MIR503	85	10000	133630357	133730428	58.3517	0.0489951	rs34119378	0.001134
120400	11	NXPE1	301	10000	114342436	114480617	204.968	0.0490951	rs487707	0.0004423
339175	17	METTL2A	102	10000	60451245	60577454	67.6457	0.0490951	rs2319019	0.005795
100288695	2	LIMS3L	2	10000	111153459	111280652	4.93816	0.0491951	rs115324449	0.02627
1557	10	CYP2C19	477	10000	96472462	96662671	315.764	0.0492951	rs7076810	0.00525
1015	8	CDH17	514	10000	95089393	95279531	365.155	0.0494951	rs2446844	0.003227
51412	7	ACTL6B	120	10000	100190725	100304084	80.9432	0.049595	rs221798	0.00637
574441	1	MIR488	147	10000	176948498	177048581	98.911	0.049595	rs10913288	0.006006
1807	8	DPYS	354	10000	105341651	105529277	249.841	0.049695	rs2458431	0.00139
285758	6	LINC01268	243	10000	114139178	114244512	172.255	0.049695	rs1031801	0.001926
339779	2	PRR30	132	10000	27309714	27412332	94.0617	0.049695	rs12470752	0.002047
23057	1	NMNAT2	526	10000	183167371	183437634	374.124	0.049795	rs76436457	0.001489
9941	3	EXOG	210	10000	38487762	38617796	139.68	0.049795	rs75221584	0.0009222
9213	1	XPR1	528	10000	180551145	180909415	353.612	0.049795	rs6661022	0.0007048
693177	7	MIR592	239	10000	126648141	126748238	158.314	0.049795	rs11563749	0.00634
100126303	23	MIR890	127	10000	145025792	145125869	87.7558	0.049795	rs73237967	0.00049
57002	7	YAE1D1	264	10000	39555974	39701688	189.719	0.049895	rs11982634	0.002909
3851	12	KRT4	225	10000	53150326	53257900	156.656	0.049995	rs4438128	0.001553
5781	12	PTPN11	138	10000	112806535	112997717	82.2376	0.049995	rs11615234	0.002831
100616160	7	MIR4655	374	10000	1833815	1933889	258.215	0.050095	rs140364877	0.00185
4671	5	NAIP	7	10000	70214309	70370941	6.40811	0.050095	rs189457329	0.01136
84981	17	MIR22HG	235	10000	1564797	1669566	162.886	0.050195	rs1057355	0.0004467
54861	3	SNRK	172	10000	43278003	43442634	111.29	0.050195	rs2135511	0.001533
6723	1	SRM	117	10000	11064648	11170091	70.092	0.050195	rs1148482	0.006361
55607	7	PPP1R9A	651	10000	94486948	94975727	448.583	0.050195	rs854731	0.002292
5721	14	PSME2	130	10000	24562573	24665855	92.7103	0.050395	rs2234096	0.0006158
4781	9	NFIB	822	10000	14031841	14448982	511.666	0.050395	rs79059983	0.0002094
6761	2	IL1RL1	454	10000	102877961	103018497	325.399	0.050395	rs78248680	0.0004657
693153	3	MIR568	133	10000	113985321	114085416	91.7228	0.050395	rs1566796	0.001605
100506790	23	LOC100506790	69	10000	134480353	134581672	39.0401	0.050495	rs5975507	0.003892
2850	3	GPR27	283	10000	71753200	71854328	198.728	0.050495	rs1447897	0.002457
56670	3	SUCNR1	258	10000	151541430	151649876	178.563	0.050495	rs9811297	0.0006029
54429	7	TAS2R5	197	10000	141440016	141541166	108.642	0.050495	rs56091053	0.014
51141	2	INSIG2	273	10000	118796049	118917597	194.612	0.0505949	rs17586756	0.0005474
10895	4	PPBPP2	53	10000	74869754	74971116	33.9998	0.0506949	rs11725704	0.00825
80169	17	CTC1	217	10000	8078138	8201413	149.063	0.0506949	rs112362663	0.001436
494336	23	MIR424	84	10000	133630643	133730741	58.3517	0.0507949	rs34119378	0.001134
338785	12	KRT79	313	10000	53165230	53278077	219.869	0.0507949	rs4438128	0.001553
51308	5	REEP2	178	10000	137724689	137832658	121.956	0.0508949	rs11750375	0.003217
57469	19	PNMAL2	378	10000	46944447	47049169	255.492	0.0508949	rs111448247	0.001554
101927581	17	CCDC182	278	10000	55771841	55872690	187.875	0.0508949	rs2332965	0.003026
574518	23	MIR514A3	94	10000	146313460	146413548	61.7199	0.0509949	rs6626861	0.0007736
101928283	7	LOC101928283	632	10000	124774622	125069375	448.374	0.0509949	rs7789050	0.001532
3358	23	HTR2C	574	10000	113768550	114194624	348.349	0.0509949	rs12011240	0.002444
100652988	10	LINC00702	248	10000	4199067	4336104	168.976	0.0510949	rs911739	0.001659
23475	16	QPRT	163	10000	29640440	29759314	110.937	0.0510949	rs78520265	0.007967
23210	17	JMJD6	179	10000	74658913	74772881	120.422	0.0511949	rs2286592	0.005051
100302204	3	MIR548I1	512	10000	125459246	125559395	355.92	0.0511949	rs150629082	0.00138
1747	17	DLX3	274	10000	48017368	48122588	185.851	0.0512949	rs72840617	0.0009355
84665	10	MYPN	569	10000	69815873	70021773	392.213	0.0512949	rs28451754	0.0002931
23632	1	CA14	171	10000	150180217	150287480	118.932	0.0513949	rs1694374	0.004794
100132526	3	FGD5P1	139	10000	13924552	14028444	88.0182	0.0513949	rs4684168	0.007089
23062	16	GGA2	157	10000	23424862	23571815	87.1085	0.0513949	rs75095129	0.005556
147372	18	CCBE1	638	10000	57048170	57414644	406.876	0.0514949	rs627065	0.003407
283663	15	LINC00926	243	10000	57542562	57649967	163.266	0.0514949	rs4774915	0.001711
29959	2	NRBP1	111	10000	27601472	27715124	61.202	0.0514949	rs77005271	0.007025
144817	13	LINC00330	234	10000	45323639	45433766	163.677	0.0514949	rs7338589	0.003055
5521	5	PPP2R2B	957	10000	145919066	146511083	632.296	0.0515948	rs4515335	0.002809
3814	1	KISS1	241	10000	204109468	204215619	166.015	0.0515948	rs12092152	0.001184
3337	19	DNAJB1	279	10000	14575581	14679201	191.26	0.0515948	rs33910756	0.001037
1491	1	CTH	264	10000	70826900	70955534	186.126	0.0516948	rs8179319	0.002751
101928035	16	LOC101928035	263	10000	74176290	74299420	169.191	0.0516948	rs72791040	0.00481
100131067	5	CKMT2-AS1	279	10000	80483383	80647388	188.537	0.0516948	rs11958318	0.004403
23179	1	RGL1	767	10000	183555207	183947666	493.588	0.0517948	rs6658545	0.001666
574517	23	MIR514A2	94	10000	146313460	146413548	61.7199	0.0517948	rs6626861	0.0007736
80198	11	MUS81	168	10000	65577871	65683914	110.793	0.0518948	rs117231452	0.000672
1757	9	SARDH	532	10000	136478683	136655077	350.527	0.0518948	rs2502743	0.002192
100873982	3	ABCC5-AS1	271	10000	183674125	183779207	190.114	0.0519948	rs1000952	0.0008907
390054	11	OR52A5	346	10000	5102921	5203872	241.199	0.0519948	rs4910715	0.001179
30008	11	EFEMP2	149	10000	65583911	65690405	96.3106	0.0519948	rs117231452	0.000672
84287	10	ZDHHC16	176	10000	99155887	99267127	118.903	0.0519948	rs7090595	0.001715
406955	1	MIR181B1	177	10000	198778001	198878111	121.737	0.0520948	rs7536029	0.004517
22924	2	MAPRE3	155	10000	27143524	27300087	85.1573	0.0520948	rs12373799	0.0006515
57404	2	CYP20A1	138	10000	204053163	204220563	85.765	0.0520948	rs72936353	0.003701
353497	4	POLN	442	10000	2023644	2280958	291.443	0.0520948	rs450274	0.0006632
23199	16	GSE1	271	10000	85595028	85759812	182.858	0.0521948	rs400882	0.0006616
3832	10	KIF11	305	10000	94302824	94465152	207.442	0.0521948	rs7096520	0.004857
646019	5	CBY3	216	10000	179055558	179157975	145.806	0.0522948	rs58165808	0.001664
120534	11	ARL14EP	221	10000	30294648	30409165	146.306	0.0522948	rs1222201	0.008963
55040	17	EPN3	243	10000	48560047	48671111	168.333	0.0522948	rs198540	3.789e-05
90226	3	UCN2	34	10000	48549150	48651201	21.9328	0.0522948	rs2532848	0.001724
574515	23	MIR510	103	10000	146303852	146403926	67.7013	0.0523948	rs6626861	0.0007736
1282	13	COL4A1	863	10000	110751309	111009496	538.469	0.0523948	rs7139639	0.0008436
606553	8	C8orf49	416	10000	11568764	11670732	288.793	0.0523948	rs2409814	0.0009033
9204	1	ZMYM6	113	10000	35401766	35547569	59.4363	0.0524948	rs10158928	0.01109
1939	1	EIF2D	230	10000	206714973	206835904	165.04	0.0524948	rs79670099	0.0008985
149628	1	PYHIN1	434	10000	158851336	158996849	276.223	0.0524948	rs2239890	0.0001947
51455	2	REV1	290	10000	99966937	100156480	191.64	0.0524948	rs4341989	0.002801
5713	16	PSMD7	140	10000	74280672	74390186	95.3368	0.0524948	rs72791040	0.00481
1072	11	CFL1	176	10000	65572284	65675804	116.75	0.0525947	rs117231452	0.000672
406995	1	MIR181A1	177	10000	198778172	198878282	121.737	0.0525947	rs7536029	0.004517
647042	15	GOLGA6L10	30	10000	82582349	83068198	20.209	0.0525947	rs141190382	0.004908
101927651	18	LOC101927651	602	10000	74284737	74400968	397.026	0.0526947	rs6565903	0.002206
91298	12	C12orf29	120	10000	88379267	88493937	76.6069	0.0526947	rs2731644	0.004195
10311	21	DSCR3	233	10000	38545725	38689833	159.686	0.0526947	rs2835680	0.002979
286177	8	LOC286177	476	10000	58123784	58229170	261.369	0.0527947	rs28585436	0.0009523
100505566	3	LINC00578	576	10000	177109708	177520492	364.712	0.0527947	rs11918502	0.0001099
9962	20	SLC23A2	623	10000	4783001	5040939	401.74	0.0527947	rs73072232	0.00177
1521	11	CTSW	118	10000	65597283	65701212	74.1129	0.0528947	rs117231452	0.000672
3805	19	KIR2DL4	34	10000	55265066	55375972	21.3624	0.0528947	rs142834670	0.002758
401884	17	MGC57346	342	10000	43647711	43765329	186.939	0.0528947	rs149553060	0.005372
100506328	2	LINC01127	231	10000	102549926	102652007	157.885	0.0529947	rs4851531	0.003972
83655	8	LINC00208	315	10000	11384043	11488850	212.661	0.0529947	rs34876360	0.004189
55313	16	CPPED1	824	10000	12703655	12947744	547.767	0.0529947	rs11075157	0.003726
641746	7	LOC641746	247	10000	63992987	64094129	164.757	0.0530947	rs6958645	0.0003733
9905	17	SGSM2	323	10000	2190805	2334348	220.762	0.0530947	rs2447100	0.0007875
79890	14	RIN3	841	10000	92930124	93205334	536.926	0.0531947	rs7154650	0.0006909
11281	7	POU6F2	643	10000	38967608	39554390	421.052	0.0531947	rs78932579	0.0008145
574516	23	MIR514A1	99	10000	146310764	146410862	61.7813	0.0531947	rs6626861	0.0007736
54458	12	PRR13	114	10000	53785432	53890427	69.1616	0.0532947	rs784566	0.00283
728730	2	LOC728730	288	10000	39614556	39878484	195.019	0.0532947	rs76478956	0.002397
79015	20	LINC01260	214	10000	43235091	43350380	144.974	0.0533947	rs2299695	0.0007707
56849	23	TCEAL7	86	10000	102535113	102637251	52.8844	0.0533947	rs1045761	0.005502
148423	1	C1orf52	272	10000	85665636	85775355	191.629	0.0533947	rs11161561	0.0006896
10654	1	PMVK	92	10000	154847207	154959484	52.1795	0.0534947	rs11799384	0.0132
90	2	ACVR1	203	10000	158542957	158782374	137.351	0.0534947	rs2354934	0.0007508
9875	21	URB1	331	10000	33633329	33815312	222.355	0.0535946	rs8132233	0.0005766
30832	5	ZNF354C	302	10000	178437606	178557691	202.678	0.0535946	rs3822591	0.003812
100422988	10	MIR3156-1	203	10000	45609461	45709536	123.362	0.0536946	rs3845267	0.007305
100506188	6	LOC100506188	225	10000	57075321	57178144	153.335	0.0536946	rs74480727	0.0007401
388697	1	HRNR	284	10000	152134551	152246672	167.394	0.0537946	rs10788821	0.003139
26009	1	ZZZ3	211	10000	77980189	78198343	130.439	0.0537946	rs12126604	2.031e-05
51312	8	SLC25A37	642	10000	23336362	23480063	449.959	0.0537946	rs28850872	0.0005971
2976	2	GTF3C2	90	10000	27498715	27629901	54.6802	0.0538946	rs79125942	0.0006116
8915	1	BCL10	282	10000	85681459	85792587	197.34	0.0538946	rs11161561	0.0006896
727866	23	FAM156B	38	10000	52878408	52987585	16.6635	0.0538946	rs5991840	0.016
150737	2	TTC30B	167	10000	178364880	178467524	105.68	0.0539946	rs10930796	0.00647
11346	5	SYNPO	162	10000	149930641	150088792	103.043	0.0540946	rs11167507	0.002322
63826	17	SRR	285	10000	2157247	2278553	184.725	0.0540946	rs2447100	0.0007875
1558	10	CYP2C8	416	10000	96746528	96879254	284.47	0.0540946	rs79279585	0.001768
5569	8	PKIA	308	10000	79378335	79567502	205.604	0.0540946	rs7009646	0.002802
677779	3	LINC00488	239	10000	108847011	108954108	161.235	0.0541946	rs4241399	0.002792
253190	22	SERHL2	335	10000	42899867	43020388	231.619	0.0542946	rs147833148	0.0001525
23016	3	EXOSC7	207	10000	44967740	45104158	131.674	0.0542946	rs58727139	0.007411
92370	3	PXYLP1	375	10000	140900666	141063745	251.48	0.0543946	rs113035305	0.001826
5223	10	PGAM1	233	10000	99136026	99243198	147.862	0.0544946	rs7090595	0.001715
441549	10	CDNF	247	10000	14811250	14929983	168.454	0.0544946	rs11597684	0.003609
102466738	19	MIR6798	280	10000	49463162	49563229	192.563	0.0545945	rs2230267	4.99e-05
84707	23	BEX2	80	10000	102514273	102615974	52.8844	0.0545945	rs1045761	0.005502
376132	12	LRRC10	260	10000	69952344	70054942	188.533	0.0545945	rs1867445	0.002432
26829	5	RNU5E-1	619	10000	80451461	80796718	414.713	0.0547945	rs6884522	0.0009891
29949	1	IL19	243	10000	206922214	207066326	164.997	0.0547945	rs57352267	0.001529
4926	11	NUMA1	172	10000	71663909	71841739	84.2173	0.0547945	rs1939244	0.001007
63970	11	TP53AIP1	261	10000	128754626	128863294	175.162	0.0548945	rs6590357	0.004683
6854	3	SYN2	539	10000	11995833	12283532	352.7	0.0549945	rs78392478	0.00687
101340250	23	SNORA11E	153	10000	51756442	51856569	83.3858	0.0550945	rs12846126	0.008545
100188893	6	TOMM6	138	10000	41705180	41807634	88.7294	0.0551945	rs62396739	0.005333
4324	16	MMP15	216	10000	58009281	58130804	140.122	0.0551945	rs3743556	0.004028
644172	17	LOC644172	420	10000	44270929	44373154	247.372	0.0551945	rs116948608	0.005263
374739	16	TEPP	194	10000	57960338	58072017	132.785	0.0551945	rs152141	0.001744
7029	3	TFDP2	880	10000	141613269	141918386	583.257	0.0552945	rs113406766	0.0004532
100463289	10	MTRNR2L5	154	10000	57308749	57410487	94.4965	0.0552945	rs4262633	0.00821
29934	23	SNX12	108	10000	70229096	70343276	66.3336	0.0552945	rs12116201	0.0007069
431705	2	ASTL	66	10000	96739588	96854175	37.9908	0.0552945	rs1168970	0.01105
91050	4	CCDC149	657	10000	24757738	25031826	441.656	0.0552945	rs35541251	0.00137
23400	1	ATP13A2	232	10000	17262452	17388423	155.031	0.0553945	rs12724029	0.001356
81559	1	TRIM11	155	10000	228531376	228644517	97.5276	0.0553945	rs3795811	0.002796
3035	5	HARS	216	10000	140003488	140121312	134.801	0.0554945	rs778592	0.006242
339500	1	ZNF678	424	10000	227701219	227915144	274.062	0.0554945	rs12133008	0.004836
57795	1	BRINP2	348	10000	177090632	177301558	241.015	0.0554945	rs4453002	0.001917
200634	2	KRTCAP3	104	10000	27615232	27719348	55.0247	0.0555944	rs77005271	0.007025
29088	8	MRPL15	185	10000	54997780	55111074	114.521	0.0555944	rs12681024	0.004222
51804	14	SIX4	74	10000	61126255	61240852	42.0636	0.0555944	rs10873128	0.005071
150209	22	AIFM3	304	10000	21269417	21385649	199.735	0.0556944	rs78772509	0.00685
100820829	15	MYZAP	541	10000	57834101	58027562	367.561	0.0556944	rs7169081	0.0007941
102465444	1	MIR6742	143	10000	228534748	228634810	91.4448	0.0557944	rs3795811	0.002796
57326	1	PBXIP1	80	10000	154866558	154978567	46.6936	0.0557944	rs11799384	0.0132
51151	5	SLC45A2	229	10000	33894720	34034780	147.952	0.0557944	rs1833923	0.0009568
100302150	10	MIR1296	131	10000	65082716	65182808	78.767	0.0557944	rs10761749	0.01061
644246	17	KANSL1-AS1	380	10000	44220938	44324089	207.441	0.0557944	rs187270294	0.008244
3642	20	INSM1	157	10000	20298764	20401592	106.62	0.0557944	rs2180670	0.002972
1723	16	DHODH	334	10000	71992642	72109316	227.548	0.0559944	rs7197883	0.001726
3818	4	KLKB1	407	10000	187098671	187229625	275.109	0.0559944	rs4253429	0.002034
286238	9	LOC286238	380	10000	91212093	91317075	259.428	0.0559944	rs4242609	0.002726
5649	7	RELN	920	10000	103062230	103679963	581.316	0.0560944	rs7796597	0.001168
54853	5	WDR55	167	10000	139994383	140100553	104.045	0.0560944	rs778592	0.006242
25814	22	ATXN10	482	10000	46017677	46291187	323.88	0.0560944	rs9626436	0.001065
25996	11	REXO2	252	10000	114260107	114371000	167.483	0.0560944	rs528747	0.005341
2056	7	EPO	138	10000	100268422	100371323	85.2109	0.0561944	rs221798	0.00637
9951	16	HS3ST4	921	10000	25653346	26199009	548.254	0.0561944	rs4076669	0.001735
653269	2	POTEI	11	10000	131170388	131316808	6.05207	0.0562944	rs146292090	0.01389
25837	16	RAB26	135	10000	2148650	2254141	88.6928	0.0562944	rs2078282	3.257e-05
55698	7	RADIL	467	10000	4788739	4973335	313.212	0.0562944	rs12670276	0.0006516
693182	8	MIR597	287	10000	9549181	9649278	183.961	0.0563944	rs6601363	0.002395
101927100	5	LOC101927100	297	10000	114887851	115006116	191.794	0.0563944	rs256965	0.002544
288	10	ANK3	968	10000	61736055	62543284	615.706	0.0563944	rs11817353	2.95e-05
387700	10	SLC16A12	349	10000	91140050	91345313	233.608	0.0564944	rs303208	0.001676
23166	3	STAB1	163	10000	52479355	52608511	104.422	0.0564944	rs13066389	0.00392
440034	11	DKFZp686K1684	285	10000	31788113	31958587	200.329	0.0564944	rs2071754	0.003244
51014	5	TMED7	314	10000	114898904	115011876	204.769	0.0565943	rs256965	0.002544
101928891	22	LOC101928891	269	10000	21261379	21368968	175.134	0.0566943	rs78772509	0.00685
100422939	7	MIR3147	228	10000	57422730	57522796	146.256	0.0566943	rs11135651	0.002028
136242	7	PRSS37	176	10000	141486077	141591221	97.4651	0.0567943	rs56091053	0.014
5626	5	PROP1	278	10000	177369235	177473243	182.093	0.0567943	rs113518333	0.00144
283635	14	FAM177A1	412	10000	35464112	35602589	284.969	0.0568943	rs8006578	0.005684
29931	3	LINC00312	325	10000	8563467	8666354	215.79	0.0568943	rs3774212	0.003612
100130964	8	LOC100130964	200	10000	39370630	39487653	137.333	0.0569943	rs13273082	0.003428
693162	4	MIR577	56	10000	115527914	115628010	28.3139	0.0569943	rs34941812	0.007487
22803	20	XRN2	282	10000	21233941	21420463	173.626	0.0570943	rs6082391	0.005473
51363	10	CHST15	353	10000	125717181	125903123	236	0.0571943	rs7089170	0.003033
100132987	10	LINC00856	254	10000	79958381	80062402	169.203	0.0571943	rs718708	0.001624
79803	10	HPS6	98	10000	103775123	103877795	62.6131	0.0572943	rs12413069	0.001368
84071	6	ARMC2	385	10000	109119618	109345675	249.638	0.0572943	rs41287542	0.0006031
219833	11	C11orf45	293	10000	128719459	128826126	190.645	0.0572943	rs6590357	0.004683
54943	21	DNAJC28	201	10000	34810361	34914030	129.876	0.0573943	rs3761347	0.002998
5641	14	LGMN	356	10000	93120151	93265047	236.092	0.0574943	rs61994069	0.001847
285848	6	PNPLA1	256	10000	36160944	36326372	167.58	0.0574943	rs12212459	0.001692
84271	22	POLDIP3	355	10000	42929726	43060968	245.318	0.0574943	rs74279208	0.001129
4294	19	MAP3K10	225	10000	40647650	40771482	146.026	0.0575942	rs1654619	0.006102
55228	19	PNMAL1	404	10000	46919747	47024820	277.22	0.0576942	rs111448247	0.001554
55687	22	TRMU	265	10000	46681297	46803237	165.287	0.0577942	rs12165597	0.009158
129521	2	NMS	429	10000	101036943	101149742	265.055	0.0577942	rs12464855	0.004742
100124541	23	SNORA11D	153	10000	51756442	51856569	83.3858	0.0578942	rs12846126	0.008545
728689	16	EIF3CL	15	10000	28340899	28465162	7.42119	0.0578942	rs115201991	0.006446
359710	20	BPIFB3	273	10000	31593229	31711434	182.478	0.0579942	rs12625298	0.002243
219952	11	OR6Q1	319	10000	57748424	57849378	206.909	0.0579942	rs12421556	0.004436
54955	1	C1orf109	266	10000	38097241	38206192	173.527	0.0580942	rs72929344	0.001744
283045	10	LOC283045	298	10000	64049346	64184886	183.833	0.0580942	rs12779966	0.003951
83660	15	TLN2	504	10000	62889509	63186829	329.272	0.0580942	rs4775518	0.0005695
4082	6	MARCKS	217	10000	114128526	114234652	147.145	0.0581942	rs1031801	0.001926
10160	13	FARP1	750	10000	98744815	99152027	448.77	0.0581942	rs17568378	0.0001618
100130231	8	LINC00861	219	10000	126884766	127013441	146.456	0.0582942	rs2891773	0.004958
100500916	16	MIR3180-5	133	10000	2135977	2236130	84.655	0.0583942	rs2078282	3.257e-05
84230	1	LRRC8C	277	10000	90048643	90235094	179.568	0.0584942	rs1031684	0.0006679
100874018	17	EPN2-AS1	73	10000	19149908	19259574	41.0599	0.0584942	rs72836765	0.00946
57000	9	GSN-AS1	143	10000	123993045	124097808	86.9823	0.0585941	rs7865779	0.007922
57161	14	PELI2	764	10000	56535092	56818031	490.215	0.0586941	rs241559	0.0004182
440387	16	CTRB2	323	10000	75187993	75291072	220.977	0.0586941	rs12935567	0.0004366
170572	3	HTR3C	285	10000	183720834	183828461	197.795	0.0586941	rs1000952	0.0008907
4137	17	MAPT	315	10000	43921747	44155699	188.122	0.0587941	rs139644700	0.001404
373863	5	DND1	170	10000	140000380	140103171	110.151	0.0587941	rs778592	0.006242
57650	3	KIAA1524	165	10000	108218717	108358491	107.473	0.0587941	rs78820388	0.0003959
120224	11	TMEM45B	332	10000	129635740	129779898	232.501	0.0588941	rs11221846	0.001317
26785	5	SNORD63	99	10000	137846731	137946799	52.9709	0.0588941	rs10077234	0.001906
25789	19	TMEM59L	255	10000	18673681	18781849	172.637	0.0588941	rs3795027	0.00157
10203	2	CALCRL	357	10000	188156689	188363021	220.31	0.0589941	rs3771073	0.002655
150350	22	ENTHD1	233	10000	40089048	40339794	146.323	0.0589941	rs137975	0.00177
101927869	21	LOC101927869	221	10000	25626862	25743690	141.074	0.0590941	rs2828996	0.002559
102546226	5	LOC102546226	152	10000	87654798	87784907	88.8086	0.0590941	rs7728883	0.01078
5290	3	PIK3CA	389	10000	178816310	179002497	260.18	0.0591941	rs1861803	0.0008733
26993	19	AKAP8L	115	10000	15440858	15579932	64.1466	0.0591941	rs4809191	0.001085
100422944	17	MIR3186	238	10000	79368129	79468214	159.765	0.0592941	rs9913948	0.005346
6416	17	MAP2K4	360	10000	11874134	12097148	242.866	0.0592941	rs4792241	0.001376
29985	19	SLC39A3	232	10000	2682522	2790074	148.367	0.0593941	rs10413666	0.006435
94134	10	ARHGAP12	366	10000	32044325	32267804	239.866	0.0593941	rs2778668	0.001681
645432	19	ARRDC5	354	10000	4840448	4952879	230.436	0.0593941	rs7253421	0.0002186
1844	2	DUSP2	65	10000	96758907	96861179	37.9908	0.059594	rs1168970	0.01105
26830	5	RNU5D-1	619	10000	80451462	80796718	414.713	0.059594	rs6884522	0.0009891
728239	23	MAGED4	174	10000	51754922	51862368	93.6825	0.059694	rs12863565	0.006539
10949	5	HNRNPA0	63	10000	137037072	137140039	38.2097	0.059694	rs72801604	0.0005769
163479	1	FNDC7	232	10000	109205555	109335367	146.801	0.059794	rs11102337	0.003907
342918	19	C19orf81	237	10000	51102701	51212567	150.282	0.059794	rs35816100	0.0003222
252969	8	NEIL2	516	10000	11577171	11694854	348.5	0.059794	rs2409814	0.0009033
1806	1	DPYD	732	10000	97493299	98436615	454.367	0.059794	rs6682655	0.001115
4286	3	MITF	627	10000	69738585	70067488	414.065	0.059794	rs1430601	0.0002555
83892	12	KCTD10	400	10000	109836459	109965155	272.585	0.059894	rs73196272	0.002879
9317	10	PTER	561	10000	16428941	16605744	378.995	0.059894	rs7083101	0.0004059
124872	17	B4GALNT2	346	10000	47159821	47297351	224.41	0.059894	rs68044892	0.002888
340252	7	ZNF680	361	10000	63930254	64073505	232.478	0.059994	rs6958645	0.0003733
55356	1	SLC22A15	251	10000	116469118	116662675	165.952	0.059994	rs10923890	0.002651
5198	17	PFAS	227	10000	8102595	8223809	153.642	0.060194	rs112362663	0.001436
29964	6	PRICKLE4	145	10000	41698499	41805110	94.8305	0.060194	rs62396739	0.005333
145783	15	LOC145783	151	10000	57128367	57260697	94.8458	0.060194	rs11858368	0.004683
6929	19	TCF3	223	10000	1559288	1702328	148.426	0.060194	rs112579669	0.00093
6449	19	SGTA	295	10000	2704711	2833354	189.603	0.060194	rs8105590	0.002774
8443	1	GNPAT	140	10000	231326918	231463719	87.6509	0.060294	rs148298778	0.0006559
22905	17	EPN2	98	10000	19090689	19290028	52.9833	0.060394	rs72836765	0.00946
503640	17	ARGFXP2	130	10000	30427386	30528590	66.1589	0.060394	rs77942418	0.006652
146279	16	TEKT5	763	10000	10671360	10838802	499.14	0.060394	rs79687962	0.001211
290	15	ANPEP	360	10000	90278125	90408072	230.394	0.060394	rs17241302	0.001063
63976	1	PRDM16	816	10000	2935741	3405185	483.213	0.060394	rs2981890	0.0001325
255349	22	TMEM211	222	10000	25281207	25385314	148.65	0.060394	rs4572702	0.001424
9968	23	MED12	137	10000	70288405	70412304	86.8585	0.060494	rs12116201	0.0007069
2966	5	GTF2H2	11	10000	70280950	70413497	6.40811	0.060494	rs189457329	0.01136
284058	17	KANSL1	549	10000	44057281	44352740	316.082	0.060494	rs146761689	0.004265
1329	2	COX5B	72	10000	98212520	98314657	41.2104	0.060494	rs149568755	0.004212
127845	1	GOLT1A	256	10000	204117287	204233220	170.199	0.060494	rs12092152	0.001184
102191832	4	DEAR	64	10000	153208806	153309248	38.6346	0.0605939	rs17028828	0.007038
10343	22	PKDREJ	222	10000	46601559	46709219	133.603	0.0605939	rs12165597	0.009158
1814	3	DRD3	315	10000	113797498	113968254	214.821	0.0606939	rs10934256	0.002831
2845	7	GPR22	178	10000	107060501	107166125	107.064	0.0606939	rs190401330	0.004952
414919	8	C8orf82	69	10000	145701602	145804458	36.8468	0.0606939	rs79645709	0.0073
5137	7	PDE1C	953	10000	31740792	32389016	585.291	0.0606939	rs11976985	3.161e-05
100506012	19	PPP5D1	670	10000	46934044	47154457	433.778	0.0607939	rs111448247	0.001554
441381	8	LRRC24	70	10000	145697760	145802416	41.744	0.0607939	rs79645709	0.0073
65061	2	CDK15	255	10000	202621151	202810273	164.905	0.0607939	rs7568157	0.001861
144455	12	E2F7	405	10000	77365025	77509360	272.554	0.0607939	rs12813537	0.005259
26160	2	IFT172	156	10000	27617239	27762678	88.0223	0.0608939	rs8179236	0.002618
100861550	13	PDX1-AS1	595	10000	28353895	28545541	390.182	0.0608939	rs7329786	0.000992
147463	18	ANKRD29	165	10000	21129977	21292849	106.726	0.0608939	rs80094939	0.000136
25828	22	TXN2	362	10000	36813092	36927687	248.523	0.0608939	rs34387030	0.0004884
54979	11	HRASLS2	113	10000	63270241	63380855	75.1867	0.0608939	rs56023335	0.0003124
64900	20	LPIN3	185	10000	39919559	40039222	123.074	0.0608939	rs113079831	0.002575
9150	18	CTDP1	573	10000	77389800	77564510	361.449	0.0609939	rs35806234	0.003097
56969	2	RPL23AP32	223	10000	54706358	54806978	145.291	0.0609939	rs186960251	0.002418
23017	12	FAIM2	274	10000	50210678	50347760	180.482	0.0610939	rs297923	0.0004887
100873932	1	DPYD-AS1	621	10000	97511478	97838511	416.768	0.0610939	rs290861	0.003595
51013	10	EXOSC1	200	10000	99145665	99255768	133.986	0.0610939	rs7090595	0.001715
221927	7	BRAT1	390	10000	2527443	2645392	261.567	0.0611939	rs2906142	0.0006475
100847020	11	MIR5582	130	10000	46724674	46824742	78.806	0.0611939	rs61884301	0.00529
27295	4	PDLIM3	364	10000	186371814	186506712	243.403	0.0611939	rs6824017	0.001862
1394	17	CRHR1	437	10000	43647709	43963194	251.468	0.0611939	rs149553060	0.005372
5411	14	PNN	283	10000	39594386	39702422	192.434	0.0613939	rs7143393	0.002494
7349	2	UCN	70	10000	27480264	27581130	41.5434	0.0615938	rs79125942	0.0006116
389384	6	C6orf222	263	10000	36233534	36354662	170.611	0.0615938	rs12212459	0.001692
100126343	5	MIR874	211	10000	136933260	137033338	134.417	0.0616938	rs2349032	0.005699
116449	4	CLNK	881	10000	10441837	10736386	590.687	0.0617938	rs58872068	0.001609
3550	5	IK	181	10000	139977383	140092065	115.795	0.0617938	rs778592	0.006242
27165	12	GLS2	186	10000	56814727	56932198	117.683	0.0617938	rs73113077	0.005111
6894	1	TARBP1	580	10000	234477058	234664849	377.48	0.0618938	rs3736838	0.001737
94240	13	EPSTI1	531	10000	43410523	43616407	351.102	0.0618938	rs9533267	0.003042
51018	1	RRP15	145	10000	218408628	218561325	94.0796	0.0619938	rs12058490	0.002518
5601	5	MAPK9	587	10000	179610594	179769071	381.847	0.0619938	rs13168609	2.208e-05
57184	15	FAM219B	128	10000	75142327	75249462	75.2525	0.0620938	rs187200896	0.00336
8645	6	KCNK5	410	10000	39106746	39247251	272.972	0.0620938	rs1179381	0.00102
163742	1	SLC25A3P1	192	10000	53854042	53955693	126.608	0.0620938	rs12124968	0.001892
71	17	ACTG1	287	10000	79426996	79529892	188.914	0.0621938	rs2075722	0.00133
101927018	17	LOC101927018	85	10000	27203292	27321766	51.2806	0.0621938	rs6505098	0.006793
100500820	5	MIR3655	160	10000	139977428	140077511	102.938	0.0622938	rs778592	0.006242
80094	8	BIN3-IT1	158	10000	22447883	22549722	92.1126	0.0622938	rs77486104	0.001781
7412	1	VCAM1	221	10000	101135195	101254601	139.132	0.0623938	rs71660930	0.007583
28972	3	SPCS1	128	10000	52689856	52792197	61.5012	0.0624938	rs71299614	0.01438
2993	4	GYPA	220	10000	144980455	145111904	138.594	0.0625937	rs13125349	0.005444
51066	3	SSUH2	450	10000	8611085	8743764	288.102	0.0625937	rs11539927	0.004033
6603	17	SMARCD2	247	10000	61859440	61970351	137.503	0.0626937	rs56140123	0.008003
4088	15	SMAD3	517	10000	67308194	67537533	336.133	0.0626937	rs1465841	0.001239
4695	5	NDUFA2	171	10000	139974947	140077370	108.709	0.0626937	rs778592	0.006242
7410	9	VAV2	661	10000	136577015	136907446	407.296	0.0627937	rs2510249	0.0003433
5327	8	PLAT	145	10000	41982235	42115194	92.0238	0.0628937	rs56261655	0.001916
129868	2	TRIM43	26	10000	96207765	96315469	13.989	0.0628937	rs7600796	0.004651
353345	7	GPR141	181	10000	37729995	37830913	124.229	0.0629937	rs2392523	0.003665
317649	3	EIF4E3	449	10000	71678439	71853924	289.908	0.0630937	rs1447897	0.002457
9061	4	PAPSS1	443	10000	108484821	108691419	296.222	0.0631937	rs2726177	0.001717
4358	2	MPV17	77	10000	27482359	27595969	41.8853	0.0632937	rs79125942	0.0006116
122553	14	TRAPPC6B	310	10000	39567014	39689634	211.502	0.0633937	rs7143393	0.002494
728318	17	KRTAP9-1	212	10000	39296138	39396891	125.803	0.0633937	rs9915780	0.009
4129	23	MAOB	72	10000	43575856	43791721	42.5856	0.0633937	rs3027456	0.008146
375519	6	GJB7	306	10000	87942696	88088996	184.758	0.0636936	rs9353469	0.00273
55120	2	FANCL	279	10000	58336377	58518515	187.607	0.0636936	rs6715519	0.0006599
9669	2	EIF5B	283	10000	99903833	100066728	174.935	0.0636936	rs4341989	0.002801
254122	11	SNX32	223	10000	65551409	65671172	145.731	0.0637936	rs117231452	0.000672
3251	23	HPRT1	127	10000	133544174	133684698	73.9078	0.0637936	rs34119378	0.001134
407016	12	MIR26A2	94	10000	58168391	58268475	51.2381	0.0638936	rs12312955	0.0133
114327	6	EFHC1	445	10000	52234993	52410583	303.437	0.0640936	rs77737406	0.001622
3762	11	KCNJ5	325	10000	128711312	128837951	205.132	0.0640936	rs6590357	0.004683
26054	6	SENP6	366	10000	76261621	76477994	229.786	0.0640936	rs9341528	0.00737
100126307	23	MIR892B	132	10000	145028715	145128792	87.0721	0.0642936	rs5965660	0.003289
200909	3	HTR3D	282	10000	183699331	183807157	193.006	0.0642936	rs1000952	0.0008907
23607	6	CD2AP	573	10000	47395524	47644996	363.308	0.0643936	rs12195738	0.005976
127795	1	C1orf87	351	10000	60406065	60589442	230.71	0.0645935	rs634094	0.003627
23229	23	ARHGEF9	11	10000	62804847	63055426	6.61013	0.0645935	rs5965621	0.01014
401127	4	LOC401127	329	10000	39431874	39533523	220.933	0.0646935	rs71606173	0.001707
145781	15	GCOM1	609	10000	57834101	58059755	393.359	0.0646935	rs7169081	0.0007941
677809	4	SNORA24	202	10000	119150344	119250475	133.884	0.0646935	rs17516450	0.003438
337966	21	KRTAP6-1	165	10000	31936004	32036223	89.9296	0.0646935	rs2832973	0.003539
440352	16	SNX29P2	327	10000	29263607	29426380	204.157	0.0647935	rs171794	8.235e-05
4589	4	MUC7	673	10000	71246208	71398714	459.978	0.0648935	rs13435533	0.001503
5939	12	RBMS2	190	10000	56865608	57039980	121.8	0.0648935	rs10876899	0.006538
10946	1	SF3A3	216	10000	38372651	38505761	132.974	0.0648935	rs113877851	0.003222
3987	2	LIMS1	473	10000	109100810	109353702	296.374	0.0648935	rs13400055	0.004172
4626	17	MYH8	231	10000	10243641	10375267	148.956	0.0649935	rs7213488	0.006271
22797	7	TFEC	386	10000	115525201	115720867	247.457	0.0649935	rs7781598	0.005499
100506025	7	ISPD-AS1	369	10000	16200110	16360229	243.81	0.0649935	rs1295167	0.002848
2975	16	GTF3C1	210	10000	27421933	27611251	130.561	0.0650935	rs232069	0.009038
8491	2	MAP4K3	321	10000	39426406	39714453	198.691	0.0650935	rs76478956	0.002397
353323	21	KRTAP12-2	470	10000	46036105	46136844	312.057	0.0650935	rs2838649	0.0001666
81341	11	OR10W1	323	10000	57984263	58085732	195.163	0.0650935	rs57855729	0.00658
646802	2	CYP4F62P	14	10000	131143234	131249254	6.05207	0.0650935	rs146292090	0.01389
100329109	2	GCSHP3	181	10000	206930296	207031296	109.17	0.0651935	rs7584011	0.003858
7378	7	UPP1	233	10000	48078199	48198330	153.444	0.0651935	rs10226546	0.005987
23580	17	CDC42EP4	311	10000	71229762	71358143	200.4	0.0652935	rs4969024	0.001717
347741	17	OTOP3	147	10000	72881896	72996087	93.9229	0.0655934	rs7503218	0.001448
55114	16	ARHGAP17	424	10000	24880704	25076699	282.332	0.0655934	rs7187878	0.002653
9782	5	MATR3	90	10000	138559440	138717366	49.6398	0.0655934	rs113408838	0.004063
1277	17	COL1A1	215	10000	48211456	48329000	140.431	0.0656934	rs2586502	0.001315
10328	16	EMC8	271	10000	85762230	85883148	180.306	0.0656934	rs72803073	0.001226
219931	11	TPCN2	372	10000	68766349	68908072	232.737	0.0658934	rs35377497	0.002618
29098	17	RANGRF	207	10000	8141968	8243409	138.891	0.0658934	rs112362663	0.001436
8140	16	SLC7A5	594	10000	87813628	87953100	382.491	0.0658934	rs12927136	0.0004213
10106	12	CTDSP2	133	10000	58163709	58290747	76.5818	0.0659934	rs4760340	0.006545
100126306	23	MIR888	126	10000	145026301	145126378	81.4623	0.0659934	rs5965660	0.003289
343035	1	RD3	334	10000	211599863	211716259	225.942	0.0659934	rs144229232	0.0005824
147015	17	DHRS13	84	10000	27174798	27280089	51.2375	0.0660934	rs6505098	0.006793
150864	2	FAM117B	240	10000	203449900	203684480	154.631	0.0663934	rs79633844	0.008236
26191	1	PTPN22	190	10000	114306432	114464375	119.973	0.0663934	rs1237682	0.00593
84935	13	MEDAG	286	10000	31430311	31549709	189.362	0.0663934	rs61947591	0.003346
23074	12	UHRF1BP1L	327	10000	100380862	100586642	204.589	0.0664934	rs10860555	0.001963
79650	16	USB1	201	10000	57985276	58105527	136.935	0.0664934	rs7350847	0.003896
100302115	23	MIR1468	11	10000	62955881	63055967	6.61013	0.0665933	rs5965621	0.01014
100847040	3	MIR5704	407	10000	131654698	131754775	274.806	0.0665933	rs61793594	0.003538
8454	7	CUL1	318	10000	148345932	148548202	200.831	0.0665933	rs62507050	0.0003086
6615	20	SNAI1	263	10000	48549512	48655420	172.018	0.0665933	rs1056200	0.004983
4706	16	NDUFAB1	167	10000	23542334	23657639	100.12	0.0666933	rs369807	0.004333
[truncated: 21,807 more rows]

## Sheet: VEGAS2 Gene-based (P< 0.05)
refGeneID	Chr	Gene	nSNPs	nSims	Start	Stop	Test	Pvalue	TopSNP	TopSNP-pvalue
22875	6	ENPP4	283	1000000	46047700	46164436	649.914	6.99999e-06	rs7762549	3.282e-07
59084	6	ENPP5	239	1000000	46076918	46188747	535.737	6.99999e-06	rs7762549	3.282e-07
53405	6	CLIC5	657	1000000	45816189	46098085	1039.74	9.89999e-05	rs3734208	5.815e-07
114818	2	KLHL29	598	1000000	23558297	23981483	742.087	0.000165	rs10182178	2.416e-05
7416	5	VDAC1	217	1000000	133257565	133390824	351.293	0.000185	rs67120295	2.933e-05
60412	7	EXOC4	607	1000000	132887822	133800513	894.675	0.000204	rs6467494	1.425e-06
8325	10	FZD8	133	1000000	35877176	35980362	217.473	0.000234	rs7897060	1.604e-05
219770	10	GJD4	135	1000000	35844337	35947863	217.473	0.000241	rs7897060	1.604e-05
401262	6	CRIP3	140	1000000	43223210	43326530	228.065	0.000249	rs2756174	1.131e-06
5662	10	PSD	142	1000000	104112373	104229691	217.191	0.000253	rs1409313	4.941e-05
79176	10	FBXL15	140	1000000	104129570	104232893	215.86	0.000274	rs1409313	4.941e-05
10864	6	SLC22A7	147	1000000	43215997	43323276	228.065	0.000277	rs2756174	1.131e-06
2273	23	FHL1	146	1000000	135178860	135343518	225.665	0.000277	rs62605961	3.992e-05
79649	23	MAP7D3	110	1000000	135245378	135388641	178.334	0.000279	rs62605961	3.992e-05
56951	5	C5orf15	187	1000000	133241197	133354406	284.956	0.000306	rs111959097	2.963e-05
4791	10	NFKB2	104	1000000	104103866	104212286	160.786	0.000317	rs1409313	4.941e-05
84630	6	TTBK1	204	1000000	43161221	43305997	312.702	0.000324	rs2756174	1.131e-06
729974	19	RFPL4AL1	334	1000000	56233170	56334545	446.986	0.000334	rs113395501	0.0001151
79004	10	CUEDC2	162	1000000	104133001	104242423	235.787	0.000377	rs1409313	4.941e-05
84830	6	ADTRP	461	1000000	11663887	11829280	670.517	0.000387	rs10947543	3.251e-06
59277	12	NTN4	730	1000000	96001582	96234536	947.968	0.000424	rs11108265	8.389e-05
100616500	10	MIR4683	126	1000000	35880099	35980180	187.685	0.000448	rs7897060	1.604e-05
100302164	6	MIR2113	146	1000000	98422406	98522495	212.206	0.000469	rs9401458	4.426e-05
202865	7	C7orf33	206	1000000	148237656	148362952	275.552	0.000483	rs6955951	5.945e-05
204801	19	NLRP11	532	1000000	56246762	56398128	608.874	0.000485	rs113395501	0.0001151
51292	14	GMPR2	161	1000000	24651627	24758447	226.417	0.000493	rs72694312	8.164e-05
4738	14	NEDD8	173	1000000	24636056	24751576	238.445	0.000503999	rs72694312	8.164e-05
574447	10	MIR146B	170	1000000	104146268	104246341	243.996	0.000519999	rs1409313	4.941e-05
100528064	14	NEDD8-MDP1	175	1000000	24633142	24751576	238.445	0.000526999	rs72694312	8.164e-05
145553	14	MDP1	148	1000000	24633142	24735276	201.059	0.000550999	rs72694312	8.164e-05
10548	14	TM9SF1	149	1000000	24608348	24714942	200.922	0.000587999	rs72694312	8.164e-05
79711	14	IPO4	151	1000000	24599424	24708124	212.148	0.000607999	rs72694312	8.164e-05
283629	14	TSSK4	148	1000000	24624925	24727454	201.059	0.000610999	rs72694312	8.164e-05
29082	14	CHMP4A	147	1000000	24628786	24733036	201.059	0.000623999	rs72694312	8.164e-05
100302232	3	MIR1226	63	1000000	47841044	47941119	81.3403	0.000628999	rs7429990	8.687e-05
26277	14	TINF2	167	1000000	24658850	24761880	226.417	0.000642999	rs72694312	8.164e-05
343990	2	KIAA1211L	357	1000000	99360308	99602684	508.25	0.000675999	rs10202643	3.414e-05
8729	10	GBF1	223	1000000	103955254	104192656	308.982	0.000703999	rs1409313	4.941e-05
51081	17	MRPS7	192	1000000	73207748	73312457	278.281	0.000712999	rs12950709	7.896e-05
57409	17	MIF4GD	197	1000000	73212309	73317311	278.281	0.000714999	rs12950709	7.896e-05
100287042	17	LOC100287042	198	1000000	73217379	73319976	278.281	0.000715999	rs12950709	7.896e-05
23163	17	GGA3	227	1000000	73182686	73308474	319.119	0.000717999	rs12950709	7.896e-05
493913	9	PAPPA-AS1	156	1000000	119110436	119212885	215.723	0.000720999	rs7026354	3.736e-06
10591	6	DNPH1	163	1000000	43143366	43247211	229.15	0.000731999	rs6916038	9.285e-05
9985	14	REC8	157	1000000	24591233	24699463	211.848	0.000739999	rs72694312	8.164e-05
10379	14	IRF9	157	1000000	24580421	24685774	211.848	0.000756999	rs72694312	8.164e-05
60386	17	SLC25A19	230	1000000	73219060	73335530	333.86	0.000763999	rs12950709	7.896e-05
9221	10	NOLC1	106	1000000	103861932	103973628	136.288	0.000777999	rs12780344	8.675e-05
7051	14	TGM1	175	1000000	24668319	24782416	236.461	0.000790999	rs72694312	8.164e-05
55072	14	RNF31	168	1000000	24566658	24679870	220.677	0.000807999	rs72694312	8.164e-05
23245	9	ASTN2	796	1000000	119137503	120227317	697.881	0.000824999	rs7026354	3.736e-06
2885	17	GRB2	410	1000000	73264156	73451790	573.21	0.000854999	rs8077353	8.415e-05
22907	3	DHX30	91	100000	47794398	47941686	116.663	0.00096999	rs7429990	8.687e-05
5309	10	PITX3	97	1000000	103939945	104051231	120.294	0.000970999	rs11598856	0.0001277
147945	19	NLRP4	550	100000	56297943	56443220	603.383	0.00099999	rs113395501	0.0001151
80829	11	ZFP91	250	100000	58296586	58439023	323.014	0.00102999	rs10792172	0.0001953
9991	9	PTBP3	549	100000	114929994	115145944	743.348	0.00103999	rs7024761	8.473e-05
152405	3	C3orf30	335	100000	118814996	118920302	448.804	0.00108999	rs13069460	0.0001528
898	19	CCNE1	231	100000	30252900	30365215	305.103	0.00109999	rs12609867	1.965e-05
3428	1	IFI16	282	100000	158929681	159074945	374.48	0.00109999	rs3737522	0.0001411
23082	10	PPRC1	120	100000	103842750	103960090	154.371	0.00114999	rs12780344	8.675e-05
203074	8	PRSS55	564	100000	10333055	10461676	744.272	0.00115999	rs58044386	3.784e-05
57705	10	WDFY4	447	100000	49843517	50241001	477.008	0.00115999	rs118059975	6.546e-05
79946	10	C10orf95	196	100000	104159593	104261300	235.797	0.00118999	rs1409313	4.941e-05
1993	9	ELAVL2	436	100000	23640102	23876063	509.509	0.00118999	rs180861134	4.721e-06
9404	11	LPXN	151	100000	58244343	58395639	202.396	0.00118999	rs10792170	0.0001597
102465139	7	MIR6133	118	100000	132925634	133025742	144.337	0.00119999	rs12539120	5.133e-05
219968	11	OR5B21	122	100000	58224648	58325578	160.074	0.00123999	rs10792170	0.0001597
92400	9	RBM18	131	100000	124951833	125077143	168.511	0.00128999	rs72767788	3.12e-06
4482	8	MSRA	598	100000	9861778	10336401	619.747	0.00128999	rs4840484	5.416e-06
9447	1	AIM2	228	100000	158982274	159096647	299.721	0.00129999	rs3737522	0.0001411
83401	10	ELOVL3	96	100000	103936034	104039344	116.785	0.00130999	rs11598856	0.0001277
100131801	19	PET100	244	100000	7644670	7746510	308.719	0.00132999	rs62113419	3.322e-05
126006	19	PCP2	248	100000	7646500	7748634	308.719	0.00135999	rs62113419	3.322e-05
79902	17	NUP85	193	100000	73151596	73281854	253.048	0.00135999	rs12950709	7.896e-05
642924	8	LINC00535	688	100000	94308694	94762661	877.429	0.00136999	rs58269910	1.431e-06
386607	11	ZFP91-CNTF	261	100000	58296586	58443205	335.228	0.00138999	rs10792172	0.0001953
441908	1	NBPF18P	155	100000	151940753	152044985	190.973	0.00138999	rs2932571	0.0001636
6299	16	SALL1	183	100000	51119885	51235183	223.459	0.00143999	rs75811747	4.859e-05
7328	7	UBE2H	632	100000	129420572	129642800	749.976	0.00145999	rs78661858	6.55e-05
79660	8	PPP1R3B	276	100000	8943763	9059152	342.391	0.00148999	rs753012	0.0001486
1270	11	CNTF	209	100000	58340145	58443205	251.126	0.00149999	rs2510559	0.0002101
283585	14	LOC283585	242	100000	87322121	87439099	305.481	0.00152998	rs61979775	7.844e-05
100874143	13	LINC00358	328	100000	62527657	62653681	417.75	0.00156998	rs9539378	0.000133
100422990	9	MIR3134	563	100000	114708831	115162545	638.341	0.00161998	rs7024761	8.473e-05
57097	12	PARP11	387	100000	3868026	4032614	472.669	0.00163998	rs66847009	7.261e-06
9218	18	VAPA	384	100000	9863954	10010018	455.505	0.00165998	rs29063	3.836e-05
5069	9	PAPPA	431	100000	118866070	119214600	484.793	0.00168998	rs7026354	3.736e-06
4692	15	NDN	189	100000	23880553	23982450	220.14	0.00169998	rs12899001	0.0001588
4134	3	MAP4	227	100000	47842179	48180769	269.365	0.00170998	rs7429990	8.687e-05
100505761	10	RPARP-AS1	203	100000	104159573	104266050	241.521	0.00170998	rs1409313	4.941e-05
116337	11	PANX3	106	100000	124431452	124540251	126.106	0.00171998	rs2226753	8.927e-05
55568	5	GALNT10	869	100000	153520294	153850543	1028.66	0.00179998	rs17629195	9.792e-06
6636	12	SNRPF	315	100000	96202708	96310238	400.51	0.00182998	rs1436123	4.344e-05
4190	2	MDH1	150	100000	63765742	63884330	184.284	0.00183998	rs2166496	0.0001112
22954	9	TRIM32	247	100000	119399580	119513579	312.858	0.00184998	rs10983308	7.357e-05
9693	4	RAPGEF2	263	100000	160138997	160331301	338.148	0.00188998	rs4440173	5.259e-05
6282	1	S100A11	105	100000	151954981	152059511	127.005	0.00192998	rs2932571	0.0001636
2779	3	GNAT1	104	100000	50179042	50285129	123.134	0.00199998	rs6446202	0.0001384
56949	19	XAB2	298	100000	7634410	7744439	361.36	0.00200998	rs62113419	3.322e-05
102465475	19	MIR6792	295	100000	7632324	7732391	361.36	0.00200998	rs62113419	3.322e-05
26777	20	SNORA71A	114	100000	37005948	37106086	129.116	0.00201998	rs788350	0.0004519
6281	1	S100A10	232	100000	151905385	152016714	287.06	0.00203998	rs2932571	0.0001636
64420	9	SUSD1	527	100000	114753060	114987577	606.044	0.00210998	rs2564899	9.03e-05
58504	10	ARHGAP22	844	100000	49604067	49914310	877.492	0.00212998	rs118059975	6.546e-05
80031	15	SEMA6D	599	100000	47426402	48116420	638.041	0.00213998	rs17387110	1.427e-05
26468	9	LHX6	180	100000	124914855	125041091	214.278	0.00215998	rs72767788	3.12e-06
116496	1	FAM129A	438	100000	184710158	184993718	521.261	0.00215998	rs10797990	5.337e-05
2123	17	EVI2A	99	100000	29593427	29698767	102.721	0.00217998	rs72815639	0.0003962
24149	6	ZNF318	166	100000	43253807	43387181	203.354	0.00218998	rs2756174	1.131e-06
121601	12	ANO4	610	100000	101138373	101572419	589.186	0.00218998	rs2055471	6.157e-06
197257	16	LDHD	275	100000	75095757	75200670	337.013	0.00220998	rs67632703	0.0001004
100216545	7	KMT2E-AS1	118	100000	104600988	104704588	130.055	0.00220998	rs1011468	0.0004688
64130	19	LIN7B	209	100000	49567617	49671717	244.897	0.00220998	rs4802574	0.0001984
100616452	1	MIR2682	149	100000	98460798	98560907	157.97	0.00221998	rs2802535	0.000537
26776	20	SNORA71B	119	100000	37003842	37103978	129.116	0.00222998	rs788350	0.0004519
677840	20	SNORA71D	111	100000	37012504	37112642	129.116	0.00223998	rs788350	0.0004519
55150	19	C19orf73	201	100000	49571653	49672397	244.897	0.00223998	rs4802574	0.0001984
491	3	ATP2B2	654	100000	10315706	10597268	681.167	0.00224998	rs7619385	9.113e-05
642280	4	ZNF732	209	100000	214463	339944	243.277	0.00227998	rs4518181	5.132e-05
6813	19	STXBP2	369	100000	7651986	7762760	432.903	0.00229998	rs62113419	3.322e-05
677837	20	SNORA60	98	100000	37028011	37128147	106.747	0.00230998	rs788350	0.0004519
406928	1	MIR137	147	100000	98461625	98561727	157.97	0.00232998	rs2802535	0.000537
390191	11	OR5B12	305	100000	58156592	58257646	357.326	0.00235998	rs10896780	0.0001421
162239	16	ZFP1	431	100000	75132420	75256132	515.132	0.00236998	rs67632703	0.0001004
25903	1	OLFML2B	319	100000	161902981	162043644	364.733	0.00240998	rs75192393	3.251e-05
64901	5	RANBP17	827	100000	170238895	170777019	923.864	0.00241998	rs29649	0.0001264
54904	8	WHSC1L1	152	100000	38082560	38289790	159.552	0.00244998	rs10958682	0.0008065
677839	20	SNORA71C	119	100000	37008309	37108447	129.116	0.00244998	rs788350	0.0004519
128439	20	SNHG11	106	100000	37025296	37129564	117.982	0.00245998	rs788350	0.0004519
388796	20	SNHG17	150	100000	36999238	37114018	173.188	0.00246998	rs788350	0.0004519
677821	20	SNORA71E	100	100000	37026725	37126861	117.982	0.00247998	rs788350	0.0004519
100506990	8	LOC100506990	11	100000	12244521	12474354	10.8415	0.00252997	rs35590807	0.0009925
3270	19	HRC	227	100000	49604455	49708681	263.728	0.00256997	rs4802574	0.0001984
219771	10	CCNY	437	100000	35485908	35911598	506.441	0.00260997	rs7897060	1.604e-05
55904	7	KMT2E	210	100000	104604636	104804532	244.005	0.00267997	rs1011468	0.0004688
57662	19	CAMSAP3	421	100000	7610787	7733196	491.315	0.00269997	rs62113419	3.322e-05
9096	6	TBX18	262	100000	85392215	85523954	318.974	0.00270997	rs76397051	5.227e-05
83639	19	TEX101	349	100000	43842762	43972767	376.633	0.00272997	rs9749207	0.0003912
4974	17	OMG	97	100000	29571667	29674380	101.614	0.00279997	rs11080149	0.0004115
374860	18	ANKRD30B	469	100000	14698238	14902737	541.459	0.00279997	rs62082728	5.074e-05
2124	17	EVI2B	101	100000	29580787	29691130	109.731	0.00283997	rs11080149	0.0004115
84937	16	ZNRF1	475	100000	74982914	75194892	551.989	0.00286997	rs67632703	0.0001004
26091	10	HERC4	372	100000	69631655	69885103	441.363	0.00286997	rs28451754	0.0002931
10991	3	SLC38A3	106	100000	50192678	50308411	118.028	0.00294997	rs6446202	0.0001384
102464817	3	MIR5787	77	100000	50214867	50314922	83.0037	0.00296997	rs6446202	0.0001384
100616360	2	MIR2467	204	100000	240223418	240323499	232.307	0.00297997	rs2048764	0.000187
5238	6	PGM3	151	100000	83824592	83953655	178.875	0.00297997	rs1738638	7.844e-05
407053	7	MIR96	264	100000	129364532	129464609	283.431	0.00300997	rs62491470	0.0001111
23113	6	CUL9	225	100000	43099921	43242325	263.121	0.00300997	rs937591	0.0001569
102467213	5	LOC102467213	727	100000	106100897	106396715	809.205	0.00304997	rs13173576	0.0001833
112611	6	RWDD2A	138	100000	83853031	83956256	156.882	0.00307997	rs1738638	7.844e-05
6259	3	RYK	321	100000	133825977	134019586	373.964	0.00307997	rs6786384	0.0002113
727857	17	BHLHA9	452	100000	1123857	1224565	455.662	0.00311997	rs35713482	3.447e-05
100216546	7	LINC01004	134	100000	104572193	104681612	153.102	0.00312997	rs1011468	0.0004688
102464830	1	MIR6079	184	100000	44254293	44354355	215.125	0.00316997	rs79857083	5.05e-05
406958	7	MIR182	265	100000	129360222	129460332	283.431	0.00321997	rs62491470	0.0001111
27099	7	SND1-IT1	89	100000	127587561	127690130	95.9987	0.00325997	rs3735634	0.0001018
137994	8	LETM2	108	100000	38193958	38317042	107.997	0.00329997	rs10958682	0.0008065
6625	19	SNRNP70	283	100000	49538464	49661870	314.246	0.00330997	rs4802574	0.0001984
100874083	3	KCNAB1-AS2	177	100000	155883348	155995672	196.855	0.00331997	rs13065597	0.0002696
406959	7	MIR183	266	100000	129364744	129464854	283.431	0.00331997	rs62491470	0.0001111
27076	19	LYPD3	275	100000	43914945	44019831	300.591	0.00336997	rs9749207	0.0003912
6405	3	SEMA3F	143	100000	50142847	50276508	163.247	0.00343997	rs6446202	0.0001384
8861	10	LDB1	113	100000	103817324	103930210	122.154	0.00351996	rs12780344	8.675e-05
100126334	3	MIR885	235	100000	10386172	10486246	266.046	0.00353996	rs7619385	9.113e-05
102465490	22	MIR6816	281	100000	20052208	20152274	312.656	0.00354996	rs11704034	0.0002472
8239	23	USP9X	377	100000	40894887	41145832	418.743	0.00355996	rs4827048	2.099e-05
23224	14	SYNE2	903	100000	64269682	64743167	1006.42	0.00356996	rs2150291	6.251e-05
8541	19	PPFIA3	279	100000	49572645	49704287	306.087	0.00356996	rs4802574	0.0001984
100874064	13	PCDH9-AS2	235	100000	67349300	67539163	260.208	0.00367996	rs9599156	0.0004411
390190	11	OR5B2	324	100000	58139737	58240786	358.995	0.00368996	rs10896780	0.0001421
387707	10	CC2D2B	195	100000	97709847	97842441	222.311	0.00369996	rs10882706	0.0002767
151613	3	TTC14	94	100000	180269917	180386135	102.053	0.00370996	rs111859862	8.472e-05
729967	2	MORN2	157	100000	39053102	39159850	172.36	0.00371996	rs4265996	0.0003579
124540	17	MSI2	799	100000	55283930	55807299	624.205	0.00375996	rs62058151	0.0002852
441250	7	TYW1B	545	100000	71989491	72348813	597.268	0.00375996	rs4392770	6.416e-05
26084	3	ARHGEF26	453	100000	153788791	154025616	512.905	0.00376996	rs78092981	5.166e-06
2771	3	GNAI2	98	100000	50214119	50346786	102.688	0.00379996	rs6446202	0.0001384
148398	1	SAMD11	254	100000	811120	929961	270.011	0.00382996	rs4475691	0.0003608
653583	19	PHLDB3	358	100000	43929254	44058985	387.417	0.00385996	rs9749207	0.0003912
6733	7	SRPK2	548	100000	104706820	105079377	604.527	0.00385996	rs6978496	0.0004574
4763	17	NF1	408	100000	29371944	29754695	409.498	0.00392996	rs72815639	0.0003962
9931	17	HELZ	324	100000	65016553	65291319	363.303	0.00393996	rs8065167	0.0003292
57683	2	ZDBF2	218	100000	207089364	207229150	239.403	0.00398996	rs7560232	0.0002313
1101	17	CHAD	191	100000	48491852	48596227	214.923	0.00405996	rs2277631	0.0002377
253827	12	MSRB3	305	100000	65622422	65910687	334.871	0.00407996	rs2218069	0.0001444
126637	1	TCHHL1	48	100000	152006619	152111540	47.0026	0.00409996	rs3007678	0.0002539
29801	22	ZDHHC8	401	100000	20069363	20185530	430.92	0.00410996	rs11704034	0.0002472
27037	22	TRMT2A	295	100000	20049388	20154818	322.815	0.00411996	rs11704034	0.0002472
22920	1	KIFAP3	668	100000	169840469	170093879	705.648	0.00412996	rs618692	0.0003996
6599	3	SMARCC1	238	100000	47577377	47873405	228.48	0.00415996	rs12497825	0.0006169
345062	4	PRSS48	257	100000	152148324	152262605	281.2	0.00419996	rs4696248	2.717e-05
57148	20	RALGAPB	189	100000	37051448	37257504	194.689	0.00423996	rs788350	0.0004519
100130417	1	LOC100130417	200	100000	802952	904817	220.836	0.00425996	rs4475691	0.0003608
54487	22	DGCR8	337	100000	20017754	20149400	362.933	0.00431996	rs11704034	0.0002472
84073	17	MYCBPAP	243	100000	48535744	48658862	259.159	0.00435996	rs198540	3.789e-05
9759	2	HDAC4	797	100000	239919863	240372643	675.711	0.00440996	rs2931203	6.148e-05
7881	3	KCNAB1	904	100000	155788336	156306927	934.254	0.00441996	rs13065597	0.0002696
23259	8	DDHD2	98	100000	38039008	38170287	85.9444	0.00443996	rs12056642	0.001492
100379174	20	MACROD2-AS1	397	100000	14814898	14960164	434.375	0.00444996	rs192259652	5.343e-06
400761	1	FLJ27354	205	100000	90040407	90148453	218.596	0.00446996	rs1031684	0.0006679
51102	1	MECR	217	100000	29469168	29607470	236.835	0.00449996	rs12059677	0.0002357
6487	1	ST3GAL3	507	100000	44123203	44446837	567.286	0.00450995	rs79857083	5.05e-05
55316	17	RSAD1	215	100000	48506189	48613336	235.371	0.00451995	rs2277631	0.0002377
5902	22	RANBP1	323	100000	20053460	20164880	352.917	0.00453995	rs11704034	0.0002472
441608	11	OR5B3	315	100000	58119937	58220882	319.025	0.00454995	rs10896780	0.0001421
100505890	10	SORCS3-AS1	184	100000	106374365	106475974	197.62	0.00454995	rs35025200	0.0001434
400765	1	MIR137HG	234	100000	98403555	98565249	239.829	0.00456995	rs2802535	0.000537
283011	10	FLJ37201	278	100000	91401056	91507685	298.166	0.00456995	rs1409359	0.0005268
157739	8	TDH	379	100000	11147145	11275961	396.733	0.00458995	rs6601581	9.397e-05
51057	2	WDPCP	839	100000	63298534	63865867	906.224	0.00460995	rs11695078	0.0003426
100616266	17	MIR4733	83	100000	29371367	29471443	79.3565	0.00463995	rs72811685	0.0004129
284593	1	FAM41C	190	100000	753450	862182	210.869	0.00463995	rs4475691	0.0003608
6396	3	SEC13	266	100000	10292612	10412872	290.98	0.00463995	rs1678599	0.0002312
29969	7	MDFIC	286	100000	114512208	114709970	312.542	0.00467995	rs7799732	1.31e-05
66036	8	MTMR9	421	100000	11091999	11235654	466.574	0.00468995	rs6601581	9.397e-05
6429	1	SRSF4	228	100000	29424249	29558637	247.518	0.00476995	rs12059677	0.0002357
8886	2	DDX18	374	100000	118522254	118639953	425.556	0.00481995	rs9677816	9.275e-05
26155	1	NOC2L	291	100000	829582	944679	306.863	0.00482995	rs4475691	0.0003608
80221	17	ACSF2	300	100000	48453518	48602206	328.297	0.00486995	rs2277631	0.0002377
83650	8	SLC35G5	301	100000	11138494	11239695	328.34	0.00487995	rs6601581	9.397e-05
9694	8	EMC2	350	100000	109405852	109549136	379.737	0.00487995	rs12335102	0.0003831
23411	10	SIRT1	244	100000	69594426	69728147	265.848	0.00492995	rs4746722	0.0005306
170685	23	NUDT10	91	100000	51025082	51130377	90.422	0.00493995	rs55968031	0.001367
7348	3	UPK1B	388	100000	118842424	118974000	418.756	0.00496995	rs13069460	0.0001528
7704	11	ZBTB16	621	100000	113880430	114171397	557.468	0.00499995	rs500629	0.0001773
84946	6	LTV1	194	100000	144114507	144234943	205.383	0.00501995	rs71564450	0.0002688
4651	5	MYO10	763	100000	16612015	16986385	636.502	0.00503995	rs26344	0.0001255
64101	7	LRRC4	109	100000	127617123	127721002	111.833	0.00513995	rs3735634	0.0001018
23507	1	LRRC8B	350	100000	89940396	90113420	390.696	0.00513995	rs10922664	0.0005389
390275	11	OR8A1	210	100000	124389964	124490945	230.407	0.00515995	rs2226753	8.927e-05
84539	6	MCHR2	306	100000	100317785	100492114	325.82	0.00515995	rs7760129	0.0003275
152404	3	IGSF11	808	100000	118569478	118914898	830.458	0.00517995	rs1102586	5.621e-05
101927557	17	LOC101927557	175	100000	55549608	55650958	168.84	0.00523995	rs1542124	0.0008308
286753	17	TUSC5	531	100000	1132956	1254281	503.06	0.00526995	rs35713482	3.447e-05
9902	17	MRC2	151	100000	60654761	60820962	163.824	0.00528995	rs9896444	0.0003468
54795	19	TRPM4	354	100000	49611015	49765098	366.12	0.00530995	rs4802574	0.0001984
2260	8	FGFR1	204	100000	38218655	38376352	210.415	0.00537995	rs10958682	0.0008065
101669764	2	GPR1-AS	313	100000	207018099	207180967	336.718	0.00542995	rs10177085	0.000417
22943	10	DKK1	178	100000	54024040	54127417	182.856	0.00546995	rs11001643	0.0004442
9585	10	KIF20B	463	100000	91411346	91584700	486.313	0.00553994	rs7071283	0.0003222
153910	6	LOC153910	330	100000	142797591	143009026	355.243	0.00555994	rs262129	0.0004159
94137	8	RP1L1	423	100000	10413859	10562617	404.617	0.00563994	rs74990397	3.44e-05
1191	8	CLU	285	100000	27404433	27522328	290.247	0.00571994	rs576256	0.0008538
3418	15	IDH2	307	100000	90577210	90695786	319.337	0.00576994	rs61579257	0.0002812
254956	9	MORN5	290	100000	124872186	125012367	297.775	0.00579994	rs72767788	3.12e-06
83648	8	FAM167A	543	100000	11228972	11374276	555.732	0.00579994	rs2736292	0.0007898
442578	7	STAG3L3	2	100000	72417817	72526466	8.71964	0.00584994	rs7056	0.003148
102465508	8	MIR6843	244	100000	27418117	27518268	252.052	0.00587994	rs576256	0.0008538
1039	16	CDR2	49	100000	22307256	22435938	43.6512	0.00593994	rs57248065	0.000642
54664	7	TMEM106B	617	100000	12200847	12326890	644.586	0.00593994	rs73678689	0.000178
115817	14	DHRS1	207	100000	24709803	24819039	211.361	0.00593994	rs7158744	0.0002858
100423043	2	MIR4269	211	100000	240177156	240277240	221.987	0.00603994	rs12477294	0.0001544
2825	2	GPR1	314	100000	206990041	207132771	326.348	0.00619994	rs10177085	0.000417
54796	9	BNC2	544	100000	16359500	16920786	446.476	0.00626994	rs111567891	2.757e-05
8749	8	ADAM18	431	100000	39392086	39637583	455.896	0.00629994	rs6474169	7.117e-05
219858	11	OR8B12	239	100000	124362617	124463550	246.711	0.00634994	rs2226753	8.927e-05
2515	8	ADAM2	413	100000	39551254	39745808	438.956	0.00636994	rs6474169	7.117e-05
90957	2	DHX57	282	100000	38974875	39153021	293.982	0.00638994	rs4265996	0.0003579
92002	23	FAM58A	28	100000	152803382	152914632	21.4081	0.00640994	rs6655260	0.001069
7166	11	TPH1	202	100000	17992083	18112335	212.084	0.00644994	rs11024445	0.0002817
84203	18	TXNDC2	291	100000	9835722	9938156	293.492	0.00644994	rs29197	0.0001907
284390	19	ZNF763	107	100000	12025868	12141198	91.8014	0.00645994	rs7256236	0.000962
101927151	19	LOC101927151	422	100000	28234374	28347688	415.799	0.00659993	rs79358680	0.000792
170506	3	DHX36	234	100000	153943456	154092286	243.863	0.00661993	rs9832113	0.0002063
84657	3	LINC00852	235	100000	10276102	10377430	244.179	0.00664993	rs1678599	0.0002312
498	18	ATP5A1	275	100000	43614109	43734199	282.127	0.00669993	rs6507664	0.0004036
9883	7	POM121	61	100000	72299905	72471979	62.1996	0.00669993	rs10263853	0.0006108
5875	14	RABGGTA	141	100000	24684743	24790833	145.102	0.00671993	rs7158744	0.0002858
51738	3	GHRL	256	100000	10277433	10384631	261.701	0.00675993	rs1678599	0.0002312
10517	17	FBXW10	268	100000	18597325	18732662	268.616	0.00680993	rs8076246	0.00019
1261	2	CNGA3	301	100000	98912617	99065064	315.138	0.00681993	rs62155358	0.0007843
148189	19	LINC00662	383	100000	28231400	28334848	375.909	0.00682993	rs75182923	0.0008241
284835	21	LINC00323	323	100000	42463426	42569991	313.491	0.00693993	rs9979043	0.0001627
5663	14	PSEN1	320	100000	73553142	73740399	321.378	0.00702993	rs1203311	8.125e-05
51030	17	TVP23B	223	100000	18634581	18760026	227.505	0.00704993	rs8076246	0.00019
27044	7	SND1	651	100000	127242201	127782659	691.3	0.00707993	rs2896395	8.469e-05
6290	11	SAA3P	316	100000	18084018	18187679	316.282	0.00710993	rs7942794	0.0006393
102724321	2	LOC102724321	209	100000	67098642	67199622	206.982	0.00712993	rs13409540	0.0001215
101928135	3	LOC101928135	762	100000	34867288	35485515	671.737	0.00720993	rs7619014	0.0001332
100847059	15	MIR5094	216	100000	90343868	90443953	212.988	0.00721993	rs12907907	0.001004
100126793	3	GHRLOS	271	100000	10272635	10385133	278.843	0.00724993	rs1678599	0.0002312
51435	8	SCARA3	363	100000	27441576	27584286	367.809	0.00729993	rs576256	0.0008538
100302197	22	MIR1306	235	100000	20023580	20123665	237.206	0.00732993	rs2008701	0.001042
100500860	22	MIR3618	235	100000	20023268	20123356	237.206	0.00735993	rs2008701	0.001042
80833	22	APOL3	410	100000	36486370	36612225	388.648	0.00737993	rs132713	0.0002912
3778	10	KCNMA1	543	100000	78579358	79447577	386.865	0.00743993	rs4980123	0.0001587
339451	1	KLHL17	262	100000	845966	951099	261.759	0.00746993	rs4475691	0.0003608
9530	8	BAG4	93	100000	37984105	38120819	83.219	0.00751992	rs55736052	0.001299
148206	19	ZNF714	360	100000	21214952	21357883	348.071	0.00760992	rs10425841	0.0007928
80264	19	ZNF430	343	100000	21153425	21292852	327.847	0.00762992	rs10416447	0.0007726
10908	19	PNPLA6	407	100000	7549037	7676653	392.888	0.00766992	rs62113419	3.322e-05
102465534	19	MIR6886	307	100000	11174149	11274210	301.293	0.00768992	rs2738464	0.0001109
117195	11	MRGPRX3	390	100000	18092501	18210027	385.516	0.00774992	rs7942794	0.0006393
54619	10	CCNJ	178	100000	97753158	97870625	176.419	0.00774992	rs10882706	0.0002767
113174	11	SAAL1	297	100000	18051889	18177638	300.858	0.00776992	rs7942794	0.0006393
64089	8	SNX16	436	100000	82661817	82804521	444.708	0.00776992	rs58064901	0.0008723
2565	4	GABRG1	229	100000	45987786	46176082	210.243	0.00788992	rs2350439	0.001089
8038	10	ADAM12	776	100000	127650953	128127127	611.619	0.00790992	rs1674919	7.241e-05
402635	7	GRIFIN	295	100000	2464771	2566017	291.873	0.00790992	rs2906148	0.0002964
1894	3	ECT2	293	100000	172418474	172589264	283.78	0.00796992	rs7652910	0.0004055
100526783	15	C15orf38-AP3S2	344	100000	90323830	90506222	333.343	0.00800992	rs12907907	0.001004
399474	1	TMEM200B	146	100000	29395936	29500421	145.468	0.00820992	rs61605515	0.0003252
114795	12	TMEM132B	667	100000	125761161	126196923	523.648	0.00822992	rs79317304	0.001242
115106	18	HAUS1	283	100000	43634297	43758299	290.051	0.00824992	rs6507664	0.0004036
219927	11	MRPL21	276	100000	68608745	68721303	267.705	0.00828992	rs3019586	0.0003444
10675	3	CSPG5	118	100000	47553727	47671730	101.983	0.00831992	rs12497825	0.0006169
492	23	ATP2B3	39	100000	152751579	152898387	31.5492	0.00838992	rs6655260	0.001069
155370	7	SBDSP1	123	100000	72249951	72357978	119.026	0.00844992	rs3873461	0.0007564
2731	9	GLDC	701	100000	6482463	6695692	658.594	0.00849992	rs13288399	4.565e-05
8707	1	B3GALT2	88	100000	193097859	193205743	68.4186	0.00852991	rs10801184	0.002961
2035	1	EPB41	572	100000	29163602	29496558	562.342	0.00853991	rs2236854	0.0001722
26297	11	SERGEF	525	100000	17759595	18084709	493.33	0.00853991	rs11024445	0.0002817
51188	3	SS18L2	168	100000	42582297	42686490	153.48	0.00854991	rs6799021	0.0006985
100616350	8	MIR4660	335	100000	8855954	8956028	334.412	0.00859991	rs10081437	0.0001955
2019	2	EN1	314	100000	119549746	119655759	297.165	0.00860991	rs1866408	4.841e-05
10239	15	AP3S2	343	100000	90323830	90487617	333.343	0.00867991	rs12907907	0.001004
55227	6	LRRC1	534	100000	53609777	53838919	543.263	0.00877991	rs4715431	7.779e-05
80832	22	APOL4	443	100000	36535175	36650879	409.271	0.00881991	rs132713	0.0002912
79577	1	CDC73	189	100000	193041087	193273942	157.102	0.00886991	rs10801190	0.0009927
128989	22	TANGO2	372	10000	19954522	20103449	370.559	0.00889911	rs9605066	0.001081
10076	1	PTPRU	337	10000	29513027	29703325	321.552	0.00889911	rs12059677	0.0002357
100302163	1	MIR1278	94	100000	193055632	193155713	77.1295	0.00890991	rs10801184	0.002961
147841	19	SPC24	343	100000	11207830	11316484	332.92	0.00891991	rs2738464	0.0001109
5150	8	PDE7A	405	100000	66576568	66803969	386.195	0.00892991	rs1513723	7.62e-05
7355	23	SLC35A2	43	10000	48710456	48819235	38.3996	0.0089991	rs6609811	0.001019
100507065	12	LOC100507065	362	10000	65810598	66086152	354.506	0.0089991	rs10878279	0.0007475
3266	23	ERAS	40	10000	48634922	48738279	38.7183	0.0089991	rs5906718	0.001384
23766	15	GABARAPL3	363	10000	90839762	90942679	357.405	0.0089991	rs2601187	1.78e-05
9797	3	TATDN2	332	10000	10240176	10372906	328.699	0.00909909	rs1678599	0.0002312
3750	23	KCND1	31	10000	48768638	48878251	28.896	0.00909909	rs6609811	0.001019
56052	16	ALG1	374	10000	5071809	5187380	352.707	0.00919908	rs35830180	0.000406
27141	14	CIDEB	238	10000	24724392	24830576	224.477	0.00919908	rs7146814	0.0008448
100131998	16	RRN3P3	23	10000	22380866	22499036	20.7157	0.00919908	rs117151725	0.001234
374655	15	ZNF710	271	10000	90494722	90675432	264.627	0.00919908	rs9944277	0.0003688
693178	7	MIR593	158	100000	127671912	127772012	153.274	0.00920991	rs3735634	0.0001018
57494	12	RIMKLB	211	100000	8800517	8979787	205.759	0.00923991	rs10771073	0.0002311
8756	8	ADAM7	367	10000	24248508	24417077	373.377	0.00929907	rs12541522	0.0003917
101060019	2	LOC101060019	364	10000	67081567	67248598	342.063	0.00929907	rs13409540	0.0001215
100506939	10	PRKG1-AS1	195	10000	54006607	54123888	193.004	0.00929907	rs11001643	0.0004442
83741	6	TFAP2D	209	10000	50631256	50790746	187.552	0.00929907	rs78648104	0.0002745
55732	1	C1orf112	527	10000	169714549	169872229	488.939	0.00929907	rs149716810	0.0005878
10249	11	GLYAT	236	100000	58426229	58549447	209.032	0.00929991	rs10896815	0.0003357
441251	7	SPDYE7P	69	100000	72283320	72389656	59.9415	0.00931991	rs10263853	0.0006108
120935	12	CCDC38	582	100000	96210825	96386428	550.888	0.00934991	rs1436123	4.344e-05
2623	23	GATA1	50	10000	48594981	48702717	46.8316	0.00939906	rs5906718	0.001384
10013	23	HDAC6	59	10000	48610486	48733380	47.785	0.00939906	rs5906718	0.001384
4199	6	ME1	500	100000	83870109	84190938	476.395	0.00948991	rs1738638	7.844e-05
1374	11	CPT1A	309	10000	68472087	68659399	292.933	0.00949905	rs3019586	0.0003444
23780	22	APOL2	445	10000	36572254	36686000	409.271	0.00949905	rs132713	0.0002912
56850	23	GRIPAP1	30	10000	48780130	48908675	28.896	0.00949905	rs6609811	0.001019
27086	3	FOXP1	835	10000	70953864	71683140	654.836	0.00959904	rs76188283	1.712e-05
10231	6	RCAN2	515	10000	46138466	46509804	491.936	0.00969903	rs1011370	1.419e-06
10084	23	PQBP1	43	10000	48705194	48810422	38.3996	0.00979902	rs6609811	0.001019
9989	18	PPP4R1	471	10000	9496788	9664605	457.219	0.00979902	rs7240432	0.0002512
100506470	20	LOC100506470	488	10000	59604119	59705235	444.088	0.00979902	rs4810220	0.0001666
161424	14	NOP9	239	10000	24719059	24828332	227.743	0.00989901	rs7146814	0.0008448
3508	11	IGHMBP2	337	10000	68621318	68758069	318.844	0.00989901	rs3019586	0.0003444
4296	11	MAP3K11	139	10000	65315225	65431720	123.021	0.009999	rs10791821	0.001642
101927802	13	LINC00368	330	10000	111698184	111808237	313.118	0.009999	rs77116141	6.993e-05
10245	23	TIMM17B	43	10000	48700729	48805426	38.3996	0.009999	rs6609811	0.001019
286046	8	XKR6	740	10000	10703656	11108875	691.88	0.010099	rs4841460	0.0004199
9749	6	PHACTR2	863	10000	143879316	144202322	781.764	0.010099	rs12192270	0.0002066
11137	12	PWP1	291	10000	108029589	108156257	286.349	0.010099	rs4964602	9.641e-05
6722	6	SRF	168	10000	43089032	43199244	156.008	0.010099	rs111851385	0.0008101
7260	2	TSSC1	813	10000	3142740	3431653	757.374	0.010099	rs111622613	0.0002224
57147	1	SCYL3	391	10000	169772214	169913100	368.278	0.010099	rs149716810	0.0005878
2970	7	GTF2IP1	5	10000	72519016	72671336	8.9452	0.010199	rs11771758	0.002782
90459	8	ERI1	485	10000	8810313	8940849	480.467	0.010199	rs1900102	0.000284
100846996	13	MIR5007	331	10000	55698588	55798683	310.351	0.010199	rs4344605	0.001372
6872	23	TAF1	25	10000	70536088	70800211	20.5912	0.010199	rs148476504	0.0009568
55379	17	LRRC59	248	10000	48408593	48524914	238.299	0.010299	rs62062080	0.0004039
2895	4	GRID2	578	10000	93175549	94745706	443.32	0.010299	rs1912718	0.0003347
399717	10	GATA3-AS1	302	10000	8042412	8145447	270.051	0.010299	rs1244160	0.0007355
123346	15	HIGD2B	84	10000	72918122	73028490	78.5977	0.010399	rs17753687	0.0007172
5110	6	PCMT1	271	100000	150020830	150182557	213.63	0.0104099	rs11155675	0.002342
4598	12	MVK	399	10000	109961499	110085071	370.336	0.010499	rs79705165	0.0007399
57538	15	ALPK3	406	10000	85309910	85466713	361.688	0.010499	rs4842996	6.857e-05
100101148	7	LOC100101148	6	10000	72390212	72493674	9.11083	0.0105989	rs11760353	0.002541
10121	10	ACTR1A	267	10000	104188985	104312512	237.511	0.0105989	rs1409313	4.941e-05
64641	8	EBF2	702	10000	25649245	25952640	595.913	0.0105989	rs3849803	0.002057
27344	23	PCSK1N	43	10000	48639501	48744040	38.7183	0.0105989	rs5906718	0.001384
129880	2	BBS5	325	10000	170286005	170413165	308.591	0.0106989	rs77434019	0.0006263
100101467	18	ZSCAN30	161	10000	32781021	32920209	152.446	0.0106989	rs17646155	0.000537
348995	6	NUP43	207	10000	149995451	150117708	155.236	0.0106989	rs11155675	0.002342
101927181	7	LOC101927181	300	10000	2427397	2537485	299.957	0.0107989	rs2906148	0.0002964
11069	2	RAPGEF4	830	10000	173550524	173967620	708.982	0.0108989	rs72908133	0.0004325
51022	1	GLRX2	86	10000	193015594	193125244	68.2982	0.0109989	rs4657847	0.003106
9113	6	LATS1	245	10000	149929288	150089392	176.62	0.0109989	rs11155675	0.002342
5927	12	KDM5A	368	10000	339222	548621	327.264	0.0110989	rs4980811	0.001254
56413	14	LTB4R2	238	10000	24729356	24831259	224.477	0.0110989	rs7146814	0.0008448
342132	15	ZNF774	379	10000	90845476	90954715	366.886	0.0111989	rs2601187	1.78e-05
92342	1	METTL18	382	10000	169711669	169814061	358.319	0.0111989	rs149716810	0.0005878
55889	15	GOLGA6B	74	10000	72897037	73009738	67.4052	0.0111989	rs17753687	0.0007172
4209	1	MEF2D	164	10000	156383512	156520634	154.829	0.0111989	rs1171557	0.0004814
8826	15	IQGAP1	640	10000	90881472	91095475	604.055	0.0111989	rs2601187	1.78e-05
27257	8	LSM1	75	10000	37970838	38084248	61.7533	0.0111989	rs55736052	0.001299
55113	1	XKR8	211	10000	28236503	28344604	200.693	0.0112989	rs4908384	0.0005478
27294	19	DHDH	305	10000	49386938	49498226	274.957	0.0113989	rs2230267	4.99e-05
4820	3	NKTR	227	10000	42592146	42740233	203.569	0.0113989	rs13100261	0.001013
9050	18	PSTPIP2	468	10000	43513501	43702250	432.921	0.0113989	rs6507664	0.0004036
29058	20	TMEM230	238	10000	5030483	5143733	220.794	0.0113989	rs261351	4.546e-06
119692	11	OR51S1	308	10000	4819466	4920438	275.427	0.0114989	rs11034296	0.0002947
101928931	3	SEMA3B-AS1	59	10000	50254072	50354803	47.7675	0.0114989	rs739431	0.0005927
1241	14	LTB4R	250	10000	24730704	24837242	237.562	0.0115988	rs7146814	0.0008448
10089	11	KCNK7	124	10000	65310325	65413467	113.855	0.0115988	rs10791821	0.001642
10534	11	SSSCA1	109	10000	65287942	65389239	95.2581	0.0115988	rs10791821	0.001642
1803	2	DPP4	194	10000	162798754	162981052	186.041	0.0115988	rs2909451	8.299e-05
200403	2	VWA3B	703	10000	98653594	98979410	651.658	0.0116988	rs62155358	0.0007843
10928	18	RALBP1	422	10000	9425529	9588106	379.893	0.0116988	rs9949507	0.001157
7869	3	SEMA3B	60	10000	50254989	50364602	54.1342	0.0116988	rs739431	0.0005927
2131	8	EXT1	781	10000	118761601	119174058	679.153	0.0117988	rs7835763	2.94e-07
399909	11	PCNXL3	165	10000	65333782	65454910	150.088	0.0117988	rs10791821	0.001642
84440	17	RAB11FIP4	536	10000	29668641	29915232	455.654	0.0117988	rs72815639	0.0003962
10324	2	KLHL41	258	10000	170316211	170432772	238.82	0.0118988	rs77434019	0.0006263
338797	12	LOC338797	468	10000	131782014	131902100	417.901	0.0118988	rs7955662	0.0007839
23091	13	ZC3H13	373	10000	46486313	46676896	356.288	0.0119988	rs2806926	0.0006102
9117	3	SEC22C	245	10000	42539458	42692572	227.271	0.0120988	rs6799021	0.0006985
100507524	3	ARHGEF26-AS1	628	10000	153692189	153888999	598.688	0.0120988	rs78092981	5.166e-06
585	15	BBS4	155	10000	72928519	73080817	138.121	0.0120988	rs17753687	0.0007172
3949	19	LDLR	421	10000	11150037	11294505	386.27	0.0121988	rs2738464	0.0001109
90592	19	ZNF700	159	10000	11985882	12111588	135.365	0.0121988	rs7256236	0.000962
3646	8	EIF3E	315	10000	109163971	109310959	276.648	0.0121988	rs13281106	0.0008202
10228	1	STX6	293	10000	180891849	181042257	271.06	0.0121988	rs57113693	0.0007969
386627	5	SAP30L-AS1	340	10000	153719328	153875382	283.183	0.0121988	rs77873385	0.0007231
254100	11	SSSCA1-AS1	109	10000	65286690	65387884	95.2581	0.0121988	rs10791821	0.001642
53354	10	PANK1	419	10000	91289253	91455329	378.487	0.0122988	rs7073802	0.0004136
541473	7	LOC541473	6	10000	72390164	72493674	9.11083	0.0122988	rs11760353	0.002541
100271715	2	ARHGEF33	208	10000	39096503	39252590	187.377	0.0122988	rs390008	0.0002782
25849	4	PARM1	369	10000	75808284	76025325	335.817	0.0122988	rs3822109	0.0006061
326625	12	MMAB	345	10000	109941520	110061358	312.68	0.0123988	rs144201127	0.0007851
58517	14	RBM25	326	10000	73475220	73638076	294.033	0.0123988	rs1203311	8.125e-05
101927539	17	LOC101927539	217	10000	55628225	55735773	193.733	0.0124988	rs2333025	0.0005481
4054	11	LTBP3	116	10000	65256029	65375699	104.643	0.0124988	rs10791821	0.001642
100616292	11	MIR4690	136	10000	65353780	65453840	123.021	0.0124988	rs10791821	0.001642
2625	10	GATA3	349	10000	8046666	8167164	292.457	0.0124988	rs1244160	0.0007355
1132	11	CHRM4	51	10000	46356639	46458107	41.4967	0.0124988	rs35324223	0.002126
5917	5	RARS	369	10000	167863462	167996309	322.354	0.0125987	rs6876316	0.0003468
83857	12	TMTC1	588	10000	29603745	29987692	449.322	0.0125987	rs11834102	0.000635
6770	8	STAR	69	10000	37950217	38058600	51.4953	0.0125987	rs55736052	0.001299
399726	10	CASC10	93	10000	21733420	21836213	78.1263	0.0126987	rs12357321	0.002161
100509894	13	CPB2-AS1	362	10000	46576982	46725482	341.026	0.0126987	rs1326397	0.0007786
83394	17	PITPNM3	558	10000	6304582	6509877	459.846	0.0126987	rs17202180	0.0004888
27160	23	INGX	10	10000	70661530	70762299	9.68182	0.0126987	rs7890890	0.001861
59269	1	HIVEP3	562	10000	41922035	42551596	466.602	0.0126987	rs2786484	5.781e-05
54478	17	FAM64A	352	10000	6297734	6404385	304.996	0.0127987	rs17202180	0.0004888
170959	19	ZNF431	393	10000	21274839	21418805	365.2	0.0127987	rs73026693	0.001221
653464	1	SRGAP2C	72	10000	206466199	206631301	63.2792	0.0127987	rs12129635	0.001918
51802	4	ASIC5	242	10000	156700880	156837425	210.354	0.0127987	rs17033637	0.001028
27293	1	SMPDL3B	254	10000	28211503	28335663	231.632	0.0127987	rs4908384	0.0005478
8379	7	MAD1L1	894	10000	1805427	2322583	822.964	0.0127987	rs4721264	0.0002047
9154	15	SLC28A1	500	10000	85377891	85539027	413.941	0.0128987	rs4842996	6.857e-05
55593	23	OTUD5	44	10000	48729302	48865648	37.1438	0.0128987	rs6609811	0.001019
6383	8	SDC2	498	10000	97455881	97674037	420.261	0.0128987	rs2582821	7.58e-05
342931	19	RFPL4A	285	10000	56220506	56324541	241.294	0.0129987	rs11878799	0.000341
100874164	13	LINC00417	290	10000	19262239	19364239	276.932	0.0129987	rs182460876	0.001493
9258	8	MFHAS1	855	10000	8591998	8801131	757.46	0.0129987	rs609958	0.0004289
406916	3	MIR128-2	128	10000	35735967	35836051	116.77	0.0129987	rs965482	0.000469
84307	18	ZNF397	132	10000	32770993	32888397	125.323	0.0129987	rs17646155	0.000537
10509	15	SEMA4B	438	10000	90678151	90822892	400.442	0.0130987	rs61579257	0.0002812
401665	11	OR51T1	286	10000	4853048	4954113	263.041	0.0131987	rs11034296	0.0002947
8028	10	MLLT10	132	10000	21773100	22082559	114.159	0.0131987	rs7894565	0.001421
56729	19	RETN	392	10000	7683971	7785340	347.329	0.0131987	rs55954306	0.000639
23625	11	FAM89B	115	10000	65289819	65391669	104.643	0.0131987	rs10791821	0.001642
375196	2	LOC375196	119	10000	39136428	39237485	98.9291	0.0132987	rs390008	0.0002782
9794	5	MAML1	227	10000	179109850	179254287	200.985	0.0132987	rs4700700	0.00117
163059	19	ZNF433	128	10000	12075531	12196525	107.145	0.0133987	rs7256236	0.000962
5578	17	PRKCA	913	10000	64248925	64856862	678.136	0.0133987	rs9905819	0.0003335
91869	3	RFT1	304	10000	53072500	53214470	272.944	0.0133987	rs35333155	0.000988
4193	12	MDM2	207	10000	69151951	69289324	184.451	0.0133987	rs55826463	0.0004791
196883	14	ADCY4	259	10000	24737554	24854277	237.562	0.0134987	rs7146814	0.0008448
6738	1	TROVE2	86	10000	192978551	193110906	67.5903	0.0135986	rs4657847	0.003106
1361	13	CPB2	368	10000	46577321	46729211	341.026	0.0135986	rs1326397	0.0007786
91653	3	BOC	388	10000	112881374	113056305	338.016	0.0135986	rs73235136	0.0001428
4430	2	MYO1B	304	10000	192060106	192340115	252.85	0.0136986	rs56209234	0.00165
11009	1	IL24	117	10000	207020787	207127484	99.0558	0.0136986	rs57352267	0.001529
6118	1	RPA2	271	10000	28168035	28291308	237.993	0.0136986	rs4908384	0.0005478
581	19	BAX	250	10000	49408116	49515055	221.328	0.0137986	rs2230267	4.99e-05
254102	11	EHBP1L1	132	10000	65293508	65410116	123.021	0.0137986	rs10791821	0.001642
11040	23	PIM2	41	10000	48720458	48826413	35.9839	0.0137986	rs6609811	0.001019
7700	4	ZNF141	281	10000	281595	417691	259.505	0.0137986	rs7439780	0.0002114
390260	11	OR6X1	166	10000	123574287	123675226	148.323	0.0137986	rs1144505	0.001914
26696	1	OR2T1	308	10000	248519295	248620405	257.699	0.0138986	rs28694154	0.002678
100996712	1	SRGAP2D	69	10000	206507366	206630068	56.0065	0.0138986	rs12129635	0.001918
84251	1	SGIP1	394	10000	66949824	67260768	336.754	0.0138986	rs2312573	0.000454
56521	10	DNAJC12	314	10000	69506426	69647937	281.331	0.0139986	rs2025161	0.0003457
10181	3	RBM5	154	10000	50076340	50206397	137.159	0.0139986	rs2624842	0.0003116
641298	16	SMG1P1	13	10000	22398328	22553541	10.277	0.0140986	rs58183253	0.001347
344758	3	GPR149	328	10000	154005460	154197504	296.996	0.0140986	rs9832113	0.0002063
100302129	10	MIR1915	88	10000	21735490	21835570	70.236	0.0140986	rs12357321	0.002161
441234	7	ZNF716	300	10000	57459882	57583265	274.104	0.0141986	rs149107500	0.0009356
643837	1	LINC01128	138	10000	712970	844826	120.201	0.0141986	rs7419119	0.0008914
119467	10	CLRN3	410	10000	129626113	129741211	339.225	0.0141986	rs73387995	0.002138
10723	5	SLC12A7	460	10000	1000488	1162172	387.161	0.0142986	rs73031119	5.099e-06
147166	17	TRIM16L	264	10000	18575401	18689431	237.726	0.0142986	rs8076246	0.00019
391196	1	OR2M7	485	10000	248436931	248537870	418.998	0.0143986	rs28857255	0.001172
100616193	4	MIR4453	64	10000	153407579	153507668	49.1182	0.0143986	rs111564194	0.002885
51727	1	CMPK1	289	10000	47749468	47894511	247.164	0.0143986	rs6662189	0.001907
57710	1	KIAA1614	226	10000	180832312	180965239	195.676	0.0145985	rs57113693	0.0007969
127064	1	OR2T12	377	10000	248407917	248508880	302.79	0.0146985	rs28857255	0.001172
6494	11	SIPA1	168	10000	65355577	65468391	149.783	0.0146985	rs10791821	0.001642
203076	8	C8orf74	332	10000	10480146	10608103	292.336	0.0147985	rs56057779	0.0007527
23291	5	FBXW11	252	10000	171238555	171483877	201.296	0.0147985	rs6891834	0.0001085
1833	12	EPYC	214	10000	91307455	91448803	168.891	0.0148985	rs2178457	0.001432
647135	1	SRGAP2B	71	10000	206466199	206630070	63.2792	0.0148985	rs12129635	0.001918
4192	11	MDK	50	10000	46352333	46455387	41.4967	0.0149985	rs35324223	0.002126
84952	15	CGNL1	908	10000	57618702	57892925	701.558	0.0149985	rs11638054	0.0006318
7021	6	TFAP2B	270	10000	50736438	50865326	247.808	0.0149985	rs2857487	0.001316
2512	19	FTL	240	10000	49418565	49520136	209.398	0.0149985	rs2230267	4.99e-05
8692	3	HYAL2	50	10000	50305220	50410281	43.2451	0.0149985	rs3806708	0.00255
100423010	1	MIR3119-2	263	10000	170070518	170170603	239.837	0.0149985	rs6427236	0.0009881
11117	2	EMILIN1	94	10000	27251434	27359265	71.6714	0.0150985	rs12373799	0.0006515
101927136	6	LOC101927136	250	10000	53376086	53488073	217.777	0.0150985	rs147084672	0.0004543
711	3	ERC2-IT1	198	10000	55641242	55743497	168.426	0.0150985	rs1179376	0.0008032
92999	3	ZBTB47	171	10000	42645175	42759072	151.242	0.0150985	rs6790204	0.001849
7994	8	KAT6A	283	10000	41736996	41959505	260.15	0.0150985	rs17680269	0.000625
7753	11	ZNF202	272	10000	123544996	123662363	246.605	0.0151985	rs7124162	0.001667
51496	15	CTDSPL2	42	10000	44669578	44869429	36.2861	0.0151985	rs2453273	0.002202
80896	1	NPL	161	10000	182708583	182849519	146.316	0.0151985	rs12078468	0.000309
4124	5	MAN2A1	671	10000	108975066	109255326	605.53	0.0151985	rs25914	0.0001713
8502	2	PKP4	928	10000	159263475	159587940	821.768	0.0152985	rs10933490	0.001266
200132	1	TCTEX1D1	299	10000	67168139	67294730	260.396	0.0153985	rs2312573	0.000454
203522	23	DDX26B	48	10000	134604554	134766460	37.7714	0.0153985	rs3737330	0.0007892
9532	6	BAG2	101	10000	56987103	57100012	85.9753	0.0153985	rs74480727	0.0007401
26952	4	SMR3A	476	10000	71176492	71282823	409.772	0.0153985	rs17717573	0.001069
85019	18	TMEM241	343	10000	20825978	21067925	309.033	0.0153985	rs35848039	0.0004527
51561	12	IL23A	83	10000	56682662	56784194	56.5503	0.0153985	rs11575232	0.007432
54553	4	DKFZP434I0714	65	10000	153407415	153510415	49.1182	0.0153985	rs111564194	0.002885
140733	20	MACROD2	925	10000	13926145	16083841	553.289	0.0153985	rs192259652	5.343e-06
6773	12	STAT2	88	10000	56685381	56804037	56.5503	0.0153985	rs11575232	0.007432
11070	3	TMEM115	60	10000	50342179	50446939	50.2855	0.0154985	rs2301639	0.002826
100422839	1	MIR3119-1	263	10000	170070518	170170603	239.837	0.0154985	rs6427236	0.0009881
554236	7	DPY19L2P1	335	10000	35070898	35275774	290.54	0.0154985	rs2079623	0.0007149
100127889	10	C10orf131	236	10000	97617721	97748415	211.637	0.0155984	rs7893601	0.0002773
10330	12	CNPY2	111	10000	56654212	56760128	77.0862	0.0155984	rs11575232	0.007432
26548	23	ITGB1BP2	4	10000	70471627	70575204	8.10925	0.0155984	rs112356515	0.004404
100132596	23	XGY2	21	10000	2620336	2743037	16.5565	0.0155984	rs5939340	0.003974
283547	14	LINC00639	532	10000	39168542	39436086	463.525	0.0156984	rs990487	0.0001969
100616267	2	MIR4776-1	242	10000	213740980	213841060	212.021	0.0156984	rs1482580	0.0006674
7090	15	TLE3	297	10000	70290129	70440256	238.235	0.0156984	rs2102099	0.0001541
79778	7	MICALL2	276	10000	1423994	1549109	240.486	0.0157984	rs113937341	0.0002031
100616368	11	MIR4688	54	10000	46347951	46448034	41.4967	0.0157984	rs35324223	0.002126
100873935	1	MTOR-AS1	40	10000	11153954	11259595	28.1875	0.0157984	rs1205593	0.007124
10905	1	MAN1A2	611	10000	117860084	118118320	569.265	0.0158984	rs3820500	2.109e-05
387640	10	SKIDA1	79	10000	21752408	21864611	62.2338	0.0158984	rs12357321	0.002161
84923	17	FAM104A	332	10000	71153491	71278533	267.779	0.0158984	rs112986378	0.0003526
3955	7	LFNG	374	10000	2502162	2618810	322.62	0.0159984	rs2906148	0.0002964
102060282	3	RASSF1-AS1	50	10000	50324941	50425727	42.221	0.0159984	rs2301639	0.002826
55626	11	AMBRA1	152	10000	46367961	46665619	116.336	0.0159984	rs35324223	0.002126
79929	3	MAP6D1	242	10000	183483663	183593393	213.042	0.0160984	rs263004	0.0007657
116512	11	MRGPRD	265	10000	68697489	68798455	239.196	0.0160984	rs2846204	0.001064
100616472	2	MIR4776-2	242	10000	213740980	213841060	212.021	0.0160984	rs1482580	0.0006674
7433	3	VIPR1	281	10000	42480790	42629065	243.902	0.0161984	rs6799021	0.0006985
100132774	1	KDM4A-AS1	149	10000	44115408	44223012	123.026	0.0161984	rs7549094	0.001291
319	12	APOF	58	10000	56704354	56806583	35.5373	0.0161984	rs11575232	0.007432
160418	12	TMTC3	163	10000	88486072	88643664	121.035	0.0161984	rs71438941	0.003505
57552	3	NCEH1	458	10000	172298434	172479008	368.599	0.0162984	rs7652910	0.0004055
541468	1	LURAP1	95	10000	46619005	46736928	80.1305	0.0163984	rs2234270	0.0004893
51663	5	ZFR	370	10000	32304455	32494844	328.701	0.0163984	rs646680	8.584e-05
11035	14	RIPK3	246	10000	24755226	24859242	215.782	0.0163984	rs7146814	0.0008448
100846991	5	MIR5197	201	10000	143009424	143109536	177.945	0.0163984	rs62374563	0.0007427
9473	1	THEMIS2	217	10000	28149053	28263196	180.648	0.0163984	rs6671762	0.000885
27133	14	KCNH5	858	10000	63123290	63561956	708.446	0.0164984	rs28497711	0.0005175
8669	15	EIF3J	22	10000	44779265	44905001	17.8914	0.0164984	rs2433349	0.002296
118738	10	ZNF488	153	10000	48305088	48423866	133.546	0.0165983	rs7904885	0.0007641
59271	21	EVA1C	488	10000	33734744	33937710	419.363	0.0165983	rs62216215	1.564e-05
723809	7	LHFPL3-AS2	188	10000	104485074	104617092	161.966	0.0165983	rs1011468	0.0004688
9070	8	ASH2L	61	10000	37913010	38047598	51.4671	0.0165983	rs55736052	0.001299
55844	10	PPP2R2D	272	10000	133697954	133823338	228.384	0.0165983	rs12761761	0.001098
260294	7	NSUN5P2	10	10000	72368831	72475302	9.11083	0.0166983	rs11760353	0.002541
284233	18	CYP4F35P	296	10000	14287421	14392523	256.337	0.0166983	rs111292333	0.0002448
7095	3	SEC62	243	10000	169634579	169766161	211.835	0.0166983	rs12636720	0.001162
100616116	7	MIR4648	321	10000	2516707	2616779	276.024	0.0167983	rs2906148	0.0002964
100129354	3	NRADDP	91	10000	47003031	47104957	70.7165	0.0167983	rs749512	0.002947
64405	20	CDH22	400	10000	44752371	44987137	321.235	0.0167983	rs6065935	0.0001077
127074	1	OR2T4	501	10000	248474882	248575929	432.495	0.0167983	rs28857255	0.001172
339983	4	NAT8L	104	10000	2011238	2120816	83.4435	0.0168983	rs450274	0.0006632
152098	3	ZCWPW2	268	10000	28381986	28616632	238.758	0.0168983	rs4680916	0.0004997
9629	1	CLCA3P	254	10000	87049958	87171059	215.5	0.0168983	rs12746967	0.001582
79675	2	FASTKD1	340	10000	170336261	170480431	303.119	0.0169983	rs77434019	0.0006263
3140	1	MR1	222	10000	180952560	181081074	202.285	0.0170983	rs6667291	0.0008856
147947	19	ZNF542P	205	10000	56829467	56941196	173.66	0.0171983	rs2109468	0.0006013
3795	2	KHK	111	10000	27259610	27373619	94.4321	0.0171983	rs12373799	0.0006515
11334	3	TUSC2	50	10000	50312340	50415668	42.221	0.0171983	rs2301639	0.002826
140862	20	ISM1	432	10000	13152417	13331297	340.139	0.0172983	rs73261070	0.002541
283598	14	C14orf177	309	10000	99127949	99234103	263.559	0.0172983	rs61981310	0.0001085
102464829	10	MIR6078	305	10000	3983351	4083451	262.87	0.0173983	rs72773002	0.0003459
645212	15	EIF3J-AS1	22	10000	44776702	44879121	17.8914	0.0173983	rs2433349	0.002296
116535	11	MRGPRF	255	10000	68721861	68830850	220.503	0.0173983	rs2846204	0.001064
100302258	15	MIR1469	156	10000	96826489	96926536	131.119	0.0173983	rs4335732	0.0002111
55534	4	MAML3	986	10000	140587545	141125233	745.603	0.0173983	rs56864961	0.000568
5284	1	PIGR	148	10000	207051866	207169811	123.897	0.0173983	rs57352267	0.001529
1237	3	CCR8	200	10000	39321196	39425171	171.831	0.0174983	rs2649759	0.001275
29072	3	SETD2	179	10000	47007897	47255467	132.058	0.0174983	rs749512	0.002947
7030	23	TFE3	19	10000	48836237	48951043	10.2525	0.0174983	rs28727466	0.001365
51112	2	TRAPPC12	612	10000	3333445	3533342	543.268	0.0174983	rs62119484	0.0004186
2637	2	GBX2	311	10000	237024306	237126652	263.143	0.0175982	rs1317659	0.0002168
11068	3	CYB561D2	74	10000	50338125	50455628	58.3242	0.0175982	rs2301639	0.002826
9924	12	PAN2	106	10000	56660006	56777837	70.3339	0.0175982	rs11575232	0.007432
100505536	20	ISM1-AS1	274	10000	13168066	13270334	227.426	0.0176982	rs73261070	0.002541
55857	20	KIZ	283	10000	21056623	21277258	236.935	0.0177982	rs6075769	0.0002777
26996	3	GPR160	243	10000	169705734	169853183	211.835	0.0178982	rs12636720	0.001162
23218	3	NBEAL2	118	10000	46971172	47101194	85.1762	0.0178982	rs749512	0.002947
728558	10	ENTPD1-AS1	789	10000	97462962	97899992	690.36	0.0178982	rs10786231	0.0001155
25959	19	KANK2	401	10000	11224942	11358243	340.7	0.0179982	rs2738464	0.0001109
7088	9	TLE1	544	10000	84148597	84353596	420.094	0.0179982	rs2378591	0.0004192
166785	4	MMAA	324	10000	146490539	146631187	278.402	0.0179982	rs112641268	0.001266
10434	8	LYPLA1	106	10000	54908926	55064577	71.7072	0.0179982	rs139427657	0.001514
729732	8	LOC729732	262	10000	12344587	12573120	223.137	0.0180982	rs35590807	0.0009925
126638	1	RPTN	129	10000	152076070	152181704	100.205	0.0180982	rs10788821	0.003139
116150	6	NUS1	230	10000	117946616	118081886	198.488	0.0181982	rs4368845	0.001243
338949	15	TMEM202	46	10000	72640667	72750708	31.8812	0.0181982	rs111261668	0.001694
139804	23	RBMXL3	88	10000	114373962	114477431	59.5979	0.0181982	rs7062365	0.005529
5787	12	PTPRB	571	10000	70860631	71081220	474.466	0.0181982	rs10784860	6.16e-05
57631	23	LRCH2	193	10000	114295182	114518635	151.624	0.0182982	rs1040685	0.001138
50604	1	IL20	127	10000	206989153	207092568	102.989	0.0182982	rs57352267	0.001529
6999	4	TDO2	280	10000	156774844	156891558	241.756	0.0182982	rs17033637	0.001028
55208	13	DCUN1D2	480	10000	114060133	114195023	382.89	0.0182982	rs2490953	0.001585
3885	17	KRT34	166	10000	39483920	39588636	135.389	0.0183982	rs16966801	0.0004928
55002	13	TMCO3	504	10000	114095307	114254544	410.145	0.0183982	rs2490953	0.001585
55143	1	CDCA8	320	10000	38108072	38225391	278.299	0.0183982	rs72929344	0.001744
5111	20	PCNA	213	10000	5045598	5157268	181.124	0.0183982	rs1407009	0.001325
197003	15	MGC15885	185	10000	62879370	62987380	158.9	0.0183982	rs4775518	0.0005695
254879	1	OR2T6	428	10000	248500909	248601836	358.564	0.0185981	rs28857255	0.001172
55624	1	POMGNT1	104	10000	46604352	46735977	88.6654	0.0185981	rs2234270	0.0004893
2140	1	EYA3	335	10000	28246854	28465148	290.618	0.0186981	rs4908384	0.0005478
100302156	5	MIR1229	175	10000	179175277	179275346	145.978	0.0186981	rs4700700	0.00117
387758	11	FIBIN	218	10000	26965627	27068632	182.023	0.0187981	rs10835087	0.001392
84249	5	PSD2	181	10000	139125405	139274048	152.961	0.0187981	rs76453676	0.000428
100131117	3	ZBTB20-AS1	171	10000	114020657	114157825	147.787	0.0187981	rs1566796	0.001605
127066	1	OR14C36	520	10000	248462076	248563015	450.557	0.0188981	rs28857255	0.001172
653240	17	KRTAP4-11	266	10000	39223433	39324606	194.591	0.0188981	rs1846042	0.002063
10745	1	PHTF1	192	10000	114189823	114351777	158.338	0.0189981	rs1230674	0.002005
100874118	23	DDX26B-AS1	20	10000	134604007	134704599	17.8751	0.0189981	rs5974532	0.002636
29980	21	DONSON	74	10000	34899858	35011014	62.9807	0.0189981	rs7281554	0.002299
8624	21	PSMG1	321	10000	40497371	40605440	272.368	0.0189981	rs62222988	0.0007913
51213	23	LUZP4	137	10000	114474282	114592123	113.802	0.0189981	rs1040685	0.001138
100287559	15	ADPGK-AS1	169	10000	73025175	73140540	138.889	0.0190981	rs7495022	0.00204
100616479	5	MIR4635	244	10000	1013010	1113089	203.803	0.0191981	rs73031119	5.099e-06
55501	7	CHST12	333	10000	2393194	2524216	290.148	0.0191981	rs2906151	0.0005914
9946	21	CRYZL1	112	10000	34911647	35064160	97.4305	0.0191981	rs8134847	0.002044
90288	3	EFCAB12	253	10000	129070163	129197494	200.303	0.0192981	rs111945968	0.001968
10103	1	TSPAN1	110	10000	46590748	46701634	93.7307	0.0192981	rs2234270	0.0004893
119694	11	OR51F2	426	10000	4792615	4893644	338.559	0.0192981	rs11034296	0.0002947
10491	3	CRTAP	342	10000	33105449	33239265	299.461	0.0192981	rs1132392	0.0001797
100302739	20	PCNA-AS1	190	10000	5050231	5150615	160.596	0.0192981	rs11908536	0.002282
633	23	BGN	45	10000	152710346	152825004	33.0099	0.0193981	rs933190	0.002737
11186	3	RASSF1	55	10000	50317216	50428367	42.221	0.0193981	rs2301639	0.002826
260425	1	MAGI3	677	10000	113883474	114278545	569.725	0.0193981	rs147272614	0.001154
100507588	19	TGFBR3L	252	10000	7931031	8033980	203.877	0.0193981	rs148523554	0.001464
10507	9	SEMA4D	480	10000	91925705	92144611	393.946	0.0193981	rs34488061	0.001421
4888	5	NPY6R	58	10000	137086881	137196439	42.9021	0.0194981	rs72801604	0.0005769
100128731	2	OST4	86	10000	27243341	27344567	62.7549	0.0194981	rs12373799	0.0006515
101929607	3	LOC101929607	251	10000	107099776	107232759	216.197	0.0194981	rs3914624	0.0006828
10879	4	SMR3B	514	10000	71198794	71305961	434.663	0.0194981	rs17717573	0.001069
101928539	5	LOC101928539	247	10000	57136157	57244989	211.862	0.019598	rs1869649	0.001733
6491	1	STIL	351	10000	47665810	47829819	289.814	0.019598	rs765861	0.001409
101929238	3	C3orf67-AS1	196	10000	58760196	59054819	145.583	0.019598	rs147803929	0.002283
23036	6	ZNF292	423	10000	87815268	88023406	331.714	0.019698	rs9353469	0.00273
149281	1	METTL11B	319	10000	170065187	170186923	269.009	0.019698	rs6427236	0.0009881
9682	1	KDM4A	268	10000	44065796	44221189	224.933	0.019698	rs7549094	0.001291
84263	9	HSDL2	484	10000	115092188	115284685	412.778	0.019698	rs7024761	8.473e-05
4841	23	NONO	6	10000	70453041	70571018	8.10925	0.019698	rs112356515	0.004404
2674	10	GFRA1	685	10000	117766441	118083126	558.073	0.019698	rs75337239	0.0003087
821	5	CANX	213	10000	179075929	179208639	177.315	0.019798	rs58165808	0.001664
196477	12	CCER1	141	10000	91295991	91398953	116.606	0.019798	rs2178457	0.001432
7620	19	ZNF69	177	10000	11948669	12075365	143.466	0.019798	rs59689881	0.001106
100873920	23	NHS-AS1	75	10000	17520469	17627248	56.0737	0.019798	rs5909374	0.003121
496	13	ATP4B	101	10000	114253121	114362513	81.9033	0.019798	rs4150828	0.0009917
729987	1	LOC729987	291	10000	98626266	98788214	242.533	0.019898	rs12735193	0.002333
9382	17	COG1	313	10000	71139172	71254645	249.278	0.019898	rs112986378	0.0003526
102465248	21	MIR6501	86	10000	34872967	34973034	69.8974	0.019898	rs7281554	0.002299
83440	15	ADPGK	203	10000	72993707	73126126	181.444	0.019898	rs730180	0.000968
100190939	13	TPT1-AS1	339	10000	45865479	46015618	277.168	0.019998	rs11619590	0.0006734
6241	2	RRM2	283	10000	10212694	10321546	230.455	0.019998	rs16855895	0.001708
302	15	ANXA2	452	10000	60589349	60740185	382.687	0.019998	rs7170421	0.0003639
4776	14	NFATC4	274	10000	24786116	24898811	225.701	0.019998	rs7146814	0.0008448
22986	10	SORCS3	685	10000	106350858	107074993	540.869	0.020098	rs36011900	0.0001444
117145	1	THEM4	268	10000	151793342	151932361	214.449	0.020098	rs10888446	0.0006295
84918	6	LRP11	303	10000	150089893	150235480	229.739	0.020098	rs9371486	0.003364
283897	16	C16orf54	93	10000	29703785	29807340	62.7746	0.020098	rs78520265	0.007967
5949	10	RBP3	152	10000	48331486	48440991	130.06	0.020198	rs7904885	0.0007641
84318	12	CCDC77	296	10000	448515	601806	237.451	0.020298	rs7963793	0.001936
64518	17	TEKT3	286	10000	15157128	15294958	239.853	0.020298	rs9807069	0.001046
4985	1	OPRD1	324	10000	29088653	29240208	274.54	0.020298	rs2236854	0.0001722
692106	17	SNORD65	240	10000	16294539	16394612	197.889	0.020398	rs4617905	0.001625
677797	3	SNORA7B	200	10000	129066052	129166191	162.285	0.020398	rs111945968	0.001968
9500	23	MAGED1	174	10000	51496154	51695450	131.48	0.020398	rs73204564	0.002942
4924	19	NUCB1	394	10000	49353306	49476540	321.922	0.020498	rs2230267	4.99e-05
79685	5	SAP30L	283	10000	153775516	153890613	228.586	0.020498	rs12656722	0.002285
284656	1	EPHA10	370	10000	38131645	38280824	311.095	0.0205979	rs617911	0.00233
51364	3	ZMYND10	59	10000	50328536	50433156	42.221	0.0205979	rs2301639	0.002826
101927502	9	LOC101927502	436	10000	84254627	84441814	340.322	0.0205979	rs7024180	0.0004646
6618	19	SNAPC2	247	10000	7935193	8038136	196.404	0.0205979	rs148523554	0.001464
132228	3	LSMEM2	61	10000	50266517	50375545	49.9374	0.0206979	rs3806708	0.00255
4808	1	NHLH2	255	10000	116328998	116433747	213.248	0.0206979	rs1281546	0.000476
101927284	13	LOC101927284	695	10000	95363194	95637664	535.154	0.0206979	rs4268618	0.000132
100505782	17	LOC100505782	290	10000	39508667	39618840	237.678	0.0206979	rs16966801	0.0004928
283683	15	LOC283683	194	10000	23044330	23165254	162.236	0.0206979	rs9744401	0.0002378
4056	5	LTC4S	180	10000	179170985	179273513	152.911	0.0206979	rs4700700	0.00117
85438	4	CABS1	458	10000	71150670	71252833	376.907	0.0206979	rs17717573	0.001069
8372	3	HYAL3	59	10000	50280258	50386899	42.1592	0.0206979	rs3806708	0.00255
11104	6	KATNA1	196	10000	149866010	150019940	130.83	0.0207979	rs58189451	0.002723
6570	8	SLC18A1	332	10000	19952365	20090717	266.846	0.0207979	rs17489871	0.000222
100874085	19	NUCB1-AS1	350	10000	49364186	49472148	294.679	0.0207979	rs2230267	4.99e-05
3802	19	KIR2DL1	14	10000	55231264	55345778	8.96103	0.0207979	rs142834670	0.002758
84791	1	LINC00467	229	10000	211506096	211655877	185.755	0.0208979	rs144229232	0.0005824
144245	12	ALG10B	223	10000	38660556	38773528	168.137	0.0208979	rs11183390	0.002928
1431	12	CS	132	10000	56615482	56744175	85.5031	0.0209979	rs7133293	0.007783
285352	3	KIF9-AS1	111	10000	47155859	47335606	82.4452	0.0209979	rs7620997	0.004154
677814	13	SNORA31	231	10000	45861614	45961744	191.895	0.0209979	rs11619590	0.0006734
84616	17	KRTAP4-4	199	10000	39265905	39366983	145.809	0.0210979	rs1846042	0.002063
147948	19	ZNF582	201	10000	56844647	56954889	165.817	0.0210979	rs2109468	0.0006013
26511	4	CHIC2	161	10000	54825957	54980815	128.077	0.0210979	rs1158401	0.003182
7046	9	TGFBR1	212	10000	101817411	101966473	175.917	0.0210979	rs7034462	0.001356
2940	6	GSTA3	251	10000	52711438	52824496	207.14	0.0210979	rs553609	0.002299
6651	21	SON	119	10000	34865343	34999820	95.9084	0.0210979	rs7281554	0.002299
102465526	3	MIR6872	54	10000	50260666	50360728	41.8333	0.0211979	rs3806708	0.00255
85460	4	ZNF518B	252	10000	10391503	10509032	210.353	0.0211979	rs6812410	0.002197
4649	15	MYO9A	280	10000	72068360	72460440	201.819	0.0211979	rs62025613	0.0003608
9201	13	DCLK1	608	10000	36292788	36755514	447.377	0.0211979	rs56154793	0.001572
64343	3	AZI2	150	10000	28313843	28440618	123.022	0.0212979	rs73046721	0.000798
83988	8	NCALD	635	10000	102648769	103187135	499.298	0.0212979	rs7828133	0.0002538
65094	1	JMJD4	184	10000	227868889	227973112	156.163	0.0212979	rs2295994	0.001485
55689	3	YEATS2	427	10000	183365605	183580413	344.29	0.0212979	rs263004	0.0007657
200844	3	C3orf67	309	10000	58677736	59085715	218.905	0.0213979	rs147803929	0.002283
388135	15	C15orf59	274	10000	73982140	74093816	230.65	0.0214979	rs7497362	0.0005307
7027	13	TFDP1	248	10000	114189002	114345788	194.482	0.0214979	rs4150828	0.0009917
80381	15	CD276	269	10000	73926621	74056859	220.028	0.0214979	rs7497362	0.0005307
5609	19	MAP2K7	272	10000	7918764	8029363	218.648	0.0215978	rs148523554	0.001464
100874031	2	AGBL5-AS1	78	10000	27222550	27323132	51.6768	0.0215978	rs12373799	0.0006515
162333	17	MARCH10	286	10000	60728674	60935742	223.908	0.0216978	rs9896444	0.0003468
388	2	RHOB	303	10000	20596834	20699201	249.976	0.0216978	rs4666397	0.0008148
128239	1	IQGAP3	189	10000	156445196	156592396	158.911	0.0216978	rs1171557	0.0004814
389941	10	C1QL3	312	10000	16505741	16614004	266.037	0.0216978	rs7083101	0.0004059
1994	19	ELAVL1	354	10000	7973456	8120529	277.71	0.0216978	rs148523554	0.001464
1045	13	CDX2	268	10000	28486204	28593505	214.385	0.0216978	rs7329786	0.000992
3881	17	KRT31	218	10000	39499976	39603844	175.603	0.0217978	rs16966801	0.0004928
65065	2	NBEAL1	284	10000	203829601	204132717	223.938	0.0217978	rs72934556	0.00173
4899	7	NRF1	548	10000	129201554	129446922	455.836	0.0217978	rs62491470	0.0001111
348738	2	C2orf48	524	10000	10231980	10400942	414.173	0.0218978	rs16855895	0.001708
199675	19	MCEMP1	399	10000	7691942	7794719	313.066	0.0218978	rs55954306	0.000639
89910	12	UBE3B	455	10000	109865427	110024510	377.701	0.0218978	rs117833560	0.00231
441191	7	RNF216P1	482	10000	4963615	5087800	400.79	0.0218978	rs62441548	0.0005817
100422950	5	MIR3141	245	10000	153925571	154025632	196.396	0.0218978	rs6580090	0.0005
137075	8	CLDN23	463	10000	8509665	8611617	389.423	0.0218978	rs1109618	0.001075
51393	17	TRPV2	249	10000	16268855	16390317	197.889	0.0219978	rs4617905	0.001625
399829	10	LINC01168	338	10000	134729037	134840001	274.05	0.0219978	rs189660197	0.000496
10641	3	NPRL2	59	10000	50334918	50438486	42.221	0.0219978	rs2301639	0.002826
93058	12	COQ10A	105	10000	56610641	56714750	65.0051	0.0220978	rs76151170	0.009363
8971	3	H1FX	233	10000	128983613	129085120	186.946	0.0220978	rs62266941	0.001878
3884	17	KRT33B	174	10000	39469745	39576052	131.529	0.0221978	rs16966801	0.0004928
100422825	11	MIR3160-2	46	10000	46423356	46523437	28.0339	0.0221978	rs61882691	0.007163
3373	3	HYAL1	58	10000	50287319	50399812	42.4844	0.0221978	rs3806708	0.00255
54520	2	CCDC93	603	10000	118623053	118821739	504.363	0.0223978	rs150829553	7.472e-05
92399	9	MRRF	173	10000	124976881	125135742	138.066	0.0223978	rs10760213	5.169e-05
6447	15	SCG5	267	10000	32883869	33039298	207.979	0.0224978	rs12915554	0.0004333
100132074	1	FOXO6	309	10000	41777602	41899263	244.716	0.0224978	rs2810569	0.0008176
55028	17	C17orf80	326	10000	71178371	71295095	250.406	0.0224978	rs112986378	0.0003526
201799	4	TMEM154	259	10000	153497265	153651317	204.763	0.0225977	rs6837269	0.001379
100500858	8	MIR3622A	274	10000	27509193	27609276	224.604	0.0225977	rs542375	0.001121
6309	11	SC5D	323	10000	121113387	121234119	254.793	0.0225977	rs7129508	0.001745
221938	7	MMD2	570	10000	4881875	5048844	456.775	0.0225977	rs62441548	0.0005817
131377	3	KLHL40	173	10000	42677010	42783938	146.796	0.0225977	rs6790204	0.001849
439996	10	IFIT1B	155	10000	91087812	91194962	122.043	0.0225977	rs303208	0.001676
390858	18	OACYLP	418	10000	56652970	56770446	319.077	0.0226977	rs78002491	0.001099
390637	15	GDPGP1	294	10000	90727486	90835312	245.053	0.0226977	rs28681010	0.0008543
158471	9	PRUNE2	883	10000	79176291	79571003	660.26	0.0226977	rs146998757	0.0002313
85413	6	SLC22A16	440	10000	110695891	110847844	348.958	0.0226977	rs11153237	0.001643
149175	1	MANEAL	197	10000	38209773	38317278	162.149	0.0226977	rs601936	0.002412
11282	5	MGAT4B	191	10000	179174597	179283952	159.752	0.0227977	rs4700700	0.00117
8993	19	PGLYRP1	257	10000	46472411	46576556	204.157	0.0228977	rs4803880	0.002704
24142	3	NAT6	58	10000	50283832	50386852	42.1592	0.0228977	rs3806708	0.00255
101927612	8	RNF139-AS1	276	10000	125424737	125536804	232.802	0.0228977	rs59338589	0.001962
100500878	2	MIR3679	201	10000	134834695	134934763	169.09	0.0228977	rs146017435	0.000233
79623	2	GALNT14	840	10000	31083330	31411592	683.231	0.0229977	rs6760355	0.0003696
102466202	1	MIR6769B	179	10000	206598145	206698207	139.954	0.0229977	rs12129635	0.001918
401115	4	C4orf48	113	10000	1993719	2095697	90.1925	0.0229977	rs450274	0.0006632
5788	1	PTPRC	324	10000	198558097	198776605	271.229	0.0229977	rs1926229	5.126e-05
285025	2	CCDC141	759	10000	179644483	179964786	595.68	0.0229977	rs6715920	0.0003073
100874361	5	PPP2R2B-IT1	198	10000	146243769	146349069	149.731	0.0230977	rs319196	0.00378
102723544	12	LOC102723544	198	10000	312607	416465	160.054	0.0230977	rs4980811	0.001254
54757	17	FAM20A	309	10000	66481256	66647095	254.706	0.0230977	rs34212119	0.0003043
101927285	2	LOC101927285	281	10000	59394842	59556535	234.141	0.0231977	rs2561879	0.001485
84466	5	MEGF10	451	10000	126576455	126846910	373.586	0.0231977	rs73785549	6.768e-05
205428	3	C3orf58	329	10000	143640639	143761210	237.304	0.0231977	rs1354496	0.00123
286023	7	FLJ40288	266	10000	132283552	132463528	222.107	0.0232977	rs11773117	0.0009047
100130093	1	LOC100130093	190	10000	227866239	227972055	162.984	0.0232977	rs2295994	0.001485
100302691	1	LINC00184	281	10000	234715056	234820526	229.576	0.0232977	rs6672410	0.0005114
692087	17	SNORD49B	241	10000	16292822	16392870	197.889	0.0233977	rs4617905	0.001625
23237	8	ARC	319	10000	143642404	143745833	247.869	0.0233977	rs4977101	0.002447
10763	1	NES	135	10000	156588555	156697189	105.342	0.0233977	rs11264519	0.0005958
80303	2	EFHD1	407	10000	233420766	233597491	324.005	0.0233977	rs7604500	0.000272
346653	7	FAM71F2	355	10000	128262319	128377926	278.941	0.0233977	rs7790478	0.0008354
57282	2	SLC4A10	735	10000	162430844	162891786	593.338	0.0234977	rs2909451	8.299e-05
27299	8	ADAMDEC1	243	10000	24191797	24313526	201.33	0.0234977	rs13282680	0.0004758
10469	19	TIMM44	268	10000	7941602	8058708	211.268	0.0234977	rs148523554	0.001464
155051	7	CRYGN	250	10000	151077055	151187099	198.368	0.0235976	rs2075001	0.001567
378884	6	NHLRC1	271	10000	18070717	18172851	226.247	0.0235976	rs6459592	0.001053
7178	13	TPT1	237	10000	45857605	45965419	191.895	0.0235976	rs11619590	0.0006734
53822	19	FXYD7	402	10000	35584153	35695205	312.785	0.0235976	rs111408063	0.0009459
5754	6	PTK7	244	10000	42994005	43179458	202.306	0.0235976	rs16896322	0.001483
101927919	6	LOC101927919	176	10000	117943975	118046447	149.293	0.0236976	rs4368845	0.001243
100500823	11	MIR3920	424	10000	101340550	101440636	343.225	0.0237976	rs4474404	0.0008872
2055	8	CLN8	463	10000	1661869	1784736	349.294	0.0237976	rs189525069	0.0007349
100128640	3	ACVR2B-AS1	171	10000	38442517	38546311	127.391	0.0237976	rs75221584	0.0009222
8874	13	ARHGEF7	715	10000	111717623	112008081	552.417	0.0237976	rs77116141	6.993e-05
643853	3	TMPPE	278	10000	33081907	33188293	231.991	0.0238976	rs1132392	0.0001797
58503	4	PROL1	456	10000	71213598	71325914	384.217	0.0238976	rs17717573	0.001069
1519	4	CTSO	342	10000	156795269	156925048	276.832	0.0238976	rs138425674	0.001146
8688	17	KRT37	355	10000	39526808	39630822	283.441	0.0238976	rs16966801	0.0004928
60509	2	AGBL5	104	10000	27224490	27343490	74.0596	0.0238976	rs12373799	0.0006515
440894	2	LINC01123	3	10000	110694556	110802858	6.65568	0.0238976	rs182268912	0.009884
57178	10	ZMIZ1	841	10000	80778791	81126285	599.253	0.0239976	rs11594811	0.0002872
768217	19	MIR769	254	10000	46472189	46572307	204.157	0.0239976	rs4803880	0.002704
255426	5	RASGEF1C	650	10000	179477794	179686130	488.324	0.0239976	rs12659560	1.62e-05
4858	19	NOVA2	349	10000	46392770	46526657	272.157	0.0239976	rs4803880	0.002704
6310	6	ATXN1	776	10000	16249342	16811721	509.341	0.0239976	rs1144698	0.0001227
642843	17	CPSF4L	308	10000	71194587	71308019	229.359	0.0239976	rs113452677	0.0007205
100422929	2	MIR4261	377	10000	10282739	10382797	305.315	0.0240976	rs16855895	0.001708
11024	19	LILRA1	402	10000	55055040	55163846	322.398	0.0240976	rs2114511	0.000448
642280	4	ZNF876P	212	10000	156388	299773	169.16	0.0240976	rs4518181	5.132e-05
57467	3	HHATL	176	10000	42684154	42794319	144.887	0.0240976	rs68190114	0.001942
100505753	17	KRTAP16-1	208	10000	39413951	39515505	141.229	0.0241976	rs78168647	0.006286
170825	4	GSX2	157	10000	54916247	55018122	125.549	0.0241976	rs13113663	0.001625
100128511	10	NEBL-AS1	139	10000	21412918	21513852	113.733	0.0242976	rs7090013	0.0006359
144402	12	CPNE8	598	10000	38996001	39349420	503.729	0.0242976	rs10783333	0.001182
80184	12	CEP290	195	10000	88392789	88585993	142.533	0.0242976	rs2731644	0.004195
83755	17	KRTAP4-12	275	10000	39229344	39330419	201.084	0.0242976	rs1846042	0.002063
1727	22	CYB5R3	419	10000	42963845	43095405	342.194	0.0242976	rs74279208	0.001129
100885781	13	LINC00348	634	10000	71539272	71792549	517.234	0.0242976	rs12859109	0.000154
404217	19	CTXN1	241	10000	7939380	8041051	196.404	0.0243976	rs148523554	0.001464
26800	17	SNORD49A	239	10000	16293349	16393420	192.626	0.0243976	rs4617905	0.001625
100505724	17	KRTAP9-7	235	10000	39381949	39482459	161.978	0.0243976	rs78485972	0.003564
729440	19	CCDC61	285	10000	46448718	46571874	227.05	0.0243976	rs4803880	0.002704
83597	3	RTP3	271	10000	46489484	46592439	219.621	0.0244976	rs11714743	0.0009496
23380	1	SRGAP2	188	10000	206466199	206687783	145.6	0.0244976	rs12129635	0.001918
5095	13	PCCA	954	10000	100691268	101232691	771.139	0.0245975	rs9517999	0.001601
9776	11	ATG13	124	10000	46588825	46747568	94.0088	0.0245975	rs10838613	0.004533
51659	16	GINS2	278	10000	85661279	85772588	213.93	0.0245975	rs400882	0.0006616
2729	6	GCLC	305	10000	53312139	53459927	236.278	0.0245975	rs147084672	0.0004543
153241	5	CEP120	450	10000	122630578	122809286	368.522	0.0245975	rs62378778	0.0002046
23286	5	WWC1	798	10000	167669064	167949308	581.986	0.0245975	rs6876316	0.0003468
1000	18	CDH2	514	10000	25480929	25807445	411.372	0.0246975	rs2628605	0.001051
339942	3	H1FX-AS1	239	10000	128985113	129093412	187.255	0.0246975	rs62266941	0.001878
6657	3	SOX2	112	10000	181379711	181482223	87.0271	0.0247975	rs76234275	0.002654
7866	3	IFRD2	59	10000	50275162	50380026	41.7321	0.0247975	rs3806708	0.00255
646903	3	LOC646903	117	10000	149639065	149741029	90.8481	0.0248975	rs3911491	0.0008519
253128	12	LINC00612	236	10000	9158184	9267666	185.934	0.0248975	rs55933766	0.001871
2618	21	GART	181	10000	34826237	34965198	145.499	0.0248975	rs7281554	0.002299
102465496	3	MIR6826	132	10000	128940988	129041086	90.5826	0.0248975	rs58157417	0.005683
10219	12	KLRG1	240	10000	9092220	9213340	192.041	0.0248975	rs75349900	0.002798
7026	15	NR2F2	192	10000	96819156	96933492	155.568	0.0249975	rs4335732	0.0002111
727751	15	LOC727751	31	10000	83090203	83232973	24.0767	0.0249975	rs803705	0.001507
140609	1	NEK7	632	10000	198076107	198341548	536.991	0.0249975	rs16842389	0.0004593
2301	1	FOXE3	190	10000	47831743	47933724	158.889	0.0249975	rs6662189	0.001907
402483	7	LINC01000	370	10000	128231294	128351052	288.461	0.0250975	rs7790478	0.0008354
542767	13	C1QTNF9B-AS1	386	10000	24413027	24516242	319.591	0.0250975	rs9507193	0.0001403
348158	16	ACSM2B	296	10000	20498082	20637695	238.069	0.0250975	rs11643396	0.0009227
646625	13	URAD	300	10000	28502242	28612774	240.975	0.0251975	rs7329786	0.000992
55039	8	TRMT12	311	10000	125413047	125515266	262.834	0.0251975	rs59338589	0.001962
8687	17	KRT38	388	10000	39542620	39647596	306.186	0.0251975	rs16966801	0.0004928
55759	2	WDR12	220	10000	203695322	203826949	159.95	0.0251975	rs149163995	0.001792
3882	17	KRT32	411	10000	39565764	39673638	328.592	0.0251975	rs16966801	0.0004928
152100	3	CMC1	222	10000	28233123	28411263	184.069	0.0252975	rs73046721	0.000798
81871	17	KRTAP4-6	256	10000	39245684	39346739	187.967	0.0252975	rs1846042	0.002063
53827	19	FXYD5	429	10000	35595624	35710788	325.123	0.0252975	rs111408063	0.0009459
8030	10	CCDC6	562	10000	61498505	61716414	467.976	0.0252975	rs10994035	0.0001864
102466251	19	MIR8061	412	10000	55106759	55206834	324.76	0.0253975	rs2114511	0.000448
139324	23	HDX	549	10000	83522881	83807487	421.937	0.0254975	rs964817	0.001932
151903	3	CCDC12	139	10000	46913219	47073500	97.7843	0.0254975	rs749512	0.002947
144571	12	A2M-AS1	216	10000	9167772	9270651	171.047	0.0254975	rs55933766	0.001871
51278	1	IER5	233	10000	181007637	181109979	190.113	0.0254975	rs6667291	0.0008856
387911	13	C1QTNF9B	395	10000	24415237	24521641	330.714	0.0254975	rs9507193	0.0001403
79977	8	GRHL2	572	10000	102454667	102731952	432.753	0.0254975	rs670006	0.0002488
55486	3	PARL	405	10000	183497172	183652693	334.98	0.0254975	rs263004	0.0007657
221823	7	PRPS1L1	222	10000	18016399	18117486	169.42	0.0254975	rs6963953	0.0004403
9825	20	SPATA2	212	10000	48469928	48582080	170.473	0.0254975	rs515686	0.003007
55905	20	RNF114	285	10000	48502913	48620422	224.421	0.0255974	rs515686	0.003007
101060553	13	LOC101060553	204	10000	111750543	111855924	163.319	0.0255974	rs77116141	6.993e-05
3070	10	HELLS	203	10000	96255523	96411856	157.72	0.0256974	rs7100415	0.002767
100500896	7	MIR3666	113	10000	114243399	114343510	81.5332	0.0256974	rs17291908	0.004059
9542	5	NRG2	381	10000	139176363	139472884	298.38	0.0256974	rs76453676	0.000428
554212	23	MIR448	144	10000	114008016	114108127	84.782	0.0257974	rs12011240	0.002444
100132386	17	KRTAP4-9	303	10000	39211640	39312740	220.246	0.0257974	rs1846042	0.002063
5217	3	PFN2	116	10000	149632690	149738741	90.8481	0.0257974	rs3911491	0.0008519
79800	2	CARF	259	10000	203726940	203901208	180.032	0.0257974	rs149163995	0.001792
101929716	6	ARMC2-AS1	182	10000	109179342	109295306	142.032	0.0259974	rs41287542	0.0006031
10218	1	ANGPTL7	87	10000	11199345	11306038	52.4762	0.0259974	rs1205593	0.007124
728224	17	KRTAP4-8	319	10000	39203233	39304375	225.922	0.0259974	rs1846042	0.002063
25998	6	IBTK	333	10000	82829955	83007448	264.912	0.0260974	rs10943857	0.000541
3883	17	KRT33A	203	10000	39452344	39557064	141.394	0.0260974	rs58698541	0.006699
283254	11	HARBI1	59	10000	46574855	46688777	34.6457	0.0260974	rs112705011	0.005051
2650	9	GCNT1	475	10000	79006581	79172332	377.594	0.0261974	rs58777775	0.001788
100874259	13	SLC25A30-AS1	235	10000	45942296	46044506	181.591	0.0261974	rs184525160	0.001079
100422827	11	MIR3160-1	46	10000	46423354	46523439	28.0339	0.0261974	rs61882691	0.007163
29974	10	A1CF	230	10000	52509168	52695435	186.443	0.0262974	rs149146070	0.001497
22802	1	CLCA4	251	10000	86962758	87096432	208.586	0.0262974	rs76306311	0.00106
23127	1	COLGALT2	418	10000	183854965	184056863	330.914	0.0262974	rs6658545	0.001666
25974	1	MMACHC	222	10000	45915855	46026739	170.7	0.0262974	rs11211128	0.002626
85289	17	KRTAP4-5	202	10000	39255175	39356054	154.061	0.0262974	rs1846042	0.002063
10270	19	AKAP8	111	10000	15414331	15540612	80.0271	0.0262974	rs62113852	0.0008331
2104	1	ESRRG	538	10000	216626587	217361097	333.188	0.0262974	rs12725407	1.917e-05
152485	4	ZNF827	485	10000	146631887	146909607	364.569	0.0263974	rs7667391	0.0006307
2147	11	F2	145	10000	46690742	46811056	107.965	0.0264974	rs10838613	0.004533
102157401	12	PCBP2-OT1	80	10000	53808251	53908841	60.669	0.0264974	rs784566	0.00283
359948	1	IRF2BP2	285	10000	234690014	234795271	229.576	0.0265973	rs6672410	0.0005114
5052	1	PRDX1	215	10000	45926706	46038562	163.636	0.0265973	rs11211128	0.002626
23033	6	DOPEY1	186	10000	83727384	83928190	138.857	0.0266973	rs1180243	0.0003298
54867	2	TMEM214	82	10000	27205773	27314565	55.5322	0.0266973	rs12373799	0.0006515
25928	7	SOSTDC1	282	10000	16451105	16555474	226.336	0.0266973	rs2389640	0.0004839
646603	4	C4orf51	361	10000	146551355	146703948	296.752	0.0266973	rs112641268	0.001266
400866	21	LINC00114	265	10000	40060878	40195401	206.77	0.0267973	rs1209952	0.0001469
100533177	17	KRTAP29-1	210	10000	39408077	39509103	147.931	0.0267973	rs78168647	0.006286
7353	22	UFD1L	201	10000	19387463	19516738	159.749	0.0267973	rs5746738	0.003579
100500871	8	MIR3622B	274	10000	27509189	27609284	224.604	0.0267973	rs542375	0.001121
10669	2	CGREF1	136	10000	27272220	27391995	106.458	0.0267973	rs12373799	0.0006515
11006	19	LILRB4	425	10000	55124270	55231810	328.468	0.0268973	rs2114511	0.000448
10859	19	LILRB1	449	10000	55078383	55198981	342.989	0.0269973	rs2114511	0.000448
4810	23	NHS	127	10000	17343542	17804113	92.6501	0.0269973	rs5909374	0.003121
400957	2	LINC01185	205	10000	61024894	61158449	160.765	0.0269973	rs138493916	9.186e-05
101927196	2	LOC101927196	221	10000	186534600	186655204	175.123	0.0269973	rs6713671	0.003794
64207	14	IRF2BPL	230	10000	77440885	77545042	182.375	0.0270973	rs28453895	0.001097
23333	7	DPY19L1	531	10000	34918492	35127653	430.324	0.0270973	rs2079623	0.0007149
653073	15	GOLGA8J	74	10000	30325157	30438904	56.0873	0.0270973	rs7173045	0.001797
494197	23	SPANXN5	14	10000	52775185	52876388	8.97032	0.0270973	rs190045915	0.002744
92086	20	GGTLC1	255	10000	23915689	24019416	193.859	0.0272973	rs7272919	0.0003903
7422	6	VEGFA	262	10000	43687945	43804223	195.671	0.0272973	rs3025007	0.0006457
63827	1	BCAN	139	10000	156561739	156679324	105.342	0.0272973	rs11264519	0.0005958
100500835	7	MIR3907	226	10000	151080574	151180725	179.461	0.0273973	rs2075001	0.001567
440944	3	THUMPD3-AS1	150	10000	9380536	9489174	125.11	0.0273973	rs73126664	0.001229
8760	20	CDS2	294	10000	5057406	5228533	233.287	0.0273973	rs11908536	0.002282
55758	1	RCOR3	239	10000	211382707	211539725	184.692	0.0273973	rs3125825	0.002034
101928505	5	LOC101928505	291	10000	56896486	57016816	226.891	0.0274973	rs229959	0.0003501
132241	3	RPL32P3	278	10000	129051676	129168282	217.501	0.0274973	rs62266941	0.001878
24138	10	IFIT5	166	10000	91124324	91230759	128.84	0.0274973	rs303208	0.001676
83902	17	KRTAP17-1	202	10000	39421168	39521947	140.649	0.0274973	rs12452798	0.00659
8540	2	AGPS	376	10000	178207470	178458564	280.86	0.0274973	rs3952496	0.001754
54014	21	BRWD1	631	10000	40507403	40735712	499.272	0.0274973	rs74618095	0.0005839
55294	4	FBXW7	189	10000	153192409	153506185	138.563	0.0274973	rs12644477	0.002817
5078	7	PAX4	165	10000	127200345	127305780	129.71	0.0274973	rs806180	0.000542
85290	17	KRTAP4-3	197	10000	39273482	39374424	136.75	0.0274973	rs1846042	0.002063
432369	13	ATP5EP2	283	10000	28469342	28569710	227.856	0.0275972	rs7329786	0.000992
2488	11	FSHB	186	10000	30202562	30306824	139.993	0.0275972	rs67670125	0.003597
9421	5	HAND1	234	10000	153804531	153907824	181.248	0.0275972	rs12656722	0.002285
26032	3	SUSD5	419	10000	33141536	33310707	334.564	0.0275972	rs1132392	0.0001797
3434	10	IFIT1	164	10000	91102302	91216244	128.84	0.0275972	rs303208	0.001676
54859	3	ELP6	104	10000	47487129	47605199	72.5761	0.0275972	rs6780395	0.004663
253512	13	SLC25A30	273	10000	45917453	46042590	210.149	0.0275972	rs184525160	0.001079
55293	11	UEVLD	301	10000	18502949	18660293	234.467	0.0276972	rs7942733	0.003961
7062	1	TCHH	47	10000	152028792	152137930	33.2353	0.0276972	rs2069258	0.003794
101927211	6	LOC101927211	136	10000	56929708	57087011	88.4503	0.0276972	rs806386	0.001498
653308	10	ASAH2B	246	10000	52449687	52564569	192.777	0.0277972	rs149146070	0.001497
100506697	13	LINC00327	416	10000	23993650	24111603	315.624	0.0277972	rs12873773	0.002761
26122	2	EPC2	367	10000	149352559	149595136	273.31	0.0277972	rs13035649	0.002924
1562	10	CYP2C18	309	10000	96393250	96545947	230.326	0.0277972	rs137891020	0.001498
441459	9	ANKRD18B	432	10000	33474410	33623001	327.39	0.0278972	rs146243894	0.0004134
2306	1	FOXD2	210	10000	47851688	47956363	171.793	0.0278972	rs6662189	0.001907
6009	7	RHEB	303	10000	151113097	151267010	231.608	0.0278972	rs2075001	0.001567
6752	17	SSTR2	299	10000	71111159	71218062	229.511	0.0279972	rs112986378	0.0003526
223117	7	SEMA3D	272	10000	84574871	84801247	206.764	0.0279972	rs56845459	0.001604
26036	6	ZNF451	157	10000	56904807	57085098	103.578	0.0279972	rs806386	0.001498
100132111	1	LOC100132111	191	10000	151760944	151866641	151.206	0.0280972	rs10888446	0.0006295
526	8	ATP6V1B2	297	10000	20004703	20129207	231.503	0.0280972	rs73210895	0.002318
9517	14	SPTLC2	753	10000	77922339	78133110	569.788	0.0281972	rs17824984	0.001173
284486	1	THEM5	187	10000	151769576	151876173	144.714	0.0281972	rs10888446	0.0006295
132001	3	TAMM41	385	10000	11781915	11938393	287.218	0.0282972	rs11712268	0.001901
283373	12	ANKRD52	105	10000	56581590	56702143	64.7593	0.0282972	rs76151170	0.009363
347730	2	LRRTM1	173	10000	80479002	80581487	137.089	0.0282972	rs318364	0.001436
100131315	15	LOC100131315	288	10000	32960301	33061066	222.274	0.0282972	rs12915554	0.0004333
2034	2	EPAS1	479	10000	46474540	46663842	358.329	0.0282972	rs72795659	0.0008022
6540	12	SLC6A13	294	10000	279786	422039	230.617	0.0282972	rs4980811	0.001254
100191040	1	C2CD4D	188	10000	151760338	151863033	143.809	0.0282972	rs10888446	0.0006295
6938	15	TCF12	769	10000	57160832	57630714	576.864	0.0282972	rs7173748	0.001453
92312	1	MEX3A	129	10000	155991803	156101789	93.3703	0.0283972	rs915179	0.002852
2107	5	ETF1	153	10000	137791781	137928989	115.586	0.0283972	rs10077234	0.001906
653808	16	ZG16	77	10000	29739560	29842969	48.9227	0.0283972	rs78520265	0.007967
6605	17	SMARCE1	137	10000	38733975	38854103	97.7587	0.0283972	rs35543699	0.00276
126661	1	CCDC163P	207	10000	45909597	46015751	155.071	0.0283972	rs11211128	0.002626
4620	17	MYH2	220	10000	10374464	10503017	164.599	0.0283972	rs35172029	0.004802
728192	13	LINC00460	214	10000	106978910	107080142	167.361	0.0284972	rs57762306	0.0002069
151354	2	FAM84A	84	10000	14722809	14830168	62.4374	0.0284972	rs11690472	0.003946
7251	11	TSG101	357	10000	18451857	18598503	270.58	0.0284972	rs56991251	0.004186
25917	3	THUMPD3	185	10000	9354716	9478475	143.543	0.0284972	rs73126664	0.001229
595	11	CCND1	171	10000	69405872	69519242	132.2	0.0285971	rs10908198	0.002045
664	10	BNIP3	367	10000	133731203	133845435	272.42	0.0285971	rs12761761	0.001098
645958	6	RPS18P9	135	10000	149864751	149965720	88.3423	0.0287971	rs58189451	0.002723
693158	4	MIR573	129	10000	24471814	24571913	98.1658	0.0287971	rs7677630	0.002623
654816	7	NCF1B	16	10000	72584673	72699979	8.9452	0.0288971	rs11771758	0.002782
8878	5	SQSTM1	221	10000	179183387	179315077	174.302	0.0288971	rs4700700	0.00117
64426	12	SUDS3	293	10000	118764357	118905840	206.724	0.0288971	rs905579	0.002934
79833	2	GEMIN6	174	10000	38955326	39059106	128.228	0.0288971	rs3099984	0.002593
7499	23	XG	144	10000	2620092	2784541	113.287	0.0289971	rs5939351	0.002198
314	17	AOC2	20	10000	40946608	41052724	15.66	0.0289971	rs1011157	0.003872
444882	19	IGFL4	235	10000	46493005	46594274	185.242	0.0289971	rs4803880	0.002704
10746	2	MAP3K2	196	10000	128006244	128150805	143.903	0.0289971	rs72845993	0.003974
7572	18	ZNF24	163	10000	32862177	32974426	126.526	0.0290971	rs78495425	0.001542
116841	1	SNAP47	249	10000	227872696	228018932	197.909	0.0290971	rs2295994	0.001485
440093	12	H3F3C	396	10000	31894118	31995175	308.554	0.0290971	rs1797823	0.0005553
114905	4	C1QTNF7	404	10000	15291559	15497791	312.021	0.0290971	rs4698386	0.0003629
54729	4	NKX1-1	221	10000	1346719	1450230	170.327	0.0290971	rs71614975	0.001551
10519	15	CIB1	360	10000	90723476	90858991	289.821	0.0291971	rs28681010	0.0008543
84692	3	CCDC54	206	10000	107046187	107147481	161.103	0.0293971	rs112073330	0.001219
125113	17	KRT222	145	10000	38761871	38871416	102.4	0.0293971	rs34839624	0.003538
7172	6	TPMT	344	10000	18078544	18205374	272.995	0.0294971	rs6459592	0.001053
100874226	13	ARHGEF7-AS1	205	10000	111746651	111850912	163.319	0.0294971	rs77116141	6.993e-05
56899	12	ANKS1B	655	10000	99078568	100428432	413.849	0.0294971	rs7132964	0.001283
152206	3	CCDC13	245	10000	42699873	42864745	190.54	0.0294971	rs68190114	0.001942
51289	5	RXFP3	139	10000	33886490	33989023	99.7264	0.0294971	rs1833923	0.0009568
4619	17	MYH1	193	10000	10345626	10471859	140.099	0.0294971	rs3764853	0.005398
392	11	ARHGAP1	130	10000	46648624	46772215	100.933	0.029597	rs10838613	0.004533
51124	18	IER3IP1	230	10000	44631389	44752745	175.843	0.029697	rs56269748	0.004631
5348	19	FXYD1	357	10000	35579692	35683959	261.8	0.029697	rs111408063	0.0009459
286	8	ANK1	701	10000	41460743	41804280	512.802	0.029797	rs17680269	0.000625
9124	10	PDLIM1	431	10000	96947324	97100905	333.252	0.029797	rs12261625	0.0005224
8732	6	RNGTT	698	10000	89269615	89723348	489.766	0.029897	rs35675874	1.224e-05
4622	17	MYH4	163	10000	10296607	10422876	114.194	0.029897	rs3764853	0.005398
4548	1	MTR	401	10000	236908580	237117281	303.713	0.029897	rs4659712	1.65e-05
786	17	CACNG1	168	10000	64990651	65102911	129.911	0.029897	rs12941779	0.001312
93	3	ACVR2B	231	10000	38445789	38584633	163.517	0.029997	rs75221584	0.0009222
126003	19	TRAPPC5	396	10000	7695706	7797748	292.329	0.029997	rs55954306	0.000639
7188	1	TRAF5	195	10000	211449956	211598286	156.172	0.029997	rs784369	0.002808
2688	17	GH1	213	10000	61944562	62046198	158.497	0.030097	rs2727308	0.002946
9641	1	IKBKE	204	10000	206593585	206720223	156.721	0.030097	rs12129635	0.001918
5079	9	PAX5	744	10000	36783271	37084476	535.38	0.030097	rs10973147	0.0006593
22820	3	COPG1	167	10000	128918452	129046616	111.458	0.030097	rs58157417	0.005683
6329	17	SCN4A	188	10000	61965913	62100278	138.299	0.030097	rs2727308	0.002946
2201	5	FBN2	906	10000	127543600	127923735	668.912	0.030197	rs28114	0.001692
27094	3	KCNMB3	363	10000	178907536	179034838	281.747	0.030197	rs1861803	0.0008733
401081	3	FLJ22763	221	10000	108805560	108918951	171.636	0.030197	rs938395	0.002669
153918	6	ZC2HC1B	281	10000	144135572	144309483	216.959	0.030197	rs1072385	0.0005547
79797	11	ZNF408	122	10000	46672316	46777466	93.5622	0.030197	rs10838613	0.004533
6092	3	ROBO2	820	10000	77039293	77749114	564.421	0.030297	rs6781059	0.00267
85315	6	PAQR8	377	10000	52176925	52322575	278.318	0.030397	rs77737406	0.001622
958	20	CD40	232	10000	44696905	44808384	182.226	0.030397	rs6065935	0.0001077
11285	5	B4GALT7	202	10000	176977118	177087346	159.362	0.030397	rs111288872	0.0002399
84989	10	JMJD1C-AS1	142	10000	65174988	65276322	99.4582	0.030497	rs35506078	0.002346
84696	2	ABHD1	126	10000	27296656	27403680	94.2934	0.030497	rs80216311	0.0009629
64147	3	KIF9	90	10000	47219515	47374337	62.4637	0.030497	rs6781941	0.006642
8525	11	DGKZ	122	10000	46304454	46452104	93.3773	0.030497	rs35324223	0.002126
57111	1	RAB25	100	10000	155980965	156090295	79.8416	0.0305969	rs915179	0.002852
347273	9	MURC	200	10000	103290360	103400669	160.97	0.0305969	rs17742370	0.002358
9784	2	SNX17	79	10000	27543362	27650400	45.9301	0.0305969	rs79125942	0.0006116
9965	11	FGF19	176	10000	69463005	69569106	133.616	0.0307969	rs10908198	0.002045
100422871	1	MIR3117	356	10000	67044122	67144200	272.585	0.0307969	rs72669450	0.001359
80131	19	LRRC8E	295	10000	7903389	8016908	228.922	0.0307969	rs148523554	0.001464
10576	12	CCT2	277	10000	69929207	70045357	211.595	0.0308969	rs1867445	0.002432
100507608	17	KRTAP9-6	232	10000	39371629	39472112	161.832	0.0308969	rs78485972	0.003564
619569	2	SNORA41	200	10000	206976951	207077083	150.923	0.0308969	rs6715398	0.0006197
116254	6	GINM1	146	10000	149837527	149962067	93.9278	0.0309969	rs58189451	0.002723
3936	13	LCP1	339	10000	46650057	46806459	262.218	0.0310969	rs1326397	0.0007786
89845	6	ABCC10	160	10000	43345291	43468163	125.244	0.0310969	rs17209407	0.003055
285116	2	AHCTF1P1	156	10000	162305577	162414413	105.746	0.0310969	rs62188151	0.007212
11142	20	PKIG	226	10000	43110421	43297678	168.4	0.0310969	rs2299695	0.0007707
8664	22	EIF3D	335	10000	36856896	36975277	257.134	0.0310969	rs55946459	0.0004266
283767	15	GOLGA6L1	55	10000	22686245	22796002	38.9439	0.0311969	rs12910354	0.003478
130557	2	ZNF513	82	10000	27550097	27653611	51.4054	0.0311969	rs79125942	0.0006116
100616253	22	MIR4762	176	10000	46106403	46206478	131.867	0.0312969	rs9626436	0.001065
29128	19	UHRF1	441	10000	4853091	5012165	322.359	0.0313969	rs7253421	0.0002186
79605	1	PGBD5	603	10000	230407391	230611674	440.595	0.0313969	rs11122515	0.0002161
25820	15	ARIH1	115	10000	72716666	72928896	81.1076	0.0313969	rs62017903	0.0003198
201501	18	ZBTB7C	561	10000	45503638	45713680	403.916	0.0314969	rs28386847	0.0001488
728741	16	NPIPB6	44	10000	28303838	28424181	33.0719	0.0314969	rs6498084	0.003774
3632	10	INPP5A	607	10000	134301352	134646984	450.288	0.0314969	rs12778898	0.000837
53904	10	MYO3A	478	10000	26173001	26551465	362.813	0.0314969	rs10828910	0.0006272
80816	18	ASXL3	508	10000	31108540	31377399	395.204	0.0315968	rs75223722	0.002017
89822	6	KCNK17	443	10000	39216776	39332237	341.605	0.0315968	rs1179381	0.00102
54790	4	TET2	364	10000	106017031	106250960	286.276	0.0315968	rs17035248	0.0002992
337978	21	KRTAP21-2	276	10000	32069268	32169520	177.528	0.0315968	rs9976118	0.003826
653602	2	LOC653602	90	10000	14725214	14840943	69.9082	0.0315968	rs11690472	0.003946
974	17	CD79B	191	10000	61956097	62059704	144.918	0.0316968	rs2727308	0.002946
10002	15	NR2E3	99	10000	72052887	72160597	71.0281	0.0316968	rs10518970	0.000949
10818	12	FRS2	429	10000	69814128	70023571	323.363	0.0316968	rs521033	0.003645
143279	10	HECTD2	156	10000	93120041	93324585	104.589	0.0316968	rs12254128	0.001789
283575	14	LOC283575	230	10000	77457391	77585846	179.672	0.0317968	rs28453895	0.001097
51715	6	RAB23	165	10000	57001790	57137112	123.728	0.0317968	rs74480727	0.0007401
6895	12	TARBP2	90	10000	53844704	53950215	67.6483	0.0317968	rs784566	0.00283
85280	17	KRTAP9-4	205	10000	39355938	39456905	141.123	0.0318968	rs78485972	0.003564
7874	16	USP7	469	10000	8935950	9107341	356.975	0.0318968	rs2304465	0.000431
81501	8	DCSTAMP	341	10000	105302023	105418917	266.2	0.0319968	rs2458431	0.00139
102465860	11	MIR8054	392	10000	23390650	23490736	310.265	0.0319968	rs7944863	0.002262
81870	17	KRTAP9-9	212	10000	39361635	39462616	148.187	0.0319968	rs78485972	0.003564
400110	13	ANKRD20A19P	535	10000	24431422	24573454	408.59	0.0320968	rs9507193	0.0001403
144568	12	A2ML1	370	10000	8925149	9079381	271.652	0.0320968	rs10771073	0.0002311
94	12	ACVRL1	231	10000	52251201	52367145	176.601	0.0320968	rs77194257	0.0005078
220064	11	ORAOV1	163	10000	69430331	69540165	125.68	0.0320968	rs10908198	0.002045
170393	10	C10orf91	258	10000	134208713	134311825	191.684	0.0321968	rs12778898	0.000837
3624	7	INHBA	150	10000	41678600	41792706	116.729	0.0321968	rs10282654	0.003806
280655	14	IGBP1P1	304	10000	35359127	35459702	238.881	0.0321968	rs112113390	0.002749
54540	5	FAM193B	193	10000	176896789	177031548	144.58	0.0321968	rs111288872	0.0002399
1395	7	CRHR2	218	10000	30641558	30789719	163.373	0.0321968	rs255131	0.0009716
27136	3	MORC1	626	10000	108627086	108886993	461.497	0.0321968	rs938395	0.002669
23315	20	SLC9A8	433	10000	48379249	48558779	333.822	0.0321968	rs515686	0.003007
5068	2	REG3A	255	10000	79334131	79436880	195.751	0.0322968	rs6749567	0.002016
23232	10	TBC1D12	279	10000	96112185	96346089	203.966	0.0322968	rs11188009	0.003292
1003	16	CDH5	310	10000	66350524	66488689	235.644	0.0322968	rs55823757	0.002895
388341	17	LRRC75A	324	10000	16295318	16445505	240.242	0.0322968	rs4617905	0.001625
5898	7	RALA	296	10000	39613151	39797723	227.535	0.0323968	rs3823742	0.001558
441394	9	SUGT1P1	239	10000	33454534	33561164	183.354	0.0323968	rs146243894	0.0004134
146771	17	TCAM1P	255	10000	61884375	61991739	175.854	0.0323968	rs2727308	0.002946
1933	2	EEF1B2	206	10000	206974317	207077653	150.923	0.0323968	rs6715398	0.0006197
3355	3	HTR1F	265	10000	87981725	88092919	199.729	0.0323968	rs12106679	0.002802
65985	12	AACS	392	10000	125499924	125677871	306.014	0.0324968	rs12371419	0.0002998
2475	1	MTOR	197	10000	11116587	11372608	128.464	0.0324968	rs3010222	0.004498
102467655	5	LOC102467655	211	10000	67435703	67544235	163.252	0.0325967	rs706711	0.00147
8780	18	RIOK3	222	10000	20982786	21113099	176.551	0.0325967	rs11659196	0.001874
256355	7	RPS2P32	181	10000	23480006	23581031	138.205	0.0325967	rs62468797	0.001993
388228	16	SBK1	124	10000	28253839	28385170	91.8381	0.0325967	rs6498084	0.003774
79974	7	CPED1	726	10000	120578750	120987498	562.886	0.0325967	rs798945	0.001805
102466746	6	MIR6780B	144	10000	43352279	43452358	109.421	0.0326967	rs17209407	0.003055
3651	13	PDX1	338	10000	28444167	28550451	259.818	0.0326967	rs7329786	0.000992
2720	3	GLB1	515	10000	32988099	33188694	395.923	0.0326967	rs1132392	0.0001797
285464	4	CRIPAK	252	10000	1335339	1439782	191.7	0.0326967	rs71614975	0.001551
100130691	2	LOC100130691	337	10000	178098235	178307419	253.923	0.0326967	rs3952496	0.001754
83795	6	KCNK16	402	10000	39232473	39340330	309.712	0.0326967	rs7746595	0.001421
100288323	21	KRTAP21-3	340	10000	32040842	32141095	216.94	0.0327967	rs9976118	0.003826
100422920	16	MIR548X	328	10000	9278773	9378803	243.405	0.0327967	rs2941330	0.0002665
3929	20	LBP	298	10000	36924813	37055653	221.427	0.0327967	rs3752280	0.0004904
1368	12	CPM	400	10000	69194955	69407020	296.099	0.0327967	rs55826463	0.0004791
252884	18	ZNF396	167	10000	32896660	33007301	124.101	0.0327967	rs113083328	0.001734
10327	1	AKR1A1	194	10000	45966454	46085723	145.449	0.0328967	rs11211128	0.002626
103157000	11	PAUPAR	134	10000	31798113	31900850	100.2	0.0328967	rs2071754	0.003244
8318	22	CDC45	266	10000	19417348	19558135	204.735	0.0329967	rs5746738	0.003579
150763	2	GPAT2	59	10000	96637693	96750727	36.8373	0.0329967	rs7563714	0.002615
11177	14	BAZ1A	636	10000	35171936	35394853	489.225	0.0329967	rs1712355	0.001017
285735	6	LINC00326	163	10000	133359218	133477717	106.889	0.0330967	rs6935677	0.005011
729176	6	KATNBL1P6	237	10000	147072804	147174960	173.883	0.0330967	rs7772319	0.001978
2071	2	ERCC3	193	10000	127964865	128101752	142.226	0.0330967	rs1504135	0.005008
125144	17	LRRC75A-AS1	310	10000	16292300	16423962	235.056	0.0330967	rs4617905	0.001625
100422953	11	MIR3165	118	10000	71733273	71833348	62.9677	0.0331967	rs1939244	0.001007
404550	16	C16orf74	353	10000	85691123	85834689	273.465	0.0331967	rs400882	0.0006616
2689	17	GH2	258	10000	61907571	62009302	182.472	0.0331967	rs2727308	0.002946
653145	10	ANXA8	19	10000	48205203	48321368	7.27117	0.0331967	rs56141759	0.007007
2310	17	FOXO3B	174	10000	18519235	18626494	133.671	0.0331967	rs6502665	0.001896
10266	17	RAMP2	43	10000	40863211	40965060	28.6315	0.0331967	rs1011157	0.003872
100302142	2	MIR1246	206	10000	177415707	177515780	157.936	0.0332967	rs4893900	0.001422
5496	2	PPM1G	104	10000	27554065	27682550	64.2343	0.0332967	rs79125942	0.0006116
2920	4	CXCL2	50	10000	74912753	75014997	34.0072	0.0332967	rs11725704	0.00825
1443	17	CSH2	254	10000	61899371	62001089	182.472	0.0333967	rs2727308	0.002946
100873954	3	SNRK-AS1	73	10000	43338410	43443454	50.7756	0.0333967	rs2135511	0.001533
219965	11	OR5B17	273	10000	58075597	58176542	175.146	0.0334967	rs7113008	0.003183
56941	3	HMCES	246	10000	128947683	129074135	173.26	0.0334967	rs62266941	0.001878
285456	4	RPL34-AS1	428	10000	109409345	109591613	330.471	0.0335966	rs55707402	0.001567
4713	19	NDUFB7	257	10000	14626889	14732889	190.698	0.0335966	rs4926131	0.00282
1382	1	CRABP2	147	10000	156619399	156725608	109.663	0.0336966	rs11264519	0.0005958
84691	7	FAM71F1	345	10000	128299114	128421797	256.491	0.0336966	rs7790478	0.0008354
130026	2	ICA1L	306	10000	203587872	203786708	215.766	0.0336966	rs149163995	0.001792
26798	2	SNORD51	199	10000	206976604	207076674	144.394	0.0336966	rs6715398	0.0006197
100423027	2	MIR4266	265	10000	109880026	109980081	186.926	0.0336966	rs35709286	0.001364
10955	20	SERINC3	120	10000	43074863	43200726	85.0076	0.0337966	rs112469835	0.006213
1236	17	CCR7	77	10000	38660021	38771736	53.8598	0.0337966	rs16965880	0.0007104
91582	22	RPS19BP1	153	10000	39875097	39978860	115.863	0.0337966	rs2413595	0.003109
26173	7	INTS1	345	10000	1459912	1594018	249.808	0.0338966	rs113937341	0.0002031
84215	19	ZNF541	146	10000	47973941	48109113	101.848	0.0339966	rs55800589	0.0005522
8804	1	CREG1	371	10000	167460250	167573056	280.776	0.0339966	rs12096911	0.000627
337977	21	KRTAP21-1	237	10000	32077456	32177696	152.869	0.0339966	rs57369665	0.005112
80072	15	HEXA-AS1	50	10000	72618453	72721129	34.0717	0.0339966	rs62017876	0.001923
83901	17	KRTAP9-8	179	10000	39344269	39445256	118.787	0.0340966	rs78485972	0.003564
2997	19	GYS1	335	10000	49421381	49546610	250.177	0.0340966	rs2230267	4.99e-05
23476	19	BRD4	115	10000	15298300	15441262	83.2748	0.0340966	rs62113852	0.0008331
101927577	2	LOC101927577	194	10000	66874161	66980359	147.422	0.0340966	rs34441555	0.002282
399670	7	RPL13AP17	443	10000	77926558	78038770	334.626	0.0341966	rs1088553	0.0001455
2138	8	EYA1	540	10000	72059667	72324467	385.665	0.0341966	rs1025979	0.0005019
100190938	17	RAMP2-AS1	45	10000	40855946	40963275	28.6315	0.0341966	rs1011157	0.003872
100132735	6	LOC100132735	369	10000	140042209	140231608	278.385	0.0341966	rs9373254	0.002914
54977	3	SLC25A38	308	10000	39374814	39488819	217.681	0.0342966	rs2649759	0.001275
150384	22	GTSE1-AS1	200	10000	46641039	46742557	130.333	0.0342966	rs12165597	0.009158
1442	17	CSH1	255	10000	61922267	62024021	182.759	0.0342966	rs2727308	0.002946
126433	19	FBXO27	528	10000	39464662	39573198	401.41	0.0343966	rs8104428	0.001227
440243	15	GOLGA6L22	55	10000	22686267	22796002	38.9439	0.0343966	rs12910354	0.003478
5792	1	PTPRF	373	10000	43946546	44139343	280.86	0.0343966	rs12023161	0.00206
257236	4	CCDC96	204	10000	6992575	7094728	155.443	0.0343966	rs868489	0.001701
100652739	6	RAET1E-AS1	300	10000	150134633	150290644	217.835	0.0343966	rs9371486	0.003364
10197	17	PSME3	14	10000	40935158	41045777	8.34289	0.0344966	rs1011157	0.003872
100874028	3	SGOL1-AS1	300	10000	20165735	20277919	228.908	0.0344966	rs7616764	0.0004688
9071	13	CLDN10	713	10000	96035852	96282010	529.983	0.0344966	rs9590269	0.0001643
3073	15	HEXA	70	10000	72585777	72718520	46.2881	0.0345965	rs62017876	0.001923
54732	5	TMED9	202	10000	176969212	177073099	158.92	0.0345965	rs111288872	0.0002399
337976	21	KRTAP20-2	154	10000	31957582	32057780	104.233	0.0346965	rs2832973	0.003539
440	7	ASNS	422	10000	97431428	97551854	322.564	0.0346965	rs6465626	0.001141
401983	1	ZNF847P	162	10000	227834732	227935408	120.036	0.0346965	rs2295994	0.001485
79047	19	KCTD15	313	10000	34237750	34356666	227.999	0.0346965	rs8104500	0.001008
100131176	7	WDR86-AS1	271	10000	151056246	151160440	201.386	0.0346965	rs2075001	0.001567
101928516	6	LOC101928516	863	10000	74729166	75450443	636.089	0.0346965	rs55766784	0.0009276
7360	2	UGP2	173	10000	64018097	64168696	133.887	0.0346965	rs6740299	0.002327
2559	5	GABRA6	284	10000	161062657	161179598	217.312	0.0347965	rs10463100	0.002928
3835	16	KIF22	75	10000	29752033	29866706	46.548	0.0347965	rs72483435	0.008113
100302261	16	MIR1910	263	10000	85725226	85825306	204.373	0.0347965	rs400882	0.0006616
256356	3	GK5	426	10000	141826368	141994449	309.517	0.0347965	rs62284572	0.0007942
374355	10	CCDC172	289	10000	118033939	118189541	219.006	0.0348965	rs2568923	0.002981
26123	10	TCTN3	274	10000	97373152	97503900	207.194	0.0348965	rs10786231	0.0001155
286676	3	ILDR1	238	10000	121656169	121791127	174.572	0.0348965	rs6808247	0.0002245
993	3	CDC25A	112	10000	48148667	48279801	73.8728	0.0348965	rs67536946	0.005015
80020	22	FOXRED2	340	10000	36833232	36953148	268.513	0.0348965	rs55946459	0.0004266
387715	10	ARMS2	250	10000	124164178	124266868	194.928	0.0349965	rs2300432	0.0006683
10923	5	SUB1	181	10000	32535604	32654185	135.207	0.0349965	rs12513664	0.002559
11219	23	TREX2	83	10000	152660177	152761945	61.1846	0.0349965	rs933190	0.002737
9524	19	TECR	335	10000	14590378	14726792	243.476	0.0350965	rs4926131	0.00282
100847092	13	MIR548AS	333	10000	103884828	103984848	259.187	0.0350965	rs17360458	0.002851
442720	7	EIF3IP1	201	10000	109549283	109650270	146.936	0.0351965	rs147488703	0.001528
4719	2	NDUFS1	255	10000	206937802	207074243	183.156	0.0351965	rs6715398	0.0006197
1852	23	DUSP9	66	10000	152857896	152966781	46.4787	0.0351965	rs3817718	0.00145
100874151	13	LINC00381	453	10000	74943309	75059296	346.964	0.0351965	rs1931914	0.0005642
157378	8	TMEM65	478	10000	125273158	125434940	361.208	0.0351965	rs59338589	0.001962
440823	22	MIAT	364	10000	27003445	27122440	272.816	0.0351965	rs60204004	0.001927
387638	10	C10orf113	182	10000	21364691	21485488	136.486	0.0352965	rs7090013	0.0006359
9705	8	ST18	642	10000	52973391	53372439	473.68	0.0352965	rs16917461	0.002039
728012	6	MCHR2-AS1	309	10000	100391913	100574295	233.688	0.0352965	rs7760129	0.0003275
28956	1	LAMTOR2	88	10000	155974516	156078301	62.6596	0.0352965	rs915179	0.002852
100500868	12	MIR3913-2	230	10000	69928502	70028602	176.246	0.0353965	rs521033	0.003645
55559	23	HAUS7	91	10000	152663122	152810983	67.9302	0.0353965	rs933190	0.002737
115290	19	FBXO17	430	10000	39382040	39516453	327.423	0.0353965	rs8104428	0.001227
101410542	4	UCHL1-AS1	428	10000	41172090	41308744	317.759	0.0353965	rs1960270	0.004537
56664	5	VTRNA1-1	222	10000	140040860	140140958	150.086	0.0353965	rs2563274	0.004504
55298	11	RNF121	122	10000	71589767	71758643	75.779	0.0353965	rs1939244	0.001007
170626	23	XAGE3	43	10000	52841557	52947119	25.6383	0.0354965	rs190045915	0.002744
84793	1	FOXD2-AS1	196	10000	47847806	47950313	147.006	0.0354965	rs6662189	0.001907
1444	17	CSHL1	230	10000	61936964	62038618	171.526	0.0355964	rs2727308	0.002946
7099	9	TLR4	291	10000	120416452	120529769	218.781	0.0355964	rs1927907	0.001314
100302166	8	MIR1322	415	10000	10632882	10732953	321.02	0.0355964	rs7830431	0.001335
79631	15	EFTUD1	437	10000	82372560	82605104	317.631	0.0355964	rs2134514	0.001226
386758	19	ZNF582-AS1	186	10000	56855044	56960544	134.512	0.0355964	rs2109468	0.0006013
101928266	17	LOC101928266	323	10000	9024384	9132435	228.249	0.0356964	rs12943634	0.0006383
102467003	16	MIR7851	452	10000	85609813	85837681	331.375	0.0356964	rs400882	0.0006616
83900	17	KRTAP9-3	185	10000	39338714	39439706	123.723	0.0357964	rs78485972	0.003564
10409	5	BASP1	272	10000	17166931	17326954	197.256	0.0357964	rs72738689	0.001092
92421	8	CHMP4C	299	10000	82594687	82721748	222.547	0.0357964	rs62514324	0.001212
128977	22	C22orf39	148	10000	19378409	19485755	109.085	0.0357964	rs5746738	0.003579
388512	19	CLEC17A	366	10000	14643895	14771956	268.192	0.0357964	rs4926131	0.00282
51460	3	SFMBT1	465	10000	52887582	53130089	348.702	0.0357964	rs35333155	0.000988
8890	2	EIF2B4	72	10000	27537218	27643324	45.7442	0.0357964	rs79125942	0.0006116
163175	19	LGI4	344	10000	35565416	35676178	249.833	0.0357964	rs111408063	0.0009459
7345	4	UCHL1	347	10000	41208897	41320446	260.672	0.0358964	rs1960270	0.004537
6442	17	SGCA	157	10000	48193365	48303293	111.935	0.0358964	rs2586502	0.001315
65266	17	WNK4	30	10000	40882648	40999084	22.2772	0.0358964	rs1011157	0.003872
391195	1	OR2T33	289	10000	248386153	248487116	181.374	0.0358964	rs4415610	0.001379
100652749	15	SPATA8-AS1	283	10000	97265234	97376567	205.618	0.0358964	rs71396881	0.0001928
6886	1	TAL1	229	10000	47631961	47748007	164.058	0.0359964	rs765861	0.001409
728554	5	LOC728554	32	10000	177252261	177361269	22.4057	0.0359964	rs11742168	0.003493
375295	2	LINC01116	233	10000	177444308	177552302	175.401	0.0359964	rs4893900	0.001422
24147	11	FJX1	156	10000	35589734	35692421	119.184	0.0359964	rs76847144	4.052e-05
79191	16	IRX3	319	10000	54267211	54370378	227.184	0.0359964	rs112058106	0.001614
51193	3	ZNF639	228	10000	178991550	179103320	172.781	0.0359964	rs62410405	0.002947
54984	8	PINX1	666	10000	10572470	10747409	514.606	0.0359964	rs7830431	0.001335
145946	15	SPATA8	279	10000	97276678	97378845	201.959	0.0360964	rs71396881	0.0001928
652991	18	SKOR2	228	10000	44688459	44825554	168.267	0.0360964	rs56269748	0.004631
23032	1	USP33	105	10000	78111673	78275564	67.7676	0.0362964	rs12121287	0.0002082
8658	8	TNKS	592	10000	9363444	9689856	439.458	0.0362964	rs78853604	8.456e-05
81846	11	SBF2	860	10000	9750213	10365754	642.03	0.0362964	rs4909918	0.0006076
3886	17	KRT35	400	10000	39582940	39687392	295.411	0.0363964	rs877459	0.00416
10856	19	RUVBL2	329	10000	49447155	49569182	245.993	0.0363964	rs2230267	4.99e-05
5726	7	TAS2R38	95	10000	141622430	141723573	65.9212	0.0363964	rs3793160	0.003471
26664	19	OR7C1	332	10000	14859985	14960948	244.891	0.0363964	rs7258230	0.00145
953	10	ENTPD1	522	10000	97421535	97687023	395.658	0.0364964	rs10786231	0.0001155
26585	15	GREM1	372	10000	32960204	33076870	281.18	0.0364964	rs12915554	0.0004333
26059	3	ERC2	568	10000	55492335	56552391	361.506	0.0364964	rs9841705	0.00177
102724190	14	LOC102724190	199	10000	77485522	77592534	146.314	0.0364964	rs28453895	0.001097
6097	1	RORC	255	10000	151728546	151854348	189.326	0.0364964	rs10888446	0.0006295
8744	19	TNFSF9	276	10000	6481009	6585939	191.128	0.0365963	rs2547437	0.0003875
10556	10	RPP30	321	10000	92581708	92718312	244.383	0.0366963	rs7080463	0.002565
27123	4	DKK2	326	10000	107792958	108007453	243.237	0.0366963	rs373539	0.002129
83953	1	FCAMR	163	10000	207081311	207193970	122.878	0.0367963	rs13190	0.00154
729234	2	FAHD2CP	59	10000	96626298	96738884	36.8373	0.0367963	rs7563714	0.002615
79400	15	NOX5	228	10000	69172838	69399501	161.886	0.0368963	rs2650980	0.0009885
54665	1	RSBN1	185	10000	114254453	114405070	132.106	0.0368963	rs12750414	0.002438
729288	17	ZNF286B	202	10000	18511741	18635572	150.695	0.0368963	rs6502665	0.001896
6863	7	TAC1	484	10000	97311270	97419784	355.762	0.0368963	rs80187530	0.001929
10420	1	TESK2	341	10000	45759554	46006840	246.108	0.0369963	rs11211128	0.002626
102723448	3	LOC102723448	198	10000	15430	116175	149.554	0.0369963	rs1516321	0.0005037
23589	16	CARHSP1	418	10000	8896798	9012869	318.312	0.0369963	rs2304465	0.000431
7122	22	CLDN5	216	10000	19460546	19562860	163.07	0.0369963	rs2073735	0.003713
340273	7	ABCB5	684	10000	20605244	20846637	502.878	0.0370963	rs7785407	0.001078
84516	16	DCTN5	168	10000	23602686	23735068	117.494	0.0370963	rs369807	0.004333
100126341	23	MIR891A	153	10000	145059311	145159390	114.126	0.0371963	rs6626075	0.002662
144699	12	FBXL14	368	10000	1625158	1753331	240.596	0.0371963	rs11061817	0.001001
7225	11	TRPC6	787	10000	101272294	101504659	606.548	0.0372963	rs4474404	0.0008872
401207	5	C5orf63	114	10000	126328249	126459184	72.0339	0.0372963	rs6892168	0.006998
100129931	4	LOC100129931	241	10000	6982280	7097958	181.644	0.0372963	rs868489	0.001701
267020	22	ATP5L2	299	10000	42985808	43086607	227.126	0.0373963	rs74279208	0.001129
285954	7	INHBA-AS1	263	10000	41683513	41868976	196.411	0.0373963	rs12701936	0.002475
373861	17	HILS1	143	10000	48198788	48299837	103.953	0.0373963	rs2586502	0.001315
5347	16	PLK1	138	10000	23640200	23751688	97.8186	0.0374963	rs369807	0.004333
84449	19	ZNF333	381	10000	14750869	14881772	293.138	0.0374963	rs4808306	0.0006184
468	22	ATF4	148	10000	39866563	39968691	109.13	0.0375962	rs2413595	0.003109
9696	1	CROCC	196	10000	17198444	17349474	141.92	0.0375962	rs12724029	0.001356
57545	4	CC2D2A	447	10000	15421488	15653180	335.212	0.0375962	rs4698386	0.0003629
54517	7	PUS7	453	10000	105046959	105212685	310.641	0.0375962	rs3847071	0.0008161
84313	17	VPS25	35	10000	40875453	40981618	22.2772	0.0376962	rs1011157	0.003872
153527	5	ZMAT2	212	10000	140030031	140136239	143.856	0.0376962	rs2563274	0.004504
100128977	17	MAPT-AS1	822	10000	43870721	44022879	437.737	0.0376962	rs139644700	0.001404
2	12	A2M	285	10000	9170303	9318558	209.999	0.0376962	rs55933766	0.001871
387111	6	LINC00222	282	10000	109022856	109141145	209.696	0.0377962	rs12197004	0.001933
100885796	3	SLC9A9-AS1	220	10000	143011087	143115913	168.962	0.0377962	rs78805441	0.001782
9271	12	PIWIL1	431	10000	130772432	130906877	314.663	0.0377962	rs1496858	0.0004586
5800	12	PTPRO	494	10000	15425190	15801265	360.917	0.0378962	rs11056535	0.0004083
23373	19	CRTC1	386	10000	18744424	18943143	281.879	0.0378962	rs3795027	0.00157
162540	17	SPPL2C	552	10000	43872255	43974438	291.916	0.0378962	rs112605802	0.008763
83899	17	KRTAP9-2	218	10000	39332899	39433904	142.649	0.0378962	rs78485972	0.003564
7786	12	MAP3K12	103	10000	53824275	53943444	73.8269	0.0378962	rs784566	0.00283
6726	1	SRP9	342	10000	225915514	226028168	255.535	0.0379962	rs4653432	0.0008127
5394	1	EXOSC10	110	10000	11076675	11209938	72.3647	0.0379962	rs1148482	0.006361
5080	11	PAX6	153	10000	31756339	31889509	114.153	0.0379962	rs2071754	0.003244
4237	1	MFAP2	161	10000	17250998	17358081	121.417	0.0380962	rs12724029	0.001356
55295	19	KLHL26	305	10000	18697837	18831302	228.973	0.0380962	rs3795027	0.00157
151648	3	SGOL1	341	10000	20152084	20277724	256.225	0.0380962	rs7616764	0.0004688
100861520	7	POU6F2-AS1	249	10000	39394197	39495945	167.192	0.0380962	rs74334503	0.002152
400759	1	GBP1P1	345	10000	89823237	89940493	242.659	0.0380962	rs4298713	0.00324
9254	3	CACNA2D2	184	10000	50350043	50591675	122.527	0.0380962	rs2301639	0.002826
64976	22	MRPL40	150	10000	19370035	19473596	113.578	0.0380962	rs5746738	0.003579
64943	3	NT5DC2	140	10000	52508384	52619093	93.6702	0.0381962	rs13066389	0.00392
196374	12	KRT78	306	10000	53182745	53292778	224.084	0.0381962	rs4438128	0.001553
124817	17	CNTD1	26	10000	40900853	41013605	15.66	0.0381962	rs1011157	0.003872
54460	1	MRPS21	224	10000	150216261	150331414	156.679	0.0381962	rs1694374	0.004794
102466721	23	MIR892C	114	10000	145024267	145124344	81.8037	0.0381962	rs73237967	0.00049
51347	12	TAOK3	445	10000	118537605	118860750	306.025	0.0381962	rs61943404	0.007087
100132476	17	KRTAP4-7	340	10000	39190458	39291396	238.134	0.0382962	rs1846042	0.002063
2941	6	GSTA4	281	10000	52792745	52910178	212.268	0.0384962	rs553609	0.002299
3437	10	IFIT3	160	10000	91037575	91150725	117.306	0.0384962	rs61853125	0.000363
677846	21	SNORA80A	200	10000	33699495	33799631	140.944	0.0384962	rs8132233	0.0005766
84064	18	HDHD2	246	10000	44583780	44726871	169.716	0.0384962	rs72909271	0.005692
123228	15	SENP8	79	10000	72356598	72483311	45.0249	0.0384962	rs60035176	0.005095
349136	7	WDR86	348	10000	151028206	151157791	244.489	0.0385961	rs2075001	0.001567
414243	10	LINC00595	246	10000	79977084	80089970	174.043	0.0386961	rs113867549	0.0004707
4335	17	MNT	261	10000	2237353	2354258	187.367	0.0387961	rs2447100	0.0007875
440957	3	SMIM4	132	10000	52520620	52624586	87.979	0.0387961	rs13066389	0.00392
85291	17	KRTAP4-2	207	10000	39283697	39384460	135.66	0.0388961	rs1846042	0.002063
143471	18	PSMA8	224	10000	23663815	23823319	157.508	0.0388961	rs11874776	0.002559
642402	15	GOLGA6L17P	58	10000	82754002	83245272	37.7626	0.0388961	rs803705	0.001507
79999	17	LOC79999	22	10000	19072694	19177043	13.4609	0.0389961	rs72836765	0.00946
5644	7	PRSS1	196	10000	142407318	142510927	137.792	0.0389961	rs28706856	0.002548
100128164	3	LOC100128164	234	10000	169611771	169734522	163.322	0.0390961	rs12636720	0.001162
1958	5	EGR1	153	10000	137751180	137855004	113.008	0.0390961	rs11750375	0.003217
406901	10	MIR107	279	10000	91302503	91402584	201.693	0.0390961	rs7073802	0.0004136
6729	14	SRP54	478	10000	35402103	35548773	358.303	0.0390961	rs8006908	0.003746
10595	16	ERN2	164	10000	23651625	23774821	118.594	0.0390961	rs369807	0.004333
102465468	17	MIR6781	14	10000	40925897	41025961	8.34289	0.0391961	rs1011157	0.003872
10068	11	IL18BP	85	10000	71659957	71763965	46.734	0.0391961	rs1939244	0.001007
8743	3	TNFSF10	368	10000	172173297	172291297	273.403	0.0391961	rs62281228	0.001622
1179	1	CLCA1	357	10000	86884525	87015974	262.883	0.0392961	rs1321692	0.001802
338579	10	ANKRD30BP3	282	10000	45600109	45731489	185.413	0.0392961	rs111634827	0.003921
102465464	16	MIR6775	438	10000	87818197	87918266	314.788	0.0392961	rs12927136	0.0004213
100500903	12	MIR3913-1	230	10000	69928501	70028603	176.246	0.0392961	rs521033	0.003645
79747	6	ADGB	641	10000	146870135	147186597	460.137	0.0392961	rs2274171	0.0001401
730971	4	FLJ36777	310	10000	7049150	7155103	224.006	0.0393961	rs868489	0.001701
9342	22	SNAP29	254	10000	21163291	21295501	171.304	0.0393961	rs178051	0.001168
100286844	12	BCDIN3D-AS1	222	10000	50172325	50284937	158.946	0.0394961	rs297923	0.0004887
84069	1	PLEKHN1	267	10000	851876	960484	198.234	0.0394961	rs4970462	0.0005975
11185	7	INMT	240	10000	30741750	30847218	178.455	0.0394961	rs255131	0.0009716
3656	3	IRAK2	475	10000	10156562	10335427	350.261	0.039596	rs27498	0.0009375
100874168	13	LINC00433	437	10000	89143083	89247764	329.046	0.039596	rs9583397	0.002546
2013	16	EMP2	550	10000	10572278	10724539	394.409	0.039696	rs79687962	0.001211
100126337	23	MIR509-3	93	10000	146291169	146391244	61.7813	0.039696	rs6626861	0.0007736
56662	5	VTRNA1-3	218	10000	140055743	140155831	143.5	0.039796	rs2563274	0.004504
55209	3	SETD5	274	10000	9389383	9569838	203.944	0.039796	rs73126664	0.001229
4857	14	NOVA1	272	10000	26865088	27116960	184.381	0.039796	rs7140993	0.004177
729178	6	STXBP5-AS1	602	10000	147112524	147575750	450.301	0.039896	rs2274171	0.0001401
151300	2	LINC00608	50	10000	219791005	219892644	35.2121	0.039996	rs422433	0.001662
401164	4	LINC01060	918	10000	189326731	189573062	618.2	0.039996	rs55838645	0.001023
9129	1	PRPF3	307	10000	150243927	150375704	213.386	0.039996	rs1694374	0.004794
283375	12	SLC39A5	78	10000	56573819	56681629	45.5823	0.039996	rs76151170	0.009363
341405	12	ANKRD33	249	10000	52231792	52335505	177.476	0.040096	rs77194257	0.0005078
9569	7	GTF2IRD1	296	10000	73818119	74066920	207.735	0.040096	rs56166204	4.046e-05
100130148	17	MAPT-IT1	617	10000	43923148	44026164	324.76	0.040196	rs139644700	0.001404
8908	23	GYG2	231	10000	2696862	2850861	171.526	0.040196	rs5939351	0.002198
9615	9	GDA	577	10000	74679510	74917140	429.766	0.040296	rs4327921	4.437e-05
93624	4	TADA2B	236	10000	6995155	7109677	175.225	0.040296	rs868489	0.001701
400456	15	LINC01197	273	10000	95772518	95920329	197.538	0.040296	rs28360674	0.003332
54471	22	MIEF1	162	10000	39848283	39964137	118.297	0.040296	rs2413595	0.003109
57057	7	TBX20	351	10000	35192041	35343711	244.569	0.040396	rs2532197	0.002433
574514	23	MIR509-1	93	10000	146290277	146390368	61.7813	0.040396	rs6626861	0.0007736
26610	11	ELP4	376	10000	31481275	31856073	252.083	0.040396	rs2071754	0.003244
3598	23	IL13RA2	118	10000	114188537	114302207	72.7345	0.040396	rs2310840	0.009197
5654	10	HTRA1	422	10000	124171040	124324424	307.848	0.040496	rs2300432	0.0006683
83641	10	FAM107B	686	10000	14510555	14866896	452.277	0.040496	rs2609824	0.001242
574513	23	MIR508	112	10000	146268430	146368545	73.5657	0.040496	rs6626861	0.0007736
6565	3	SLC15A2	374	10000	121563170	121713034	252.614	0.0405959	rs9289185	0.002266
5295	5	PIK3R1	315	10000	67461583	67647649	224.919	0.0405959	rs706711	0.00147
64506	15	CPEB1	223	10000	83161950	83366767	156.556	0.0405959	rs803705	0.001507
285195	3	SLC9A9	823	10000	142934063	143617373	512.699	0.0406959	rs78275690	0.0006755
79728	16	PALB2	165	10000	23564482	23702678	117.494	0.0407959	rs369807	0.004333
170627	23	XAGE5	37	10000	52791227	52897322	20.2053	0.0407959	rs190045915	0.002744
7053	20	TGM3	429	10000	2226612	2371725	303.855	0.0407959	rs62192865	0.001661
144233	12	BCDIN3D	220	10000	50179825	50286912	159.156	0.0407959	rs297923	0.0004887
80273	4	GRPEL1	253	10000	7011779	7119800	188.026	0.0408959	rs868489	0.001701
8082	12	SSPN	297	10000	26298268	26437708	214.995	0.0408959	rs75859481	0.002187
9635	1	CLCA2	420	10000	86839768	86972240	299.396	0.0408959	rs1321692	0.001802
23001	4	WDFY3	216	10000	85540692	85937544	144.94	0.0409959	rs7440827	0.003802
100996569	9	NAMA	259	10000	102067621	102187539	182.654	0.0409959	rs12555122	0.003265
65989	6	DLK2	124	10000	43368089	43474370	88.991	0.0410959	rs9472049	0.005075
9048	1	ARTN	141	10000	44348991	44452912	98.5173	0.0410959	rs2428851	0.002677
100422896	4	MIR3140	44	10000	153360478	153460568	25.2762	0.0411959	rs10021011	0.008723
100128494	11	LOC100128494	91	10000	71675336	71781956	49.9128	0.0412959	rs1939244	0.001007
3669	15	ISG20	363	10000	89132038	89248879	269.87	0.0413959	rs4545794	0.002245
54937	13	SOHLH2	491	10000	36692344	36838752	322.818	0.0413959	rs56154793	0.001572
348825	3	TPRXL	329	10000	13928806	14157481	223.962	0.0414959	rs2733560	0.004837
4702	9	NDUFA8	273	10000	124856337	124972098	203.229	0.0414959	rs72767788	3.12e-06
440556	1	LINC00982	292	10000	2926180	3034289	198.199	0.0414959	rs2981890	0.0001325
692208	17	SNORD91B	229	10000	2182418	2282504	157.051	0.0415958	rs2447100	0.0007875
100126301	23	MIR509-2	93	10000	146290277	146390368	61.7813	0.0417958	rs6626861	0.0007736
100506084	17	ARL17B	223	10000	44326912	44489134	137.696	0.0417958	rs116948608	0.005263
100151643	21	KRTAP20-4	160	10000	31942945	32043169	108.704	0.0418958	rs2832973	0.003539
8419	3	BFSP2	440	10000	133068838	133244056	304.521	0.0418958	rs9289448	0.000429
154754	7	PRSS3P2	194	10000	142428756	142532399	137.211	0.0418958	rs28706856	0.002548
80059	2	LRRTM4	643	10000	76924849	77799502	404.62	0.0419958	rs58500924	5.992e-05
26058	2	GIGYF2	571	10000	233512014	233775289	406.651	0.0419958	rs4973050	0.0004816
9459	23	ARHGEF6	138	10000	135697711	135913503	95.6784	0.0420958	rs4829848	0.004236
148523	1	CIART	189	10000	150205228	150309501	128.763	0.0420958	rs1694374	0.004794
64599	7	GIGYF1	129	10000	100227129	100336870	81.0531	0.0420958	rs221798	0.00637
158787	23	RIBC1	20	10000	53399804	53508068	10.5426	0.0420958	rs57928918	0.01874
57654	4	UVSSA	444	10000	1291103	1431837	319.992	0.0421958	rs71614975	0.001551
51377	1	UCHL5	107	10000	192931495	193079237	69.1831	0.0421958	rs10801174	0.005552
8243	23	SMC1A	29	10000	53351069	53499677	12.466	0.0421958	rs139353316	0.0124
388436	17	LOC388436	22	10000	19072694	19177043	13.4609	0.0422958	rs72836765	0.00946
389072	2	PLEKHM3	495	10000	208636011	208940284	345.382	0.0422958	rs10932232	0.0004068
692207	17	SNORD91A	231	10000	2183572	2283664	163.054	0.0422958	rs2447100	0.0007875
102557615	5	CTB-7E3.1	258	10000	166282226	166403375	178.525	0.0423958	rs10462963	0.000441
57186	20	RALGAPA2	210	10000	20320271	20743266	149.862	0.0423958	rs2180670	0.002972
144501	12	KRT80	397	10000	52512779	52635784	276.357	0.0423958	rs4343072	0.001412
5645	7	PRSS2	188	10000	142429907	142531378	130.865	0.0423958	rs28706856	0.002548
11342	3	RNF13	256	10000	149480474	149729925	184.413	0.0424958	rs3911491	0.0008519
7079	3	TIMP4	181	10000	12144567	12250851	125.13	0.0424958	rs78392478	0.00687
283404	12	LINC00592	366	10000	52554713	52667597	254.061	0.0425957	rs4343072	0.001412
9942	3	XYLB	399	10000	38338250	38506467	271.807	0.0425957	rs75221584	0.0009222
386685	21	KRTAP10-12	471	10000	46067086	46167959	333.3	0.0425957	rs2838649	0.0001666
4956	8	ODF1	430	10000	103513847	103623245	304.191	0.0426957	rs55859825	0.0009257
574512	23	MIR507	120	10000	146262501	146362595	79.6191	0.0426957	rs6626861	0.0007736
55193	3	PBRM1	317	10000	52529367	52769866	187.86	0.0426957	rs13066389	0.00392
11184	19	MAP4K1	138	10000	39028279	39158675	97.4757	0.0427957	rs113579185	0.004087
221656	6	KDM1B	365	10000	18105618	18274084	265.108	0.0427957	rs4588678	0.001258
284009	17	LOC284009	208	10000	2260274	2368730	145.632	0.0427957	rs2447100	0.0007875
83595	8	SOX7	306	10000	10531277	10638084	223.772	0.0427957	rs9650657	0.002478
10777	3	ARPP21	411	10000	35630665	35885988	308.068	0.0427957	rs9859804	0.0004267
124512	17	METTL23	157	10000	74672911	74779962	107.336	0.0427957	rs2286592	0.005051
6427	17	SRSF2	152	10000	74680196	74783493	107.336	0.0428957	rs2286592	0.005051
29896	7	TRA2A	233	10000	23494400	23621660	171.89	0.0428957	rs62468797	0.001993
100126302	23	MIR450B	82	10000	133624214	133724292	58.3517	0.0429957	rs34119378	0.001134
51204	17	TACO1	72	10000	61628230	61735725	42.6417	0.0429957	rs187027609	0.0009192
83593	1	RASSF5	342	10000	206630862	206812616	245.583	0.0429957	rs79670099	0.0008985
81875	1	ISG20L2	153	10000	156642412	156747705	111.453	0.0429957	rs11264519	0.0005958
10716	2	TBR1	131	10000	162222619	162331573	94.3097	0.0430957	rs72877969	0.004915
56663	5	VTRNA1-2	221	10000	140048510	140148598	149.682	0.0430957	rs2563274	0.004504
8620	12	NPFF	93	10000	53850473	53951422	63.2771	0.0430957	rs784566	0.00283
1421	2	CRYGD	403	10000	208936330	209039313	296.564	0.0430957	rs10932238	0.0005357
6474	3	SHOX2	216	10000	157763799	157873952	148.076	0.0431957	rs35254732	0.003913
3856	12	KRT8	408	10000	53240970	53393650	287.128	0.0432957	rs2682296	0.001156
1621	9	DBH	436	10000	136451484	136574466	301.42	0.0432957	rs76602780	0.001463
60675	3	PROK2	300	10000	71770805	71884357	216.596	0.0432957	rs1447897	0.002457
4012	5	LNPEP	360	10000	96221345	96415115	234.991	0.0432957	rs55767008	6.021e-05
267010	22	RNU12	275	10000	42961250	43061399	200.12	0.0432957	rs74279208	0.001129
728402	6	TPI1P3	133	10000	116309893	116411107	90.8526	0.0433957	rs4946134	0.00245
407004	17	MIR22	228	10000	1567196	1667281	157.688	0.0433957	rs1057355	0.0004467
3363	10	HTR7	467	10000	92450575	92667671	337.655	0.0433957	rs11186320	0.002275
100507201	2	LOC100507201	325	10000	81638482	81744070	214.409	0.0434957	rs60776347	0.007472
1160	5	CKMT2	228	10000	80479138	80612217	155.95	0.0434957	rs11958318	0.004403
574511	23	MIR506	120	10000	146262237	146362361	79.6191	0.0434957	rs6626861	0.0007736
28958	17	COA3	24	10000	40899635	41000743	15.66	0.0434957	rs1011157	0.003872
401024	2	FSIP2	367	10000	186553354	186748016	254.333	0.0435956	rs1075257	0.003929
23233	2	EXOC6B	874	10000	72356443	73103177	629.488	0.0435956	rs11675264	0.0005164
5094	12	PCBP2	116	10000	53795885	53924946	77.2095	0.0435956	rs784566	0.00283
100288527	8	REXO1L2P	34	10000	86789093	86890171	21.5247	0.0435956	rs2980372	0.006494
11320	2	MGAT4A	299	10000	99185568	99397589	216.063	0.0437956	rs10202643	3.414e-05
100	20	ADA	233	10000	43198162	43330376	173.331	0.0437956	rs2299695	0.0007707
4864	18	NPC1	201	10000	21061462	21216581	144.005	0.0437956	rs80094939	0.000136
2783	7	GNB2	121	10000	100221362	100326792	81.0531	0.0438956	rs221798	0.00637
10057	3	ABCC5	528	10000	183587723	183785727	380.949	0.0439956	rs1000952	0.0008907
89766	21	UMODL1	740	10000	43433067	43613105	505.971	0.0439956	rs220232	0.000492
54518	10	APBB1IP	636	10000	26677265	26906732	408.58	0.0440956	rs17528774	0.002852
10643	7	IGF2BP3	317	10000	23299827	23559995	227.081	0.0440956	rs62468797	0.001993
203413	23	CT83	221	10000	115542852	115644194	162.307	0.0440956	rs2032525	0.0003998
5310	16	PKD1	179	10000	2088710	2235899	121.57	0.0440956	rs2078282	3.257e-05
151	2	ADRA2B	58	10000	96728622	96831984	32.0708	0.0441956	rs1168970	0.01105
115294	8	PCMTD1	480	10000	52680134	52861746	330.813	0.0441956	rs10112086	0.006357
337985	21	KRTAP20-3	180	10000	31965182	32065455	120.07	0.0442956	rs2832973	0.003539
8702	3	B4GALT4	367	10000	118880588	119009752	258.579	0.0442956	rs13069460	0.0001528
23438	5	HARS2	202	10000	140021010	140128903	133.44	0.0442956	rs778592	0.006242
10485	1	C1orf61	152	10000	156324054	156449184	110.577	0.0442956	rs1109751	0.0008789
10113	2	PREB	126	10000	27303624	27407542	88.8191	0.0442956	rs12470752	0.002047
84848	23	MIR503HG	87	10000	133627406	133730660	58.3517	0.0442956	rs34119378	0.001134
6121	1	RPE65	343	10000	68844506	68965642	249.279	0.0443956	rs17130675	0.002014
100506190	9	LINC00963	325	10000	132200938	132325965	238.714	0.0443956	rs1721643	0.0001752
100289673	5	LOC100289673	187	10000	109168882	109271200	131.665	0.0443956	rs36811	0.002696
11081	12	KERA	242	10000	91394270	91502131	165.798	0.0444956	rs4259884	0.004393
5315	15	PKM	81	10000	72441369	72573727	50.1397	0.0445955	rs16956661	0.005671
90871	9	TMEM261	246	10000	7746490	7849799	168.365	0.0445955	rs9407383	0.0008974
79035	12	NABP2	69	10000	56568124	56673638	39.2144	0.0445955	rs76151170	0.009363
400120	13	SERTM1	173	10000	37198048	37321975	125.04	0.0446955	rs649372	0.001695
9884	17	LRRC37A	238	10000	44322496	44465160	143.125	0.0446955	rs116948608	0.005263
115584	16	SLC5A11	300	10000	24807183	24972949	215.127	0.0446955	rs7187878	0.002653
27018	23	NGFRAP1	62	10000	102581250	102683092	41.2253	0.0447955	rs1045761	0.005502
10484	14	SEC23A	421	10000	39451122	39622437	318.006	0.0447955	rs12586307	0.001677
727910	17	TLCD2	222	10000	1556083	1663662	157.688	0.0447955	rs1057355	0.0004467
51107	1	APH1A	169	10000	150187798	150291609	112.627	0.0447955	rs1694374	0.004794
8689	17	KRT36	389	10000	39592387	39696116	272.474	0.0447955	rs877459	0.00416
51666	7	ASB4	372	10000	95065212	95219543	257.616	0.0448955	rs113706540	5.3e-05
29919	18	C18orf8	189	10000	21033433	21161771	128.982	0.0448955	rs11659196	0.001874
2498	2	FTH1P3	86	10000	27565489	27666443	47.1823	0.0448955	rs77005271	0.007025
101927410	18	LOC101927410	364	10000	10611929	10716884	261.248	0.0449955	rs480802	0.001826
84033	1	OBSCN	466	10000	228345830	228616575	334.457	0.0449955	rs11589762	0.002194
8941	2	CDK5R2	47	10000	219774349	219876877	26.5441	0.0449955	rs422433	0.001662
283403	12	C12orf80	355	10000	52549364	52654639	247.715	0.0449955	rs4343072	0.001412
337975	21	KRTAP20-1	166	10000	31938773	32038944	104.284	0.0449955	rs2832973	0.003539
197322	16	ACSF3	588	10000	89110216	89272254	422.464	0.0449955	rs117098882	0.0006255
3084	8	NRG1	721	10000	31447267	32672558	448.056	0.0450955	rs12550153	0.0004644
51149	5	C5orf45	214	10000	179214265	179335840	147.484	0.0450955	rs4700700	0.00117
57210	8	SLC45A4	403	10000	142167264	142314728	284.431	0.0450955	rs78622464	0.001174
100289511	14	LOC100289511	191	10000	70182999	70284430	124.426	0.0450955	rs12431918	0.005911
11254	23	SLC6A14	232	10000	115517746	115642625	167.634	0.0451955	rs2032525	0.0003998
2626	8	GATA4	523	10000	11511716	11667509	376.518	0.0451955	rs11250157	0.0007388
3746	11	KCNC1	275	10000	17707494	17854602	196.576	0.0452955	rs2158395	0.001083
640	8	BLK	572	10000	11301520	11472108	402.536	0.0452955	rs28700987	0.001003
102465494	3	MIR6823	35	10000	48537393	48637454	21.9328	0.0453955	rs2532848	0.001724
123606	15	NIPA1	327	10000	22993278	23136843	228.836	0.0453955	rs9744401	0.0002378
27063	10	ANKRD1	309	10000	92621856	92731032	212.119	0.0453955	rs113673027	0.003719
51319	3	RSRC1	463	10000	157777840	158312624	328.778	0.0454955	rs12496934	0.004837
554214	23	MIR450A1	83	10000	133624370	133724461	58.3517	0.0455954	rs34119378	0.001134
29999	7	FSCN3	179	10000	127183688	127291851	122.852	0.0455954	rs806180	0.000542
221037	10	JMJD1C	513	10000	64876980	65275761	338.509	0.0456954	rs35506078	0.002346
100507443	2	LOC100507443	527	10000	208933852	209071486	377.548	0.0456954	rs7570969	0.000416
139735	23	ZFP92	104	10000	152633780	152737086	73.9189	0.0456954	rs933190	0.002737
3769	2	KCNJ13	222	10000	233580511	233691275	147.136	0.0457954	rs113677746	0.00548
55720	17	TSR1	259	10000	2175981	2290678	174.861	0.0457954	rs2447100	0.0007875
100169989	2	DBIL5P2	101	10000	63294985	63396677	72.7045	0.0457954	rs13002109	0.003826
56893	1	UBQLN4	109	10000	155955091	156073516	71.9167	0.0457954	rs35997354	0.003176
57691	6	KIAA1586	126	10000	56861329	56970037	81.7518	0.0457954	rs57879538	0.002019
84897	11	TBRG1	62	10000	124442741	124555822	43.368	0.0457954	rs7396525	0.001387
7290	22	HIRA	317	10000	19268223	19469219	225.614	0.0458954	rs5746738	0.003579
100500841	17	MIR3678	215	10000	73352149	73452243	146.587	0.0458954	rs113822077	0.0005702
100507073	2	LOC100507073	458	10000	66751161	66972720	318.04	0.0458954	rs34441555	0.002282
100133308	10	RSU1P2	283	10000	45544923	45700044	186.363	0.0458954	rs111634827	0.003921
3028	23	HSD17B10	20	10000	53408205	53511323	10.5426	0.0459954	rs57928918	0.01874
401014	2	TEX41	664	10000	145375533	145884291	481.007	0.0459954	rs62169565	0.000224
79442	3	LRRC2	400	10000	46506877	46658040	287.024	0.0459954	rs11714743	0.0009496
80012	3	PHC3	261	10000	169755367	169949537	172.552	0.0459954	rs10936613	0.00553
51512	22	GTSE1	267	10000	46642637	46776707	166.24	0.0460954	rs12165597	0.009158
53947	22	A4GALT	558	10000	43038126	43166876	394.59	0.0460954	rs732336	0.001537
79183	20	TTPAL	133	10000	43054525	43173244	87.029	0.0460954	rs73284583	0.007445
163351	1	GBP6	372	10000	89779435	89903719	259.308	0.0460954	rs4298713	0.00324
196394	12	AMN1	385	10000	31774070	31932108	266.904	0.0461954	rs7485047	0.0004087
664617	23	MIR542	85	10000	133625370	133725467	58.3517	0.0461954	rs34119378	0.001134
127124	1	ATP6V1G3	282	10000	198442351	198560075	196.898	0.0461954	rs1536319	9.078e-05
8678	17	BECN1	18	10000	40912149	41026310	8.34289	0.0462954	rs1011157	0.003872
117583	2	PARD3B	701	10000	205360515	206534886	430.229	0.0462954	rs62171590	0.0002597
5972	1	REN	228	10000	204073943	204185465	156.325	0.0463954	rs12092152	0.001184
353332	21	KRTAP12-1	459	10000	46051490	46152078	321.193	0.0463954	rs2838649	0.0001666
4118	2	MAL	49	10000	95641399	95769737	27.0975	0.0464954	rs4241315	0.007353
2114	21	ETS2	372	10000	40127230	40246878	266.676	0.0465953	rs1209952	0.0001469
729920	7	ISPD	567	10000	16077151	16510947	388.462	0.0465953	rs2389640	0.0004839
6218	15	RPS17	81	10000	83155500	83259295	56.5579	0.0465953	rs803705	0.001507
100874309	17	EPN2-IT1	54	10000	19124705	19227701	30.853	0.0466953	rs72836765	0.00946
10248	7	POP7	127	10000	100253675	100355123	80.2999	0.0466953	rs221798	0.00637
374986	1	FAM73A	117	10000	78195308	78395225	76.5965	0.0466953	rs12121287	0.0002082
23248	1	RPRD2	555	10000	150286989	150499041	374.082	0.0466953	rs13374465	0.00176
100505624	2	GTF3C2-AS1	65	10000	27508408	27610670	38.7891	0.0466953	rs79125942	0.0006116
135250	6	RAET1E	237	10000	150154510	150267195	150.422	0.0466953	rs4870054	0.004751
257203	21	DSCR9	193	10000	38530803	38644037	133.36	0.0469953	rs2835680	0.002979
100422847	23	MIR514B	96	10000	146281668	146381748	61.7813	0.0469953	rs6626861	0.0007736
196996	15	GRAMD2	81	10000	72402146	72540136	48.754	0.0469953	rs10514	0.006698
51186	23	WBP5	69	10000	102561379	102663397	41.2253	0.0470953	rs1045761	0.005502
84624	6	FNDC1	758	10000	159540428	159743140	534.179	0.0470953	rs479397	0.002304
7850	2	IL1R2	326	10000	102558305	102694884	229.14	0.0471953	rs2110564	0.002846
202181	5	LOC202181	273	10000	176995500	177149278	193.857	0.0472953	rs111288872	0.0002399
96626	2	LIMS3	2	10000	111153459	111280652	4.93816	0.0472953	rs115324449	0.02627
79630	1	C1orf54	184	10000	150195182	150303335	127.881	0.0472953	rs1694374	0.004794
5920	11	RARRES3	103	10000	63254272	63363930	69.8145	0.0473953	rs56023335	0.0003124
93986	7	FOXP2	803	10000	113676364	114383827	577.712	0.0473953	rs656172	0.0003348
150921	2	TCF23	150	10000	27321944	27425819	108.67	0.0473953	rs184091990	0.001399
4000	1	LMNA	208	10000	156002336	156159880	139.16	0.0474953	rs915179	0.002852
9402	22	GRAP2	160	10000	40247085	40419346	115.269	0.0474953	rs137975	0.00177
693221	17	MIR636	144	10000	74682531	74782630	97.274	0.0475952	rs2286588	0.006039
151195	2	CCNYL1	295	10000	208526263	208670896	195.826	0.0475952	rs2551911	0.0001495
6430	14	SRSF5	201	10000	70183828	70288722	130.055	0.0475952	rs12431918	0.005911
2160	4	F11	326	10000	187137117	187260835	229.432	0.0475952	rs4253429	0.002034
64433	7	LINC00244	258	10000	156283184	156383795	171.072	0.0476952	rs11972269	4.625e-05
26788	16	SNORD60	123	10000	2155023	2255106	85.0141	0.0476952	rs2078282	3.257e-05
51166	4	AADAT	291	10000	170931372	171061538	203.924	0.0477952	rs11732383	0.003134
11188	3	NISCH	144	10000	52439523	52577088	93.5996	0.0478952	rs13066389	0.00392
653160	1	LOC653160	69	10000	35391299	35494307	33.7499	0.0478952	rs10158928	0.01109
283987	17	HID1	121	10000	72896838	73018900	86.1615	0.0478952	rs7503218	0.001448
142827	10	C10orf129	430	10000	96903956	97038686	308.956	0.0478952	rs36037322	0.001223
100506144	1	ZMYM6NB	74	10000	35397126	35500948	38.9512	0.0479952	rs10158928	0.01109
84504	10	NKX6-2	265	10000	134548319	134649537	177.82	0.0480952	rs7901426	0.001051
147081	17	CRHR1-IT1	356	10000	43666340	43773595	190.417	0.0480952	rs149553060	0.005372
79993	5	ELOVL7	359	10000	59997615	60190101	250.064	0.0481952	rs13155641	0.002492
407046	1	MIR9-1	123	10000	156340132	156440221	86.864	0.0481952	rs1109751	0.0008789
246744	17	STH	484	10000	44026615	44127060	238.483	0.0481952	rs113007864	0.001939
100616195	16	MIR4718	226	10000	12764177	12864228	154.188	0.0482952	rs59324325	0.003876
11031	18	RAB31	803	10000	9658227	9912553	519.432	0.0482952	rs29197	0.0001907
4678	1	NASP	208	10000	45999659	46134578	131.139	0.0483952	rs56071727	0.003863
9509	5	ADAMTS2	990	10000	178487851	178822431	632.984	0.0483952	rs163489	3.328e-05
729013	11	ZBED5-AS1	234	10000	10829763	10950823	164.648	0.0483952	rs12363771	0.001387
8639	17	AOC3	36	10000	40953200	41060147	20.4294	0.0484952	rs1011157	0.003872
9848	4	MFAP3L	353	10000	170857747	170997429	249.587	0.0485951	rs9684599	0.001428
574505	23	MIR450A2	84	10000	133624537	133724637	58.3517	0.0485951	rs34119378	0.001134
55020	22	TTC38	251	10000	46613860	46739905	159.924	0.0485951	rs12165597	0.009158
100302222	23	MIR1911	168	10000	113947743	114047823	84.3892	0.0485951	rs2428706	0.01902
10193	12	RNF41	70	10000	56546287	56665753	45.2694	0.0486951	rs76151170	0.009363
90187	20	EMILIN3	160	10000	39938605	40045498	113.837	0.0487951	rs113079831	0.002575
56965	15	PARP6	75	10000	72483521	72613628	45.1933	0.0487951	rs16956661	0.005671
2052	1	EPHX1	379	10000	225947775	226083262	260.586	0.0488951	rs4653432	0.0008127
100616391	1	MIR4684	150	10000	22996009	23096091	107.539	0.0488951	rs56284814	0.003113
5924	5	RASGRF2	901	10000	80206507	80575981	593.96	0.0489951	rs6884522	0.0009891
88	1	ACTN2	585	10000	236799753	236977927	394.566	0.0489951	rs4659712	1.65e-05
54738	2	FEV	61	10000	219795808	219900379	40.5766	0.0489951	rs422433	0.001662
1399	22	CRKL	282	10000	21221713	21358037	187.602	0.0489951	rs78772509	0.00685
439916	12	LINC00615	231	10000	91261799	91392446	159.712	0.0489951	rs2178457	0.001432
574506	23	MIR503	85	10000	133630357	133730428	58.3517	0.0489951	rs34119378	0.001134
120400	11	NXPE1	301	10000	114342436	114480617	204.968	0.0490951	rs487707	0.0004423
339175	17	METTL2A	102	10000	60451245	60577454	67.6457	0.0490951	rs2319019	0.005795
100288695	2	LIMS3L	2	10000	111153459	111280652	4.93816	0.0491951	rs115324449	0.02627
1557	10	CYP2C19	477	10000	96472462	96662671	315.764	0.0492951	rs7076810	0.00525
1015	8	CDH17	514	10000	95089393	95279531	365.155	0.0494951	rs2446844	0.003227
51412	7	ACTL6B	120	10000	100190725	100304084	80.9432	0.049595	rs221798	0.00637
574441	1	MIR488	147	10000	176948498	177048581	98.911	0.049595	rs10913288	0.006006
1807	8	DPYS	354	10000	105341651	105529277	249.841	0.049695	rs2458431	0.00139
285758	6	LINC01268	243	10000	114139178	114244512	172.255	0.049695	rs1031801	0.001926
339779	2	PRR30	132	10000	27309714	27412332	94.0617	0.049695	rs12470752	0.002047
23057	1	NMNAT2	526	10000	183167371	183437634	374.124	0.049795	rs76436457	0.001489
9941	3	EXOG	210	10000	38487762	38617796	139.68	0.049795	rs75221584	0.0009222
9213	1	XPR1	528	10000	180551145	180909415	353.612	0.049795	rs6661022	0.0007048
693177	7	MIR592	239	10000	126648141	126748238	158.314	0.049795	rs11563749	0.00634
100126303	23	MIR890	127	10000	145025792	145125869	87.7558	0.049795	rs73237967	0.00049
57002	7	YAE1D1	264	10000	39555974	39701688	189.719	0.049895	rs11982634	0.002909
3851	12	KRT4	225	10000	53150326	53257900	156.656	0.049995	rs4438128	0.001553
5781	12	PTPN11	138	10000	112806535	112997717	82.2376	0.049995	rs11615234	0.002831
