# Supplementary material for: Meta-analysis of GWAS of over 16,000 individuals with autism spectrum disorder highlights a novel locus at 10q24.32 and a significant overlap with schizophrenia
Source: Mol Autism. 2017 May 22;8:21. doi: 10.1186/s13229-017-0137-9 (PMC5441062; doi:10.1186/s13229-017-0137-9)
Supplement: Supplementary file 6 — INRICH-format gene-sets for "ASD Candidate Gene-sets". (SETS 39.2 MB) [file 13229_2017_137_MOESM6_ESM.sets]

1147	C2:0195	C2|BioCarta:h_41bbPathway|M2064|BIOCARTA_41BB_PATHWAY
1386	C2:0195	C2|BioCarta:h_41bbPathway|M2064|BIOCARTA_41BB_PATHWAY
1432	C2:0195	C2|BioCarta:h_41bbPathway|M2064|BIOCARTA_41BB_PATHWAY
3458	C2:0195	C2|BioCarta:h_41bbPathway|M2064|BIOCARTA_41BB_PATHWAY
3551	C2:0195	C2|BioCarta:h_41bbPathway|M2064|BIOCARTA_41BB_PATHWAY
3558	C2:0195	C2|BioCarta:h_41bbPathway|M2064|BIOCARTA_41BB_PATHWAY
3565	C2:0195	C2|BioCarta:h_41bbPathway|M2064|BIOCARTA_41BB_PATHWAY
3604	C2:0195	C2|BioCarta:h_41bbPathway|M2064|BIOCARTA_41BB_PATHWAY
3725	C2:0195	C2|BioCarta:h_41bbPathway|M2064|BIOCARTA_41BB_PATHWAY
4214	C2:0195	C2|BioCarta:h_41bbPathway|M2064|BIOCARTA_41BB_PATHWAY
4217	C2:0195	C2|BioCarta:h_41bbPathway|M2064|BIOCARTA_41BB_PATHWAY
4790	C2:0195	C2|BioCarta:h_41bbPathway|M2064|BIOCARTA_41BB_PATHWAY
4792	C2:0195	C2|BioCarta:h_41bbPathway|M2064|BIOCARTA_41BB_PATHWAY
5599	C2:0195	C2|BioCarta:h_41bbPathway|M2064|BIOCARTA_41BB_PATHWAY
5970	C2:0195	C2|BioCarta:h_41bbPathway|M2064|BIOCARTA_41BB_PATHWAY
7186	C2:0195	C2|BioCarta:h_41bbPathway|M2064|BIOCARTA_41BB_PATHWAY
11183	C2:0195	C2|BioCarta:h_41bbPathway|M2064|BIOCARTA_41BB_PATHWAY
183	C2:0196	C2|BioCarta:h_ace2Pathway|M12950|BIOCARTA_ACE2_PATHWAY
185	C2:0196	C2|BioCarta:h_ace2Pathway|M12950|BIOCARTA_ACE2_PATHWAY
1215	C2:0196	C2|BioCarta:h_ace2Pathway|M12950|BIOCARTA_ACE2_PATHWAY
1282	C2:0196	C2|BioCarta:h_ace2Pathway|M12950|BIOCARTA_ACE2_PATHWAY
1284	C2:0196	C2|BioCarta:h_ace2Pathway|M12950|BIOCARTA_ACE2_PATHWAY
1285	C2:0196	C2|BioCarta:h_ace2Pathway|M12950|BIOCARTA_ACE2_PATHWAY
1286	C2:0196	C2|BioCarta:h_ace2Pathway|M12950|BIOCARTA_ACE2_PATHWAY
1636	C2:0196	C2|BioCarta:h_ace2Pathway|M12950|BIOCARTA_ACE2_PATHWAY
5972	C2:0196	C2|BioCarta:h_ace2Pathway|M12950|BIOCARTA_ACE2_PATHWAY
207	C2:0197	C2|BioCarta:h_achPathway|M16884|BIOCARTA_ACH_PATHWAY
356	C2:0197	C2|BioCarta:h_achPathway|M16884|BIOCARTA_ACH_PATHWAY
572	C2:0197	C2|BioCarta:h_achPathway|M16884|BIOCARTA_ACH_PATHWAY
1140	C2:0197	C2|BioCarta:h_achPathway|M16884|BIOCARTA_ACH_PATHWAY
1146	C2:0197	C2|BioCarta:h_achPathway|M16884|BIOCARTA_ACH_PATHWAY
2185	C2:0197	C2|BioCarta:h_achPathway|M16884|BIOCARTA_ACH_PATHWAY
2309	C2:0197	C2|BioCarta:h_achPathway|M16884|BIOCARTA_ACH_PATHWAY
4593	C2:0197	C2|BioCarta:h_achPathway|M16884|BIOCARTA_ACH_PATHWAY
5290	C2:0197	C2|BioCarta:h_achPathway|M16884|BIOCARTA_ACH_PATHWAY
5294	C2:0197	C2|BioCarta:h_achPathway|M16884|BIOCARTA_ACH_PATHWAY
5295	C2:0197	C2|BioCarta:h_achPathway|M16884|BIOCARTA_ACH_PATHWAY
5747	C2:0197	C2|BioCarta:h_achPathway|M16884|BIOCARTA_ACH_PATHWAY
5913	C2:0197	C2|BioCarta:h_achPathway|M16884|BIOCARTA_ACH_PATHWAY
6714	C2:0197	C2|BioCarta:h_achPathway|M16884|BIOCARTA_ACH_PATHWAY
7015	C2:0197	C2|BioCarta:h_achPathway|M16884|BIOCARTA_ACH_PATHWAY
7533	C2:0197	C2|BioCarta:h_achPathway|M16884|BIOCARTA_ACH_PATHWAY
58	C2:0198	C2|BioCarta:h_actinYPathway|M7825|BIOCARTA_ACTINY_PATHWAY
4690	C2:0198	C2|BioCarta:h_actinYPathway|M7825|BIOCARTA_ACTINY_PATHWAY
4914	C2:0198	C2|BioCarta:h_actinYPathway|M7825|BIOCARTA_ACTINY_PATHWAY
5688	C2:0198	C2|BioCarta:h_actinYPathway|M7825|BIOCARTA_ACTINY_PATHWAY
5879	C2:0198	C2|BioCarta:h_actinYPathway|M7825|BIOCARTA_ACTINY_PATHWAY
8936	C2:0198	C2|BioCarta:h_actinYPathway|M7825|BIOCARTA_ACTINY_PATHWAY
8976	C2:0198	C2|BioCarta:h_actinYPathway|M7825|BIOCARTA_ACTINY_PATHWAY
10092	C2:0198	C2|BioCarta:h_actinYPathway|M7825|BIOCARTA_ACTINY_PATHWAY
10093	C2:0198	C2|BioCarta:h_actinYPathway|M7825|BIOCARTA_ACTINY_PATHWAY
10094	C2:0198	C2|BioCarta:h_actinYPathway|M7825|BIOCARTA_ACTINY_PATHWAY
10095	C2:0198	C2|BioCarta:h_actinYPathway|M7825|BIOCARTA_ACTINY_PATHWAY
10096	C2:0198	C2|BioCarta:h_actinYPathway|M7825|BIOCARTA_ACTINY_PATHWAY
10097	C2:0198	C2|BioCarta:h_actinYPathway|M7825|BIOCARTA_ACTINY_PATHWAY
10109	C2:0198	C2|BioCarta:h_actinYPathway|M7825|BIOCARTA_ACTINY_PATHWAY
10152	C2:0198	C2|BioCarta:h_actinYPathway|M7825|BIOCARTA_ACTINY_PATHWAY
10163	C2:0198	C2|BioCarta:h_actinYPathway|M7825|BIOCARTA_ACTINY_PATHWAY
10552	C2:0198	C2|BioCarta:h_actinYPathway|M7825|BIOCARTA_ACTINY_PATHWAY
10787	C2:0198	C2|BioCarta:h_actinYPathway|M7825|BIOCARTA_ACTINY_PATHWAY
10810	C2:0198	C2|BioCarta:h_actinYPathway|M7825|BIOCARTA_ACTINY_PATHWAY
408	C2:0199	C2|BioCarta:h_agpcrPathway|M19829|BIOCARTA_AGPCR_PATHWAY
2778	C2:0199	C2|BioCarta:h_agpcrPathway|M19829|BIOCARTA_AGPCR_PATHWAY
2782	C2:0199	C2|BioCarta:h_agpcrPathway|M19829|BIOCARTA_AGPCR_PATHWAY
2792	C2:0199	C2|BioCarta:h_agpcrPathway|M19829|BIOCARTA_AGPCR_PATHWAY
2868	C2:0199	C2|BioCarta:h_agpcrPathway|M19829|BIOCARTA_AGPCR_PATHWAY
5567	C2:0199	C2|BioCarta:h_agpcrPathway|M19829|BIOCARTA_AGPCR_PATHWAY
5568	C2:0199	C2|BioCarta:h_agpcrPathway|M19829|BIOCARTA_AGPCR_PATHWAY
5573	C2:0199	C2|BioCarta:h_agpcrPathway|M19829|BIOCARTA_AGPCR_PATHWAY
5575	C2:0199	C2|BioCarta:h_agpcrPathway|M19829|BIOCARTA_AGPCR_PATHWAY
5576	C2:0199	C2|BioCarta:h_agpcrPathway|M19829|BIOCARTA_AGPCR_PATHWAY
5577	C2:0199	C2|BioCarta:h_agpcrPathway|M19829|BIOCARTA_AGPCR_PATHWAY
5578	C2:0199	C2|BioCarta:h_agpcrPathway|M19829|BIOCARTA_AGPCR_PATHWAY
5579	C2:0199	C2|BioCarta:h_agpcrPathway|M19829|BIOCARTA_AGPCR_PATHWAY
58	C2:0200	C2|BioCarta:h_agrPathway|M6220|BIOCARTA_AGR_PATHWAY
998	C2:0200	C2|BioCarta:h_agrPathway|M6220|BIOCARTA_AGR_PATHWAY
1128	C2:0200	C2|BioCarta:h_agrPathway|M6220|BIOCARTA_AGR_PATHWAY
1134	C2:0200	C2|BioCarta:h_agrPathway|M6220|BIOCARTA_AGR_PATHWAY
1605	C2:0200	C2|BioCarta:h_agrPathway|M6220|BIOCARTA_AGR_PATHWAY
1855	C2:0200	C2|BioCarta:h_agrPathway|M6220|BIOCARTA_AGR_PATHWAY
1956	C2:0200	C2|BioCarta:h_agrPathway|M6220|BIOCARTA_AGR_PATHWAY
2017	C2:0200	C2|BioCarta:h_agrPathway|M6220|BIOCARTA_AGR_PATHWAY
3084	C2:0200	C2|BioCarta:h_agrPathway|M6220|BIOCARTA_AGR_PATHWAY
3672	C2:0200	C2|BioCarta:h_agrPathway|M6220|BIOCARTA_AGR_PATHWAY
3688	C2:0200	C2|BioCarta:h_agrPathway|M6220|BIOCARTA_AGR_PATHWAY
3725	C2:0200	C2|BioCarta:h_agrPathway|M6220|BIOCARTA_AGR_PATHWAY
3908	C2:0200	C2|BioCarta:h_agrPathway|M6220|BIOCARTA_AGR_PATHWAY
3909	C2:0200	C2|BioCarta:h_agrPathway|M6220|BIOCARTA_AGR_PATHWAY
3910	C2:0200	C2|BioCarta:h_agrPathway|M6220|BIOCARTA_AGR_PATHWAY
4593	C2:0200	C2|BioCarta:h_agrPathway|M6220|BIOCARTA_AGR_PATHWAY
5058	C2:0200	C2|BioCarta:h_agrPathway|M6220|BIOCARTA_AGR_PATHWAY
5062	C2:0200	C2|BioCarta:h_agrPathway|M6220|BIOCARTA_AGR_PATHWAY
5594	C2:0200	C2|BioCarta:h_agrPathway|M6220|BIOCARTA_AGR_PATHWAY
5595	C2:0200	C2|BioCarta:h_agrPathway|M6220|BIOCARTA_AGR_PATHWAY
5599	C2:0200	C2|BioCarta:h_agrPathway|M6220|BIOCARTA_AGR_PATHWAY
5747	C2:0200	C2|BioCarta:h_agrPathway|M6220|BIOCARTA_AGR_PATHWAY
5829	C2:0200	C2|BioCarta:h_agrPathway|M6220|BIOCARTA_AGR_PATHWAY
5879	C2:0200	C2|BioCarta:h_agrPathway|M6220|BIOCARTA_AGR_PATHWAY
5913	C2:0200	C2|BioCarta:h_agrPathway|M6220|BIOCARTA_AGR_PATHWAY
6667	C2:0200	C2|BioCarta:h_agrPathway|M6220|BIOCARTA_AGR_PATHWAY
6714	C2:0200	C2|BioCarta:h_agrPathway|M6220|BIOCARTA_AGR_PATHWAY
7402	C2:0200	C2|BioCarta:h_agrPathway|M6220|BIOCARTA_AGR_PATHWAY
9542	C2:0200	C2|BioCarta:h_agrPathway|M6220|BIOCARTA_AGR_PATHWAY
9815	C2:0200	C2|BioCarta:h_agrPathway|M6220|BIOCARTA_AGR_PATHWAY
10298	C2:0200	C2|BioCarta:h_agrPathway|M6220|BIOCARTA_AGR_PATHWAY
10718	C2:0200	C2|BioCarta:h_agrPathway|M6220|BIOCARTA_AGR_PATHWAY
56924	C2:0200	C2|BioCarta:h_agrPathway|M6220|BIOCARTA_AGR_PATHWAY
57144	C2:0200	C2|BioCarta:h_agrPathway|M6220|BIOCARTA_AGR_PATHWAY
210	C2:0201	C2|BioCarta:h_ahspPathway|M19553|BIOCARTA_AHSP_PATHWAY
211	C2:0201	C2|BioCarta:h_ahspPathway|M19553|BIOCARTA_AHSP_PATHWAY
1371	C2:0201	C2|BioCarta:h_ahspPathway|M19553|BIOCARTA_AHSP_PATHWAY
2235	C2:0201	C2|BioCarta:h_ahspPathway|M19553|BIOCARTA_AHSP_PATHWAY
3039	C2:0201	C2|BioCarta:h_ahspPathway|M19553|BIOCARTA_AHSP_PATHWAY
3040	C2:0201	C2|BioCarta:h_ahspPathway|M19553|BIOCARTA_AHSP_PATHWAY
3043	C2:0201	C2|BioCarta:h_ahspPathway|M19553|BIOCARTA_AHSP_PATHWAY
3145	C2:0201	C2|BioCarta:h_ahspPathway|M19553|BIOCARTA_AHSP_PATHWAY
7389	C2:0201	C2|BioCarta:h_ahspPathway|M19553|BIOCARTA_AHSP_PATHWAY
7390	C2:0201	C2|BioCarta:h_ahspPathway|M19553|BIOCARTA_AHSP_PATHWAY
51327	C2:0201	C2|BioCarta:h_ahspPathway|M19553|BIOCARTA_AHSP_PATHWAY
387	C2:0202	C2|BioCarta:h_akap13Pathway|M17668|BIOCARTA_AKAP13_PATHWAY
1902	C2:0202	C2|BioCarta:h_akap13Pathway|M17668|BIOCARTA_AKAP13_PATHWAY
2768	C2:0202	C2|BioCarta:h_akap13Pathway|M17668|BIOCARTA_AKAP13_PATHWAY
5567	C2:0202	C2|BioCarta:h_akap13Pathway|M17668|BIOCARTA_AKAP13_PATHWAY
5568	C2:0202	C2|BioCarta:h_akap13Pathway|M17668|BIOCARTA_AKAP13_PATHWAY
5571	C2:0202	C2|BioCarta:h_akap13Pathway|M17668|BIOCARTA_AKAP13_PATHWAY
5576	C2:0202	C2|BioCarta:h_akap13Pathway|M17668|BIOCARTA_AKAP13_PATHWAY
5577	C2:0202	C2|BioCarta:h_akap13Pathway|M17668|BIOCARTA_AKAP13_PATHWAY
9170	C2:0202	C2|BioCarta:h_akap13Pathway|M17668|BIOCARTA_AKAP13_PATHWAY
10672	C2:0202	C2|BioCarta:h_akap13Pathway|M17668|BIOCARTA_AKAP13_PATHWAY
11214	C2:0202	C2|BioCarta:h_akap13Pathway|M17668|BIOCARTA_AKAP13_PATHWAY
23566	C2:0202	C2|BioCarta:h_akap13Pathway|M17668|BIOCARTA_AKAP13_PATHWAY
891	C2:0203	C2|BioCarta:h_akap95Pathway|M5731|BIOCARTA_AKAP95_PATHWAY
983	C2:0203	C2|BioCarta:h_akap95Pathway|M5731|BIOCARTA_AKAP95_PATHWAY
1655	C2:0203	C2|BioCarta:h_akap95Pathway|M5731|BIOCARTA_AKAP95_PATHWAY
5499	C2:0203	C2|BioCarta:h_akap95Pathway|M5731|BIOCARTA_AKAP95_PATHWAY
5515	C2:0203	C2|BioCarta:h_akap95Pathway|M5731|BIOCARTA_AKAP95_PATHWAY
5567	C2:0203	C2|BioCarta:h_akap95Pathway|M5731|BIOCARTA_AKAP95_PATHWAY
5568	C2:0203	C2|BioCarta:h_akap95Pathway|M5731|BIOCARTA_AKAP95_PATHWAY
5571	C2:0203	C2|BioCarta:h_akap95Pathway|M5731|BIOCARTA_AKAP95_PATHWAY
5576	C2:0203	C2|BioCarta:h_akap95Pathway|M5731|BIOCARTA_AKAP95_PATHWAY
5577	C2:0203	C2|BioCarta:h_akap95Pathway|M5731|BIOCARTA_AKAP95_PATHWAY
9918	C2:0203	C2|BioCarta:h_akap95Pathway|M5731|BIOCARTA_AKAP95_PATHWAY
10270	C2:0203	C2|BioCarta:h_akap95Pathway|M5731|BIOCARTA_AKAP95_PATHWAY
387	C2:0204	C2|BioCarta:h_akapCentrosomePathway|M15347|BIOCARTA_AKAPCENTROSOME_PATHWAY
983	C2:0204	C2|BioCarta:h_akapCentrosomePathway|M15347|BIOCARTA_AKAPCENTROSOME_PATHWAY
4133	C2:0204	C2|BioCarta:h_akapCentrosomePathway|M15347|BIOCARTA_AKAPCENTROSOME_PATHWAY
5116	C2:0204	C2|BioCarta:h_akapCentrosomePathway|M15347|BIOCARTA_AKAPCENTROSOME_PATHWAY
5499	C2:0204	C2|BioCarta:h_akapCentrosomePathway|M15347|BIOCARTA_AKAPCENTROSOME_PATHWAY
5515	C2:0204	C2|BioCarta:h_akapCentrosomePathway|M15347|BIOCARTA_AKAPCENTROSOME_PATHWAY
5567	C2:0204	C2|BioCarta:h_akapCentrosomePathway|M15347|BIOCARTA_AKAPCENTROSOME_PATHWAY
5568	C2:0204	C2|BioCarta:h_akapCentrosomePathway|M15347|BIOCARTA_AKAPCENTROSOME_PATHWAY
5571	C2:0204	C2|BioCarta:h_akapCentrosomePathway|M15347|BIOCARTA_AKAPCENTROSOME_PATHWAY
5576	C2:0204	C2|BioCarta:h_akapCentrosomePathway|M15347|BIOCARTA_AKAPCENTROSOME_PATHWAY
5577	C2:0204	C2|BioCarta:h_akapCentrosomePathway|M15347|BIOCARTA_AKAPCENTROSOME_PATHWAY
5581	C2:0204	C2|BioCarta:h_akapCentrosomePathway|M15347|BIOCARTA_AKAPCENTROSOME_PATHWAY
5585	C2:0204	C2|BioCarta:h_akapCentrosomePathway|M15347|BIOCARTA_AKAPCENTROSOME_PATHWAY
10142	C2:0204	C2|BioCarta:h_akapCentrosomePathway|M15347|BIOCARTA_AKAPCENTROSOME_PATHWAY
79902	C2:0204	C2|BioCarta:h_akapCentrosomePathway|M15347|BIOCARTA_AKAPCENTROSOME_PATHWAY
207	C2:0205	C2|BioCarta:h_aktPathway|M15258|BIOCARTA_AKT_PATHWAY
356	C2:0205	C2|BioCarta:h_aktPathway|M15258|BIOCARTA_AKT_PATHWAY
572	C2:0205	C2|BioCarta:h_aktPathway|M15258|BIOCARTA_AKT_PATHWAY
842	C2:0205	C2|BioCarta:h_aktPathway|M15258|BIOCARTA_AKT_PATHWAY
1147	C2:0205	C2|BioCarta:h_aktPathway|M15258|BIOCARTA_AKT_PATHWAY
2308	C2:0205	C2|BioCarta:h_aktPathway|M15258|BIOCARTA_AKT_PATHWAY
2309	C2:0205	C2|BioCarta:h_aktPathway|M15258|BIOCARTA_AKT_PATHWAY
2688	C2:0205	C2|BioCarta:h_aktPathway|M15258|BIOCARTA_AKT_PATHWAY
2690	C2:0205	C2|BioCarta:h_aktPathway|M15258|BIOCARTA_AKT_PATHWAY
3320	C2:0205	C2|BioCarta:h_aktPathway|M15258|BIOCARTA_AKT_PATHWAY
3551	C2:0205	C2|BioCarta:h_aktPathway|M15258|BIOCARTA_AKT_PATHWAY
4790	C2:0205	C2|BioCarta:h_aktPathway|M15258|BIOCARTA_AKT_PATHWAY
4792	C2:0205	C2|BioCarta:h_aktPathway|M15258|BIOCARTA_AKT_PATHWAY
5170	C2:0205	C2|BioCarta:h_aktPathway|M15258|BIOCARTA_AKT_PATHWAY
5290	C2:0205	C2|BioCarta:h_aktPathway|M15258|BIOCARTA_AKT_PATHWAY
5294	C2:0205	C2|BioCarta:h_aktPathway|M15258|BIOCARTA_AKT_PATHWAY
5295	C2:0205	C2|BioCarta:h_aktPathway|M15258|BIOCARTA_AKT_PATHWAY
5515	C2:0205	C2|BioCarta:h_aktPathway|M15258|BIOCARTA_AKT_PATHWAY
5970	C2:0205	C2|BioCarta:h_aktPathway|M15258|BIOCARTA_AKT_PATHWAY
7533	C2:0205	C2|BioCarta:h_aktPathway|M15258|BIOCARTA_AKT_PATHWAY
90	C2:0206	C2|BioCarta:h_alkPathway|M17400|BIOCARTA_ALK_PATHWAY
324	C2:0206	C2|BioCarta:h_alkPathway|M17400|BIOCARTA_ALK_PATHWAY
650	C2:0206	C2|BioCarta:h_alkPathway|M17400|BIOCARTA_ALK_PATHWAY
652	C2:0206	C2|BioCarta:h_alkPathway|M17400|BIOCARTA_ALK_PATHWAY
653	C2:0206	C2|BioCarta:h_alkPathway|M17400|BIOCARTA_ALK_PATHWAY
655	C2:0206	C2|BioCarta:h_alkPathway|M17400|BIOCARTA_ALK_PATHWAY
657	C2:0206	C2|BioCarta:h_alkPathway|M17400|BIOCARTA_ALK_PATHWAY
659	C2:0206	C2|BioCarta:h_alkPathway|M17400|BIOCARTA_ALK_PATHWAY
1386	C2:0206	C2|BioCarta:h_alkPathway|M17400|BIOCARTA_ALK_PATHWAY
1482	C2:0206	C2|BioCarta:h_alkPathway|M17400|BIOCARTA_ALK_PATHWAY
1499	C2:0206	C2|BioCarta:h_alkPathway|M17400|BIOCARTA_ALK_PATHWAY
1855	C2:0206	C2|BioCarta:h_alkPathway|M17400|BIOCARTA_ALK_PATHWAY
2626	C2:0206	C2|BioCarta:h_alkPathway|M17400|BIOCARTA_ALK_PATHWAY
2932	C2:0206	C2|BioCarta:h_alkPathway|M17400|BIOCARTA_ALK_PATHWAY
4086	C2:0206	C2|BioCarta:h_alkPathway|M17400|BIOCARTA_ALK_PATHWAY
4089	C2:0206	C2|BioCarta:h_alkPathway|M17400|BIOCARTA_ALK_PATHWAY
4090	C2:0206	C2|BioCarta:h_alkPathway|M17400|BIOCARTA_ALK_PATHWAY
4091	C2:0206	C2|BioCarta:h_alkPathway|M17400|BIOCARTA_ALK_PATHWAY
4208	C2:0206	C2|BioCarta:h_alkPathway|M17400|BIOCARTA_ALK_PATHWAY
4633	C2:0206	C2|BioCarta:h_alkPathway|M17400|BIOCARTA_ALK_PATHWAY
4878	C2:0206	C2|BioCarta:h_alkPathway|M17400|BIOCARTA_ALK_PATHWAY
4879	C2:0206	C2|BioCarta:h_alkPathway|M17400|BIOCARTA_ALK_PATHWAY
5981	C2:0206	C2|BioCarta:h_alkPathway|M17400|BIOCARTA_ALK_PATHWAY
6885	C2:0206	C2|BioCarta:h_alkPathway|M17400|BIOCARTA_ALK_PATHWAY
6927	C2:0206	C2|BioCarta:h_alkPathway|M17400|BIOCARTA_ALK_PATHWAY
7040	C2:0206	C2|BioCarta:h_alkPathway|M17400|BIOCARTA_ALK_PATHWAY
7042	C2:0206	C2|BioCarta:h_alkPathway|M17400|BIOCARTA_ALK_PATHWAY
7043	C2:0206	C2|BioCarta:h_alkPathway|M17400|BIOCARTA_ALK_PATHWAY
7046	C2:0206	C2|BioCarta:h_alkPathway|M17400|BIOCARTA_ALK_PATHWAY
7048	C2:0206	C2|BioCarta:h_alkPathway|M17400|BIOCARTA_ALK_PATHWAY
7049	C2:0206	C2|BioCarta:h_alkPathway|M17400|BIOCARTA_ALK_PATHWAY
7471	C2:0206	C2|BioCarta:h_alkPathway|M17400|BIOCARTA_ALK_PATHWAY
8312	C2:0206	C2|BioCarta:h_alkPathway|M17400|BIOCARTA_ALK_PATHWAY
8321	C2:0206	C2|BioCarta:h_alkPathway|M17400|BIOCARTA_ALK_PATHWAY
8646	C2:0206	C2|BioCarta:h_alkPathway|M17400|BIOCARTA_ALK_PATHWAY
9241	C2:0206	C2|BioCarta:h_alkPathway|M17400|BIOCARTA_ALK_PATHWAY
27302	C2:0206	C2|BioCarta:h_alkPathway|M17400|BIOCARTA_ALK_PATHWAY
462	C2:0207	C2|BioCarta:h_amiPathway|M15394|BIOCARTA_AMI_PATHWAY
1282	C2:0207	C2|BioCarta:h_amiPathway|M15394|BIOCARTA_AMI_PATHWAY
1284	C2:0207	C2|BioCarta:h_amiPathway|M15394|BIOCARTA_AMI_PATHWAY
1285	C2:0207	C2|BioCarta:h_amiPathway|M15394|BIOCARTA_AMI_PATHWAY
1286	C2:0207	C2|BioCarta:h_amiPathway|M15394|BIOCARTA_AMI_PATHWAY
2147	C2:0207	C2|BioCarta:h_amiPathway|M15394|BIOCARTA_AMI_PATHWAY
2149	C2:0207	C2|BioCarta:h_amiPathway|M15394|BIOCARTA_AMI_PATHWAY
2155	C2:0207	C2|BioCarta:h_amiPathway|M15394|BIOCARTA_AMI_PATHWAY
2159	C2:0207	C2|BioCarta:h_amiPathway|M15394|BIOCARTA_AMI_PATHWAY
2243	C2:0207	C2|BioCarta:h_amiPathway|M15394|BIOCARTA_AMI_PATHWAY
2244	C2:0207	C2|BioCarta:h_amiPathway|M15394|BIOCARTA_AMI_PATHWAY
2266	C2:0207	C2|BioCarta:h_amiPathway|M15394|BIOCARTA_AMI_PATHWAY
5327	C2:0207	C2|BioCarta:h_amiPathway|M15394|BIOCARTA_AMI_PATHWAY
5340	C2:0207	C2|BioCarta:h_amiPathway|M15394|BIOCARTA_AMI_PATHWAY
5624	C2:0207	C2|BioCarta:h_amiPathway|M15394|BIOCARTA_AMI_PATHWAY
5627	C2:0207	C2|BioCarta:h_amiPathway|M15394|BIOCARTA_AMI_PATHWAY
7035	C2:0207	C2|BioCarta:h_amiPathway|M15394|BIOCARTA_AMI_PATHWAY
51327	C2:0207	C2|BioCarta:h_amiPathway|M15394|BIOCARTA_AMI_PATHWAY
375	C2:0208	C2|BioCarta:h_arapPathway|M2482|BIOCARTA_ARAP_PATHWAY
1212	C2:0208	C2|BioCarta:h_arapPathway|M2482|BIOCARTA_ARAP_PATHWAY
1314	C2:0208	C2|BioCarta:h_arapPathway|M2482|BIOCARTA_ARAP_PATHWAY
2822	C2:0208	C2|BioCarta:h_arapPathway|M2482|BIOCARTA_ARAP_PATHWAY
8729	C2:0208	C2|BioCarta:h_arapPathway|M2482|BIOCARTA_ARAP_PATHWAY
8853	C2:0208	C2|BioCarta:h_arapPathway|M2482|BIOCARTA_ARAP_PATHWAY
9265	C2:0208	C2|BioCarta:h_arapPathway|M2482|BIOCARTA_ARAP_PATHWAY
9266	C2:0208	C2|BioCarta:h_arapPathway|M2482|BIOCARTA_ARAP_PATHWAY
9267	C2:0208	C2|BioCarta:h_arapPathway|M2482|BIOCARTA_ARAP_PATHWAY
10564	C2:0208	C2|BioCarta:h_arapPathway|M2482|BIOCARTA_ARAP_PATHWAY
10565	C2:0208	C2|BioCarta:h_arapPathway|M2482|BIOCARTA_ARAP_PATHWAY
10945	C2:0208	C2|BioCarta:h_arapPathway|M2482|BIOCARTA_ARAP_PATHWAY
11014	C2:0208	C2|BioCarta:h_arapPathway|M2482|BIOCARTA_ARAP_PATHWAY
11015	C2:0208	C2|BioCarta:h_arapPathway|M2482|BIOCARTA_ARAP_PATHWAY
26286	C2:0208	C2|BioCarta:h_arapPathway|M2482|BIOCARTA_ARAP_PATHWAY
27128	C2:0208	C2|BioCarta:h_arapPathway|M2482|BIOCARTA_ARAP_PATHWAY
55738	C2:0208	C2|BioCarta:h_arapPathway|M2482|BIOCARTA_ARAP_PATHWAY
486	C2:0209	C2|BioCarta:h_arenrf2Pathway|M14339|BIOCARTA_ARENRF2_PATHWAY
1385	C2:0209	C2|BioCarta:h_arenrf2Pathway|M14339|BIOCARTA_ARENRF2_PATHWAY
1432	C2:0209	C2|BioCarta:h_arenrf2Pathway|M14339|BIOCARTA_ARENRF2_PATHWAY
2353	C2:0209	C2|BioCarta:h_arenrf2Pathway|M14339|BIOCARTA_ARENRF2_PATHWAY
3725	C2:0209	C2|BioCarta:h_arenrf2Pathway|M14339|BIOCARTA_ARENRF2_PATHWAY
4097	C2:0209	C2|BioCarta:h_arenrf2Pathway|M14339|BIOCARTA_ARENRF2_PATHWAY
5578	C2:0209	C2|BioCarta:h_arenrf2Pathway|M14339|BIOCARTA_ARENRF2_PATHWAY
5579	C2:0209	C2|BioCarta:h_arenrf2Pathway|M14339|BIOCARTA_ARENRF2_PATHWAY
5594	C2:0209	C2|BioCarta:h_arenrf2Pathway|M14339|BIOCARTA_ARENRF2_PATHWAY
5599	C2:0209	C2|BioCarta:h_arenrf2Pathway|M14339|BIOCARTA_ARENRF2_PATHWAY
7975	C2:0209	C2|BioCarta:h_arenrf2Pathway|M14339|BIOCARTA_ARENRF2_PATHWAY
9817	C2:0209	C2|BioCarta:h_arenrf2Pathway|M14339|BIOCARTA_ARENRF2_PATHWAY
23764	C2:0209	C2|BioCarta:h_arenrf2Pathway|M14339|BIOCARTA_ARENRF2_PATHWAY
25	C2:0210	C2|BioCarta:h_arfPathway|M11358|BIOCARTA_ARF_PATHWAY
1029	C2:0210	C2|BioCarta:h_arfPathway|M11358|BIOCARTA_ARF_PATHWAY
1869	C2:0210	C2|BioCarta:h_arfPathway|M11358|BIOCARTA_ARF_PATHWAY
4193	C2:0210	C2|BioCarta:h_arfPathway|M11358|BIOCARTA_ARF_PATHWAY
4609	C2:0210	C2|BioCarta:h_arfPathway|M11358|BIOCARTA_ARF_PATHWAY
5290	C2:0210	C2|BioCarta:h_arfPathway|M11358|BIOCARTA_ARF_PATHWAY
5294	C2:0210	C2|BioCarta:h_arfPathway|M11358|BIOCARTA_ARF_PATHWAY
5295	C2:0210	C2|BioCarta:h_arfPathway|M11358|BIOCARTA_ARF_PATHWAY
5879	C2:0210	C2|BioCarta:h_arfPathway|M11358|BIOCARTA_ARF_PATHWAY
5925	C2:0210	C2|BioCarta:h_arfPathway|M11358|BIOCARTA_ARF_PATHWAY
6909	C2:0210	C2|BioCarta:h_arfPathway|M11358|BIOCARTA_ARF_PATHWAY
7157	C2:0210	C2|BioCarta:h_arfPathway|M11358|BIOCARTA_ARF_PATHWAY
7291	C2:0210	C2|BioCarta:h_arfPathway|M11358|BIOCARTA_ARF_PATHWAY
9533	C2:0210	C2|BioCarta:h_arfPathway|M11358|BIOCARTA_ARF_PATHWAY
25885	C2:0210	C2|BioCarta:h_arfPathway|M11358|BIOCARTA_ARF_PATHWAY
51082	C2:0210	C2|BioCarta:h_arfPathway|M11358|BIOCARTA_ARF_PATHWAY
84172	C2:0210	C2|BioCarta:h_arfPathway|M11358|BIOCARTA_ARF_PATHWAY
355	C2:0211	C2|BioCarta:h_asbcellPathway|M7298|BIOCARTA_ASBCELL_PATHWAY
356	C2:0211	C2|BioCarta:h_asbcellPathway|M7298|BIOCARTA_ASBCELL_PATHWAY
920	C2:0211	C2|BioCarta:h_asbcellPathway|M7298|BIOCARTA_ASBCELL_PATHWAY
940	C2:0211	C2|BioCarta:h_asbcellPathway|M7298|BIOCARTA_ASBCELL_PATHWAY
941	C2:0211	C2|BioCarta:h_asbcellPathway|M7298|BIOCARTA_ASBCELL_PATHWAY
958	C2:0211	C2|BioCarta:h_asbcellPathway|M7298|BIOCARTA_ASBCELL_PATHWAY
3558	C2:0211	C2|BioCarta:h_asbcellPathway|M7298|BIOCARTA_ASBCELL_PATHWAY
3565	C2:0211	C2|BioCarta:h_asbcellPathway|M7298|BIOCARTA_ASBCELL_PATHWAY
3586	C2:0211	C2|BioCarta:h_asbcellPathway|M7298|BIOCARTA_ASBCELL_PATHWAY
183	C2:0212	C2|BioCarta:h_At1rPathway|M14899|BIOCARTA_AT1R_PATHWAY
185	C2:0212	C2|BioCarta:h_At1rPathway|M14899|BIOCARTA_AT1R_PATHWAY
801	C2:0212	C2|BioCarta:h_At1rPathway|M14899|BIOCARTA_AT1R_PATHWAY
805	C2:0212	C2|BioCarta:h_At1rPathway|M14899|BIOCARTA_AT1R_PATHWAY
808	C2:0212	C2|BioCarta:h_At1rPathway|M14899|BIOCARTA_AT1R_PATHWAY
1386	C2:0212	C2|BioCarta:h_At1rPathway|M14899|BIOCARTA_AT1R_PATHWAY
1956	C2:0212	C2|BioCarta:h_At1rPathway|M14899|BIOCARTA_AT1R_PATHWAY
2185	C2:0212	C2|BioCarta:h_At1rPathway|M14899|BIOCARTA_AT1R_PATHWAY
2776	C2:0212	C2|BioCarta:h_At1rPathway|M14899|BIOCARTA_AT1R_PATHWAY
2885	C2:0212	C2|BioCarta:h_At1rPathway|M14899|BIOCARTA_AT1R_PATHWAY
3265	C2:0212	C2|BioCarta:h_At1rPathway|M14899|BIOCARTA_AT1R_PATHWAY
3725	C2:0212	C2|BioCarta:h_At1rPathway|M14899|BIOCARTA_AT1R_PATHWAY
4205	C2:0212	C2|BioCarta:h_At1rPathway|M14899|BIOCARTA_AT1R_PATHWAY
4207	C2:0212	C2|BioCarta:h_At1rPathway|M14899|BIOCARTA_AT1R_PATHWAY
4208	C2:0212	C2|BioCarta:h_At1rPathway|M14899|BIOCARTA_AT1R_PATHWAY
4209	C2:0212	C2|BioCarta:h_At1rPathway|M14899|BIOCARTA_AT1R_PATHWAY
4214	C2:0212	C2|BioCarta:h_At1rPathway|M14899|BIOCARTA_AT1R_PATHWAY
5058	C2:0212	C2|BioCarta:h_At1rPathway|M14899|BIOCARTA_AT1R_PATHWAY
5578	C2:0212	C2|BioCarta:h_At1rPathway|M14899|BIOCARTA_AT1R_PATHWAY
5579	C2:0212	C2|BioCarta:h_At1rPathway|M14899|BIOCARTA_AT1R_PATHWAY
5594	C2:0212	C2|BioCarta:h_At1rPathway|M14899|BIOCARTA_AT1R_PATHWAY
5595	C2:0212	C2|BioCarta:h_At1rPathway|M14899|BIOCARTA_AT1R_PATHWAY
5599	C2:0212	C2|BioCarta:h_At1rPathway|M14899|BIOCARTA_AT1R_PATHWAY
5604	C2:0212	C2|BioCarta:h_At1rPathway|M14899|BIOCARTA_AT1R_PATHWAY
5605	C2:0212	C2|BioCarta:h_At1rPathway|M14899|BIOCARTA_AT1R_PATHWAY
5747	C2:0212	C2|BioCarta:h_At1rPathway|M14899|BIOCARTA_AT1R_PATHWAY
5879	C2:0212	C2|BioCarta:h_At1rPathway|M14899|BIOCARTA_AT1R_PATHWAY
5894	C2:0212	C2|BioCarta:h_At1rPathway|M14899|BIOCARTA_AT1R_PATHWAY
6416	C2:0212	C2|BioCarta:h_At1rPathway|M14899|BIOCARTA_AT1R_PATHWAY
6464	C2:0212	C2|BioCarta:h_At1rPathway|M14899|BIOCARTA_AT1R_PATHWAY
6654	C2:0212	C2|BioCarta:h_At1rPathway|M14899|BIOCARTA_AT1R_PATHWAY
6714	C2:0212	C2|BioCarta:h_At1rPathway|M14899|BIOCARTA_AT1R_PATHWAY
25	C2:0213	C2|BioCarta:h_atmPathway|M10628|BIOCARTA_ATM_PATHWAY
472	C2:0213	C2|BioCarta:h_atmPathway|M10628|BIOCARTA_ATM_PATHWAY
672	C2:0213	C2|BioCarta:h_atmPathway|M10628|BIOCARTA_ATM_PATHWAY
1026	C2:0213	C2|BioCarta:h_atmPathway|M10628|BIOCARTA_ATM_PATHWAY
1111	C2:0213	C2|BioCarta:h_atmPathway|M10628|BIOCARTA_ATM_PATHWAY
1647	C2:0213	C2|BioCarta:h_atmPathway|M10628|BIOCARTA_ATM_PATHWAY
3725	C2:0213	C2|BioCarta:h_atmPathway|M10628|BIOCARTA_ATM_PATHWAY
4193	C2:0213	C2|BioCarta:h_atmPathway|M10628|BIOCARTA_ATM_PATHWAY
4361	C2:0213	C2|BioCarta:h_atmPathway|M10628|BIOCARTA_ATM_PATHWAY
4683	C2:0213	C2|BioCarta:h_atmPathway|M10628|BIOCARTA_ATM_PATHWAY
4790	C2:0213	C2|BioCarta:h_atmPathway|M10628|BIOCARTA_ATM_PATHWAY
4792	C2:0213	C2|BioCarta:h_atmPathway|M10628|BIOCARTA_ATM_PATHWAY
5599	C2:0213	C2|BioCarta:h_atmPathway|M10628|BIOCARTA_ATM_PATHWAY
5888	C2:0213	C2|BioCarta:h_atmPathway|M10628|BIOCARTA_ATM_PATHWAY
5932	C2:0213	C2|BioCarta:h_atmPathway|M10628|BIOCARTA_ATM_PATHWAY
5970	C2:0213	C2|BioCarta:h_atmPathway|M10628|BIOCARTA_ATM_PATHWAY
7157	C2:0213	C2|BioCarta:h_atmPathway|M10628|BIOCARTA_ATM_PATHWAY
7161	C2:0213	C2|BioCarta:h_atmPathway|M10628|BIOCARTA_ATM_PATHWAY
10111	C2:0213	C2|BioCarta:h_atmPathway|M10628|BIOCARTA_ATM_PATHWAY
11200	C2:0213	C2|BioCarta:h_atmPathway|M10628|BIOCARTA_ATM_PATHWAY
472	C2:0214	C2|BioCarta:h_atrbrcaPathway|M9703|BIOCARTA_ATRBRCA_PATHWAY
545	C2:0214	C2|BioCarta:h_atrbrcaPathway|M9703|BIOCARTA_ATRBRCA_PATHWAY
672	C2:0214	C2|BioCarta:h_atrbrcaPathway|M9703|BIOCARTA_ATRBRCA_PATHWAY
675	C2:0214	C2|BioCarta:h_atrbrcaPathway|M9703|BIOCARTA_ATRBRCA_PATHWAY
1111	C2:0214	C2|BioCarta:h_atrbrcaPathway|M9703|BIOCARTA_ATRBRCA_PATHWAY
2176	C2:0214	C2|BioCarta:h_atrbrcaPathway|M9703|BIOCARTA_ATRBRCA_PATHWAY
2177	C2:0214	C2|BioCarta:h_atrbrcaPathway|M9703|BIOCARTA_ATRBRCA_PATHWAY
2178	C2:0214	C2|BioCarta:h_atrbrcaPathway|M9703|BIOCARTA_ATRBRCA_PATHWAY
2188	C2:0214	C2|BioCarta:h_atrbrcaPathway|M9703|BIOCARTA_ATRBRCA_PATHWAY
2189	C2:0214	C2|BioCarta:h_atrbrcaPathway|M9703|BIOCARTA_ATRBRCA_PATHWAY
3364	C2:0214	C2|BioCarta:h_atrbrcaPathway|M9703|BIOCARTA_ATRBRCA_PATHWAY
4361	C2:0214	C2|BioCarta:h_atrbrcaPathway|M9703|BIOCARTA_ATRBRCA_PATHWAY
4683	C2:0214	C2|BioCarta:h_atrbrcaPathway|M9703|BIOCARTA_ATRBRCA_PATHWAY
5810	C2:0214	C2|BioCarta:h_atrbrcaPathway|M9703|BIOCARTA_ATRBRCA_PATHWAY
5883	C2:0214	C2|BioCarta:h_atrbrcaPathway|M9703|BIOCARTA_ATRBRCA_PATHWAY
5884	C2:0214	C2|BioCarta:h_atrbrcaPathway|M9703|BIOCARTA_ATRBRCA_PATHWAY
5888	C2:0214	C2|BioCarta:h_atrbrcaPathway|M9703|BIOCARTA_ATRBRCA_PATHWAY
7157	C2:0214	C2|BioCarta:h_atrbrcaPathway|M9703|BIOCARTA_ATRBRCA_PATHWAY
10111	C2:0214	C2|BioCarta:h_atrbrcaPathway|M9703|BIOCARTA_ATRBRCA_PATHWAY
11200	C2:0214	C2|BioCarta:h_atrbrcaPathway|M9703|BIOCARTA_ATRBRCA_PATHWAY
11277	C2:0214	C2|BioCarta:h_atrbrcaPathway|M9703|BIOCARTA_ATRBRCA_PATHWAY
107	C2:0215	C2|BioCarta:h_badPathway|M85|BIOCARTA_BAD_PATHWAY
207	C2:0215	C2|BioCarta:h_badPathway|M85|BIOCARTA_BAD_PATHWAY
572	C2:0215	C2|BioCarta:h_badPathway|M85|BIOCARTA_BAD_PATHWAY
581	C2:0215	C2|BioCarta:h_badPathway|M85|BIOCARTA_BAD_PATHWAY
596	C2:0215	C2|BioCarta:h_badPathway|M85|BIOCARTA_BAD_PATHWAY
598	C2:0215	C2|BioCarta:h_badPathway|M85|BIOCARTA_BAD_PATHWAY
1439	C2:0215	C2|BioCarta:h_badPathway|M85|BIOCARTA_BAD_PATHWAY
3479	C2:0215	C2|BioCarta:h_badPathway|M85|BIOCARTA_BAD_PATHWAY
3480	C2:0215	C2|BioCarta:h_badPathway|M85|BIOCARTA_BAD_PATHWAY
3562	C2:0215	C2|BioCarta:h_badPathway|M85|BIOCARTA_BAD_PATHWAY
3815	C2:0215	C2|BioCarta:h_badPathway|M85|BIOCARTA_BAD_PATHWAY
4254	C2:0215	C2|BioCarta:h_badPathway|M85|BIOCARTA_BAD_PATHWAY
5290	C2:0215	C2|BioCarta:h_badPathway|M85|BIOCARTA_BAD_PATHWAY
5294	C2:0215	C2|BioCarta:h_badPathway|M85|BIOCARTA_BAD_PATHWAY
5295	C2:0215	C2|BioCarta:h_badPathway|M85|BIOCARTA_BAD_PATHWAY
5567	C2:0215	C2|BioCarta:h_badPathway|M85|BIOCARTA_BAD_PATHWAY
5568	C2:0215	C2|BioCarta:h_badPathway|M85|BIOCARTA_BAD_PATHWAY
5573	C2:0215	C2|BioCarta:h_badPathway|M85|BIOCARTA_BAD_PATHWAY
5575	C2:0215	C2|BioCarta:h_badPathway|M85|BIOCARTA_BAD_PATHWAY
5576	C2:0215	C2|BioCarta:h_badPathway|M85|BIOCARTA_BAD_PATHWAY
5577	C2:0215	C2|BioCarta:h_badPathway|M85|BIOCARTA_BAD_PATHWAY
5594	C2:0215	C2|BioCarta:h_badPathway|M85|BIOCARTA_BAD_PATHWAY
5595	C2:0215	C2|BioCarta:h_badPathway|M85|BIOCARTA_BAD_PATHWAY
6195	C2:0215	C2|BioCarta:h_badPathway|M85|BIOCARTA_BAD_PATHWAY
7533	C2:0215	C2|BioCarta:h_badPathway|M85|BIOCARTA_BAD_PATHWAY
107	C2:0216	C2|BioCarta:h_bArrestinPathway|M7772|BIOCARTA_BARRESTIN_PATHWAY
160	C2:0216	C2|BioCarta:h_bArrestinPathway|M7772|BIOCARTA_BARRESTIN_PATHWAY
408	C2:0216	C2|BioCarta:h_bArrestinPathway|M7772|BIOCARTA_BARRESTIN_PATHWAY
1173	C2:0216	C2|BioCarta:h_bArrestinPathway|M7772|BIOCARTA_BARRESTIN_PATHWAY
1759	C2:0216	C2|BioCarta:h_bArrestinPathway|M7772|BIOCARTA_BARRESTIN_PATHWAY
2778	C2:0216	C2|BioCarta:h_bArrestinPathway|M7772|BIOCARTA_BARRESTIN_PATHWAY
2782	C2:0216	C2|BioCarta:h_bArrestinPathway|M7772|BIOCARTA_BARRESTIN_PATHWAY
2792	C2:0216	C2|BioCarta:h_bArrestinPathway|M7772|BIOCARTA_BARRESTIN_PATHWAY
5465	C2:0216	C2|BioCarta:h_bArrestinPathway|M7772|BIOCARTA_BARRESTIN_PATHWAY
23236	C2:0216	C2|BioCarta:h_bArrestinPathway|M7772|BIOCARTA_BARRESTIN_PATHWAY
107	C2:0217	C2|BioCarta:h_bArrestin-srcPathway|M111|BIOCARTA_BARRESTIN_SRC_PATHWAY
408	C2:0217	C2|BioCarta:h_bArrestin-srcPathway|M111|BIOCARTA_BARRESTIN_SRC_PATHWAY
1759	C2:0217	C2|BioCarta:h_bArrestin-srcPathway|M111|BIOCARTA_BARRESTIN_SRC_PATHWAY
2778	C2:0217	C2|BioCarta:h_bArrestin-srcPathway|M111|BIOCARTA_BARRESTIN_SRC_PATHWAY
2782	C2:0217	C2|BioCarta:h_bArrestin-srcPathway|M111|BIOCARTA_BARRESTIN_SRC_PATHWAY
2792	C2:0217	C2|BioCarta:h_bArrestin-srcPathway|M111|BIOCARTA_BARRESTIN_SRC_PATHWAY
3055	C2:0217	C2|BioCarta:h_bArrestin-srcPathway|M111|BIOCARTA_BARRESTIN_SRC_PATHWAY
3265	C2:0217	C2|BioCarta:h_bArrestin-srcPathway|M111|BIOCARTA_BARRESTIN_SRC_PATHWAY
5594	C2:0217	C2|BioCarta:h_bArrestin-srcPathway|M111|BIOCARTA_BARRESTIN_SRC_PATHWAY
5595	C2:0217	C2|BioCarta:h_bArrestin-srcPathway|M111|BIOCARTA_BARRESTIN_SRC_PATHWAY
5604	C2:0217	C2|BioCarta:h_bArrestin-srcPathway|M111|BIOCARTA_BARRESTIN_SRC_PATHWAY
5605	C2:0217	C2|BioCarta:h_bArrestin-srcPathway|M111|BIOCARTA_BARRESTIN_SRC_PATHWAY
5894	C2:0217	C2|BioCarta:h_bArrestin-srcPathway|M111|BIOCARTA_BARRESTIN_SRC_PATHWAY
6714	C2:0217	C2|BioCarta:h_bArrestin-srcPathway|M111|BIOCARTA_BARRESTIN_SRC_PATHWAY
23236	C2:0217	C2|BioCarta:h_bArrestin-srcPathway|M111|BIOCARTA_BARRESTIN_SRC_PATHWAY
107	C2:0218	C2|BioCarta:h_barr-mapkPathway|M668|BIOCARTA_BARR_MAPK_PATHWAY
408	C2:0218	C2|BioCarta:h_barr-mapkPathway|M668|BIOCARTA_BARR_MAPK_PATHWAY
1759	C2:0218	C2|BioCarta:h_barr-mapkPathway|M668|BIOCARTA_BARR_MAPK_PATHWAY
2778	C2:0218	C2|BioCarta:h_barr-mapkPathway|M668|BIOCARTA_BARR_MAPK_PATHWAY
2782	C2:0218	C2|BioCarta:h_barr-mapkPathway|M668|BIOCARTA_BARR_MAPK_PATHWAY
2792	C2:0218	C2|BioCarta:h_barr-mapkPathway|M668|BIOCARTA_BARR_MAPK_PATHWAY
5594	C2:0218	C2|BioCarta:h_barr-mapkPathway|M668|BIOCARTA_BARR_MAPK_PATHWAY
5595	C2:0218	C2|BioCarta:h_barr-mapkPathway|M668|BIOCARTA_BARR_MAPK_PATHWAY
5604	C2:0218	C2|BioCarta:h_barr-mapkPathway|M668|BIOCARTA_BARR_MAPK_PATHWAY
5605	C2:0218	C2|BioCarta:h_barr-mapkPathway|M668|BIOCARTA_BARR_MAPK_PATHWAY
5894	C2:0218	C2|BioCarta:h_barr-mapkPathway|M668|BIOCARTA_BARR_MAPK_PATHWAY
23236	C2:0218	C2|BioCarta:h_barr-mapkPathway|M668|BIOCARTA_BARR_MAPK_PATHWAY
207	C2:0219	C2|BioCarta:h_bcellsurvivalPathway|M4835|BIOCARTA_BCELLSURVIVAL_PATHWAY
332	C2:0219	C2|BioCarta:h_bcellsurvivalPathway|M4835|BIOCARTA_BCELLSURVIVAL_PATHWAY
836	C2:0219	C2|BioCarta:h_bcellsurvivalPathway|M4835|BIOCARTA_BCELLSURVIVAL_PATHWAY
840	C2:0219	C2|BioCarta:h_bcellsurvivalPathway|M4835|BIOCARTA_BCELLSURVIVAL_PATHWAY
2353	C2:0219	C2|BioCarta:h_bcellsurvivalPathway|M4835|BIOCARTA_BCELLSURVIVAL_PATHWAY
2475	C2:0219	C2|BioCarta:h_bcellsurvivalPathway|M4835|BIOCARTA_BCELLSURVIVAL_PATHWAY
3672	C2:0219	C2|BioCarta:h_bcellsurvivalPathway|M4835|BIOCARTA_BCELLSURVIVAL_PATHWAY
3688	C2:0219	C2|BioCarta:h_bcellsurvivalPathway|M4835|BIOCARTA_BCELLSURVIVAL_PATHWAY
3727	C2:0219	C2|BioCarta:h_bcellsurvivalPathway|M4835|BIOCARTA_BCELLSURVIVAL_PATHWAY
5290	C2:0219	C2|BioCarta:h_bcellsurvivalPathway|M4835|BIOCARTA_BCELLSURVIVAL_PATHWAY
5294	C2:0219	C2|BioCarta:h_bcellsurvivalPathway|M4835|BIOCARTA_BCELLSURVIVAL_PATHWAY
5295	C2:0219	C2|BioCarta:h_bcellsurvivalPathway|M4835|BIOCARTA_BCELLSURVIVAL_PATHWAY
5977	C2:0219	C2|BioCarta:h_bcellsurvivalPathway|M4835|BIOCARTA_BCELLSURVIVAL_PATHWAY
10575	C2:0219	C2|BioCarta:h_bcellsurvivalPathway|M4835|BIOCARTA_BCELLSURVIVAL_PATHWAY
51341	C2:0219	C2|BioCarta:h_bcellsurvivalPathway|M4835|BIOCARTA_BCELLSURVIVAL_PATHWAY
801	C2:0220	C2|BioCarta:h_bcrPathway|M9494|BIOCARTA_BCR_PATHWAY
805	C2:0220	C2|BioCarta:h_bcrPathway|M9494|BIOCARTA_BCR_PATHWAY
808	C2:0220	C2|BioCarta:h_bcrPathway|M9494|BIOCARTA_BCR_PATHWAY
973	C2:0220	C2|BioCarta:h_bcrPathway|M9494|BIOCARTA_BCR_PATHWAY
974	C2:0220	C2|BioCarta:h_bcrPathway|M9494|BIOCARTA_BCR_PATHWAY
1432	C2:0220	C2|BioCarta:h_bcrPathway|M9494|BIOCARTA_BCR_PATHWAY
2353	C2:0220	C2|BioCarta:h_bcrPathway|M9494|BIOCARTA_BCR_PATHWAY
2885	C2:0220	C2|BioCarta:h_bcrPathway|M9494|BIOCARTA_BCR_PATHWAY
3265	C2:0220	C2|BioCarta:h_bcrPathway|M9494|BIOCARTA_BCR_PATHWAY
3725	C2:0220	C2|BioCarta:h_bcrPathway|M9494|BIOCARTA_BCR_PATHWAY
4067	C2:0220	C2|BioCarta:h_bcrPathway|M9494|BIOCARTA_BCR_PATHWAY
4214	C2:0220	C2|BioCarta:h_bcrPathway|M9494|BIOCARTA_BCR_PATHWAY
4772	C2:0220	C2|BioCarta:h_bcrPathway|M9494|BIOCARTA_BCR_PATHWAY
4773	C2:0220	C2|BioCarta:h_bcrPathway|M9494|BIOCARTA_BCR_PATHWAY
4775	C2:0220	C2|BioCarta:h_bcrPathway|M9494|BIOCARTA_BCR_PATHWAY
4776	C2:0220	C2|BioCarta:h_bcrPathway|M9494|BIOCARTA_BCR_PATHWAY
5335	C2:0220	C2|BioCarta:h_bcrPathway|M9494|BIOCARTA_BCR_PATHWAY
5530	C2:0220	C2|BioCarta:h_bcrPathway|M9494|BIOCARTA_BCR_PATHWAY
5532	C2:0220	C2|BioCarta:h_bcrPathway|M9494|BIOCARTA_BCR_PATHWAY
5533	C2:0220	C2|BioCarta:h_bcrPathway|M9494|BIOCARTA_BCR_PATHWAY
5578	C2:0220	C2|BioCarta:h_bcrPathway|M9494|BIOCARTA_BCR_PATHWAY
5579	C2:0220	C2|BioCarta:h_bcrPathway|M9494|BIOCARTA_BCR_PATHWAY
5595	C2:0220	C2|BioCarta:h_bcrPathway|M9494|BIOCARTA_BCR_PATHWAY
5599	C2:0220	C2|BioCarta:h_bcrPathway|M9494|BIOCARTA_BCR_PATHWAY
5604	C2:0220	C2|BioCarta:h_bcrPathway|M9494|BIOCARTA_BCR_PATHWAY
5879	C2:0220	C2|BioCarta:h_bcrPathway|M9494|BIOCARTA_BCR_PATHWAY
5894	C2:0220	C2|BioCarta:h_bcrPathway|M9494|BIOCARTA_BCR_PATHWAY
6464	C2:0220	C2|BioCarta:h_bcrPathway|M9494|BIOCARTA_BCR_PATHWAY
6654	C2:0220	C2|BioCarta:h_bcrPathway|M9494|BIOCARTA_BCR_PATHWAY
6850	C2:0220	C2|BioCarta:h_bcrPathway|M9494|BIOCARTA_BCR_PATHWAY
7409	C2:0220	C2|BioCarta:h_bcrPathway|M9494|BIOCARTA_BCR_PATHWAY
29760	C2:0220	C2|BioCarta:h_bcrPathway|M9494|BIOCARTA_BCR_PATHWAY
183	C2:0221	C2|BioCarta:h_biopeptidesPathway|M13494|BIOCARTA_BIOPEPTIDES_PATHWAY
801	C2:0221	C2|BioCarta:h_biopeptidesPathway|M13494|BIOCARTA_BIOPEPTIDES_PATHWAY
805	C2:0221	C2|BioCarta:h_biopeptidesPathway|M13494|BIOCARTA_BIOPEPTIDES_PATHWAY
808	C2:0221	C2|BioCarta:h_biopeptidesPathway|M13494|BIOCARTA_BIOPEPTIDES_PATHWAY
815	C2:0221	C2|BioCarta:h_biopeptidesPathway|M13494|BIOCARTA_BIOPEPTIDES_PATHWAY
816	C2:0221	C2|BioCarta:h_biopeptidesPathway|M13494|BIOCARTA_BIOPEPTIDES_PATHWAY
817	C2:0221	C2|BioCarta:h_biopeptidesPathway|M13494|BIOCARTA_BIOPEPTIDES_PATHWAY
818	C2:0221	C2|BioCarta:h_biopeptidesPathway|M13494|BIOCARTA_BIOPEPTIDES_PATHWAY
1020	C2:0221	C2|BioCarta:h_biopeptidesPathway|M13494|BIOCARTA_BIOPEPTIDES_PATHWAY
1432	C2:0221	C2|BioCarta:h_biopeptidesPathway|M13494|BIOCARTA_BIOPEPTIDES_PATHWAY
2147	C2:0221	C2|BioCarta:h_biopeptidesPathway|M13494|BIOCARTA_BIOPEPTIDES_PATHWAY
2185	C2:0221	C2|BioCarta:h_biopeptidesPathway|M13494|BIOCARTA_BIOPEPTIDES_PATHWAY
2534	C2:0221	C2|BioCarta:h_biopeptidesPathway|M13494|BIOCARTA_BIOPEPTIDES_PATHWAY
2767	C2:0221	C2|BioCarta:h_biopeptidesPathway|M13494|BIOCARTA_BIOPEPTIDES_PATHWAY
2770	C2:0221	C2|BioCarta:h_biopeptidesPathway|M13494|BIOCARTA_BIOPEPTIDES_PATHWAY
2782	C2:0221	C2|BioCarta:h_biopeptidesPathway|M13494|BIOCARTA_BIOPEPTIDES_PATHWAY
2792	C2:0221	C2|BioCarta:h_biopeptidesPathway|M13494|BIOCARTA_BIOPEPTIDES_PATHWAY
2885	C2:0221	C2|BioCarta:h_biopeptidesPathway|M13494|BIOCARTA_BIOPEPTIDES_PATHWAY
3265	C2:0221	C2|BioCarta:h_biopeptidesPathway|M13494|BIOCARTA_BIOPEPTIDES_PATHWAY
3717	C2:0221	C2|BioCarta:h_biopeptidesPathway|M13494|BIOCARTA_BIOPEPTIDES_PATHWAY
3827	C2:0221	C2|BioCarta:h_biopeptidesPathway|M13494|BIOCARTA_BIOPEPTIDES_PATHWAY
4137	C2:0221	C2|BioCarta:h_biopeptidesPathway|M13494|BIOCARTA_BIOPEPTIDES_PATHWAY
4638	C2:0221	C2|BioCarta:h_biopeptidesPathway|M13494|BIOCARTA_BIOPEPTIDES_PATHWAY
5335	C2:0221	C2|BioCarta:h_biopeptidesPathway|M13494|BIOCARTA_BIOPEPTIDES_PATHWAY
5578	C2:0221	C2|BioCarta:h_biopeptidesPathway|M13494|BIOCARTA_BIOPEPTIDES_PATHWAY
5579	C2:0221	C2|BioCarta:h_biopeptidesPathway|M13494|BIOCARTA_BIOPEPTIDES_PATHWAY
5594	C2:0221	C2|BioCarta:h_biopeptidesPathway|M13494|BIOCARTA_BIOPEPTIDES_PATHWAY
5595	C2:0221	C2|BioCarta:h_biopeptidesPathway|M13494|BIOCARTA_BIOPEPTIDES_PATHWAY
5599	C2:0221	C2|BioCarta:h_biopeptidesPathway|M13494|BIOCARTA_BIOPEPTIDES_PATHWAY
5604	C2:0221	C2|BioCarta:h_biopeptidesPathway|M13494|BIOCARTA_BIOPEPTIDES_PATHWAY
5605	C2:0221	C2|BioCarta:h_biopeptidesPathway|M13494|BIOCARTA_BIOPEPTIDES_PATHWAY
5894	C2:0221	C2|BioCarta:h_biopeptidesPathway|M13494|BIOCARTA_BIOPEPTIDES_PATHWAY
6464	C2:0221	C2|BioCarta:h_biopeptidesPathway|M13494|BIOCARTA_BIOPEPTIDES_PATHWAY
6654	C2:0221	C2|BioCarta:h_biopeptidesPathway|M13494|BIOCARTA_BIOPEPTIDES_PATHWAY
6772	C2:0221	C2|BioCarta:h_biopeptidesPathway|M13494|BIOCARTA_BIOPEPTIDES_PATHWAY
6773	C2:0221	C2|BioCarta:h_biopeptidesPathway|M13494|BIOCARTA_BIOPEPTIDES_PATHWAY
6774	C2:0221	C2|BioCarta:h_biopeptidesPathway|M13494|BIOCARTA_BIOPEPTIDES_PATHWAY
6775	C2:0221	C2|BioCarta:h_biopeptidesPathway|M13494|BIOCARTA_BIOPEPTIDES_PATHWAY
6776	C2:0221	C2|BioCarta:h_biopeptidesPathway|M13494|BIOCARTA_BIOPEPTIDES_PATHWAY
6777	C2:0221	C2|BioCarta:h_biopeptidesPathway|M13494|BIOCARTA_BIOPEPTIDES_PATHWAY
6778	C2:0221	C2|BioCarta:h_biopeptidesPathway|M13494|BIOCARTA_BIOPEPTIDES_PATHWAY
941	C2:0222	C2|BioCarta:h_blymphocytePathway|M1473|BIOCARTA_BLYMPHOCYTE_PATHWAY
958	C2:0222	C2|BioCarta:h_blymphocytePathway|M1473|BIOCARTA_BLYMPHOCYTE_PATHWAY
1378	C2:0222	C2|BioCarta:h_blymphocytePathway|M1473|BIOCARTA_BLYMPHOCYTE_PATHWAY
1380	C2:0222	C2|BioCarta:h_blymphocytePathway|M1473|BIOCARTA_BLYMPHOCYTE_PATHWAY
2213	C2:0222	C2|BioCarta:h_blymphocytePathway|M1473|BIOCARTA_BLYMPHOCYTE_PATHWAY
3383	C2:0222	C2|BioCarta:h_blymphocytePathway|M1473|BIOCARTA_BLYMPHOCYTE_PATHWAY
3683	C2:0222	C2|BioCarta:h_blymphocytePathway|M1473|BIOCARTA_BLYMPHOCYTE_PATHWAY
3689	C2:0222	C2|BioCarta:h_blymphocytePathway|M1473|BIOCARTA_BLYMPHOCYTE_PATHWAY
5788	C2:0222	C2|BioCarta:h_blymphocytePathway|M1473|BIOCARTA_BLYMPHOCYTE_PATHWAY
801	C2:0223	C2|BioCarta:h_CaCaMPathway|M3412|BIOCARTA_CACAM_PATHWAY
805	C2:0223	C2|BioCarta:h_CaCaMPathway|M3412|BIOCARTA_CACAM_PATHWAY
808	C2:0223	C2|BioCarta:h_CaCaMPathway|M3412|BIOCARTA_CACAM_PATHWAY
814	C2:0223	C2|BioCarta:h_CaCaMPathway|M3412|BIOCARTA_CACAM_PATHWAY
815	C2:0223	C2|BioCarta:h_CaCaMPathway|M3412|BIOCARTA_CACAM_PATHWAY
816	C2:0223	C2|BioCarta:h_CaCaMPathway|M3412|BIOCARTA_CACAM_PATHWAY
817	C2:0223	C2|BioCarta:h_CaCaMPathway|M3412|BIOCARTA_CACAM_PATHWAY
818	C2:0223	C2|BioCarta:h_CaCaMPathway|M3412|BIOCARTA_CACAM_PATHWAY
1385	C2:0223	C2|BioCarta:h_CaCaMPathway|M3412|BIOCARTA_CACAM_PATHWAY
8536	C2:0223	C2|BioCarta:h_CaCaMPathway|M3412|BIOCARTA_CACAM_PATHWAY
10645	C2:0223	C2|BioCarta:h_CaCaMPathway|M3412|BIOCARTA_CACAM_PATHWAY
57172	C2:0223	C2|BioCarta:h_CaCaMPathway|M3412|BIOCARTA_CACAM_PATHWAY
84254	C2:0223	C2|BioCarta:h_CaCaMPathway|M3412|BIOCARTA_CACAM_PATHWAY
801	C2:0224	C2|BioCarta:h_calcineurinPathway|M3430|BIOCARTA_CALCINEURIN_PATHWAY
805	C2:0224	C2|BioCarta:h_calcineurinPathway|M3430|BIOCARTA_CALCINEURIN_PATHWAY
808	C2:0224	C2|BioCarta:h_calcineurinPathway|M3430|BIOCARTA_CALCINEURIN_PATHWAY
1026	C2:0224	C2|BioCarta:h_calcineurinPathway|M3430|BIOCARTA_CALCINEURIN_PATHWAY
2776	C2:0224	C2|BioCarta:h_calcineurinPathway|M3430|BIOCARTA_CALCINEURIN_PATHWAY
4082	C2:0224	C2|BioCarta:h_calcineurinPathway|M3430|BIOCARTA_CALCINEURIN_PATHWAY
4772	C2:0224	C2|BioCarta:h_calcineurinPathway|M3430|BIOCARTA_CALCINEURIN_PATHWAY
4773	C2:0224	C2|BioCarta:h_calcineurinPathway|M3430|BIOCARTA_CALCINEURIN_PATHWAY
4775	C2:0224	C2|BioCarta:h_calcineurinPathway|M3430|BIOCARTA_CALCINEURIN_PATHWAY
4776	C2:0224	C2|BioCarta:h_calcineurinPathway|M3430|BIOCARTA_CALCINEURIN_PATHWAY
5335	C2:0224	C2|BioCarta:h_calcineurinPathway|M3430|BIOCARTA_CALCINEURIN_PATHWAY
5530	C2:0224	C2|BioCarta:h_calcineurinPathway|M3430|BIOCARTA_CALCINEURIN_PATHWAY
5532	C2:0224	C2|BioCarta:h_calcineurinPathway|M3430|BIOCARTA_CALCINEURIN_PATHWAY
5533	C2:0224	C2|BioCarta:h_calcineurinPathway|M3430|BIOCARTA_CALCINEURIN_PATHWAY
5578	C2:0224	C2|BioCarta:h_calcineurinPathway|M3430|BIOCARTA_CALCINEURIN_PATHWAY
5579	C2:0224	C2|BioCarta:h_calcineurinPathway|M3430|BIOCARTA_CALCINEURIN_PATHWAY
6667	C2:0224	C2|BioCarta:h_calcineurinPathway|M3430|BIOCARTA_CALCINEURIN_PATHWAY
6670	C2:0224	C2|BioCarta:h_calcineurinPathway|M3430|BIOCARTA_CALCINEURIN_PATHWAY
183	C2:0225	C2|BioCarta:h_cardiacegfPathway|M7552|BIOCARTA_CARDIACEGF_PATHWAY
185	C2:0225	C2|BioCarta:h_cardiacegfPathway|M7552|BIOCARTA_CARDIACEGF_PATHWAY
387	C2:0225	C2|BioCarta:h_cardiacegfPathway|M7552|BIOCARTA_CARDIACEGF_PATHWAY
1906	C2:0225	C2|BioCarta:h_cardiacegfPathway|M7552|BIOCARTA_CARDIACEGF_PATHWAY
1909	C2:0225	C2|BioCarta:h_cardiacegfPathway|M7552|BIOCARTA_CARDIACEGF_PATHWAY
1910	C2:0225	C2|BioCarta:h_cardiacegfPathway|M7552|BIOCARTA_CARDIACEGF_PATHWAY
1950	C2:0225	C2|BioCarta:h_cardiacegfPathway|M7552|BIOCARTA_CARDIACEGF_PATHWAY
1956	C2:0225	C2|BioCarta:h_cardiacegfPathway|M7552|BIOCARTA_CARDIACEGF_PATHWAY
2353	C2:0225	C2|BioCarta:h_cardiacegfPathway|M7552|BIOCARTA_CARDIACEGF_PATHWAY
3265	C2:0225	C2|BioCarta:h_cardiacegfPathway|M7552|BIOCARTA_CARDIACEGF_PATHWAY
3725	C2:0225	C2|BioCarta:h_cardiacegfPathway|M7552|BIOCARTA_CARDIACEGF_PATHWAY
4609	C2:0225	C2|BioCarta:h_cardiacegfPathway|M7552|BIOCARTA_CARDIACEGF_PATHWAY
4790	C2:0225	C2|BioCarta:h_cardiacegfPathway|M7552|BIOCARTA_CARDIACEGF_PATHWAY
5335	C2:0225	C2|BioCarta:h_cardiacegfPathway|M7552|BIOCARTA_CARDIACEGF_PATHWAY
5578	C2:0225	C2|BioCarta:h_cardiacegfPathway|M7552|BIOCARTA_CARDIACEGF_PATHWAY
5579	C2:0225	C2|BioCarta:h_cardiacegfPathway|M7552|BIOCARTA_CARDIACEGF_PATHWAY
5970	C2:0225	C2|BioCarta:h_cardiacegfPathway|M7552|BIOCARTA_CARDIACEGF_PATHWAY
8038	C2:0225	C2|BioCarta:h_cardiacegfPathway|M7552|BIOCARTA_CARDIACEGF_PATHWAY
1385	C2:0226	C2|BioCarta:h_carm1Pathway|M7968|BIOCARTA_CARM1_PATHWAY
1387	C2:0226	C2|BioCarta:h_carm1Pathway|M7968|BIOCARTA_CARM1_PATHWAY
2033	C2:0226	C2|BioCarta:h_carm1Pathway|M7968|BIOCARTA_CARM1_PATHWAY
5567	C2:0226	C2|BioCarta:h_carm1Pathway|M7968|BIOCARTA_CARM1_PATHWAY
5568	C2:0226	C2|BioCarta:h_carm1Pathway|M7968|BIOCARTA_CARM1_PATHWAY
5573	C2:0226	C2|BioCarta:h_carm1Pathway|M7968|BIOCARTA_CARM1_PATHWAY
5575	C2:0226	C2|BioCarta:h_carm1Pathway|M7968|BIOCARTA_CARM1_PATHWAY
5576	C2:0226	C2|BioCarta:h_carm1Pathway|M7968|BIOCARTA_CARM1_PATHWAY
5577	C2:0226	C2|BioCarta:h_carm1Pathway|M7968|BIOCARTA_CARM1_PATHWAY
5914	C2:0226	C2|BioCarta:h_carm1Pathway|M7968|BIOCARTA_CARM1_PATHWAY
6256	C2:0226	C2|BioCarta:h_carm1Pathway|M7968|BIOCARTA_CARM1_PATHWAY
8202	C2:0226	C2|BioCarta:h_carm1Pathway|M7968|BIOCARTA_CARM1_PATHWAY
10498	C2:0226	C2|BioCarta:h_carm1Pathway|M7968|BIOCARTA_CARM1_PATHWAY
595	C2:0227	C2|BioCarta:h_carm-erPathway|M2499|BIOCARTA_CARM_ER_PATHWAY
672	C2:0227	C2|BioCarta:h_carm-erPathway|M2499|BIOCARTA_CARM_ER_PATHWAY
1387	C2:0227	C2|BioCarta:h_carm-erPathway|M2499|BIOCARTA_CARM_ER_PATHWAY
2033	C2:0227	C2|BioCarta:h_carm-erPathway|M2499|BIOCARTA_CARM_ER_PATHWAY
2071	C2:0227	C2|BioCarta:h_carm-erPathway|M2499|BIOCARTA_CARM_ER_PATHWAY
2099	C2:0227	C2|BioCarta:h_carm-erPathway|M2499|BIOCARTA_CARM_ER_PATHWAY
2957	C2:0227	C2|BioCarta:h_carm-erPathway|M2499|BIOCARTA_CARM_ER_PATHWAY
2960	C2:0227	C2|BioCarta:h_carm-erPathway|M2499|BIOCARTA_CARM_ER_PATHWAY
2962	C2:0227	C2|BioCarta:h_carm-erPathway|M2499|BIOCARTA_CARM_ER_PATHWAY
3065	C2:0227	C2|BioCarta:h_carm-erPathway|M2499|BIOCARTA_CARM_ER_PATHWAY
3066	C2:0227	C2|BioCarta:h_carm-erPathway|M2499|BIOCARTA_CARM_ER_PATHWAY
4208	C2:0227	C2|BioCarta:h_carm-erPathway|M2499|BIOCARTA_CARM_ER_PATHWAY
5430	C2:0227	C2|BioCarta:h_carm-erPathway|M2499|BIOCARTA_CARM_ER_PATHWAY
5469	C2:0227	C2|BioCarta:h_carm-erPathway|M2499|BIOCARTA_CARM_ER_PATHWAY
6908	C2:0227	C2|BioCarta:h_carm-erPathway|M2499|BIOCARTA_CARM_ER_PATHWAY
8204	C2:0227	C2|BioCarta:h_carm-erPathway|M2499|BIOCARTA_CARM_ER_PATHWAY
8841	C2:0227	C2|BioCarta:h_carm-erPathway|M2499|BIOCARTA_CARM_ER_PATHWAY
9612	C2:0227	C2|BioCarta:h_carm-erPathway|M2499|BIOCARTA_CARM_ER_PATHWAY
9734	C2:0227	C2|BioCarta:h_carm-erPathway|M2499|BIOCARTA_CARM_ER_PATHWAY
9759	C2:0227	C2|BioCarta:h_carm-erPathway|M2499|BIOCARTA_CARM_ER_PATHWAY
10011	C2:0227	C2|BioCarta:h_carm-erPathway|M2499|BIOCARTA_CARM_ER_PATHWAY
10014	C2:0227	C2|BioCarta:h_carm-erPathway|M2499|BIOCARTA_CARM_ER_PATHWAY
10498	C2:0227	C2|BioCarta:h_carm-erPathway|M2499|BIOCARTA_CARM_ER_PATHWAY
10891	C2:0227	C2|BioCarta:h_carm-erPathway|M2499|BIOCARTA_CARM_ER_PATHWAY
11331	C2:0227	C2|BioCarta:h_carm-erPathway|M2499|BIOCARTA_CARM_ER_PATHWAY
23013	C2:0227	C2|BioCarta:h_carm-erPathway|M2499|BIOCARTA_CARM_ER_PATHWAY
23426	C2:0227	C2|BioCarta:h_carm-erPathway|M2499|BIOCARTA_CARM_ER_PATHWAY
27043	C2:0227	C2|BioCarta:h_carm-erPathway|M2499|BIOCARTA_CARM_ER_PATHWAY
51564	C2:0227	C2|BioCarta:h_carm-erPathway|M2499|BIOCARTA_CARM_ER_PATHWAY
79885	C2:0227	C2|BioCarta:h_carm-erPathway|M2499|BIOCARTA_CARM_ER_PATHWAY
83933	C2:0227	C2|BioCarta:h_carm-erPathway|M2499|BIOCARTA_CARM_ER_PATHWAY
126961	C2:0227	C2|BioCarta:h_carm-erPathway|M2499|BIOCARTA_CARM_ER_PATHWAY
142	C2:0228	C2|BioCarta:h_caspasePathway|M17902|BIOCARTA_CASPASE_PATHWAY
317	C2:0228	C2|BioCarta:h_caspasePathway|M17902|BIOCARTA_CASPASE_PATHWAY
329	C2:0228	C2|BioCarta:h_caspasePathway|M17902|BIOCARTA_CASPASE_PATHWAY
330	C2:0228	C2|BioCarta:h_caspasePathway|M17902|BIOCARTA_CASPASE_PATHWAY
397	C2:0228	C2|BioCarta:h_caspasePathway|M17902|BIOCARTA_CASPASE_PATHWAY
834	C2:0228	C2|BioCarta:h_caspasePathway|M17902|BIOCARTA_CASPASE_PATHWAY
835	C2:0228	C2|BioCarta:h_caspasePathway|M17902|BIOCARTA_CASPASE_PATHWAY
836	C2:0228	C2|BioCarta:h_caspasePathway|M17902|BIOCARTA_CASPASE_PATHWAY
837	C2:0228	C2|BioCarta:h_caspasePathway|M17902|BIOCARTA_CASPASE_PATHWAY
839	C2:0228	C2|BioCarta:h_caspasePathway|M17902|BIOCARTA_CASPASE_PATHWAY
840	C2:0228	C2|BioCarta:h_caspasePathway|M17902|BIOCARTA_CASPASE_PATHWAY
841	C2:0228	C2|BioCarta:h_caspasePathway|M17902|BIOCARTA_CASPASE_PATHWAY
842	C2:0228	C2|BioCarta:h_caspasePathway|M17902|BIOCARTA_CASPASE_PATHWAY
843	C2:0228	C2|BioCarta:h_caspasePathway|M17902|BIOCARTA_CASPASE_PATHWAY
1676	C2:0228	C2|BioCarta:h_caspasePathway|M17902|BIOCARTA_CASPASE_PATHWAY
1677	C2:0228	C2|BioCarta:h_caspasePathway|M17902|BIOCARTA_CASPASE_PATHWAY
3002	C2:0228	C2|BioCarta:h_caspasePathway|M17902|BIOCARTA_CASPASE_PATHWAY
4000	C2:0228	C2|BioCarta:h_caspasePathway|M17902|BIOCARTA_CASPASE_PATHWAY
4001	C2:0228	C2|BioCarta:h_caspasePathway|M17902|BIOCARTA_CASPASE_PATHWAY
5551	C2:0228	C2|BioCarta:h_caspasePathway|M17902|BIOCARTA_CASPASE_PATHWAY
54205	C2:0228	C2|BioCarta:h_caspasePathway|M17902|BIOCARTA_CASPASE_PATHWAY
84823	C2:0228	C2|BioCarta:h_caspasePathway|M17902|BIOCARTA_CASPASE_PATHWAY
867	C2:0229	C2|BioCarta:h_cblPathway|M16973|BIOCARTA_CBL_PATHWAY
1436	C2:0229	C2|BioCarta:h_cblPathway|M16973|BIOCARTA_CBL_PATHWAY
1950	C2:0229	C2|BioCarta:h_cblPathway|M16973|BIOCARTA_CBL_PATHWAY
1956	C2:0229	C2|BioCarta:h_cblPathway|M16973|BIOCARTA_CBL_PATHWAY
2885	C2:0229	C2|BioCarta:h_cblPathway|M16973|BIOCARTA_CBL_PATHWAY
4233	C2:0229	C2|BioCarta:h_cblPathway|M16973|BIOCARTA_CBL_PATHWAY
5156	C2:0229	C2|BioCarta:h_cblPathway|M16973|BIOCARTA_CBL_PATHWAY
5578	C2:0229	C2|BioCarta:h_cblPathway|M16973|BIOCARTA_CBL_PATHWAY
5579	C2:0229	C2|BioCarta:h_cblPathway|M16973|BIOCARTA_CBL_PATHWAY
6714	C2:0229	C2|BioCarta:h_cblPathway|M16973|BIOCARTA_CBL_PATHWAY
51100	C2:0229	C2|BioCarta:h_cblPathway|M16973|BIOCARTA_CBL_PATHWAY
56904	C2:0229	C2|BioCarta:h_cblPathway|M16973|BIOCARTA_CBL_PATHWAY
387	C2:0230	C2|BioCarta:h_CCR3Pathway|M9152|BIOCARTA_CCR3_PATHWAY
1072	C2:0230	C2|BioCarta:h_CCR3Pathway|M9152|BIOCARTA_CCR3_PATHWAY
1232	C2:0230	C2|BioCarta:h_CCR3Pathway|M9152|BIOCARTA_CCR3_PATHWAY
2776	C2:0230	C2|BioCarta:h_CCR3Pathway|M9152|BIOCARTA_CCR3_PATHWAY
2778	C2:0230	C2|BioCarta:h_CCR3Pathway|M9152|BIOCARTA_CCR3_PATHWAY
2782	C2:0230	C2|BioCarta:h_CCR3Pathway|M9152|BIOCARTA_CCR3_PATHWAY
2792	C2:0230	C2|BioCarta:h_CCR3Pathway|M9152|BIOCARTA_CCR3_PATHWAY
3265	C2:0230	C2|BioCarta:h_CCR3Pathway|M9152|BIOCARTA_CCR3_PATHWAY
3984	C2:0230	C2|BioCarta:h_CCR3Pathway|M9152|BIOCARTA_CCR3_PATHWAY
4633	C2:0230	C2|BioCarta:h_CCR3Pathway|M9152|BIOCARTA_CCR3_PATHWAY
4660	C2:0230	C2|BioCarta:h_CCR3Pathway|M9152|BIOCARTA_CCR3_PATHWAY
5288	C2:0230	C2|BioCarta:h_CCR3Pathway|M9152|BIOCARTA_CCR3_PATHWAY
5578	C2:0230	C2|BioCarta:h_CCR3Pathway|M9152|BIOCARTA_CCR3_PATHWAY
5579	C2:0230	C2|BioCarta:h_CCR3Pathway|M9152|BIOCARTA_CCR3_PATHWAY
5594	C2:0230	C2|BioCarta:h_CCR3Pathway|M9152|BIOCARTA_CCR3_PATHWAY
5595	C2:0230	C2|BioCarta:h_CCR3Pathway|M9152|BIOCARTA_CCR3_PATHWAY
5604	C2:0230	C2|BioCarta:h_CCR3Pathway|M9152|BIOCARTA_CCR3_PATHWAY
5747	C2:0230	C2|BioCarta:h_CCR3Pathway|M9152|BIOCARTA_CCR3_PATHWAY
5894	C2:0230	C2|BioCarta:h_CCR3Pathway|M9152|BIOCARTA_CCR3_PATHWAY
6356	C2:0230	C2|BioCarta:h_CCR3Pathway|M9152|BIOCARTA_CCR3_PATHWAY
9475	C2:0230	C2|BioCarta:h_CCR3Pathway|M9152|BIOCARTA_CCR3_PATHWAY
23236	C2:0230	C2|BioCarta:h_CCR3Pathway|M9152|BIOCARTA_CCR3_PATHWAY
801	C2:0231	C2|BioCarta:h_Ccr5Pathway|M2349|BIOCARTA_CCR5_PATHWAY
805	C2:0231	C2|BioCarta:h_Ccr5Pathway|M2349|BIOCARTA_CCR5_PATHWAY
808	C2:0231	C2|BioCarta:h_Ccr5Pathway|M2349|BIOCARTA_CCR5_PATHWAY
1234	C2:0231	C2|BioCarta:h_Ccr5Pathway|M2349|BIOCARTA_CCR5_PATHWAY
1432	C2:0231	C2|BioCarta:h_Ccr5Pathway|M2349|BIOCARTA_CCR5_PATHWAY
2185	C2:0231	C2|BioCarta:h_Ccr5Pathway|M2349|BIOCARTA_CCR5_PATHWAY
2353	C2:0231	C2|BioCarta:h_Ccr5Pathway|M2349|BIOCARTA_CCR5_PATHWAY
2776	C2:0231	C2|BioCarta:h_Ccr5Pathway|M2349|BIOCARTA_CCR5_PATHWAY
3725	C2:0231	C2|BioCarta:h_Ccr5Pathway|M2349|BIOCARTA_CCR5_PATHWAY
5335	C2:0231	C2|BioCarta:h_Ccr5Pathway|M2349|BIOCARTA_CCR5_PATHWAY
5578	C2:0231	C2|BioCarta:h_Ccr5Pathway|M2349|BIOCARTA_CCR5_PATHWAY
5579	C2:0231	C2|BioCarta:h_Ccr5Pathway|M2349|BIOCARTA_CCR5_PATHWAY
5599	C2:0231	C2|BioCarta:h_Ccr5Pathway|M2349|BIOCARTA_CCR5_PATHWAY
6347	C2:0231	C2|BioCarta:h_Ccr5Pathway|M2349|BIOCARTA_CCR5_PATHWAY
6351	C2:0231	C2|BioCarta:h_Ccr5Pathway|M2349|BIOCARTA_CCR5_PATHWAY
6387	C2:0231	C2|BioCarta:h_Ccr5Pathway|M2349|BIOCARTA_CCR5_PATHWAY
7852	C2:0231	C2|BioCarta:h_Ccr5Pathway|M2349|BIOCARTA_CCR5_PATHWAY
958	C2:0232	C2|BioCarta:h_cd40Pathway|M16697|BIOCARTA_CD40_PATHWAY
1147	C2:0232	C2|BioCarta:h_cd40Pathway|M16697|BIOCARTA_CD40_PATHWAY
1843	C2:0232	C2|BioCarta:h_cd40Pathway|M16697|BIOCARTA_CD40_PATHWAY
3551	C2:0232	C2|BioCarta:h_cd40Pathway|M16697|BIOCARTA_CD40_PATHWAY
4214	C2:0232	C2|BioCarta:h_cd40Pathway|M16697|BIOCARTA_CD40_PATHWAY
4790	C2:0232	C2|BioCarta:h_cd40Pathway|M16697|BIOCARTA_CD40_PATHWAY
4792	C2:0232	C2|BioCarta:h_cd40Pathway|M16697|BIOCARTA_CD40_PATHWAY
5970	C2:0232	C2|BioCarta:h_cd40Pathway|M16697|BIOCARTA_CD40_PATHWAY
7128	C2:0232	C2|BioCarta:h_cd40Pathway|M16697|BIOCARTA_CD40_PATHWAY
7187	C2:0232	C2|BioCarta:h_cd40Pathway|M16697|BIOCARTA_CD40_PATHWAY
7189	C2:0232	C2|BioCarta:h_cd40Pathway|M16697|BIOCARTA_CD40_PATHWAY
8518	C2:0232	C2|BioCarta:h_cd40Pathway|M16697|BIOCARTA_CD40_PATHWAY
9020	C2:0232	C2|BioCarta:h_cd40Pathway|M16697|BIOCARTA_CD40_PATHWAY
387	C2:0233	C2|BioCarta:h_cdc42racPathway|M5291|BIOCARTA_CDC42RAC_PATHWAY
998	C2:0233	C2|BioCarta:h_cdc42racPathway|M5291|BIOCARTA_CDC42RAC_PATHWAY
5058	C2:0233	C2|BioCarta:h_cdc42racPathway|M5291|BIOCARTA_CDC42RAC_PATHWAY
5156	C2:0233	C2|BioCarta:h_cdc42racPathway|M5291|BIOCARTA_CDC42RAC_PATHWAY
5290	C2:0233	C2|BioCarta:h_cdc42racPathway|M5291|BIOCARTA_CDC42RAC_PATHWAY
5295	C2:0233	C2|BioCarta:h_cdc42racPathway|M5291|BIOCARTA_CDC42RAC_PATHWAY
5879	C2:0233	C2|BioCarta:h_cdc42racPathway|M5291|BIOCARTA_CDC42RAC_PATHWAY
8976	C2:0233	C2|BioCarta:h_cdc42racPathway|M5291|BIOCARTA_CDC42RAC_PATHWAY
10092	C2:0233	C2|BioCarta:h_cdc42racPathway|M5291|BIOCARTA_CDC42RAC_PATHWAY
10093	C2:0233	C2|BioCarta:h_cdc42racPathway|M5291|BIOCARTA_CDC42RAC_PATHWAY
10094	C2:0233	C2|BioCarta:h_cdc42racPathway|M5291|BIOCARTA_CDC42RAC_PATHWAY
10095	C2:0233	C2|BioCarta:h_cdc42racPathway|M5291|BIOCARTA_CDC42RAC_PATHWAY
10096	C2:0233	C2|BioCarta:h_cdc42racPathway|M5291|BIOCARTA_CDC42RAC_PATHWAY
10097	C2:0233	C2|BioCarta:h_cdc42racPathway|M5291|BIOCARTA_CDC42RAC_PATHWAY
10109	C2:0233	C2|BioCarta:h_cdc42racPathway|M5291|BIOCARTA_CDC42RAC_PATHWAY
10552	C2:0233	C2|BioCarta:h_cdc42racPathway|M5291|BIOCARTA_CDC42RAC_PATHWAY
1020	C2:0234	C2|BioCarta:h_cdk5Pathway|M89|BIOCARTA_CDK5_PATHWAY
1958	C2:0234	C2|BioCarta:h_cdk5Pathway|M89|BIOCARTA_CDK5_PATHWAY
3265	C2:0234	C2|BioCarta:h_cdk5Pathway|M89|BIOCARTA_CDK5_PATHWAY
4803	C2:0234	C2|BioCarta:h_cdk5Pathway|M89|BIOCARTA_CDK5_PATHWAY
4804	C2:0234	C2|BioCarta:h_cdk5Pathway|M89|BIOCARTA_CDK5_PATHWAY
5594	C2:0234	C2|BioCarta:h_cdk5Pathway|M89|BIOCARTA_CDK5_PATHWAY
5595	C2:0234	C2|BioCarta:h_cdk5Pathway|M89|BIOCARTA_CDK5_PATHWAY
5604	C2:0234	C2|BioCarta:h_cdk5Pathway|M89|BIOCARTA_CDK5_PATHWAY
5605	C2:0234	C2|BioCarta:h_cdk5Pathway|M89|BIOCARTA_CDK5_PATHWAY
5894	C2:0234	C2|BioCarta:h_cdk5Pathway|M89|BIOCARTA_CDK5_PATHWAY
8851	C2:0234	C2|BioCarta:h_cdk5Pathway|M89|BIOCARTA_CDK5_PATHWAY
2353	C2:0235	C2|BioCarta:h_cdMacPathway|M4388|BIOCARTA_CDMAC_PATHWAY
3265	C2:0235	C2|BioCarta:h_cdMacPathway|M4388|BIOCARTA_CDMAC_PATHWAY
3725	C2:0235	C2|BioCarta:h_cdMacPathway|M4388|BIOCARTA_CDMAC_PATHWAY
4609	C2:0235	C2|BioCarta:h_cdMacPathway|M4388|BIOCARTA_CDMAC_PATHWAY
4790	C2:0235	C2|BioCarta:h_cdMacPathway|M4388|BIOCARTA_CDMAC_PATHWAY
4792	C2:0235	C2|BioCarta:h_cdMacPathway|M4388|BIOCARTA_CDMAC_PATHWAY
5578	C2:0235	C2|BioCarta:h_cdMacPathway|M4388|BIOCARTA_CDMAC_PATHWAY
5579	C2:0235	C2|BioCarta:h_cdMacPathway|M4388|BIOCARTA_CDMAC_PATHWAY
5594	C2:0235	C2|BioCarta:h_cdMacPathway|M4388|BIOCARTA_CDMAC_PATHWAY
5595	C2:0235	C2|BioCarta:h_cdMacPathway|M4388|BIOCARTA_CDMAC_PATHWAY
5604	C2:0235	C2|BioCarta:h_cdMacPathway|M4388|BIOCARTA_CDMAC_PATHWAY
5894	C2:0235	C2|BioCarta:h_cdMacPathway|M4388|BIOCARTA_CDMAC_PATHWAY
5970	C2:0235	C2|BioCarta:h_cdMacPathway|M4388|BIOCARTA_CDMAC_PATHWAY
23236	C2:0235	C2|BioCarta:h_cdMacPathway|M4388|BIOCARTA_CDMAC_PATHWAY
50624	C2:0235	C2|BioCarta:h_cdMacPathway|M4388|BIOCARTA_CDMAC_PATHWAY
87	C2:0236	C2|BioCarta:h_cell2cellPathway|M12851|BIOCARTA_CELL2CELL_PATHWAY
88	C2:0236	C2|BioCarta:h_cell2cellPathway|M12851|BIOCARTA_CELL2CELL_PATHWAY
89	C2:0236	C2|BioCarta:h_cell2cellPathway|M12851|BIOCARTA_CELL2CELL_PATHWAY
1445	C2:0236	C2|BioCarta:h_cell2cellPathway|M12851|BIOCARTA_CELL2CELL_PATHWAY
1495	C2:0236	C2|BioCarta:h_cell2cellPathway|M12851|BIOCARTA_CELL2CELL_PATHWAY
1496	C2:0236	C2|BioCarta:h_cell2cellPathway|M12851|BIOCARTA_CELL2CELL_PATHWAY
1499	C2:0236	C2|BioCarta:h_cell2cellPathway|M12851|BIOCARTA_CELL2CELL_PATHWAY
5175	C2:0236	C2|BioCarta:h_cell2cellPathway|M12851|BIOCARTA_CELL2CELL_PATHWAY
5747	C2:0236	C2|BioCarta:h_cell2cellPathway|M12851|BIOCARTA_CELL2CELL_PATHWAY
5829	C2:0236	C2|BioCarta:h_cell2cellPathway|M12851|BIOCARTA_CELL2CELL_PATHWAY
6714	C2:0236	C2|BioCarta:h_cell2cellPathway|M12851|BIOCARTA_CELL2CELL_PATHWAY
7414	C2:0236	C2|BioCarta:h_cell2cellPathway|M12851|BIOCARTA_CELL2CELL_PATHWAY
9564	C2:0236	C2|BioCarta:h_cell2cellPathway|M12851|BIOCARTA_CELL2CELL_PATHWAY
29119	C2:0236	C2|BioCarta:h_cell2cellPathway|M12851|BIOCARTA_CELL2CELL_PATHWAY
595	C2:0237	C2|BioCarta:h_cellcyclePathway|M17770|BIOCARTA_CELLCYCLE_PATHWAY
891	C2:0237	C2|BioCarta:h_cellcyclePathway|M17770|BIOCARTA_CELLCYCLE_PATHWAY
894	C2:0237	C2|BioCarta:h_cellcyclePathway|M17770|BIOCARTA_CELLCYCLE_PATHWAY
896	C2:0237	C2|BioCarta:h_cellcyclePathway|M17770|BIOCARTA_CELLCYCLE_PATHWAY
898	C2:0237	C2|BioCarta:h_cellcyclePathway|M17770|BIOCARTA_CELLCYCLE_PATHWAY
902	C2:0237	C2|BioCarta:h_cellcyclePathway|M17770|BIOCARTA_CELLCYCLE_PATHWAY
983	C2:0237	C2|BioCarta:h_cellcyclePathway|M17770|BIOCARTA_CELLCYCLE_PATHWAY
993	C2:0237	C2|BioCarta:h_cellcyclePathway|M17770|BIOCARTA_CELLCYCLE_PATHWAY
1017	C2:0237	C2|BioCarta:h_cellcyclePathway|M17770|BIOCARTA_CELLCYCLE_PATHWAY
1019	C2:0237	C2|BioCarta:h_cellcyclePathway|M17770|BIOCARTA_CELLCYCLE_PATHWAY
1021	C2:0237	C2|BioCarta:h_cellcyclePathway|M17770|BIOCARTA_CELLCYCLE_PATHWAY
1022	C2:0237	C2|BioCarta:h_cellcyclePathway|M17770|BIOCARTA_CELLCYCLE_PATHWAY
1026	C2:0237	C2|BioCarta:h_cellcyclePathway|M17770|BIOCARTA_CELLCYCLE_PATHWAY
1027	C2:0237	C2|BioCarta:h_cellcyclePathway|M17770|BIOCARTA_CELLCYCLE_PATHWAY
1029	C2:0237	C2|BioCarta:h_cellcyclePathway|M17770|BIOCARTA_CELLCYCLE_PATHWAY
1030	C2:0237	C2|BioCarta:h_cellcyclePathway|M17770|BIOCARTA_CELLCYCLE_PATHWAY
1031	C2:0237	C2|BioCarta:h_cellcyclePathway|M17770|BIOCARTA_CELLCYCLE_PATHWAY
1032	C2:0237	C2|BioCarta:h_cellcyclePathway|M17770|BIOCARTA_CELLCYCLE_PATHWAY
1869	C2:0237	C2|BioCarta:h_cellcyclePathway|M17770|BIOCARTA_CELLCYCLE_PATHWAY
5925	C2:0237	C2|BioCarta:h_cellcyclePathway|M17770|BIOCARTA_CELLCYCLE_PATHWAY
5933	C2:0237	C2|BioCarta:h_cellcyclePathway|M17770|BIOCARTA_CELLCYCLE_PATHWAY
7027	C2:0237	C2|BioCarta:h_cellcyclePathway|M17770|BIOCARTA_CELLCYCLE_PATHWAY
8900	C2:0237	C2|BioCarta:h_cellcyclePathway|M17770|BIOCARTA_CELLCYCLE_PATHWAY
572	C2:0238	C2|BioCarta:h_ceramidePathway|M19943|BIOCARTA_CERAMIDE_PATHWAY
581	C2:0238	C2|BioCarta:h_ceramidePathway|M19943|BIOCARTA_CERAMIDE_PATHWAY
596	C2:0238	C2|BioCarta:h_ceramidePathway|M19943|BIOCARTA_CERAMIDE_PATHWAY
841	C2:0238	C2|BioCarta:h_ceramidePathway|M19943|BIOCARTA_CERAMIDE_PATHWAY
4214	C2:0238	C2|BioCarta:h_ceramidePathway|M19943|BIOCARTA_CERAMIDE_PATHWAY
4790	C2:0238	C2|BioCarta:h_ceramidePathway|M19943|BIOCARTA_CERAMIDE_PATHWAY
5594	C2:0238	C2|BioCarta:h_ceramidePathway|M19943|BIOCARTA_CERAMIDE_PATHWAY
5595	C2:0238	C2|BioCarta:h_ceramidePathway|M19943|BIOCARTA_CERAMIDE_PATHWAY
5599	C2:0238	C2|BioCarta:h_ceramidePathway|M19943|BIOCARTA_CERAMIDE_PATHWAY
5604	C2:0238	C2|BioCarta:h_ceramidePathway|M19943|BIOCARTA_CERAMIDE_PATHWAY
5894	C2:0238	C2|BioCarta:h_ceramidePathway|M19943|BIOCARTA_CERAMIDE_PATHWAY
5970	C2:0238	C2|BioCarta:h_ceramidePathway|M19943|BIOCARTA_CERAMIDE_PATHWAY
6416	C2:0238	C2|BioCarta:h_ceramidePathway|M19943|BIOCARTA_CERAMIDE_PATHWAY
6609	C2:0238	C2|BioCarta:h_ceramidePathway|M19943|BIOCARTA_CERAMIDE_PATHWAY
7132	C2:0238	C2|BioCarta:h_ceramidePathway|M19943|BIOCARTA_CERAMIDE_PATHWAY
7186	C2:0238	C2|BioCarta:h_ceramidePathway|M19943|BIOCARTA_CERAMIDE_PATHWAY
8439	C2:0238	C2|BioCarta:h_ceramidePathway|M19943|BIOCARTA_CERAMIDE_PATHWAY
8717	C2:0238	C2|BioCarta:h_ceramidePathway|M19943|BIOCARTA_CERAMIDE_PATHWAY
8737	C2:0238	C2|BioCarta:h_ceramidePathway|M19943|BIOCARTA_CERAMIDE_PATHWAY
8772	C2:0238	C2|BioCarta:h_ceramidePathway|M19943|BIOCARTA_CERAMIDE_PATHWAY
54205	C2:0238	C2|BioCarta:h_ceramidePathway|M19943|BIOCARTA_CERAMIDE_PATHWAY
107	C2:0239	C2|BioCarta:h_cftrPathway|M12399|BIOCARTA_CFTR_PATHWAY
154	C2:0239	C2|BioCarta:h_cftrPathway|M12399|BIOCARTA_CFTR_PATHWAY
1080	C2:0239	C2|BioCarta:h_cftrPathway|M12399|BIOCARTA_CFTR_PATHWAY
2778	C2:0239	C2|BioCarta:h_cftrPathway|M12399|BIOCARTA_CFTR_PATHWAY
5567	C2:0239	C2|BioCarta:h_cftrPathway|M12399|BIOCARTA_CFTR_PATHWAY
5568	C2:0239	C2|BioCarta:h_cftrPathway|M12399|BIOCARTA_CFTR_PATHWAY
5573	C2:0239	C2|BioCarta:h_cftrPathway|M12399|BIOCARTA_CFTR_PATHWAY
5575	C2:0239	C2|BioCarta:h_cftrPathway|M12399|BIOCARTA_CFTR_PATHWAY
5576	C2:0239	C2|BioCarta:h_cftrPathway|M12399|BIOCARTA_CFTR_PATHWAY
5577	C2:0239	C2|BioCarta:h_cftrPathway|M12399|BIOCARTA_CFTR_PATHWAY
7430	C2:0239	C2|BioCarta:h_cftrPathway|M12399|BIOCARTA_CFTR_PATHWAY
9368	C2:0239	C2|BioCarta:h_cftrPathway|M12399|BIOCARTA_CFTR_PATHWAY
142	C2:0240	C2|BioCarta:h_chemicalPathway|M3873|BIOCARTA_CHEMICAL_PATHWAY
207	C2:0240	C2|BioCarta:h_chemicalPathway|M3873|BIOCARTA_CHEMICAL_PATHWAY
317	C2:0240	C2|BioCarta:h_chemicalPathway|M3873|BIOCARTA_CHEMICAL_PATHWAY
472	C2:0240	C2|BioCarta:h_chemicalPathway|M3873|BIOCARTA_CHEMICAL_PATHWAY
572	C2:0240	C2|BioCarta:h_chemicalPathway|M3873|BIOCARTA_CHEMICAL_PATHWAY
581	C2:0240	C2|BioCarta:h_chemicalPathway|M3873|BIOCARTA_CHEMICAL_PATHWAY
596	C2:0240	C2|BioCarta:h_chemicalPathway|M3873|BIOCARTA_CHEMICAL_PATHWAY
598	C2:0240	C2|BioCarta:h_chemicalPathway|M3873|BIOCARTA_CHEMICAL_PATHWAY
637	C2:0240	C2|BioCarta:h_chemicalPathway|M3873|BIOCARTA_CHEMICAL_PATHWAY
836	C2:0240	C2|BioCarta:h_chemicalPathway|M3873|BIOCARTA_CHEMICAL_PATHWAY
839	C2:0240	C2|BioCarta:h_chemicalPathway|M3873|BIOCARTA_CHEMICAL_PATHWAY
840	C2:0240	C2|BioCarta:h_chemicalPathway|M3873|BIOCARTA_CHEMICAL_PATHWAY
842	C2:0240	C2|BioCarta:h_chemicalPathway|M3873|BIOCARTA_CHEMICAL_PATHWAY
1965	C2:0240	C2|BioCarta:h_chemicalPathway|M3873|BIOCARTA_CHEMICAL_PATHWAY
5578	C2:0240	C2|BioCarta:h_chemicalPathway|M3873|BIOCARTA_CHEMICAL_PATHWAY
5579	C2:0240	C2|BioCarta:h_chemicalPathway|M3873|BIOCARTA_CHEMICAL_PATHWAY
5747	C2:0240	C2|BioCarta:h_chemicalPathway|M3873|BIOCARTA_CHEMICAL_PATHWAY
5829	C2:0240	C2|BioCarta:h_chemicalPathway|M3873|BIOCARTA_CHEMICAL_PATHWAY
6772	C2:0240	C2|BioCarta:h_chemicalPathway|M3873|BIOCARTA_CHEMICAL_PATHWAY
7094	C2:0240	C2|BioCarta:h_chemicalPathway|M3873|BIOCARTA_CHEMICAL_PATHWAY
7157	C2:0240	C2|BioCarta:h_chemicalPathway|M3873|BIOCARTA_CHEMICAL_PATHWAY
54205	C2:0240	C2|BioCarta:h_chemicalPathway|M3873|BIOCARTA_CHEMICAL_PATHWAY
31	C2:0241	C2|BioCarta:h_Chrebp.2Pathway|M1940|BIOCARTA_CHREBP2_PATHWAY
2194	C2:0241	C2|BioCarta:h_Chrebp.2Pathway|M1940|BIOCARTA_CHREBP2_PATHWAY
2645	C2:0241	C2|BioCarta:h_Chrebp.2Pathway|M1940|BIOCARTA_CHREBP2_PATHWAY
5313	C2:0241	C2|BioCarta:h_Chrebp.2Pathway|M1940|BIOCARTA_CHREBP2_PATHWAY
5515	C2:0241	C2|BioCarta:h_Chrebp.2Pathway|M1940|BIOCARTA_CHREBP2_PATHWAY
5516	C2:0241	C2|BioCarta:h_Chrebp.2Pathway|M1940|BIOCARTA_CHREBP2_PATHWAY
5518	C2:0241	C2|BioCarta:h_Chrebp.2Pathway|M1940|BIOCARTA_CHREBP2_PATHWAY
5519	C2:0241	C2|BioCarta:h_Chrebp.2Pathway|M1940|BIOCARTA_CHREBP2_PATHWAY
5520	C2:0241	C2|BioCarta:h_Chrebp.2Pathway|M1940|BIOCARTA_CHREBP2_PATHWAY
5521	C2:0241	C2|BioCarta:h_Chrebp.2Pathway|M1940|BIOCARTA_CHREBP2_PATHWAY
5522	C2:0241	C2|BioCarta:h_Chrebp.2Pathway|M1940|BIOCARTA_CHREBP2_PATHWAY
5523	C2:0241	C2|BioCarta:h_Chrebp.2Pathway|M1940|BIOCARTA_CHREBP2_PATHWAY
5524	C2:0241	C2|BioCarta:h_Chrebp.2Pathway|M1940|BIOCARTA_CHREBP2_PATHWAY
5525	C2:0241	C2|BioCarta:h_Chrebp.2Pathway|M1940|BIOCARTA_CHREBP2_PATHWAY
5526	C2:0241	C2|BioCarta:h_Chrebp.2Pathway|M1940|BIOCARTA_CHREBP2_PATHWAY
5527	C2:0241	C2|BioCarta:h_Chrebp.2Pathway|M1940|BIOCARTA_CHREBP2_PATHWAY
5528	C2:0241	C2|BioCarta:h_Chrebp.2Pathway|M1940|BIOCARTA_CHREBP2_PATHWAY
5529	C2:0241	C2|BioCarta:h_Chrebp.2Pathway|M1940|BIOCARTA_CHREBP2_PATHWAY
5562	C2:0241	C2|BioCarta:h_Chrebp.2Pathway|M1940|BIOCARTA_CHREBP2_PATHWAY
5563	C2:0241	C2|BioCarta:h_Chrebp.2Pathway|M1940|BIOCARTA_CHREBP2_PATHWAY
5564	C2:0241	C2|BioCarta:h_Chrebp.2Pathway|M1940|BIOCARTA_CHREBP2_PATHWAY
5565	C2:0241	C2|BioCarta:h_Chrebp.2Pathway|M1940|BIOCARTA_CHREBP2_PATHWAY
5566	C2:0241	C2|BioCarta:h_Chrebp.2Pathway|M1940|BIOCARTA_CHREBP2_PATHWAY
5567	C2:0241	C2|BioCarta:h_Chrebp.2Pathway|M1940|BIOCARTA_CHREBP2_PATHWAY
5568	C2:0241	C2|BioCarta:h_Chrebp.2Pathway|M1940|BIOCARTA_CHREBP2_PATHWAY
5571	C2:0241	C2|BioCarta:h_Chrebp.2Pathway|M1940|BIOCARTA_CHREBP2_PATHWAY
5573	C2:0241	C2|BioCarta:h_Chrebp.2Pathway|M1940|BIOCARTA_CHREBP2_PATHWAY
5575	C2:0241	C2|BioCarta:h_Chrebp.2Pathway|M1940|BIOCARTA_CHREBP2_PATHWAY
5576	C2:0241	C2|BioCarta:h_Chrebp.2Pathway|M1940|BIOCARTA_CHREBP2_PATHWAY
5577	C2:0241	C2|BioCarta:h_Chrebp.2Pathway|M1940|BIOCARTA_CHREBP2_PATHWAY
6945	C2:0241	C2|BioCarta:h_Chrebp.2Pathway|M1940|BIOCARTA_CHREBP2_PATHWAY
7529	C2:0241	C2|BioCarta:h_Chrebp.2Pathway|M1940|BIOCARTA_CHREBP2_PATHWAY
7531	C2:0241	C2|BioCarta:h_Chrebp.2Pathway|M1940|BIOCARTA_CHREBP2_PATHWAY
7532	C2:0241	C2|BioCarta:h_Chrebp.2Pathway|M1940|BIOCARTA_CHREBP2_PATHWAY
7533	C2:0241	C2|BioCarta:h_Chrebp.2Pathway|M1940|BIOCARTA_CHREBP2_PATHWAY
7534	C2:0241	C2|BioCarta:h_Chrebp.2Pathway|M1940|BIOCARTA_CHREBP2_PATHWAY
10971	C2:0241	C2|BioCarta:h_Chrebp.2Pathway|M1940|BIOCARTA_CHREBP2_PATHWAY
51085	C2:0241	C2|BioCarta:h_Chrebp.2Pathway|M1940|BIOCARTA_CHREBP2_PATHWAY
51422	C2:0241	C2|BioCarta:h_Chrebp.2Pathway|M1940|BIOCARTA_CHREBP2_PATHWAY
53632	C2:0241	C2|BioCarta:h_Chrebp.2Pathway|M1940|BIOCARTA_CHREBP2_PATHWAY
55844	C2:0241	C2|BioCarta:h_Chrebp.2Pathway|M1940|BIOCARTA_CHREBP2_PATHWAY
1020	C2:0242	C2|BioCarta:h_ck1Pathway|M16626|BIOCARTA_CK1_PATHWAY
1453	C2:0242	C2|BioCarta:h_ck1Pathway|M16626|BIOCARTA_CK1_PATHWAY
1812	C2:0242	C2|BioCarta:h_ck1Pathway|M16626|BIOCARTA_CK1_PATHWAY
1813	C2:0242	C2|BioCarta:h_ck1Pathway|M16626|BIOCARTA_CK1_PATHWAY
2911	C2:0242	C2|BioCarta:h_ck1Pathway|M16626|BIOCARTA_CK1_PATHWAY
5499	C2:0242	C2|BioCarta:h_ck1Pathway|M16626|BIOCARTA_CK1_PATHWAY
5515	C2:0242	C2|BioCarta:h_ck1Pathway|M16626|BIOCARTA_CK1_PATHWAY
5530	C2:0242	C2|BioCarta:h_ck1Pathway|M16626|BIOCARTA_CK1_PATHWAY
5567	C2:0242	C2|BioCarta:h_ck1Pathway|M16626|BIOCARTA_CK1_PATHWAY
5568	C2:0242	C2|BioCarta:h_ck1Pathway|M16626|BIOCARTA_CK1_PATHWAY
5573	C2:0242	C2|BioCarta:h_ck1Pathway|M16626|BIOCARTA_CK1_PATHWAY
5575	C2:0242	C2|BioCarta:h_ck1Pathway|M16626|BIOCARTA_CK1_PATHWAY
5576	C2:0242	C2|BioCarta:h_ck1Pathway|M16626|BIOCARTA_CK1_PATHWAY
5577	C2:0242	C2|BioCarta:h_ck1Pathway|M16626|BIOCARTA_CK1_PATHWAY
8851	C2:0242	C2|BioCarta:h_ck1Pathway|M16626|BIOCARTA_CK1_PATHWAY
23236	C2:0242	C2|BioCarta:h_ck1Pathway|M16626|BIOCARTA_CK1_PATHWAY
84152	C2:0242	C2|BioCarta:h_ck1Pathway|M16626|BIOCARTA_CK1_PATHWAY
712	C2:0243	C2|BioCarta:h_classicPathway|M7146|BIOCARTA_CLASSIC_PATHWAY
713	C2:0243	C2|BioCarta:h_classicPathway|M7146|BIOCARTA_CLASSIC_PATHWAY
714	C2:0243	C2|BioCarta:h_classicPathway|M7146|BIOCARTA_CLASSIC_PATHWAY
715	C2:0243	C2|BioCarta:h_classicPathway|M7146|BIOCARTA_CLASSIC_PATHWAY
716	C2:0243	C2|BioCarta:h_classicPathway|M7146|BIOCARTA_CLASSIC_PATHWAY
718	C2:0243	C2|BioCarta:h_classicPathway|M7146|BIOCARTA_CLASSIC_PATHWAY
727	C2:0243	C2|BioCarta:h_classicPathway|M7146|BIOCARTA_CLASSIC_PATHWAY
729	C2:0243	C2|BioCarta:h_classicPathway|M7146|BIOCARTA_CLASSIC_PATHWAY
730	C2:0243	C2|BioCarta:h_classicPathway|M7146|BIOCARTA_CLASSIC_PATHWAY
731	C2:0243	C2|BioCarta:h_classicPathway|M7146|BIOCARTA_CLASSIC_PATHWAY
735	C2:0243	C2|BioCarta:h_classicPathway|M7146|BIOCARTA_CLASSIC_PATHWAY
712	C2:0244	C2|BioCarta:h_compPathway|M917|BIOCARTA_COMP_PATHWAY
713	C2:0244	C2|BioCarta:h_compPathway|M917|BIOCARTA_COMP_PATHWAY
714	C2:0244	C2|BioCarta:h_compPathway|M917|BIOCARTA_COMP_PATHWAY
715	C2:0244	C2|BioCarta:h_compPathway|M917|BIOCARTA_COMP_PATHWAY
716	C2:0244	C2|BioCarta:h_compPathway|M917|BIOCARTA_COMP_PATHWAY
718	C2:0244	C2|BioCarta:h_compPathway|M917|BIOCARTA_COMP_PATHWAY
727	C2:0244	C2|BioCarta:h_compPathway|M917|BIOCARTA_COMP_PATHWAY
729	C2:0244	C2|BioCarta:h_compPathway|M917|BIOCARTA_COMP_PATHWAY
730	C2:0244	C2|BioCarta:h_compPathway|M917|BIOCARTA_COMP_PATHWAY
731	C2:0244	C2|BioCarta:h_compPathway|M917|BIOCARTA_COMP_PATHWAY
735	C2:0244	C2|BioCarta:h_compPathway|M917|BIOCARTA_COMP_PATHWAY
1675	C2:0244	C2|BioCarta:h_compPathway|M917|BIOCARTA_COMP_PATHWAY
4153	C2:0244	C2|BioCarta:h_compPathway|M917|BIOCARTA_COMP_PATHWAY
5648	C2:0244	C2|BioCarta:h_compPathway|M917|BIOCARTA_COMP_PATHWAY
10747	C2:0244	C2|BioCarta:h_compPathway|M917|BIOCARTA_COMP_PATHWAY
107	C2:0245	C2|BioCarta:h_crebPathway|M9070|BIOCARTA_CREB_PATHWAY
207	C2:0245	C2|BioCarta:h_crebPathway|M9070|BIOCARTA_CREB_PATHWAY
815	C2:0245	C2|BioCarta:h_crebPathway|M9070|BIOCARTA_CREB_PATHWAY
816	C2:0245	C2|BioCarta:h_crebPathway|M9070|BIOCARTA_CREB_PATHWAY
817	C2:0245	C2|BioCarta:h_crebPathway|M9070|BIOCARTA_CREB_PATHWAY
818	C2:0245	C2|BioCarta:h_crebPathway|M9070|BIOCARTA_CREB_PATHWAY
1385	C2:0245	C2|BioCarta:h_crebPathway|M9070|BIOCARTA_CREB_PATHWAY
1432	C2:0245	C2|BioCarta:h_crebPathway|M9070|BIOCARTA_CREB_PATHWAY
2778	C2:0245	C2|BioCarta:h_crebPathway|M9070|BIOCARTA_CREB_PATHWAY
2885	C2:0245	C2|BioCarta:h_crebPathway|M9070|BIOCARTA_CREB_PATHWAY
3265	C2:0245	C2|BioCarta:h_crebPathway|M9070|BIOCARTA_CREB_PATHWAY
5290	C2:0245	C2|BioCarta:h_crebPathway|M9070|BIOCARTA_CREB_PATHWAY
5295	C2:0245	C2|BioCarta:h_crebPathway|M9070|BIOCARTA_CREB_PATHWAY
5567	C2:0245	C2|BioCarta:h_crebPathway|M9070|BIOCARTA_CREB_PATHWAY
5568	C2:0245	C2|BioCarta:h_crebPathway|M9070|BIOCARTA_CREB_PATHWAY
5573	C2:0245	C2|BioCarta:h_crebPathway|M9070|BIOCARTA_CREB_PATHWAY
5575	C2:0245	C2|BioCarta:h_crebPathway|M9070|BIOCARTA_CREB_PATHWAY
5576	C2:0245	C2|BioCarta:h_crebPathway|M9070|BIOCARTA_CREB_PATHWAY
5577	C2:0245	C2|BioCarta:h_crebPathway|M9070|BIOCARTA_CREB_PATHWAY
5578	C2:0245	C2|BioCarta:h_crebPathway|M9070|BIOCARTA_CREB_PATHWAY
5579	C2:0245	C2|BioCarta:h_crebPathway|M9070|BIOCARTA_CREB_PATHWAY
5594	C2:0245	C2|BioCarta:h_crebPathway|M9070|BIOCARTA_CREB_PATHWAY
5595	C2:0245	C2|BioCarta:h_crebPathway|M9070|BIOCARTA_CREB_PATHWAY
5879	C2:0245	C2|BioCarta:h_crebPathway|M9070|BIOCARTA_CREB_PATHWAY
6195	C2:0245	C2|BioCarta:h_crebPathway|M9070|BIOCARTA_CREB_PATHWAY
6654	C2:0245	C2|BioCarta:h_crebPathway|M9070|BIOCARTA_CREB_PATHWAY
9252	C2:0245	C2|BioCarta:h_crebPathway|M9070|BIOCARTA_CREB_PATHWAY
107	C2:0246	C2|BioCarta:h_CSKPathway|M6327|BIOCARTA_CSK_PATHWAY
915	C2:0246	C2|BioCarta:h_CSKPathway|M6327|BIOCARTA_CSK_PATHWAY
916	C2:0246	C2|BioCarta:h_CSKPathway|M6327|BIOCARTA_CSK_PATHWAY
917	C2:0246	C2|BioCarta:h_CSKPathway|M6327|BIOCARTA_CSK_PATHWAY
919	C2:0246	C2|BioCarta:h_CSKPathway|M6327|BIOCARTA_CSK_PATHWAY
920	C2:0246	C2|BioCarta:h_CSKPathway|M6327|BIOCARTA_CSK_PATHWAY
1387	C2:0246	C2|BioCarta:h_CSKPathway|M6327|BIOCARTA_CSK_PATHWAY
1445	C2:0246	C2|BioCarta:h_CSKPathway|M6327|BIOCARTA_CSK_PATHWAY
2778	C2:0246	C2|BioCarta:h_CSKPathway|M6327|BIOCARTA_CSK_PATHWAY
2782	C2:0246	C2|BioCarta:h_CSKPathway|M6327|BIOCARTA_CSK_PATHWAY
2792	C2:0246	C2|BioCarta:h_CSKPathway|M6327|BIOCARTA_CSK_PATHWAY
3932	C2:0246	C2|BioCarta:h_CSKPathway|M6327|BIOCARTA_CSK_PATHWAY
5567	C2:0246	C2|BioCarta:h_CSKPathway|M6327|BIOCARTA_CSK_PATHWAY
5568	C2:0246	C2|BioCarta:h_CSKPathway|M6327|BIOCARTA_CSK_PATHWAY
5573	C2:0246	C2|BioCarta:h_CSKPathway|M6327|BIOCARTA_CSK_PATHWAY
5575	C2:0246	C2|BioCarta:h_CSKPathway|M6327|BIOCARTA_CSK_PATHWAY
5576	C2:0246	C2|BioCarta:h_CSKPathway|M6327|BIOCARTA_CSK_PATHWAY
5577	C2:0246	C2|BioCarta:h_CSKPathway|M6327|BIOCARTA_CSK_PATHWAY
5788	C2:0246	C2|BioCarta:h_CSKPathway|M6327|BIOCARTA_CSK_PATHWAY
7535	C2:0246	C2|BioCarta:h_CSKPathway|M6327|BIOCARTA_CSK_PATHWAY
973	C2:0247	C2|BioCarta:h_ctcfPathway|M11420|BIOCARTA_CTCF_PATHWAY
974	C2:0247	C2|BioCarta:h_ctcfPathway|M11420|BIOCARTA_CTCF_PATHWAY
1027	C2:0247	C2|BioCarta:h_ctcfPathway|M11420|BIOCARTA_CTCF_PATHWAY
1029	C2:0247	C2|BioCarta:h_ctcfPathway|M11420|BIOCARTA_CTCF_PATHWAY
2475	C2:0247	C2|BioCarta:h_ctcfPathway|M11420|BIOCARTA_CTCF_PATHWAY
4086	C2:0247	C2|BioCarta:h_ctcfPathway|M11420|BIOCARTA_CTCF_PATHWAY
4089	C2:0247	C2|BioCarta:h_ctcfPathway|M11420|BIOCARTA_CTCF_PATHWAY
4090	C2:0247	C2|BioCarta:h_ctcfPathway|M11420|BIOCARTA_CTCF_PATHWAY
4193	C2:0247	C2|BioCarta:h_ctcfPathway|M11420|BIOCARTA_CTCF_PATHWAY
4609	C2:0247	C2|BioCarta:h_ctcfPathway|M11420|BIOCARTA_CTCF_PATHWAY
5290	C2:0247	C2|BioCarta:h_ctcfPathway|M11420|BIOCARTA_CTCF_PATHWAY
5294	C2:0247	C2|BioCarta:h_ctcfPathway|M11420|BIOCARTA_CTCF_PATHWAY
5295	C2:0247	C2|BioCarta:h_ctcfPathway|M11420|BIOCARTA_CTCF_PATHWAY
5515	C2:0247	C2|BioCarta:h_ctcfPathway|M11420|BIOCARTA_CTCF_PATHWAY
5728	C2:0247	C2|BioCarta:h_ctcfPathway|M11420|BIOCARTA_CTCF_PATHWAY
6198	C2:0247	C2|BioCarta:h_ctcfPathway|M11420|BIOCARTA_CTCF_PATHWAY
7040	C2:0247	C2|BioCarta:h_ctcfPathway|M11420|BIOCARTA_CTCF_PATHWAY
7042	C2:0247	C2|BioCarta:h_ctcfPathway|M11420|BIOCARTA_CTCF_PATHWAY
7043	C2:0247	C2|BioCarta:h_ctcfPathway|M11420|BIOCARTA_CTCF_PATHWAY
7046	C2:0247	C2|BioCarta:h_ctcfPathway|M11420|BIOCARTA_CTCF_PATHWAY
7048	C2:0247	C2|BioCarta:h_ctcfPathway|M11420|BIOCARTA_CTCF_PATHWAY
7049	C2:0247	C2|BioCarta:h_ctcfPathway|M11420|BIOCARTA_CTCF_PATHWAY
7157	C2:0247	C2|BioCarta:h_ctcfPathway|M11420|BIOCARTA_CTCF_PATHWAY
915	C2:0248	C2|BioCarta:h_ctla4Pathway|M1467|BIOCARTA_CTLA4_PATHWAY
916	C2:0248	C2|BioCarta:h_ctla4Pathway|M1467|BIOCARTA_CTLA4_PATHWAY
917	C2:0248	C2|BioCarta:h_ctla4Pathway|M1467|BIOCARTA_CTLA4_PATHWAY
919	C2:0248	C2|BioCarta:h_ctla4Pathway|M1467|BIOCARTA_CTLA4_PATHWAY
940	C2:0248	C2|BioCarta:h_ctla4Pathway|M1467|BIOCARTA_CTLA4_PATHWAY
941	C2:0248	C2|BioCarta:h_ctla4Pathway|M1467|BIOCARTA_CTLA4_PATHWAY
942	C2:0248	C2|BioCarta:h_ctla4Pathway|M1467|BIOCARTA_CTLA4_PATHWAY
1493	C2:0248	C2|BioCarta:h_ctla4Pathway|M1467|BIOCARTA_CTLA4_PATHWAY
2885	C2:0248	C2|BioCarta:h_ctla4Pathway|M1467|BIOCARTA_CTLA4_PATHWAY
3558	C2:0248	C2|BioCarta:h_ctla4Pathway|M1467|BIOCARTA_CTLA4_PATHWAY
3702	C2:0248	C2|BioCarta:h_ctla4Pathway|M1467|BIOCARTA_CTLA4_PATHWAY
3932	C2:0248	C2|BioCarta:h_ctla4Pathway|M1467|BIOCARTA_CTLA4_PATHWAY
5290	C2:0248	C2|BioCarta:h_ctla4Pathway|M1467|BIOCARTA_CTLA4_PATHWAY
5295	C2:0248	C2|BioCarta:h_ctla4Pathway|M1467|BIOCARTA_CTLA4_PATHWAY
5781	C2:0248	C2|BioCarta:h_ctla4Pathway|M1467|BIOCARTA_CTLA4_PATHWAY
23308	C2:0248	C2|BioCarta:h_ctla4Pathway|M1467|BIOCARTA_CTLA4_PATHWAY
29851	C2:0248	C2|BioCarta:h_ctla4Pathway|M1467|BIOCARTA_CTLA4_PATHWAY
355	C2:0249	C2|BioCarta:h_ctlPathway|M1462|BIOCARTA_CTL_PATHWAY
356	C2:0249	C2|BioCarta:h_ctlPathway|M1462|BIOCARTA_CTL_PATHWAY
567	C2:0249	C2|BioCarta:h_ctlPathway|M1462|BIOCARTA_CTL_PATHWAY
915	C2:0249	C2|BioCarta:h_ctlPathway|M1462|BIOCARTA_CTL_PATHWAY
916	C2:0249	C2|BioCarta:h_ctlPathway|M1462|BIOCARTA_CTL_PATHWAY
917	C2:0249	C2|BioCarta:h_ctlPathway|M1462|BIOCARTA_CTL_PATHWAY
919	C2:0249	C2|BioCarta:h_ctlPathway|M1462|BIOCARTA_CTL_PATHWAY
3002	C2:0249	C2|BioCarta:h_ctlPathway|M1462|BIOCARTA_CTL_PATHWAY
3383	C2:0249	C2|BioCarta:h_ctlPathway|M1462|BIOCARTA_CTL_PATHWAY
3683	C2:0249	C2|BioCarta:h_ctlPathway|M1462|BIOCARTA_CTL_PATHWAY
3689	C2:0249	C2|BioCarta:h_ctlPathway|M1462|BIOCARTA_CTL_PATHWAY
5551	C2:0249	C2|BioCarta:h_ctlPathway|M1462|BIOCARTA_CTL_PATHWAY
1398	C2:0250	C2|BioCarta:h_cxcr4Pathway|M882|BIOCARTA_CXCR4_PATHWAY
2185	C2:0250	C2|BioCarta:h_cxcr4Pathway|M882|BIOCARTA_CXCR4_PATHWAY
2770	C2:0250	C2|BioCarta:h_cxcr4Pathway|M882|BIOCARTA_CXCR4_PATHWAY
2776	C2:0250	C2|BioCarta:h_cxcr4Pathway|M882|BIOCARTA_CXCR4_PATHWAY
2782	C2:0250	C2|BioCarta:h_cxcr4Pathway|M882|BIOCARTA_CXCR4_PATHWAY
2792	C2:0250	C2|BioCarta:h_cxcr4Pathway|M882|BIOCARTA_CXCR4_PATHWAY
3265	C2:0250	C2|BioCarta:h_cxcr4Pathway|M882|BIOCARTA_CXCR4_PATHWAY
4790	C2:0250	C2|BioCarta:h_cxcr4Pathway|M882|BIOCARTA_CXCR4_PATHWAY
5288	C2:0250	C2|BioCarta:h_cxcr4Pathway|M882|BIOCARTA_CXCR4_PATHWAY
5290	C2:0250	C2|BioCarta:h_cxcr4Pathway|M882|BIOCARTA_CXCR4_PATHWAY
5295	C2:0250	C2|BioCarta:h_cxcr4Pathway|M882|BIOCARTA_CXCR4_PATHWAY
5335	C2:0250	C2|BioCarta:h_cxcr4Pathway|M882|BIOCARTA_CXCR4_PATHWAY
5578	C2:0250	C2|BioCarta:h_cxcr4Pathway|M882|BIOCARTA_CXCR4_PATHWAY
5579	C2:0250	C2|BioCarta:h_cxcr4Pathway|M882|BIOCARTA_CXCR4_PATHWAY
5594	C2:0250	C2|BioCarta:h_cxcr4Pathway|M882|BIOCARTA_CXCR4_PATHWAY
5595	C2:0250	C2|BioCarta:h_cxcr4Pathway|M882|BIOCARTA_CXCR4_PATHWAY
5604	C2:0250	C2|BioCarta:h_cxcr4Pathway|M882|BIOCARTA_CXCR4_PATHWAY
5747	C2:0250	C2|BioCarta:h_cxcr4Pathway|M882|BIOCARTA_CXCR4_PATHWAY
5829	C2:0250	C2|BioCarta:h_cxcr4Pathway|M882|BIOCARTA_CXCR4_PATHWAY
5894	C2:0250	C2|BioCarta:h_cxcr4Pathway|M882|BIOCARTA_CXCR4_PATHWAY
5970	C2:0250	C2|BioCarta:h_cxcr4Pathway|M882|BIOCARTA_CXCR4_PATHWAY
6387	C2:0250	C2|BioCarta:h_cxcr4Pathway|M882|BIOCARTA_CXCR4_PATHWAY
7852	C2:0250	C2|BioCarta:h_cxcr4Pathway|M882|BIOCARTA_CXCR4_PATHWAY
9564	C2:0250	C2|BioCarta:h_cxcr4Pathway|M882|BIOCARTA_CXCR4_PATHWAY
3439	C2:0251	C2|BioCarta:h_cytokinePathway|M17406|BIOCARTA_CYTOKINE_PATHWAY
3456	C2:0251	C2|BioCarta:h_cytokinePathway|M17406|BIOCARTA_CYTOKINE_PATHWAY
3458	C2:0251	C2|BioCarta:h_cytokinePathway|M17406|BIOCARTA_CYTOKINE_PATHWAY
3552	C2:0251	C2|BioCarta:h_cytokinePathway|M17406|BIOCARTA_CYTOKINE_PATHWAY
3558	C2:0251	C2|BioCarta:h_cytokinePathway|M17406|BIOCARTA_CYTOKINE_PATHWAY
3562	C2:0251	C2|BioCarta:h_cytokinePathway|M17406|BIOCARTA_CYTOKINE_PATHWAY
3565	C2:0251	C2|BioCarta:h_cytokinePathway|M17406|BIOCARTA_CYTOKINE_PATHWAY
3567	C2:0251	C2|BioCarta:h_cytokinePathway|M17406|BIOCARTA_CYTOKINE_PATHWAY
3569	C2:0251	C2|BioCarta:h_cytokinePathway|M17406|BIOCARTA_CYTOKINE_PATHWAY
3576	C2:0251	C2|BioCarta:h_cytokinePathway|M17406|BIOCARTA_CYTOKINE_PATHWAY
3578	C2:0251	C2|BioCarta:h_cytokinePathway|M17406|BIOCARTA_CYTOKINE_PATHWAY
3586	C2:0251	C2|BioCarta:h_cytokinePathway|M17406|BIOCARTA_CYTOKINE_PATHWAY
3592	C2:0251	C2|BioCarta:h_cytokinePathway|M17406|BIOCARTA_CYTOKINE_PATHWAY
3593	C2:0251	C2|BioCarta:h_cytokinePathway|M17406|BIOCARTA_CYTOKINE_PATHWAY
3596	C2:0251	C2|BioCarta:h_cytokinePathway|M17406|BIOCARTA_CYTOKINE_PATHWAY
3600	C2:0251	C2|BioCarta:h_cytokinePathway|M17406|BIOCARTA_CYTOKINE_PATHWAY
3603	C2:0251	C2|BioCarta:h_cytokinePathway|M17406|BIOCARTA_CYTOKINE_PATHWAY
3605	C2:0251	C2|BioCarta:h_cytokinePathway|M17406|BIOCARTA_CYTOKINE_PATHWAY
3606	C2:0251	C2|BioCarta:h_cytokinePathway|M17406|BIOCARTA_CYTOKINE_PATHWAY
142	C2:0252	C2|BioCarta:h_d4gdiPathway|M15513|BIOCARTA_D4GDI_PATHWAY
317	C2:0252	C2|BioCarta:h_d4gdiPathway|M15513|BIOCARTA_D4GDI_PATHWAY
394	C2:0252	C2|BioCarta:h_d4gdiPathway|M15513|BIOCARTA_D4GDI_PATHWAY
397	C2:0252	C2|BioCarta:h_d4gdiPathway|M15513|BIOCARTA_D4GDI_PATHWAY
834	C2:0252	C2|BioCarta:h_d4gdiPathway|M15513|BIOCARTA_D4GDI_PATHWAY
836	C2:0252	C2|BioCarta:h_d4gdiPathway|M15513|BIOCARTA_D4GDI_PATHWAY
841	C2:0252	C2|BioCarta:h_d4gdiPathway|M15513|BIOCARTA_D4GDI_PATHWAY
842	C2:0252	C2|BioCarta:h_d4gdiPathway|M15513|BIOCARTA_D4GDI_PATHWAY
843	C2:0252	C2|BioCarta:h_d4gdiPathway|M15513|BIOCARTA_D4GDI_PATHWAY
3002	C2:0252	C2|BioCarta:h_d4gdiPathway|M15513|BIOCARTA_D4GDI_PATHWAY
3725	C2:0252	C2|BioCarta:h_d4gdiPathway|M15513|BIOCARTA_D4GDI_PATHWAY
5551	C2:0252	C2|BioCarta:h_d4gdiPathway|M15513|BIOCARTA_D4GDI_PATHWAY
54205	C2:0252	C2|BioCarta:h_d4gdiPathway|M15513|BIOCARTA_D4GDI_PATHWAY
290	C2:0253	C2|BioCarta:h_dcPathway|M9177|BIOCARTA_DC_PATHWAY
914	C2:0253	C2|BioCarta:h_dcPathway|M9177|BIOCARTA_DC_PATHWAY
921	C2:0253	C2|BioCarta:h_dcPathway|M9177|BIOCARTA_DC_PATHWAY
924	C2:0253	C2|BioCarta:h_dcPathway|M9177|BIOCARTA_DC_PATHWAY
945	C2:0253	C2|BioCarta:h_dcPathway|M9177|BIOCARTA_DC_PATHWAY
958	C2:0253	C2|BioCarta:h_dcPathway|M9177|BIOCARTA_DC_PATHWAY
1437	C2:0253	C2|BioCarta:h_dcPathway|M9177|BIOCARTA_DC_PATHWAY
3439	C2:0253	C2|BioCarta:h_dcPathway|M9177|BIOCARTA_DC_PATHWAY
3456	C2:0253	C2|BioCarta:h_dcPathway|M9177|BIOCARTA_DC_PATHWAY
3458	C2:0253	C2|BioCarta:h_dcPathway|M9177|BIOCARTA_DC_PATHWAY
3562	C2:0253	C2|BioCarta:h_dcPathway|M9177|BIOCARTA_DC_PATHWAY
3565	C2:0253	C2|BioCarta:h_dcPathway|M9177|BIOCARTA_DC_PATHWAY
3567	C2:0253	C2|BioCarta:h_dcPathway|M9177|BIOCARTA_DC_PATHWAY
3586	C2:0253	C2|BioCarta:h_dcPathway|M9177|BIOCARTA_DC_PATHWAY
3592	C2:0253	C2|BioCarta:h_dcPathway|M9177|BIOCARTA_DC_PATHWAY
3593	C2:0253	C2|BioCarta:h_dcPathway|M9177|BIOCARTA_DC_PATHWAY
3596	C2:0253	C2|BioCarta:h_dcPathway|M9177|BIOCARTA_DC_PATHWAY
3687	C2:0253	C2|BioCarta:h_dcPathway|M9177|BIOCARTA_DC_PATHWAY
7097	C2:0253	C2|BioCarta:h_dcPathway|M9177|BIOCARTA_DC_PATHWAY
7099	C2:0253	C2|BioCarta:h_dcPathway|M9177|BIOCARTA_DC_PATHWAY
54106	C2:0253	C2|BioCarta:h_dcPathway|M9177|BIOCARTA_DC_PATHWAY
317	C2:0254	C2|BioCarta:h_deathPathway|M14971|BIOCARTA_DEATH_PATHWAY
329	C2:0254	C2|BioCarta:h_deathPathway|M14971|BIOCARTA_DEATH_PATHWAY
330	C2:0254	C2|BioCarta:h_deathPathway|M14971|BIOCARTA_DEATH_PATHWAY
596	C2:0254	C2|BioCarta:h_deathPathway|M14971|BIOCARTA_DEATH_PATHWAY
637	C2:0254	C2|BioCarta:h_deathPathway|M14971|BIOCARTA_DEATH_PATHWAY
836	C2:0254	C2|BioCarta:h_deathPathway|M14971|BIOCARTA_DEATH_PATHWAY
839	C2:0254	C2|BioCarta:h_deathPathway|M14971|BIOCARTA_DEATH_PATHWAY
840	C2:0254	C2|BioCarta:h_deathPathway|M14971|BIOCARTA_DEATH_PATHWAY
841	C2:0254	C2|BioCarta:h_deathPathway|M14971|BIOCARTA_DEATH_PATHWAY
842	C2:0254	C2|BioCarta:h_deathPathway|M14971|BIOCARTA_DEATH_PATHWAY
843	C2:0254	C2|BioCarta:h_deathPathway|M14971|BIOCARTA_DEATH_PATHWAY
1147	C2:0254	C2|BioCarta:h_deathPathway|M14971|BIOCARTA_DEATH_PATHWAY
1676	C2:0254	C2|BioCarta:h_deathPathway|M14971|BIOCARTA_DEATH_PATHWAY
1677	C2:0254	C2|BioCarta:h_deathPathway|M14971|BIOCARTA_DEATH_PATHWAY
2620	C2:0254	C2|BioCarta:h_deathPathway|M14971|BIOCARTA_DEATH_PATHWAY
4000	C2:0254	C2|BioCarta:h_deathPathway|M14971|BIOCARTA_DEATH_PATHWAY
4790	C2:0254	C2|BioCarta:h_deathPathway|M14971|BIOCARTA_DEATH_PATHWAY
4792	C2:0254	C2|BioCarta:h_deathPathway|M14971|BIOCARTA_DEATH_PATHWAY
5970	C2:0254	C2|BioCarta:h_deathPathway|M14971|BIOCARTA_DEATH_PATHWAY
6709	C2:0254	C2|BioCarta:h_deathPathway|M14971|BIOCARTA_DEATH_PATHWAY
7186	C2:0254	C2|BioCarta:h_deathPathway|M14971|BIOCARTA_DEATH_PATHWAY
8717	C2:0254	C2|BioCarta:h_deathPathway|M14971|BIOCARTA_DEATH_PATHWAY
8718	C2:0254	C2|BioCarta:h_deathPathway|M14971|BIOCARTA_DEATH_PATHWAY
8737	C2:0254	C2|BioCarta:h_deathPathway|M14971|BIOCARTA_DEATH_PATHWAY
8742	C2:0254	C2|BioCarta:h_deathPathway|M14971|BIOCARTA_DEATH_PATHWAY
8743	C2:0254	C2|BioCarta:h_deathPathway|M14971|BIOCARTA_DEATH_PATHWAY
8772	C2:0254	C2|BioCarta:h_deathPathway|M14971|BIOCARTA_DEATH_PATHWAY
8795	C2:0254	C2|BioCarta:h_deathPathway|M14971|BIOCARTA_DEATH_PATHWAY
8797	C2:0254	C2|BioCarta:h_deathPathway|M14971|BIOCARTA_DEATH_PATHWAY
8837	C2:0254	C2|BioCarta:h_deathPathway|M14971|BIOCARTA_DEATH_PATHWAY
9020	C2:0254	C2|BioCarta:h_deathPathway|M14971|BIOCARTA_DEATH_PATHWAY
54205	C2:0254	C2|BioCarta:h_deathPathway|M14971|BIOCARTA_DEATH_PATHWAY
836	C2:0255	C2|BioCarta:h_DNAfragmentPathway|M7239|BIOCARTA_DNAFRAGMENT_PATHWAY
840	C2:0255	C2|BioCarta:h_DNAfragmentPathway|M7239|BIOCARTA_DNAFRAGMENT_PATHWAY
1676	C2:0255	C2|BioCarta:h_DNAfragmentPathway|M7239|BIOCARTA_DNAFRAGMENT_PATHWAY
1677	C2:0255	C2|BioCarta:h_DNAfragmentPathway|M7239|BIOCARTA_DNAFRAGMENT_PATHWAY
2021	C2:0255	C2|BioCarta:h_DNAfragmentPathway|M7239|BIOCARTA_DNAFRAGMENT_PATHWAY
3002	C2:0255	C2|BioCarta:h_DNAfragmentPathway|M7239|BIOCARTA_DNAFRAGMENT_PATHWAY
3146	C2:0255	C2|BioCarta:h_DNAfragmentPathway|M7239|BIOCARTA_DNAFRAGMENT_PATHWAY
3148	C2:0255	C2|BioCarta:h_DNAfragmentPathway|M7239|BIOCARTA_DNAFRAGMENT_PATHWAY
7153	C2:0255	C2|BioCarta:h_DNAfragmentPathway|M7239|BIOCARTA_DNAFRAGMENT_PATHWAY
7155	C2:0255	C2|BioCarta:h_DNAfragmentPathway|M7239|BIOCARTA_DNAFRAGMENT_PATHWAY
1385	C2:0256	C2|BioCarta:h_dreampathway|M18899|BIOCARTA_DREAM_PATHWAY
1390	C2:0256	C2|BioCarta:h_dreampathway|M18899|BIOCARTA_DREAM_PATHWAY
2353	C2:0256	C2|BioCarta:h_dreampathway|M18899|BIOCARTA_DREAM_PATHWAY
3725	C2:0256	C2|BioCarta:h_dreampathway|M18899|BIOCARTA_DREAM_PATHWAY
4986	C2:0256	C2|BioCarta:h_dreampathway|M18899|BIOCARTA_DREAM_PATHWAY
5430	C2:0256	C2|BioCarta:h_dreampathway|M18899|BIOCARTA_DREAM_PATHWAY
5567	C2:0256	C2|BioCarta:h_dreampathway|M18899|BIOCARTA_DREAM_PATHWAY
5568	C2:0256	C2|BioCarta:h_dreampathway|M18899|BIOCARTA_DREAM_PATHWAY
5573	C2:0256	C2|BioCarta:h_dreampathway|M18899|BIOCARTA_DREAM_PATHWAY
5575	C2:0256	C2|BioCarta:h_dreampathway|M18899|BIOCARTA_DREAM_PATHWAY
5576	C2:0256	C2|BioCarta:h_dreampathway|M18899|BIOCARTA_DREAM_PATHWAY
5577	C2:0256	C2|BioCarta:h_dreampathway|M18899|BIOCARTA_DREAM_PATHWAY
5595	C2:0256	C2|BioCarta:h_dreampathway|M18899|BIOCARTA_DREAM_PATHWAY
30818	C2:0256	C2|BioCarta:h_dreampathway|M18899|BIOCARTA_DREAM_PATHWAY
387	C2:0257	C2|BioCarta:h_ecmPathway|M6355|BIOCARTA_ECM_PATHWAY
394	C2:0257	C2|BioCarta:h_ecmPathway|M6355|BIOCARTA_ECM_PATHWAY
1729	C2:0257	C2|BioCarta:h_ecmPathway|M6355|BIOCARTA_ECM_PATHWAY
2534	C2:0257	C2|BioCarta:h_ecmPathway|M6355|BIOCARTA_ECM_PATHWAY
2934	C2:0257	C2|BioCarta:h_ecmPathway|M6355|BIOCARTA_ECM_PATHWAY
3265	C2:0257	C2|BioCarta:h_ecmPathway|M6355|BIOCARTA_ECM_PATHWAY
3672	C2:0257	C2|BioCarta:h_ecmPathway|M6355|BIOCARTA_ECM_PATHWAY
3688	C2:0257	C2|BioCarta:h_ecmPathway|M6355|BIOCARTA_ECM_PATHWAY
4633	C2:0257	C2|BioCarta:h_ecmPathway|M6355|BIOCARTA_ECM_PATHWAY
4638	C2:0257	C2|BioCarta:h_ecmPathway|M6355|BIOCARTA_ECM_PATHWAY
5216	C2:0257	C2|BioCarta:h_ecmPathway|M6355|BIOCARTA_ECM_PATHWAY
5290	C2:0257	C2|BioCarta:h_ecmPathway|M6355|BIOCARTA_ECM_PATHWAY
5294	C2:0257	C2|BioCarta:h_ecmPathway|M6355|BIOCARTA_ECM_PATHWAY
5295	C2:0257	C2|BioCarta:h_ecmPathway|M6355|BIOCARTA_ECM_PATHWAY
5594	C2:0257	C2|BioCarta:h_ecmPathway|M6355|BIOCARTA_ECM_PATHWAY
5595	C2:0257	C2|BioCarta:h_ecmPathway|M6355|BIOCARTA_ECM_PATHWAY
5604	C2:0257	C2|BioCarta:h_ecmPathway|M6355|BIOCARTA_ECM_PATHWAY
5747	C2:0257	C2|BioCarta:h_ecmPathway|M6355|BIOCARTA_ECM_PATHWAY
5829	C2:0257	C2|BioCarta:h_ecmPathway|M6355|BIOCARTA_ECM_PATHWAY
5894	C2:0257	C2|BioCarta:h_ecmPathway|M6355|BIOCARTA_ECM_PATHWAY
6093	C2:0257	C2|BioCarta:h_ecmPathway|M6355|BIOCARTA_ECM_PATHWAY
6464	C2:0257	C2|BioCarta:h_ecmPathway|M6355|BIOCARTA_ECM_PATHWAY
6714	C2:0257	C2|BioCarta:h_ecmPathway|M6355|BIOCARTA_ECM_PATHWAY
7094	C2:0257	C2|BioCarta:h_ecmPathway|M6355|BIOCARTA_ECM_PATHWAY
107	C2:0258	C2|BioCarta:h_edg1Pathway|M10579|BIOCARTA_EDG1_PATHWAY
207	C2:0258	C2|BioCarta:h_edg1Pathway|M10579|BIOCARTA_EDG1_PATHWAY
387	C2:0258	C2|BioCarta:h_edg1Pathway|M10579|BIOCARTA_EDG1_PATHWAY
427	C2:0258	C2|BioCarta:h_edg1Pathway|M10579|BIOCARTA_EDG1_PATHWAY
1901	C2:0258	C2|BioCarta:h_edg1Pathway|M10579|BIOCARTA_EDG1_PATHWAY
2770	C2:0258	C2|BioCarta:h_edg1Pathway|M10579|BIOCARTA_EDG1_PATHWAY
2782	C2:0258	C2|BioCarta:h_edg1Pathway|M10579|BIOCARTA_EDG1_PATHWAY
2792	C2:0258	C2|BioCarta:h_edg1Pathway|M10579|BIOCARTA_EDG1_PATHWAY
3685	C2:0258	C2|BioCarta:h_edg1Pathway|M10579|BIOCARTA_EDG1_PATHWAY
3690	C2:0258	C2|BioCarta:h_edg1Pathway|M10579|BIOCARTA_EDG1_PATHWAY
5154	C2:0258	C2|BioCarta:h_edg1Pathway|M10579|BIOCARTA_EDG1_PATHWAY
5156	C2:0258	C2|BioCarta:h_edg1Pathway|M10579|BIOCARTA_EDG1_PATHWAY
5290	C2:0258	C2|BioCarta:h_edg1Pathway|M10579|BIOCARTA_EDG1_PATHWAY
5294	C2:0258	C2|BioCarta:h_edg1Pathway|M10579|BIOCARTA_EDG1_PATHWAY
5295	C2:0258	C2|BioCarta:h_edg1Pathway|M10579|BIOCARTA_EDG1_PATHWAY
5578	C2:0258	C2|BioCarta:h_edg1Pathway|M10579|BIOCARTA_EDG1_PATHWAY
5579	C2:0258	C2|BioCarta:h_edg1Pathway|M10579|BIOCARTA_EDG1_PATHWAY
5594	C2:0258	C2|BioCarta:h_edg1Pathway|M10579|BIOCARTA_EDG1_PATHWAY
5595	C2:0258	C2|BioCarta:h_edg1Pathway|M10579|BIOCARTA_EDG1_PATHWAY
5747	C2:0258	C2|BioCarta:h_edg1Pathway|M10579|BIOCARTA_EDG1_PATHWAY
5879	C2:0258	C2|BioCarta:h_edg1Pathway|M10579|BIOCARTA_EDG1_PATHWAY
6609	C2:0258	C2|BioCarta:h_edg1Pathway|M10579|BIOCARTA_EDG1_PATHWAY
6610	C2:0258	C2|BioCarta:h_edg1Pathway|M10579|BIOCARTA_EDG1_PATHWAY
6714	C2:0258	C2|BioCarta:h_edg1Pathway|M10579|BIOCARTA_EDG1_PATHWAY
8877	C2:0258	C2|BioCarta:h_edg1Pathway|M10579|BIOCARTA_EDG1_PATHWAY
23236	C2:0258	C2|BioCarta:h_edg1Pathway|M10579|BIOCARTA_EDG1_PATHWAY
80309	C2:0258	C2|BioCarta:h_edg1Pathway|M10579|BIOCARTA_EDG1_PATHWAY
1432	C2:0259	C2|BioCarta:h_egfr_smrtePathway|M18837|BIOCARTA_EGFR_SMRTE_PATHWAY
1950	C2:0259	C2|BioCarta:h_egfr_smrtePathway|M18837|BIOCARTA_EGFR_SMRTE_PATHWAY
1956	C2:0259	C2|BioCarta:h_egfr_smrtePathway|M18837|BIOCARTA_EGFR_SMRTE_PATHWAY
4214	C2:0259	C2|BioCarta:h_egfr_smrtePathway|M18837|BIOCARTA_EGFR_SMRTE_PATHWAY
5604	C2:0259	C2|BioCarta:h_egfr_smrtePathway|M18837|BIOCARTA_EGFR_SMRTE_PATHWAY
5914	C2:0259	C2|BioCarta:h_egfr_smrtePathway|M18837|BIOCARTA_EGFR_SMRTE_PATHWAY
6256	C2:0259	C2|BioCarta:h_egfr_smrtePathway|M18837|BIOCARTA_EGFR_SMRTE_PATHWAY
7067	C2:0259	C2|BioCarta:h_egfr_smrtePathway|M18837|BIOCARTA_EGFR_SMRTE_PATHWAY
7068	C2:0259	C2|BioCarta:h_egfr_smrtePathway|M18837|BIOCARTA_EGFR_SMRTE_PATHWAY
7704	C2:0259	C2|BioCarta:h_egfr_smrtePathway|M18837|BIOCARTA_EGFR_SMRTE_PATHWAY
9612	C2:0259	C2|BioCarta:h_egfr_smrtePathway|M18837|BIOCARTA_EGFR_SMRTE_PATHWAY
1457	C2:0260	C2|BioCarta:h_egfPathway|M1909|BIOCARTA_EGF_PATHWAY
1950	C2:0260	C2|BioCarta:h_egfPathway|M1909|BIOCARTA_EGF_PATHWAY
1956	C2:0260	C2|BioCarta:h_egfPathway|M1909|BIOCARTA_EGF_PATHWAY
2353	C2:0260	C2|BioCarta:h_egfPathway|M1909|BIOCARTA_EGF_PATHWAY
2885	C2:0260	C2|BioCarta:h_egfPathway|M1909|BIOCARTA_EGF_PATHWAY
3265	C2:0260	C2|BioCarta:h_egfPathway|M1909|BIOCARTA_EGF_PATHWAY
3716	C2:0260	C2|BioCarta:h_egfPathway|M1909|BIOCARTA_EGF_PATHWAY
3725	C2:0260	C2|BioCarta:h_egfPathway|M1909|BIOCARTA_EGF_PATHWAY
4214	C2:0260	C2|BioCarta:h_egfPathway|M1909|BIOCARTA_EGF_PATHWAY
5290	C2:0260	C2|BioCarta:h_egfPathway|M1909|BIOCARTA_EGF_PATHWAY
5295	C2:0260	C2|BioCarta:h_egfPathway|M1909|BIOCARTA_EGF_PATHWAY
5335	C2:0260	C2|BioCarta:h_egfPathway|M1909|BIOCARTA_EGF_PATHWAY
5578	C2:0260	C2|BioCarta:h_egfPathway|M1909|BIOCARTA_EGF_PATHWAY
5579	C2:0260	C2|BioCarta:h_egfPathway|M1909|BIOCARTA_EGF_PATHWAY
5595	C2:0260	C2|BioCarta:h_egfPathway|M1909|BIOCARTA_EGF_PATHWAY
5599	C2:0260	C2|BioCarta:h_egfPathway|M1909|BIOCARTA_EGF_PATHWAY
5604	C2:0260	C2|BioCarta:h_egfPathway|M1909|BIOCARTA_EGF_PATHWAY
5894	C2:0260	C2|BioCarta:h_egfPathway|M1909|BIOCARTA_EGF_PATHWAY
5921	C2:0260	C2|BioCarta:h_egfPathway|M1909|BIOCARTA_EGF_PATHWAY
6416	C2:0260	C2|BioCarta:h_egfPathway|M1909|BIOCARTA_EGF_PATHWAY
6464	C2:0260	C2|BioCarta:h_egfPathway|M1909|BIOCARTA_EGF_PATHWAY
6654	C2:0260	C2|BioCarta:h_egfPathway|M1909|BIOCARTA_EGF_PATHWAY
6722	C2:0260	C2|BioCarta:h_egfPathway|M1909|BIOCARTA_EGF_PATHWAY
6772	C2:0260	C2|BioCarta:h_egfPathway|M1909|BIOCARTA_EGF_PATHWAY
6773	C2:0260	C2|BioCarta:h_egfPathway|M1909|BIOCARTA_EGF_PATHWAY
6774	C2:0260	C2|BioCarta:h_egfPathway|M1909|BIOCARTA_EGF_PATHWAY
6775	C2:0260	C2|BioCarta:h_egfPathway|M1909|BIOCARTA_EGF_PATHWAY
6776	C2:0260	C2|BioCarta:h_egfPathway|M1909|BIOCARTA_EGF_PATHWAY
6777	C2:0260	C2|BioCarta:h_egfPathway|M1909|BIOCARTA_EGF_PATHWAY
6778	C2:0260	C2|BioCarta:h_egfPathway|M1909|BIOCARTA_EGF_PATHWAY
1965	C2:0261	C2|BioCarta:h_eif2Pathway|M6924|BIOCARTA_EIF2_PATHWAY
1983	C2:0261	C2|BioCarta:h_eif2Pathway|M6924|BIOCARTA_EIF2_PATHWAY
2932	C2:0261	C2|BioCarta:h_eif2Pathway|M6924|BIOCARTA_EIF2_PATHWAY
5499	C2:0261	C2|BioCarta:h_eif2Pathway|M6924|BIOCARTA_EIF2_PATHWAY
5610	C2:0261	C2|BioCarta:h_eif2Pathway|M6924|BIOCARTA_EIF2_PATHWAY
8893	C2:0261	C2|BioCarta:h_eif2Pathway|M6924|BIOCARTA_EIF2_PATHWAY
8894	C2:0261	C2|BioCarta:h_eif2Pathway|M6924|BIOCARTA_EIF2_PATHWAY
9451	C2:0261	C2|BioCarta:h_eif2Pathway|M6924|BIOCARTA_EIF2_PATHWAY
27102	C2:0261	C2|BioCarta:h_eif2Pathway|M6924|BIOCARTA_EIF2_PATHWAY
440275	C2:0261	C2|BioCarta:h_eif2Pathway|M6924|BIOCARTA_EIF2_PATHWAY
207	C2:0262	C2|BioCarta:h_eif4Pathway|M4791|BIOCARTA_EIF4_PATHWAY
1432	C2:0262	C2|BioCarta:h_eif4Pathway|M4791|BIOCARTA_EIF4_PATHWAY
1973	C2:0262	C2|BioCarta:h_eif4Pathway|M4791|BIOCARTA_EIF4_PATHWAY
1974	C2:0262	C2|BioCarta:h_eif4Pathway|M4791|BIOCARTA_EIF4_PATHWAY
1977	C2:0262	C2|BioCarta:h_eif4Pathway|M4791|BIOCARTA_EIF4_PATHWAY
1978	C2:0262	C2|BioCarta:h_eif4Pathway|M4791|BIOCARTA_EIF4_PATHWAY
1981	C2:0262	C2|BioCarta:h_eif4Pathway|M4791|BIOCARTA_EIF4_PATHWAY
1982	C2:0262	C2|BioCarta:h_eif4Pathway|M4791|BIOCARTA_EIF4_PATHWAY
2475	C2:0262	C2|BioCarta:h_eif4Pathway|M4791|BIOCARTA_EIF4_PATHWAY
2690	C2:0262	C2|BioCarta:h_eif4Pathway|M4791|BIOCARTA_EIF4_PATHWAY
3667	C2:0262	C2|BioCarta:h_eif4Pathway|M4791|BIOCARTA_EIF4_PATHWAY
5164	C2:0262	C2|BioCarta:h_eif4Pathway|M4791|BIOCARTA_EIF4_PATHWAY
5170	C2:0262	C2|BioCarta:h_eif4Pathway|M4791|BIOCARTA_EIF4_PATHWAY
5290	C2:0262	C2|BioCarta:h_eif4Pathway|M4791|BIOCARTA_EIF4_PATHWAY
5295	C2:0262	C2|BioCarta:h_eif4Pathway|M4791|BIOCARTA_EIF4_PATHWAY
5578	C2:0262	C2|BioCarta:h_eif4Pathway|M4791|BIOCARTA_EIF4_PATHWAY
5579	C2:0262	C2|BioCarta:h_eif4Pathway|M4791|BIOCARTA_EIF4_PATHWAY
5594	C2:0262	C2|BioCarta:h_eif4Pathway|M4791|BIOCARTA_EIF4_PATHWAY
5595	C2:0262	C2|BioCarta:h_eif4Pathway|M4791|BIOCARTA_EIF4_PATHWAY
5728	C2:0262	C2|BioCarta:h_eif4Pathway|M4791|BIOCARTA_EIF4_PATHWAY
6198	C2:0262	C2|BioCarta:h_eif4Pathway|M4791|BIOCARTA_EIF4_PATHWAY
8569	C2:0262	C2|BioCarta:h_eif4Pathway|M4791|BIOCARTA_EIF4_PATHWAY
8672	C2:0262	C2|BioCarta:h_eif4Pathway|M4791|BIOCARTA_EIF4_PATHWAY
26986	C2:0262	C2|BioCarta:h_eif4Pathway|M4791|BIOCARTA_EIF4_PATHWAY
1938	C2:0263	C2|BioCarta:h_eifPathway|M7721|BIOCARTA_EIF_PATHWAY
1965	C2:0263	C2|BioCarta:h_eifPathway|M7721|BIOCARTA_EIF_PATHWAY
1973	C2:0263	C2|BioCarta:h_eifPathway|M7721|BIOCARTA_EIF_PATHWAY
1974	C2:0263	C2|BioCarta:h_eifPathway|M7721|BIOCARTA_EIF_PATHWAY
1977	C2:0263	C2|BioCarta:h_eifPathway|M7721|BIOCARTA_EIF_PATHWAY
1981	C2:0263	C2|BioCarta:h_eifPathway|M7721|BIOCARTA_EIF_PATHWAY
1982	C2:0263	C2|BioCarta:h_eifPathway|M7721|BIOCARTA_EIF_PATHWAY
1983	C2:0263	C2|BioCarta:h_eifPathway|M7721|BIOCARTA_EIF_PATHWAY
3692	C2:0263	C2|BioCarta:h_eifPathway|M7721|BIOCARTA_EIF_PATHWAY
8661	C2:0263	C2|BioCarta:h_eifPathway|M7721|BIOCARTA_EIF_PATHWAY
8672	C2:0263	C2|BioCarta:h_eifPathway|M7721|BIOCARTA_EIF_PATHWAY
8894	C2:0263	C2|BioCarta:h_eifPathway|M7721|BIOCARTA_EIF_PATHWAY
10209	C2:0263	C2|BioCarta:h_eifPathway|M7721|BIOCARTA_EIF_PATHWAY
29904	C2:0263	C2|BioCarta:h_eifPathway|M7721|BIOCARTA_EIF_PATHWAY
58	C2:0264	C2|BioCarta:h_ephA4Pathway|M16334|BIOCARTA_EPHA4_PATHWAY
2043	C2:0264	C2|BioCarta:h_ephA4Pathway|M16334|BIOCARTA_EPHA4_PATHWAY
2047	C2:0264	C2|BioCarta:h_ephA4Pathway|M16334|BIOCARTA_EPHA4_PATHWAY
2534	C2:0264	C2|BioCarta:h_ephA4Pathway|M16334|BIOCARTA_EPHA4_PATHWAY
3672	C2:0264	C2|BioCarta:h_ephA4Pathway|M16334|BIOCARTA_EPHA4_PATHWAY
3688	C2:0264	C2|BioCarta:h_ephA4Pathway|M16334|BIOCARTA_EPHA4_PATHWAY
4067	C2:0264	C2|BioCarta:h_ephA4Pathway|M16334|BIOCARTA_EPHA4_PATHWAY
5908	C2:0264	C2|BioCarta:h_ephA4Pathway|M16334|BIOCARTA_EPHA4_PATHWAY
6403	C2:0264	C2|BioCarta:h_ephA4Pathway|M16334|BIOCARTA_EPHA4_PATHWAY
405	C2:0265	C2|BioCarta:h_eponfkbPathway|M6917|BIOCARTA_EPONFKB_PATHWAY
1026	C2:0265	C2|BioCarta:h_eponfkbPathway|M6917|BIOCARTA_EPONFKB_PATHWAY
2056	C2:0265	C2|BioCarta:h_eponfkbPathway|M6917|BIOCARTA_EPONFKB_PATHWAY
2057	C2:0265	C2|BioCarta:h_eponfkbPathway|M6917|BIOCARTA_EPONFKB_PATHWAY
2902	C2:0265	C2|BioCarta:h_eponfkbPathway|M6917|BIOCARTA_EPONFKB_PATHWAY
3091	C2:0265	C2|BioCarta:h_eponfkbPathway|M6917|BIOCARTA_EPONFKB_PATHWAY
3717	C2:0265	C2|BioCarta:h_eponfkbPathway|M6917|BIOCARTA_EPONFKB_PATHWAY
4790	C2:0265	C2|BioCarta:h_eponfkbPathway|M6917|BIOCARTA_EPONFKB_PATHWAY
4792	C2:0265	C2|BioCarta:h_eponfkbPathway|M6917|BIOCARTA_EPONFKB_PATHWAY
5970	C2:0265	C2|BioCarta:h_eponfkbPathway|M6917|BIOCARTA_EPONFKB_PATHWAY
6648	C2:0265	C2|BioCarta:h_eponfkbPathway|M6917|BIOCARTA_EPONFKB_PATHWAY
1457	C2:0266	C2|BioCarta:h_epoPathway|M12836|BIOCARTA_EPO_PATHWAY
2056	C2:0266	C2|BioCarta:h_epoPathway|M12836|BIOCARTA_EPO_PATHWAY
2057	C2:0266	C2|BioCarta:h_epoPathway|M12836|BIOCARTA_EPO_PATHWAY
2353	C2:0266	C2|BioCarta:h_epoPathway|M12836|BIOCARTA_EPO_PATHWAY
2885	C2:0266	C2|BioCarta:h_epoPathway|M12836|BIOCARTA_EPO_PATHWAY
3265	C2:0266	C2|BioCarta:h_epoPathway|M12836|BIOCARTA_EPO_PATHWAY
3717	C2:0266	C2|BioCarta:h_epoPathway|M12836|BIOCARTA_EPO_PATHWAY
3725	C2:0266	C2|BioCarta:h_epoPathway|M12836|BIOCARTA_EPO_PATHWAY
5335	C2:0266	C2|BioCarta:h_epoPathway|M12836|BIOCARTA_EPO_PATHWAY
5595	C2:0266	C2|BioCarta:h_epoPathway|M12836|BIOCARTA_EPO_PATHWAY
5599	C2:0266	C2|BioCarta:h_epoPathway|M12836|BIOCARTA_EPO_PATHWAY
5604	C2:0266	C2|BioCarta:h_epoPathway|M12836|BIOCARTA_EPO_PATHWAY
5777	C2:0266	C2|BioCarta:h_epoPathway|M12836|BIOCARTA_EPO_PATHWAY
5894	C2:0266	C2|BioCarta:h_epoPathway|M12836|BIOCARTA_EPO_PATHWAY
6464	C2:0266	C2|BioCarta:h_epoPathway|M12836|BIOCARTA_EPO_PATHWAY
6654	C2:0266	C2|BioCarta:h_epoPathway|M12836|BIOCARTA_EPO_PATHWAY
6776	C2:0266	C2|BioCarta:h_epoPathway|M12836|BIOCARTA_EPO_PATHWAY
6777	C2:0266	C2|BioCarta:h_epoPathway|M12836|BIOCARTA_EPO_PATHWAY
207	C2:0267	C2|BioCarta:h_erk5Pathway|M16811|BIOCARTA_ERK5_PATHWAY
1385	C2:0267	C2|BioCarta:h_erk5Pathway|M16811|BIOCARTA_ERK5_PATHWAY
2885	C2:0267	C2|BioCarta:h_erk5Pathway|M16811|BIOCARTA_ERK5_PATHWAY
3265	C2:0267	C2|BioCarta:h_erk5Pathway|M16811|BIOCARTA_ERK5_PATHWAY
4205	C2:0267	C2|BioCarta:h_erk5Pathway|M16811|BIOCARTA_ERK5_PATHWAY
4207	C2:0267	C2|BioCarta:h_erk5Pathway|M16811|BIOCARTA_ERK5_PATHWAY
4208	C2:0267	C2|BioCarta:h_erk5Pathway|M16811|BIOCARTA_ERK5_PATHWAY
4209	C2:0267	C2|BioCarta:h_erk5Pathway|M16811|BIOCARTA_ERK5_PATHWAY
4914	C2:0267	C2|BioCarta:h_erk5Pathway|M16811|BIOCARTA_ERK5_PATHWAY
5290	C2:0267	C2|BioCarta:h_erk5Pathway|M16811|BIOCARTA_ERK5_PATHWAY
5294	C2:0267	C2|BioCarta:h_erk5Pathway|M16811|BIOCARTA_ERK5_PATHWAY
5295	C2:0267	C2|BioCarta:h_erk5Pathway|M16811|BIOCARTA_ERK5_PATHWAY
5335	C2:0267	C2|BioCarta:h_erk5Pathway|M16811|BIOCARTA_ERK5_PATHWAY
5594	C2:0267	C2|BioCarta:h_erk5Pathway|M16811|BIOCARTA_ERK5_PATHWAY
5595	C2:0267	C2|BioCarta:h_erk5Pathway|M16811|BIOCARTA_ERK5_PATHWAY
5598	C2:0267	C2|BioCarta:h_erk5Pathway|M16811|BIOCARTA_ERK5_PATHWAY
6195	C2:0267	C2|BioCarta:h_erk5Pathway|M16811|BIOCARTA_ERK5_PATHWAY
6464	C2:0267	C2|BioCarta:h_erk5Pathway|M16811|BIOCARTA_ERK5_PATHWAY
1956	C2:0268	C2|BioCarta:h_erkPathway|M287|BIOCARTA_ERK_PATHWAY
2778	C2:0268	C2|BioCarta:h_erkPathway|M287|BIOCARTA_ERK_PATHWAY
2782	C2:0268	C2|BioCarta:h_erkPathway|M287|BIOCARTA_ERK_PATHWAY
2792	C2:0268	C2|BioCarta:h_erkPathway|M287|BIOCARTA_ERK_PATHWAY
2872	C2:0268	C2|BioCarta:h_erkPathway|M287|BIOCARTA_ERK_PATHWAY
2885	C2:0268	C2|BioCarta:h_erkPathway|M287|BIOCARTA_ERK_PATHWAY
3265	C2:0268	C2|BioCarta:h_erkPathway|M287|BIOCARTA_ERK_PATHWAY
3480	C2:0268	C2|BioCarta:h_erkPathway|M287|BIOCARTA_ERK_PATHWAY
3688	C2:0268	C2|BioCarta:h_erkPathway|M287|BIOCARTA_ERK_PATHWAY
4609	C2:0268	C2|BioCarta:h_erkPathway|M287|BIOCARTA_ERK_PATHWAY
4803	C2:0268	C2|BioCarta:h_erkPathway|M287|BIOCARTA_ERK_PATHWAY
4804	C2:0268	C2|BioCarta:h_erkPathway|M287|BIOCARTA_ERK_PATHWAY
5156	C2:0268	C2|BioCarta:h_erkPathway|M287|BIOCARTA_ERK_PATHWAY
5515	C2:0268	C2|BioCarta:h_erkPathway|M287|BIOCARTA_ERK_PATHWAY
5594	C2:0268	C2|BioCarta:h_erkPathway|M287|BIOCARTA_ERK_PATHWAY
5595	C2:0268	C2|BioCarta:h_erkPathway|M287|BIOCARTA_ERK_PATHWAY
5604	C2:0268	C2|BioCarta:h_erkPathway|M287|BIOCARTA_ERK_PATHWAY
5605	C2:0268	C2|BioCarta:h_erkPathway|M287|BIOCARTA_ERK_PATHWAY
5801	C2:0268	C2|BioCarta:h_erkPathway|M287|BIOCARTA_ERK_PATHWAY
5894	C2:0268	C2|BioCarta:h_erkPathway|M287|BIOCARTA_ERK_PATHWAY
6195	C2:0268	C2|BioCarta:h_erkPathway|M287|BIOCARTA_ERK_PATHWAY
6464	C2:0268	C2|BioCarta:h_erkPathway|M287|BIOCARTA_ERK_PATHWAY
6654	C2:0268	C2|BioCarta:h_erkPathway|M287|BIOCARTA_ERK_PATHWAY
6714	C2:0268	C2|BioCarta:h_erkPathway|M287|BIOCARTA_ERK_PATHWAY
6774	C2:0268	C2|BioCarta:h_erkPathway|M287|BIOCARTA_ERK_PATHWAY
8569	C2:0268	C2|BioCarta:h_erkPathway|M287|BIOCARTA_ERK_PATHWAY
9252	C2:0268	C2|BioCarta:h_erkPathway|M287|BIOCARTA_ERK_PATHWAY
1437	C2:0269	C2|BioCarta:h_erythPathway|M9367|BIOCARTA_ERYTH_PATHWAY
1440	C2:0269	C2|BioCarta:h_erythPathway|M9367|BIOCARTA_ERYTH_PATHWAY
2056	C2:0269	C2|BioCarta:h_erythPathway|M9367|BIOCARTA_ERYTH_PATHWAY
2322	C2:0269	C2|BioCarta:h_erythPathway|M9367|BIOCARTA_ERYTH_PATHWAY
3479	C2:0269	C2|BioCarta:h_erythPathway|M9367|BIOCARTA_ERYTH_PATHWAY
3552	C2:0269	C2|BioCarta:h_erythPathway|M9367|BIOCARTA_ERYTH_PATHWAY
3562	C2:0269	C2|BioCarta:h_erythPathway|M9367|BIOCARTA_ERYTH_PATHWAY
3569	C2:0269	C2|BioCarta:h_erythPathway|M9367|BIOCARTA_ERYTH_PATHWAY
3578	C2:0269	C2|BioCarta:h_erythPathway|M9367|BIOCARTA_ERYTH_PATHWAY
3589	C2:0269	C2|BioCarta:h_erythPathway|M9367|BIOCARTA_ERYTH_PATHWAY
4254	C2:0269	C2|BioCarta:h_erythPathway|M9367|BIOCARTA_ERYTH_PATHWAY
6348	C2:0269	C2|BioCarta:h_erythPathway|M9367|BIOCARTA_ERYTH_PATHWAY
7040	C2:0269	C2|BioCarta:h_erythPathway|M9367|BIOCARTA_ERYTH_PATHWAY
7042	C2:0269	C2|BioCarta:h_erythPathway|M9367|BIOCARTA_ERYTH_PATHWAY
7043	C2:0269	C2|BioCarta:h_erythPathway|M9367|BIOCARTA_ERYTH_PATHWAY
291	C2:0270	C2|BioCarta:h_etcPathway|M15371|BIOCARTA_ETC_PATHWAY
498	C2:0270	C2|BioCarta:h_etcPathway|M15371|BIOCARTA_ETC_PATHWAY
2820	C2:0270	C2|BioCarta:h_etcPathway|M15371|BIOCARTA_ETC_PATHWAY
6389	C2:0270	C2|BioCarta:h_etcPathway|M15371|BIOCARTA_ETC_PATHWAY
6390	C2:0270	C2|BioCarta:h_etcPathway|M15371|BIOCARTA_ETC_PATHWAY
6391	C2:0270	C2|BioCarta:h_etcPathway|M15371|BIOCARTA_ETC_PATHWAY
6392	C2:0270	C2|BioCarta:h_etcPathway|M15371|BIOCARTA_ETC_PATHWAY
7384	C2:0270	C2|BioCarta:h_etcPathway|M15371|BIOCARTA_ETC_PATHWAY
54205	C2:0270	C2|BioCarta:h_etcPathway|M15371|BIOCARTA_ETC_PATHWAY
1435	C2:0271	C2|BioCarta:h_etsPathway|M14449|BIOCARTA_ETS_PATHWAY
1436	C2:0271	C2|BioCarta:h_etsPathway|M14449|BIOCARTA_ETS_PATHWAY
1869	C2:0271	C2|BioCarta:h_etsPathway|M14449|BIOCARTA_ETS_PATHWAY
1874	C2:0271	C2|BioCarta:h_etsPathway|M14449|BIOCARTA_ETS_PATHWAY
2113	C2:0271	C2|BioCarta:h_etsPathway|M14449|BIOCARTA_ETS_PATHWAY
2114	C2:0271	C2|BioCarta:h_etsPathway|M14449|BIOCARTA_ETS_PATHWAY
2117	C2:0271	C2|BioCarta:h_etsPathway|M14449|BIOCARTA_ETS_PATHWAY
2353	C2:0271	C2|BioCarta:h_etsPathway|M14449|BIOCARTA_ETS_PATHWAY
3066	C2:0271	C2|BioCarta:h_etsPathway|M14449|BIOCARTA_ETS_PATHWAY
3265	C2:0271	C2|BioCarta:h_etsPathway|M14449|BIOCARTA_ETS_PATHWAY
3725	C2:0271	C2|BioCarta:h_etsPathway|M14449|BIOCARTA_ETS_PATHWAY
5933	C2:0271	C2|BioCarta:h_etsPathway|M14449|BIOCARTA_ETS_PATHWAY
5934	C2:0271	C2|BioCarta:h_etsPathway|M14449|BIOCARTA_ETS_PATHWAY
9612	C2:0271	C2|BioCarta:h_etsPathway|M14449|BIOCARTA_ETS_PATHWAY
10014	C2:0271	C2|BioCarta:h_etsPathway|M14449|BIOCARTA_ETS_PATHWAY
11218	C2:0271	C2|BioCarta:h_etsPathway|M14449|BIOCARTA_ETS_PATHWAY
23309	C2:0271	C2|BioCarta:h_etsPathway|M14449|BIOCARTA_ETS_PATHWAY
25942	C2:0271	C2|BioCarta:h_etsPathway|M14449|BIOCARTA_ETS_PATHWAY
462	C2:0272	C2|BioCarta:h_extrinsicPathway|M4470|BIOCARTA_EXTRINSIC_PATHWAY
2147	C2:0272	C2|BioCarta:h_extrinsicPathway|M4470|BIOCARTA_EXTRINSIC_PATHWAY
2149	C2:0272	C2|BioCarta:h_extrinsicPathway|M4470|BIOCARTA_EXTRINSIC_PATHWAY
2152	C2:0272	C2|BioCarta:h_extrinsicPathway|M4470|BIOCARTA_EXTRINSIC_PATHWAY
2153	C2:0272	C2|BioCarta:h_extrinsicPathway|M4470|BIOCARTA_EXTRINSIC_PATHWAY
2155	C2:0272	C2|BioCarta:h_extrinsicPathway|M4470|BIOCARTA_EXTRINSIC_PATHWAY
2159	C2:0272	C2|BioCarta:h_extrinsicPathway|M4470|BIOCARTA_EXTRINSIC_PATHWAY
2243	C2:0272	C2|BioCarta:h_extrinsicPathway|M4470|BIOCARTA_EXTRINSIC_PATHWAY
2244	C2:0272	C2|BioCarta:h_extrinsicPathway|M4470|BIOCARTA_EXTRINSIC_PATHWAY
2266	C2:0272	C2|BioCarta:h_extrinsicPathway|M4470|BIOCARTA_EXTRINSIC_PATHWAY
5624	C2:0272	C2|BioCarta:h_extrinsicPathway|M4470|BIOCARTA_EXTRINSIC_PATHWAY
5627	C2:0272	C2|BioCarta:h_extrinsicPathway|M4470|BIOCARTA_EXTRINSIC_PATHWAY
7035	C2:0272	C2|BioCarta:h_extrinsicPathway|M4470|BIOCARTA_EXTRINSIC_PATHWAY
142	C2:0273	C2|BioCarta:h_fasPathway|M9503|BIOCARTA_FAS_PATHWAY
355	C2:0273	C2|BioCarta:h_fasPathway|M9503|BIOCARTA_FAS_PATHWAY
356	C2:0273	C2|BioCarta:h_fasPathway|M9503|BIOCARTA_FAS_PATHWAY
397	C2:0273	C2|BioCarta:h_fasPathway|M9503|BIOCARTA_FAS_PATHWAY
836	C2:0273	C2|BioCarta:h_fasPathway|M9503|BIOCARTA_FAS_PATHWAY
839	C2:0273	C2|BioCarta:h_fasPathway|M9503|BIOCARTA_FAS_PATHWAY
840	C2:0273	C2|BioCarta:h_fasPathway|M9503|BIOCARTA_FAS_PATHWAY
841	C2:0273	C2|BioCarta:h_fasPathway|M9503|BIOCARTA_FAS_PATHWAY
843	C2:0273	C2|BioCarta:h_fasPathway|M9503|BIOCARTA_FAS_PATHWAY
1676	C2:0273	C2|BioCarta:h_fasPathway|M9503|BIOCARTA_FAS_PATHWAY
1677	C2:0273	C2|BioCarta:h_fasPathway|M9503|BIOCARTA_FAS_PATHWAY
3725	C2:0273	C2|BioCarta:h_fasPathway|M9503|BIOCARTA_FAS_PATHWAY
4000	C2:0273	C2|BioCarta:h_fasPathway|M9503|BIOCARTA_FAS_PATHWAY
4001	C2:0273	C2|BioCarta:h_fasPathway|M9503|BIOCARTA_FAS_PATHWAY
4214	C2:0273	C2|BioCarta:h_fasPathway|M9503|BIOCARTA_FAS_PATHWAY
5058	C2:0273	C2|BioCarta:h_fasPathway|M9503|BIOCARTA_FAS_PATHWAY
5062	C2:0273	C2|BioCarta:h_fasPathway|M9503|BIOCARTA_FAS_PATHWAY
5591	C2:0273	C2|BioCarta:h_fasPathway|M9503|BIOCARTA_FAS_PATHWAY
5599	C2:0273	C2|BioCarta:h_fasPathway|M9503|BIOCARTA_FAS_PATHWAY
5783	C2:0273	C2|BioCarta:h_fasPathway|M9503|BIOCARTA_FAS_PATHWAY
5925	C2:0273	C2|BioCarta:h_fasPathway|M9503|BIOCARTA_FAS_PATHWAY
6416	C2:0273	C2|BioCarta:h_fasPathway|M9503|BIOCARTA_FAS_PATHWAY
6709	C2:0273	C2|BioCarta:h_fasPathway|M9503|BIOCARTA_FAS_PATHWAY
6885	C2:0273	C2|BioCarta:h_fasPathway|M9503|BIOCARTA_FAS_PATHWAY
8767	C2:0273	C2|BioCarta:h_fasPathway|M9503|BIOCARTA_FAS_PATHWAY
8772	C2:0273	C2|BioCarta:h_fasPathway|M9503|BIOCARTA_FAS_PATHWAY
8837	C2:0273	C2|BioCarta:h_fasPathway|M9503|BIOCARTA_FAS_PATHWAY
11124	C2:0273	C2|BioCarta:h_fasPathway|M9503|BIOCARTA_FAS_PATHWAY
84823	C2:0273	C2|BioCarta:h_fasPathway|M9503|BIOCARTA_FAS_PATHWAY
801	C2:0274	C2|BioCarta:h_fcer1Pathway|M1908|BIOCARTA_FCER1_PATHWAY
805	C2:0274	C2|BioCarta:h_fcer1Pathway|M1908|BIOCARTA_FCER1_PATHWAY
808	C2:0274	C2|BioCarta:h_fcer1Pathway|M1908|BIOCARTA_FCER1_PATHWAY
2205	C2:0274	C2|BioCarta:h_fcer1Pathway|M1908|BIOCARTA_FCER1_PATHWAY
2207	C2:0274	C2|BioCarta:h_fcer1Pathway|M1908|BIOCARTA_FCER1_PATHWAY
2353	C2:0274	C2|BioCarta:h_fcer1Pathway|M1908|BIOCARTA_FCER1_PATHWAY
2885	C2:0274	C2|BioCarta:h_fcer1Pathway|M1908|BIOCARTA_FCER1_PATHWAY
3265	C2:0274	C2|BioCarta:h_fcer1Pathway|M1908|BIOCARTA_FCER1_PATHWAY
3725	C2:0274	C2|BioCarta:h_fcer1Pathway|M1908|BIOCARTA_FCER1_PATHWAY
4067	C2:0274	C2|BioCarta:h_fcer1Pathway|M1908|BIOCARTA_FCER1_PATHWAY
4214	C2:0274	C2|BioCarta:h_fcer1Pathway|M1908|BIOCARTA_FCER1_PATHWAY
4772	C2:0274	C2|BioCarta:h_fcer1Pathway|M1908|BIOCARTA_FCER1_PATHWAY
4773	C2:0274	C2|BioCarta:h_fcer1Pathway|M1908|BIOCARTA_FCER1_PATHWAY
4775	C2:0274	C2|BioCarta:h_fcer1Pathway|M1908|BIOCARTA_FCER1_PATHWAY
4776	C2:0274	C2|BioCarta:h_fcer1Pathway|M1908|BIOCARTA_FCER1_PATHWAY
5062	C2:0274	C2|BioCarta:h_fcer1Pathway|M1908|BIOCARTA_FCER1_PATHWAY
5290	C2:0274	C2|BioCarta:h_fcer1Pathway|M1908|BIOCARTA_FCER1_PATHWAY
5294	C2:0274	C2|BioCarta:h_fcer1Pathway|M1908|BIOCARTA_FCER1_PATHWAY
5295	C2:0274	C2|BioCarta:h_fcer1Pathway|M1908|BIOCARTA_FCER1_PATHWAY
5321	C2:0274	C2|BioCarta:h_fcer1Pathway|M1908|BIOCARTA_FCER1_PATHWAY
5335	C2:0274	C2|BioCarta:h_fcer1Pathway|M1908|BIOCARTA_FCER1_PATHWAY
5530	C2:0274	C2|BioCarta:h_fcer1Pathway|M1908|BIOCARTA_FCER1_PATHWAY
5532	C2:0274	C2|BioCarta:h_fcer1Pathway|M1908|BIOCARTA_FCER1_PATHWAY
5533	C2:0274	C2|BioCarta:h_fcer1Pathway|M1908|BIOCARTA_FCER1_PATHWAY
5579	C2:0274	C2|BioCarta:h_fcer1Pathway|M1908|BIOCARTA_FCER1_PATHWAY
5594	C2:0274	C2|BioCarta:h_fcer1Pathway|M1908|BIOCARTA_FCER1_PATHWAY
5595	C2:0274	C2|BioCarta:h_fcer1Pathway|M1908|BIOCARTA_FCER1_PATHWAY
5599	C2:0274	C2|BioCarta:h_fcer1Pathway|M1908|BIOCARTA_FCER1_PATHWAY
5604	C2:0274	C2|BioCarta:h_fcer1Pathway|M1908|BIOCARTA_FCER1_PATHWAY
5609	C2:0274	C2|BioCarta:h_fcer1Pathway|M1908|BIOCARTA_FCER1_PATHWAY
5894	C2:0274	C2|BioCarta:h_fcer1Pathway|M1908|BIOCARTA_FCER1_PATHWAY
6416	C2:0274	C2|BioCarta:h_fcer1Pathway|M1908|BIOCARTA_FCER1_PATHWAY
6464	C2:0274	C2|BioCarta:h_fcer1Pathway|M1908|BIOCARTA_FCER1_PATHWAY
6654	C2:0274	C2|BioCarta:h_fcer1Pathway|M1908|BIOCARTA_FCER1_PATHWAY
6850	C2:0274	C2|BioCarta:h_fcer1Pathway|M1908|BIOCARTA_FCER1_PATHWAY
7409	C2:0274	C2|BioCarta:h_fcer1Pathway|M1908|BIOCARTA_FCER1_PATHWAY
3098	C2:0275	C2|BioCarta:feederPathway|M3061|BIOCARTA_FEEDER_PATHWAY
3795	C2:0275	C2|BioCarta:feederPathway|M3061|BIOCARTA_FEEDER_PATHWAY
3938	C2:0275	C2|BioCarta:feederPathway|M3061|BIOCARTA_FEEDER_PATHWAY
4351	C2:0275	C2|BioCarta:feederPathway|M3061|BIOCARTA_FEEDER_PATHWAY
5236	C2:0275	C2|BioCarta:feederPathway|M3061|BIOCARTA_FEEDER_PATHWAY
5836	C2:0275	C2|BioCarta:feederPathway|M3061|BIOCARTA_FEEDER_PATHWAY
5837	C2:0275	C2|BioCarta:feederPathway|M3061|BIOCARTA_FEEDER_PATHWAY
7167	C2:0275	C2|BioCarta:feederPathway|M3061|BIOCARTA_FEEDER_PATHWAY
11181	C2:0275	C2|BioCarta:feederPathway|M3061|BIOCARTA_FEEDER_PATHWAY
1361	C2:0276	C2|BioCarta:h_fibrinolysisPathway|M2842|BIOCARTA_FIBRINOLYSIS_PATHWAY
2147	C2:0276	C2|BioCarta:h_fibrinolysisPathway|M2842|BIOCARTA_FIBRINOLYSIS_PATHWAY
2149	C2:0276	C2|BioCarta:h_fibrinolysisPathway|M2842|BIOCARTA_FIBRINOLYSIS_PATHWAY
2162	C2:0276	C2|BioCarta:h_fibrinolysisPathway|M2842|BIOCARTA_FIBRINOLYSIS_PATHWAY
2243	C2:0276	C2|BioCarta:h_fibrinolysisPathway|M2842|BIOCARTA_FIBRINOLYSIS_PATHWAY
2244	C2:0276	C2|BioCarta:h_fibrinolysisPathway|M2842|BIOCARTA_FIBRINOLYSIS_PATHWAY
2266	C2:0276	C2|BioCarta:h_fibrinolysisPathway|M2842|BIOCARTA_FIBRINOLYSIS_PATHWAY
5054	C2:0276	C2|BioCarta:h_fibrinolysisPathway|M2842|BIOCARTA_FIBRINOLYSIS_PATHWAY
5055	C2:0276	C2|BioCarta:h_fibrinolysisPathway|M2842|BIOCARTA_FIBRINOLYSIS_PATHWAY
5327	C2:0276	C2|BioCarta:h_fibrinolysisPathway|M2842|BIOCARTA_FIBRINOLYSIS_PATHWAY
5328	C2:0276	C2|BioCarta:h_fibrinolysisPathway|M2842|BIOCARTA_FIBRINOLYSIS_PATHWAY
5340	C2:0276	C2|BioCarta:h_fibrinolysisPathway|M2842|BIOCARTA_FIBRINOLYSIS_PATHWAY
801	C2:0277	C2|BioCarta:h_fMLPpathway|M10287|BIOCARTA_FMLP_PATHWAY
805	C2:0277	C2|BioCarta:h_fMLPpathway|M10287|BIOCARTA_FMLP_PATHWAY
808	C2:0277	C2|BioCarta:h_fMLPpathway|M10287|BIOCARTA_FMLP_PATHWAY
1432	C2:0277	C2|BioCarta:h_fMLPpathway|M10287|BIOCARTA_FMLP_PATHWAY
2357	C2:0277	C2|BioCarta:h_fMLPpathway|M10287|BIOCARTA_FMLP_PATHWAY
2769	C2:0277	C2|BioCarta:h_fMLPpathway|M10287|BIOCARTA_FMLP_PATHWAY
2782	C2:0277	C2|BioCarta:h_fMLPpathway|M10287|BIOCARTA_FMLP_PATHWAY
2792	C2:0277	C2|BioCarta:h_fMLPpathway|M10287|BIOCARTA_FMLP_PATHWAY
3265	C2:0277	C2|BioCarta:h_fMLPpathway|M10287|BIOCARTA_FMLP_PATHWAY
4214	C2:0277	C2|BioCarta:h_fMLPpathway|M10287|BIOCARTA_FMLP_PATHWAY
4688	C2:0277	C2|BioCarta:h_fMLPpathway|M10287|BIOCARTA_FMLP_PATHWAY
4772	C2:0277	C2|BioCarta:h_fMLPpathway|M10287|BIOCARTA_FMLP_PATHWAY
4773	C2:0277	C2|BioCarta:h_fMLPpathway|M10287|BIOCARTA_FMLP_PATHWAY
4775	C2:0277	C2|BioCarta:h_fMLPpathway|M10287|BIOCARTA_FMLP_PATHWAY
4776	C2:0277	C2|BioCarta:h_fMLPpathway|M10287|BIOCARTA_FMLP_PATHWAY
4790	C2:0277	C2|BioCarta:h_fMLPpathway|M10287|BIOCARTA_FMLP_PATHWAY
4792	C2:0277	C2|BioCarta:h_fMLPpathway|M10287|BIOCARTA_FMLP_PATHWAY
5058	C2:0277	C2|BioCarta:h_fMLPpathway|M10287|BIOCARTA_FMLP_PATHWAY
5288	C2:0277	C2|BioCarta:h_fMLPpathway|M10287|BIOCARTA_FMLP_PATHWAY
5530	C2:0277	C2|BioCarta:h_fMLPpathway|M10287|BIOCARTA_FMLP_PATHWAY
5532	C2:0277	C2|BioCarta:h_fMLPpathway|M10287|BIOCARTA_FMLP_PATHWAY
5533	C2:0277	C2|BioCarta:h_fMLPpathway|M10287|BIOCARTA_FMLP_PATHWAY
5594	C2:0277	C2|BioCarta:h_fMLPpathway|M10287|BIOCARTA_FMLP_PATHWAY
5595	C2:0277	C2|BioCarta:h_fMLPpathway|M10287|BIOCARTA_FMLP_PATHWAY
5604	C2:0277	C2|BioCarta:h_fMLPpathway|M10287|BIOCARTA_FMLP_PATHWAY
5605	C2:0277	C2|BioCarta:h_fMLPpathway|M10287|BIOCARTA_FMLP_PATHWAY
5606	C2:0277	C2|BioCarta:h_fMLPpathway|M10287|BIOCARTA_FMLP_PATHWAY
5608	C2:0277	C2|BioCarta:h_fMLPpathway|M10287|BIOCARTA_FMLP_PATHWAY
5879	C2:0277	C2|BioCarta:h_fMLPpathway|M10287|BIOCARTA_FMLP_PATHWAY
5894	C2:0277	C2|BioCarta:h_fMLPpathway|M10287|BIOCARTA_FMLP_PATHWAY
5970	C2:0277	C2|BioCarta:h_fMLPpathway|M10287|BIOCARTA_FMLP_PATHWAY
8536	C2:0277	C2|BioCarta:h_fMLPpathway|M10287|BIOCARTA_FMLP_PATHWAY
23236	C2:0277	C2|BioCarta:h_fMLPpathway|M10287|BIOCARTA_FMLP_PATHWAY
57172	C2:0277	C2|BioCarta:h_fMLPpathway|M10287|BIOCARTA_FMLP_PATHWAY
2876	C2:0278	C2|BioCarta:h_freePathway|M96|BIOCARTA_FREE_PATHWAY
2936	C2:0278	C2|BioCarta:h_freePathway|M96|BIOCARTA_FREE_PATHWAY
2937	C2:0278	C2|BioCarta:h_freePathway|M96|BIOCARTA_FREE_PATHWAY
3576	C2:0278	C2|BioCarta:h_freePathway|M96|BIOCARTA_FREE_PATHWAY
4790	C2:0278	C2|BioCarta:h_freePathway|M96|BIOCARTA_FREE_PATHWAY
5970	C2:0278	C2|BioCarta:h_freePathway|M96|BIOCARTA_FREE_PATHWAY
6647	C2:0278	C2|BioCarta:h_freePathway|M96|BIOCARTA_FREE_PATHWAY
7498	C2:0278	C2|BioCarta:h_freePathway|M96|BIOCARTA_FREE_PATHWAY
25	C2:0279	C2|BioCarta:h_g1Pathway|M648|BIOCARTA_G1_PATHWAY
472	C2:0279	C2|BioCarta:h_g1Pathway|M648|BIOCARTA_G1_PATHWAY
545	C2:0279	C2|BioCarta:h_g1Pathway|M648|BIOCARTA_G1_PATHWAY
595	C2:0279	C2|BioCarta:h_g1Pathway|M648|BIOCARTA_G1_PATHWAY
898	C2:0279	C2|BioCarta:h_g1Pathway|M648|BIOCARTA_G1_PATHWAY
983	C2:0279	C2|BioCarta:h_g1Pathway|M648|BIOCARTA_G1_PATHWAY
993	C2:0279	C2|BioCarta:h_g1Pathway|M648|BIOCARTA_G1_PATHWAY
1017	C2:0279	C2|BioCarta:h_g1Pathway|M648|BIOCARTA_G1_PATHWAY
1019	C2:0279	C2|BioCarta:h_g1Pathway|M648|BIOCARTA_G1_PATHWAY
1021	C2:0279	C2|BioCarta:h_g1Pathway|M648|BIOCARTA_G1_PATHWAY
1026	C2:0279	C2|BioCarta:h_g1Pathway|M648|BIOCARTA_G1_PATHWAY
1027	C2:0279	C2|BioCarta:h_g1Pathway|M648|BIOCARTA_G1_PATHWAY
1029	C2:0279	C2|BioCarta:h_g1Pathway|M648|BIOCARTA_G1_PATHWAY
1030	C2:0279	C2|BioCarta:h_g1Pathway|M648|BIOCARTA_G1_PATHWAY
1719	C2:0279	C2|BioCarta:h_g1Pathway|M648|BIOCARTA_G1_PATHWAY
1869	C2:0279	C2|BioCarta:h_g1Pathway|M648|BIOCARTA_G1_PATHWAY
2932	C2:0279	C2|BioCarta:h_g1Pathway|M648|BIOCARTA_G1_PATHWAY
3065	C2:0279	C2|BioCarta:h_g1Pathway|M648|BIOCARTA_G1_PATHWAY
4088	C2:0279	C2|BioCarta:h_g1Pathway|M648|BIOCARTA_G1_PATHWAY
4089	C2:0279	C2|BioCarta:h_g1Pathway|M648|BIOCARTA_G1_PATHWAY
5925	C2:0279	C2|BioCarta:h_g1Pathway|M648|BIOCARTA_G1_PATHWAY
6502	C2:0279	C2|BioCarta:h_g1Pathway|M648|BIOCARTA_G1_PATHWAY
7027	C2:0279	C2|BioCarta:h_g1Pathway|M648|BIOCARTA_G1_PATHWAY
7040	C2:0279	C2|BioCarta:h_g1Pathway|M648|BIOCARTA_G1_PATHWAY
7042	C2:0279	C2|BioCarta:h_g1Pathway|M648|BIOCARTA_G1_PATHWAY
7043	C2:0279	C2|BioCarta:h_g1Pathway|M648|BIOCARTA_G1_PATHWAY
7157	C2:0279	C2|BioCarta:h_g1Pathway|M648|BIOCARTA_G1_PATHWAY
8900	C2:0279	C2|BioCarta:h_g1Pathway|M648|BIOCARTA_G1_PATHWAY
472	C2:0280	C2|BioCarta:h_g2Pathway|M8560|BIOCARTA_G2_PATHWAY
545	C2:0280	C2|BioCarta:h_g2Pathway|M8560|BIOCARTA_G2_PATHWAY
672	C2:0280	C2|BioCarta:h_g2Pathway|M8560|BIOCARTA_G2_PATHWAY
891	C2:0280	C2|BioCarta:h_g2Pathway|M8560|BIOCARTA_G2_PATHWAY
983	C2:0280	C2|BioCarta:h_g2Pathway|M8560|BIOCARTA_G2_PATHWAY
993	C2:0280	C2|BioCarta:h_g2Pathway|M8560|BIOCARTA_G2_PATHWAY
994	C2:0280	C2|BioCarta:h_g2Pathway|M8560|BIOCARTA_G2_PATHWAY
995	C2:0280	C2|BioCarta:h_g2Pathway|M8560|BIOCARTA_G2_PATHWAY
997	C2:0280	C2|BioCarta:h_g2Pathway|M8560|BIOCARTA_G2_PATHWAY
1026	C2:0280	C2|BioCarta:h_g2Pathway|M8560|BIOCARTA_G2_PATHWAY
1032	C2:0280	C2|BioCarta:h_g2Pathway|M8560|BIOCARTA_G2_PATHWAY
1111	C2:0280	C2|BioCarta:h_g2Pathway|M8560|BIOCARTA_G2_PATHWAY
1647	C2:0280	C2|BioCarta:h_g2Pathway|M8560|BIOCARTA_G2_PATHWAY
2033	C2:0280	C2|BioCarta:h_g2Pathway|M8560|BIOCARTA_G2_PATHWAY
4193	C2:0280	C2|BioCarta:h_g2Pathway|M8560|BIOCARTA_G2_PATHWAY
4661	C2:0280	C2|BioCarta:h_g2Pathway|M8560|BIOCARTA_G2_PATHWAY
5347	C2:0280	C2|BioCarta:h_g2Pathway|M8560|BIOCARTA_G2_PATHWAY
5591	C2:0280	C2|BioCarta:h_g2Pathway|M8560|BIOCARTA_G2_PATHWAY
6195	C2:0280	C2|BioCarta:h_g2Pathway|M8560|BIOCARTA_G2_PATHWAY
7157	C2:0280	C2|BioCarta:h_g2Pathway|M8560|BIOCARTA_G2_PATHWAY
7465	C2:0280	C2|BioCarta:h_g2Pathway|M8560|BIOCARTA_G2_PATHWAY
7533	C2:0280	C2|BioCarta:h_g2Pathway|M8560|BIOCARTA_G2_PATHWAY
10971	C2:0280	C2|BioCarta:h_g2Pathway|M8560|BIOCARTA_G2_PATHWAY
11200	C2:0280	C2|BioCarta:h_g2Pathway|M8560|BIOCARTA_G2_PATHWAY
1759	C2:0281	C2|BioCarta:h_gabaPathway|M477|BIOCARTA_GABA_PATHWAY
2554	C2:0281	C2|BioCarta:h_gabaPathway|M477|BIOCARTA_GABA_PATHWAY
2555	C2:0281	C2|BioCarta:h_gabaPathway|M477|BIOCARTA_GABA_PATHWAY
2557	C2:0281	C2|BioCarta:h_gabaPathway|M477|BIOCARTA_GABA_PATHWAY
2558	C2:0281	C2|BioCarta:h_gabaPathway|M477|BIOCARTA_GABA_PATHWAY
2559	C2:0281	C2|BioCarta:h_gabaPathway|M477|BIOCARTA_GABA_PATHWAY
6714	C2:0281	C2|BioCarta:h_gabaPathway|M477|BIOCARTA_GABA_PATHWAY
10243	C2:0281	C2|BioCarta:h_gabaPathway|M477|BIOCARTA_GABA_PATHWAY
11337	C2:0281	C2|BioCarta:h_gabaPathway|M477|BIOCARTA_GABA_PATHWAY
1432	C2:0282	C2|BioCarta:h_GATA3pathway|M1394|BIOCARTA_GATA3_PATHWAY
2625	C2:0282	C2|BioCarta:h_GATA3pathway|M1394|BIOCARTA_GATA3_PATHWAY
3565	C2:0282	C2|BioCarta:h_GATA3pathway|M1394|BIOCARTA_GATA3_PATHWAY
3567	C2:0282	C2|BioCarta:h_GATA3pathway|M1394|BIOCARTA_GATA3_PATHWAY
3596	C2:0282	C2|BioCarta:h_GATA3pathway|M1394|BIOCARTA_GATA3_PATHWAY
3726	C2:0282	C2|BioCarta:h_GATA3pathway|M1394|BIOCARTA_GATA3_PATHWAY
4094	C2:0282	C2|BioCarta:h_GATA3pathway|M1394|BIOCARTA_GATA3_PATHWAY
4772	C2:0282	C2|BioCarta:h_GATA3pathway|M1394|BIOCARTA_GATA3_PATHWAY
4773	C2:0282	C2|BioCarta:h_GATA3pathway|M1394|BIOCARTA_GATA3_PATHWAY
5567	C2:0282	C2|BioCarta:h_GATA3pathway|M1394|BIOCARTA_GATA3_PATHWAY
5568	C2:0282	C2|BioCarta:h_GATA3pathway|M1394|BIOCARTA_GATA3_PATHWAY
5573	C2:0282	C2|BioCarta:h_GATA3pathway|M1394|BIOCARTA_GATA3_PATHWAY
5575	C2:0282	C2|BioCarta:h_GATA3pathway|M1394|BIOCARTA_GATA3_PATHWAY
5576	C2:0282	C2|BioCarta:h_GATA3pathway|M1394|BIOCARTA_GATA3_PATHWAY
5577	C2:0282	C2|BioCarta:h_GATA3pathway|M1394|BIOCARTA_GATA3_PATHWAY
5606	C2:0282	C2|BioCarta:h_GATA3pathway|M1394|BIOCARTA_GATA3_PATHWAY
154	C2:0283	C2|BioCarta:h_gcrPathway|M10066|BIOCARTA_GCR_PATHWAY
207	C2:0283	C2|BioCarta:h_gcrPathway|M10066|BIOCARTA_GCR_PATHWAY
301	C2:0283	C2|BioCarta:h_gcrPathway|M10066|BIOCARTA_GCR_PATHWAY
801	C2:0283	C2|BioCarta:h_gcrPathway|M10066|BIOCARTA_GCR_PATHWAY
805	C2:0283	C2|BioCarta:h_gcrPathway|M10066|BIOCARTA_GCR_PATHWAY
808	C2:0283	C2|BioCarta:h_gcrPathway|M10066|BIOCARTA_GCR_PATHWAY
2778	C2:0283	C2|BioCarta:h_gcrPathway|M10066|BIOCARTA_GCR_PATHWAY
2782	C2:0283	C2|BioCarta:h_gcrPathway|M10066|BIOCARTA_GCR_PATHWAY
2792	C2:0283	C2|BioCarta:h_gcrPathway|M10066|BIOCARTA_GCR_PATHWAY
2908	C2:0283	C2|BioCarta:h_gcrPathway|M10066|BIOCARTA_GCR_PATHWAY
3320	C2:0283	C2|BioCarta:h_gcrPathway|M10066|BIOCARTA_GCR_PATHWAY
4790	C2:0283	C2|BioCarta:h_gcrPathway|M10066|BIOCARTA_GCR_PATHWAY
4846	C2:0283	C2|BioCarta:h_gcrPathway|M10066|BIOCARTA_GCR_PATHWAY
4878	C2:0283	C2|BioCarta:h_gcrPathway|M10066|BIOCARTA_GCR_PATHWAY
5290	C2:0283	C2|BioCarta:h_gcrPathway|M10066|BIOCARTA_GCR_PATHWAY
5294	C2:0283	C2|BioCarta:h_gcrPathway|M10066|BIOCARTA_GCR_PATHWAY
5295	C2:0283	C2|BioCarta:h_gcrPathway|M10066|BIOCARTA_GCR_PATHWAY
5970	C2:0283	C2|BioCarta:h_gcrPathway|M10066|BIOCARTA_GCR_PATHWAY
10699	C2:0283	C2|BioCarta:h_gcrPathway|M10066|BIOCARTA_GCR_PATHWAY
2688	C2:0284	C2|BioCarta:h_ghPathway|M9043|BIOCARTA_GH_PATHWAY
2690	C2:0284	C2|BioCarta:h_ghPathway|M9043|BIOCARTA_GH_PATHWAY
2885	C2:0284	C2|BioCarta:h_ghPathway|M9043|BIOCARTA_GH_PATHWAY
3265	C2:0284	C2|BioCarta:h_ghPathway|M9043|BIOCARTA_GH_PATHWAY
3630	C2:0284	C2|BioCarta:h_ghPathway|M9043|BIOCARTA_GH_PATHWAY
3643	C2:0284	C2|BioCarta:h_ghPathway|M9043|BIOCARTA_GH_PATHWAY
3667	C2:0284	C2|BioCarta:h_ghPathway|M9043|BIOCARTA_GH_PATHWAY
3717	C2:0284	C2|BioCarta:h_ghPathway|M9043|BIOCARTA_GH_PATHWAY
5290	C2:0284	C2|BioCarta:h_ghPathway|M9043|BIOCARTA_GH_PATHWAY
5294	C2:0284	C2|BioCarta:h_ghPathway|M9043|BIOCARTA_GH_PATHWAY
5295	C2:0284	C2|BioCarta:h_ghPathway|M9043|BIOCARTA_GH_PATHWAY
5335	C2:0284	C2|BioCarta:h_ghPathway|M9043|BIOCARTA_GH_PATHWAY
5578	C2:0284	C2|BioCarta:h_ghPathway|M9043|BIOCARTA_GH_PATHWAY
5579	C2:0284	C2|BioCarta:h_ghPathway|M9043|BIOCARTA_GH_PATHWAY
5594	C2:0284	C2|BioCarta:h_ghPathway|M9043|BIOCARTA_GH_PATHWAY
5595	C2:0284	C2|BioCarta:h_ghPathway|M9043|BIOCARTA_GH_PATHWAY
5604	C2:0284	C2|BioCarta:h_ghPathway|M9043|BIOCARTA_GH_PATHWAY
5777	C2:0284	C2|BioCarta:h_ghPathway|M9043|BIOCARTA_GH_PATHWAY
5894	C2:0284	C2|BioCarta:h_ghPathway|M9043|BIOCARTA_GH_PATHWAY
6195	C2:0284	C2|BioCarta:h_ghPathway|M9043|BIOCARTA_GH_PATHWAY
6464	C2:0284	C2|BioCarta:h_ghPathway|M9043|BIOCARTA_GH_PATHWAY
6517	C2:0284	C2|BioCarta:h_ghPathway|M9043|BIOCARTA_GH_PATHWAY
6654	C2:0284	C2|BioCarta:h_ghPathway|M9043|BIOCARTA_GH_PATHWAY
6722	C2:0284	C2|BioCarta:h_ghPathway|M9043|BIOCARTA_GH_PATHWAY
6776	C2:0284	C2|BioCarta:h_ghPathway|M9043|BIOCARTA_GH_PATHWAY
6777	C2:0284	C2|BioCarta:h_ghPathway|M9043|BIOCARTA_GH_PATHWAY
6927	C2:0284	C2|BioCarta:h_ghPathway|M9043|BIOCARTA_GH_PATHWAY
8651	C2:0284	C2|BioCarta:h_ghPathway|M9043|BIOCARTA_GH_PATHWAY
207	C2:0285	C2|BioCarta:h_gleevecpathway|M7897|BIOCARTA_GLEEVEC_PATHWAY
572	C2:0285	C2|BioCarta:h_gleevecpathway|M7897|BIOCARTA_GLEEVEC_PATHWAY
613	C2:0285	C2|BioCarta:h_gleevecpathway|M7897|BIOCARTA_GLEEVEC_PATHWAY
1399	C2:0285	C2|BioCarta:h_gleevecpathway|M7897|BIOCARTA_GLEEVEC_PATHWAY
2353	C2:0285	C2|BioCarta:h_gleevecpathway|M7897|BIOCARTA_GLEEVEC_PATHWAY
2885	C2:0285	C2|BioCarta:h_gleevecpathway|M7897|BIOCARTA_GLEEVEC_PATHWAY
3265	C2:0285	C2|BioCarta:h_gleevecpathway|M7897|BIOCARTA_GLEEVEC_PATHWAY
3717	C2:0285	C2|BioCarta:h_gleevecpathway|M7897|BIOCARTA_GLEEVEC_PATHWAY
3725	C2:0285	C2|BioCarta:h_gleevecpathway|M7897|BIOCARTA_GLEEVEC_PATHWAY
4214	C2:0285	C2|BioCarta:h_gleevecpathway|M7897|BIOCARTA_GLEEVEC_PATHWAY
4609	C2:0285	C2|BioCarta:h_gleevecpathway|M7897|BIOCARTA_GLEEVEC_PATHWAY
5290	C2:0285	C2|BioCarta:h_gleevecpathway|M7897|BIOCARTA_GLEEVEC_PATHWAY
5294	C2:0285	C2|BioCarta:h_gleevecpathway|M7897|BIOCARTA_GLEEVEC_PATHWAY
5295	C2:0285	C2|BioCarta:h_gleevecpathway|M7897|BIOCARTA_GLEEVEC_PATHWAY
5595	C2:0285	C2|BioCarta:h_gleevecpathway|M7897|BIOCARTA_GLEEVEC_PATHWAY
5599	C2:0285	C2|BioCarta:h_gleevecpathway|M7897|BIOCARTA_GLEEVEC_PATHWAY
5604	C2:0285	C2|BioCarta:h_gleevecpathway|M7897|BIOCARTA_GLEEVEC_PATHWAY
5894	C2:0285	C2|BioCarta:h_gleevecpathway|M7897|BIOCARTA_GLEEVEC_PATHWAY
6416	C2:0285	C2|BioCarta:h_gleevecpathway|M7897|BIOCARTA_GLEEVEC_PATHWAY
6654	C2:0285	C2|BioCarta:h_gleevecpathway|M7897|BIOCARTA_GLEEVEC_PATHWAY
6772	C2:0285	C2|BioCarta:h_gleevecpathway|M7897|BIOCARTA_GLEEVEC_PATHWAY
6776	C2:0285	C2|BioCarta:h_gleevecpathway|M7897|BIOCARTA_GLEEVEC_PATHWAY
6777	C2:0285	C2|BioCarta:h_gleevecpathway|M7897|BIOCARTA_GLEEVEC_PATHWAY
229	C2:0286	C2|BioCarta:h_glycolysisPathway|M15109|BIOCARTA_GLYCOLYSIS_PATHWAY
2023	C2:0286	C2|BioCarta:h_glycolysisPathway|M15109|BIOCARTA_GLYCOLYSIS_PATHWAY
2597	C2:0286	C2|BioCarta:h_glycolysisPathway|M15109|BIOCARTA_GLYCOLYSIS_PATHWAY
2821	C2:0286	C2|BioCarta:h_glycolysisPathway|M15109|BIOCARTA_GLYCOLYSIS_PATHWAY
3098	C2:0286	C2|BioCarta:h_glycolysisPathway|M15109|BIOCARTA_GLYCOLYSIS_PATHWAY
5211	C2:0286	C2|BioCarta:h_glycolysisPathway|M15109|BIOCARTA_GLYCOLYSIS_PATHWAY
5223	C2:0286	C2|BioCarta:h_glycolysisPathway|M15109|BIOCARTA_GLYCOLYSIS_PATHWAY
5313	C2:0286	C2|BioCarta:h_glycolysisPathway|M15109|BIOCARTA_GLYCOLYSIS_PATHWAY
7167	C2:0286	C2|BioCarta:h_glycolysisPathway|M15109|BIOCARTA_GLYCOLYSIS_PATHWAY
107	C2:0287	C2|BioCarta:h_gpcrPathway|M9664|BIOCARTA_GPCR_PATHWAY
801	C2:0287	C2|BioCarta:h_gpcrPathway|M9664|BIOCARTA_GPCR_PATHWAY
805	C2:0287	C2|BioCarta:h_gpcrPathway|M9664|BIOCARTA_GPCR_PATHWAY
808	C2:0287	C2|BioCarta:h_gpcrPathway|M9664|BIOCARTA_GPCR_PATHWAY
1385	C2:0287	C2|BioCarta:h_gpcrPathway|M9664|BIOCARTA_GPCR_PATHWAY
2353	C2:0287	C2|BioCarta:h_gpcrPathway|M9664|BIOCARTA_GPCR_PATHWAY
2770	C2:0287	C2|BioCarta:h_gpcrPathway|M9664|BIOCARTA_GPCR_PATHWAY
2776	C2:0287	C2|BioCarta:h_gpcrPathway|M9664|BIOCARTA_GPCR_PATHWAY
2778	C2:0287	C2|BioCarta:h_gpcrPathway|M9664|BIOCARTA_GPCR_PATHWAY
2782	C2:0287	C2|BioCarta:h_gpcrPathway|M9664|BIOCARTA_GPCR_PATHWAY
2792	C2:0287	C2|BioCarta:h_gpcrPathway|M9664|BIOCARTA_GPCR_PATHWAY
3265	C2:0287	C2|BioCarta:h_gpcrPathway|M9664|BIOCARTA_GPCR_PATHWAY
3725	C2:0287	C2|BioCarta:h_gpcrPathway|M9664|BIOCARTA_GPCR_PATHWAY
4772	C2:0287	C2|BioCarta:h_gpcrPathway|M9664|BIOCARTA_GPCR_PATHWAY
4773	C2:0287	C2|BioCarta:h_gpcrPathway|M9664|BIOCARTA_GPCR_PATHWAY
4775	C2:0287	C2|BioCarta:h_gpcrPathway|M9664|BIOCARTA_GPCR_PATHWAY
4776	C2:0287	C2|BioCarta:h_gpcrPathway|M9664|BIOCARTA_GPCR_PATHWAY
5335	C2:0287	C2|BioCarta:h_gpcrPathway|M9664|BIOCARTA_GPCR_PATHWAY
5530	C2:0287	C2|BioCarta:h_gpcrPathway|M9664|BIOCARTA_GPCR_PATHWAY
5532	C2:0287	C2|BioCarta:h_gpcrPathway|M9664|BIOCARTA_GPCR_PATHWAY
5533	C2:0287	C2|BioCarta:h_gpcrPathway|M9664|BIOCARTA_GPCR_PATHWAY
5567	C2:0287	C2|BioCarta:h_gpcrPathway|M9664|BIOCARTA_GPCR_PATHWAY
5568	C2:0287	C2|BioCarta:h_gpcrPathway|M9664|BIOCARTA_GPCR_PATHWAY
5573	C2:0287	C2|BioCarta:h_gpcrPathway|M9664|BIOCARTA_GPCR_PATHWAY
5575	C2:0287	C2|BioCarta:h_gpcrPathway|M9664|BIOCARTA_GPCR_PATHWAY
5576	C2:0287	C2|BioCarta:h_gpcrPathway|M9664|BIOCARTA_GPCR_PATHWAY
5577	C2:0287	C2|BioCarta:h_gpcrPathway|M9664|BIOCARTA_GPCR_PATHWAY
5578	C2:0287	C2|BioCarta:h_gpcrPathway|M9664|BIOCARTA_GPCR_PATHWAY
5579	C2:0287	C2|BioCarta:h_gpcrPathway|M9664|BIOCARTA_GPCR_PATHWAY
5595	C2:0287	C2|BioCarta:h_gpcrPathway|M9664|BIOCARTA_GPCR_PATHWAY
5604	C2:0287	C2|BioCarta:h_gpcrPathway|M9664|BIOCARTA_GPCR_PATHWAY
5894	C2:0287	C2|BioCarta:h_gpcrPathway|M9664|BIOCARTA_GPCR_PATHWAY
727	C2:0288	C2|BioCarta:h_granulocytesPathway|M5467|BIOCARTA_GRANULOCYTES_PATHWAY
1440	C2:0288	C2|BioCarta:h_granulocytesPathway|M5467|BIOCARTA_GRANULOCYTES_PATHWAY
3383	C2:0288	C2|BioCarta:h_granulocytesPathway|M5467|BIOCARTA_GRANULOCYTES_PATHWAY
3458	C2:0288	C2|BioCarta:h_granulocytesPathway|M5467|BIOCARTA_GRANULOCYTES_PATHWAY
3552	C2:0288	C2|BioCarta:h_granulocytesPathway|M5467|BIOCARTA_GRANULOCYTES_PATHWAY
3576	C2:0288	C2|BioCarta:h_granulocytesPathway|M5467|BIOCARTA_GRANULOCYTES_PATHWAY
3683	C2:0288	C2|BioCarta:h_granulocytesPathway|M5467|BIOCARTA_GRANULOCYTES_PATHWAY
3684	C2:0288	C2|BioCarta:h_granulocytesPathway|M5467|BIOCARTA_GRANULOCYTES_PATHWAY
3689	C2:0288	C2|BioCarta:h_granulocytesPathway|M5467|BIOCARTA_GRANULOCYTES_PATHWAY
5175	C2:0288	C2|BioCarta:h_granulocytesPathway|M5467|BIOCARTA_GRANULOCYTES_PATHWAY
6402	C2:0288	C2|BioCarta:h_granulocytesPathway|M5467|BIOCARTA_GRANULOCYTES_PATHWAY
6403	C2:0288	C2|BioCarta:h_granulocytesPathway|M5467|BIOCARTA_GRANULOCYTES_PATHWAY
6404	C2:0288	C2|BioCarta:h_granulocytesPathway|M5467|BIOCARTA_GRANULOCYTES_PATHWAY
207	C2:0289	C2|BioCarta:h_gsk3Pathway|M11106|BIOCARTA_GSK3_PATHWAY
324	C2:0289	C2|BioCarta:h_gsk3Pathway|M11106|BIOCARTA_GSK3_PATHWAY
595	C2:0289	C2|BioCarta:h_gsk3Pathway|M11106|BIOCARTA_GSK3_PATHWAY
929	C2:0289	C2|BioCarta:h_gsk3Pathway|M11106|BIOCARTA_GSK3_PATHWAY
1499	C2:0289	C2|BioCarta:h_gsk3Pathway|M11106|BIOCARTA_GSK3_PATHWAY
1855	C2:0289	C2|BioCarta:h_gsk3Pathway|M11106|BIOCARTA_GSK3_PATHWAY
2697	C2:0289	C2|BioCarta:h_gsk3Pathway|M11106|BIOCARTA_GSK3_PATHWAY
2770	C2:0289	C2|BioCarta:h_gsk3Pathway|M11106|BIOCARTA_GSK3_PATHWAY
2932	C2:0289	C2|BioCarta:h_gsk3Pathway|M11106|BIOCARTA_GSK3_PATHWAY
3929	C2:0289	C2|BioCarta:h_gsk3Pathway|M11106|BIOCARTA_GSK3_PATHWAY
4615	C2:0289	C2|BioCarta:h_gsk3Pathway|M11106|BIOCARTA_GSK3_PATHWAY
4790	C2:0289	C2|BioCarta:h_gsk3Pathway|M11106|BIOCARTA_GSK3_PATHWAY
5170	C2:0289	C2|BioCarta:h_gsk3Pathway|M11106|BIOCARTA_GSK3_PATHWAY
5290	C2:0289	C2|BioCarta:h_gsk3Pathway|M11106|BIOCARTA_GSK3_PATHWAY
5295	C2:0289	C2|BioCarta:h_gsk3Pathway|M11106|BIOCARTA_GSK3_PATHWAY
5515	C2:0289	C2|BioCarta:h_gsk3Pathway|M11106|BIOCARTA_GSK3_PATHWAY
5610	C2:0289	C2|BioCarta:h_gsk3Pathway|M11106|BIOCARTA_GSK3_PATHWAY
5970	C2:0289	C2|BioCarta:h_gsk3Pathway|M11106|BIOCARTA_GSK3_PATHWAY
7099	C2:0289	C2|BioCarta:h_gsk3Pathway|M11106|BIOCARTA_GSK3_PATHWAY
7471	C2:0289	C2|BioCarta:h_gsk3Pathway|M11106|BIOCARTA_GSK3_PATHWAY
8312	C2:0289	C2|BioCarta:h_gsk3Pathway|M11106|BIOCARTA_GSK3_PATHWAY
8321	C2:0289	C2|BioCarta:h_gsk3Pathway|M11106|BIOCARTA_GSK3_PATHWAY
23643	C2:0289	C2|BioCarta:h_gsk3Pathway|M11106|BIOCARTA_GSK3_PATHWAY
51176	C2:0289	C2|BioCarta:h_gsk3Pathway|M11106|BIOCARTA_GSK3_PATHWAY
54472	C2:0289	C2|BioCarta:h_gsk3Pathway|M11106|BIOCARTA_GSK3_PATHWAY
114609	C2:0289	C2|BioCarta:h_gsk3Pathway|M11106|BIOCARTA_GSK3_PATHWAY
207	C2:0290	C2|BioCarta:h_hcmvPathway|M8353|BIOCARTA_HCMV_PATHWAY
1385	C2:0290	C2|BioCarta:h_hcmvPathway|M8353|BIOCARTA_HCMV_PATHWAY
1432	C2:0290	C2|BioCarta:h_hcmvPathway|M8353|BIOCARTA_HCMV_PATHWAY
4214	C2:0290	C2|BioCarta:h_hcmvPathway|M8353|BIOCARTA_HCMV_PATHWAY
4790	C2:0290	C2|BioCarta:h_hcmvPathway|M8353|BIOCARTA_HCMV_PATHWAY
5290	C2:0290	C2|BioCarta:h_hcmvPathway|M8353|BIOCARTA_HCMV_PATHWAY
5294	C2:0290	C2|BioCarta:h_hcmvPathway|M8353|BIOCARTA_HCMV_PATHWAY
5295	C2:0290	C2|BioCarta:h_hcmvPathway|M8353|BIOCARTA_HCMV_PATHWAY
5594	C2:0290	C2|BioCarta:h_hcmvPathway|M8353|BIOCARTA_HCMV_PATHWAY
5595	C2:0290	C2|BioCarta:h_hcmvPathway|M8353|BIOCARTA_HCMV_PATHWAY
5604	C2:0290	C2|BioCarta:h_hcmvPathway|M8353|BIOCARTA_HCMV_PATHWAY
5605	C2:0290	C2|BioCarta:h_hcmvPathway|M8353|BIOCARTA_HCMV_PATHWAY
5606	C2:0290	C2|BioCarta:h_hcmvPathway|M8353|BIOCARTA_HCMV_PATHWAY
5608	C2:0290	C2|BioCarta:h_hcmvPathway|M8353|BIOCARTA_HCMV_PATHWAY
5925	C2:0290	C2|BioCarta:h_hcmvPathway|M8353|BIOCARTA_HCMV_PATHWAY
5970	C2:0290	C2|BioCarta:h_hcmvPathway|M8353|BIOCARTA_HCMV_PATHWAY
6667	C2:0290	C2|BioCarta:h_hcmvPathway|M8353|BIOCARTA_HCMV_PATHWAY
207	C2:0291	C2|BioCarta:h_hdacPathway|M1547|BIOCARTA_HDAC_PATHWAY
801	C2:0291	C2|BioCarta:h_hdacPathway|M1547|BIOCARTA_HDAC_PATHWAY
805	C2:0291	C2|BioCarta:h_hdacPathway|M1547|BIOCARTA_HDAC_PATHWAY
808	C2:0291	C2|BioCarta:h_hdacPathway|M1547|BIOCARTA_HDAC_PATHWAY
1432	C2:0291	C2|BioCarta:h_hdacPathway|M1547|BIOCARTA_HDAC_PATHWAY
3479	C2:0291	C2|BioCarta:h_hdacPathway|M1547|BIOCARTA_HDAC_PATHWAY
3480	C2:0291	C2|BioCarta:h_hdacPathway|M1547|BIOCARTA_HDAC_PATHWAY
3630	C2:0291	C2|BioCarta:h_hdacPathway|M1547|BIOCARTA_HDAC_PATHWAY
3643	C2:0291	C2|BioCarta:h_hdacPathway|M1547|BIOCARTA_HDAC_PATHWAY
4205	C2:0291	C2|BioCarta:h_hdacPathway|M1547|BIOCARTA_HDAC_PATHWAY
4207	C2:0291	C2|BioCarta:h_hdacPathway|M1547|BIOCARTA_HDAC_PATHWAY
4208	C2:0291	C2|BioCarta:h_hdacPathway|M1547|BIOCARTA_HDAC_PATHWAY
4209	C2:0291	C2|BioCarta:h_hdacPathway|M1547|BIOCARTA_HDAC_PATHWAY
4654	C2:0291	C2|BioCarta:h_hdacPathway|M1547|BIOCARTA_HDAC_PATHWAY
4772	C2:0291	C2|BioCarta:h_hdacPathway|M1547|BIOCARTA_HDAC_PATHWAY
4773	C2:0291	C2|BioCarta:h_hdacPathway|M1547|BIOCARTA_HDAC_PATHWAY
5290	C2:0291	C2|BioCarta:h_hdacPathway|M1547|BIOCARTA_HDAC_PATHWAY
5294	C2:0291	C2|BioCarta:h_hdacPathway|M1547|BIOCARTA_HDAC_PATHWAY
5295	C2:0291	C2|BioCarta:h_hdacPathway|M1547|BIOCARTA_HDAC_PATHWAY
5530	C2:0291	C2|BioCarta:h_hdacPathway|M1547|BIOCARTA_HDAC_PATHWAY
5532	C2:0291	C2|BioCarta:h_hdacPathway|M1547|BIOCARTA_HDAC_PATHWAY
5533	C2:0291	C2|BioCarta:h_hdacPathway|M1547|BIOCARTA_HDAC_PATHWAY
5598	C2:0291	C2|BioCarta:h_hdacPathway|M1547|BIOCARTA_HDAC_PATHWAY
5608	C2:0291	C2|BioCarta:h_hdacPathway|M1547|BIOCARTA_HDAC_PATHWAY
7533	C2:0291	C2|BioCarta:h_hdacPathway|M1547|BIOCARTA_HDAC_PATHWAY
8536	C2:0291	C2|BioCarta:h_hdacPathway|M1547|BIOCARTA_HDAC_PATHWAY
10014	C2:0291	C2|BioCarta:h_hdacPathway|M1547|BIOCARTA_HDAC_PATHWAY
23523	C2:0291	C2|BioCarta:h_hdacPathway|M1547|BIOCARTA_HDAC_PATHWAY
57172	C2:0291	C2|BioCarta:h_hdacPathway|M1547|BIOCARTA_HDAC_PATHWAY
1956	C2:0292	C2|BioCarta:h_her2Pathway|M18719|BIOCARTA_HER2_PATHWAY
2033	C2:0292	C2|BioCarta:h_her2Pathway|M18719|BIOCARTA_HER2_PATHWAY
2065	C2:0292	C2|BioCarta:h_her2Pathway|M18719|BIOCARTA_HER2_PATHWAY
2066	C2:0292	C2|BioCarta:h_her2Pathway|M18719|BIOCARTA_HER2_PATHWAY
2099	C2:0292	C2|BioCarta:h_her2Pathway|M18719|BIOCARTA_HER2_PATHWAY
2885	C2:0292	C2|BioCarta:h_her2Pathway|M18719|BIOCARTA_HER2_PATHWAY
3265	C2:0292	C2|BioCarta:h_her2Pathway|M18719|BIOCARTA_HER2_PATHWAY
3569	C2:0292	C2|BioCarta:h_her2Pathway|M18719|BIOCARTA_HER2_PATHWAY
3570	C2:0292	C2|BioCarta:h_her2Pathway|M18719|BIOCARTA_HER2_PATHWAY
3572	C2:0292	C2|BioCarta:h_her2Pathway|M18719|BIOCARTA_HER2_PATHWAY
5290	C2:0292	C2|BioCarta:h_her2Pathway|M18719|BIOCARTA_HER2_PATHWAY
5294	C2:0292	C2|BioCarta:h_her2Pathway|M18719|BIOCARTA_HER2_PATHWAY
5295	C2:0292	C2|BioCarta:h_her2Pathway|M18719|BIOCARTA_HER2_PATHWAY
5594	C2:0292	C2|BioCarta:h_her2Pathway|M18719|BIOCARTA_HER2_PATHWAY
5595	C2:0292	C2|BioCarta:h_her2Pathway|M18719|BIOCARTA_HER2_PATHWAY
5604	C2:0292	C2|BioCarta:h_her2Pathway|M18719|BIOCARTA_HER2_PATHWAY
5894	C2:0292	C2|BioCarta:h_her2Pathway|M18719|BIOCARTA_HER2_PATHWAY
6464	C2:0292	C2|BioCarta:h_her2Pathway|M18719|BIOCARTA_HER2_PATHWAY
6654	C2:0292	C2|BioCarta:h_her2Pathway|M18719|BIOCARTA_HER2_PATHWAY
6774	C2:0292	C2|BioCarta:h_her2Pathway|M18719|BIOCARTA_HER2_PATHWAY
10498	C2:0292	C2|BioCarta:h_her2Pathway|M18719|BIOCARTA_HER2_PATHWAY
23426	C2:0292	C2|BioCarta:h_her2Pathway|M18719|BIOCARTA_HER2_PATHWAY
405	C2:0293	C2|BioCarta:h_hifPathway|M13324|BIOCARTA_HIF_PATHWAY
444	C2:0293	C2|BioCarta:h_hifPathway|M13324|BIOCARTA_HIF_PATHWAY
1385	C2:0293	C2|BioCarta:h_hifPathway|M13324|BIOCARTA_HIF_PATHWAY
1906	C2:0293	C2|BioCarta:h_hifPathway|M13324|BIOCARTA_HIF_PATHWAY
2033	C2:0293	C2|BioCarta:h_hifPathway|M13324|BIOCARTA_HIF_PATHWAY
2056	C2:0293	C2|BioCarta:h_hifPathway|M13324|BIOCARTA_HIF_PATHWAY
3091	C2:0293	C2|BioCarta:h_hifPathway|M13324|BIOCARTA_HIF_PATHWAY
3320	C2:0293	C2|BioCarta:h_hifPathway|M13324|BIOCARTA_HIF_PATHWAY
3725	C2:0293	C2|BioCarta:h_hifPathway|M13324|BIOCARTA_HIF_PATHWAY
3939	C2:0293	C2|BioCarta:h_hifPathway|M13324|BIOCARTA_HIF_PATHWAY
4846	C2:0293	C2|BioCarta:h_hifPathway|M13324|BIOCARTA_HIF_PATHWAY
5034	C2:0293	C2|BioCarta:h_hifPathway|M13324|BIOCARTA_HIF_PATHWAY
7422	C2:0293	C2|BioCarta:h_hifPathway|M13324|BIOCARTA_HIF_PATHWAY
7428	C2:0293	C2|BioCarta:h_hifPathway|M13324|BIOCARTA_HIF_PATHWAY
10987	C2:0293	C2|BioCarta:h_hifPathway|M13324|BIOCARTA_HIF_PATHWAY
71	C2:0294	C2|BioCarta:h_HivnefPathway|M13968|BIOCARTA_HIVNEF_PATHWAY
142	C2:0294	C2|BioCarta:h_HivnefPathway|M13968|BIOCARTA_HIVNEF_PATHWAY
317	C2:0294	C2|BioCarta:h_HivnefPathway|M13968|BIOCARTA_HIVNEF_PATHWAY
329	C2:0294	C2|BioCarta:h_HivnefPathway|M13968|BIOCARTA_HIVNEF_PATHWAY
330	C2:0294	C2|BioCarta:h_HivnefPathway|M13968|BIOCARTA_HIVNEF_PATHWAY
355	C2:0294	C2|BioCarta:h_HivnefPathway|M13968|BIOCARTA_HIVNEF_PATHWAY
356	C2:0294	C2|BioCarta:h_HivnefPathway|M13968|BIOCARTA_HIVNEF_PATHWAY
397	C2:0294	C2|BioCarta:h_HivnefPathway|M13968|BIOCARTA_HIVNEF_PATHWAY
596	C2:0294	C2|BioCarta:h_HivnefPathway|M13968|BIOCARTA_HIVNEF_PATHWAY
637	C2:0294	C2|BioCarta:h_HivnefPathway|M13968|BIOCARTA_HIVNEF_PATHWAY
835	C2:0294	C2|BioCarta:h_HivnefPathway|M13968|BIOCARTA_HIVNEF_PATHWAY
836	C2:0294	C2|BioCarta:h_HivnefPathway|M13968|BIOCARTA_HIVNEF_PATHWAY
839	C2:0294	C2|BioCarta:h_HivnefPathway|M13968|BIOCARTA_HIVNEF_PATHWAY
840	C2:0294	C2|BioCarta:h_HivnefPathway|M13968|BIOCARTA_HIVNEF_PATHWAY
841	C2:0294	C2|BioCarta:h_HivnefPathway|M13968|BIOCARTA_HIVNEF_PATHWAY
842	C2:0294	C2|BioCarta:h_HivnefPathway|M13968|BIOCARTA_HIVNEF_PATHWAY
984	C2:0294	C2|BioCarta:h_HivnefPathway|M13968|BIOCARTA_HIVNEF_PATHWAY
1147	C2:0294	C2|BioCarta:h_HivnefPathway|M13968|BIOCARTA_HIVNEF_PATHWAY
1676	C2:0294	C2|BioCarta:h_HivnefPathway|M13968|BIOCARTA_HIVNEF_PATHWAY
1677	C2:0294	C2|BioCarta:h_HivnefPathway|M13968|BIOCARTA_HIVNEF_PATHWAY
2934	C2:0294	C2|BioCarta:h_HivnefPathway|M13968|BIOCARTA_HIVNEF_PATHWAY
4000	C2:0294	C2|BioCarta:h_HivnefPathway|M13968|BIOCARTA_HIVNEF_PATHWAY
4001	C2:0294	C2|BioCarta:h_HivnefPathway|M13968|BIOCARTA_HIVNEF_PATHWAY
4193	C2:0294	C2|BioCarta:h_HivnefPathway|M13968|BIOCARTA_HIVNEF_PATHWAY
4214	C2:0294	C2|BioCarta:h_HivnefPathway|M13968|BIOCARTA_HIVNEF_PATHWAY
4217	C2:0294	C2|BioCarta:h_HivnefPathway|M13968|BIOCARTA_HIVNEF_PATHWAY
4790	C2:0294	C2|BioCarta:h_HivnefPathway|M13968|BIOCARTA_HIVNEF_PATHWAY
4792	C2:0294	C2|BioCarta:h_HivnefPathway|M13968|BIOCARTA_HIVNEF_PATHWAY
4926	C2:0294	C2|BioCarta:h_HivnefPathway|M13968|BIOCARTA_HIVNEF_PATHWAY
5062	C2:0294	C2|BioCarta:h_HivnefPathway|M13968|BIOCARTA_HIVNEF_PATHWAY
5580	C2:0294	C2|BioCarta:h_HivnefPathway|M13968|BIOCARTA_HIVNEF_PATHWAY
5591	C2:0294	C2|BioCarta:h_HivnefPathway|M13968|BIOCARTA_HIVNEF_PATHWAY
5599	C2:0294	C2|BioCarta:h_HivnefPathway|M13968|BIOCARTA_HIVNEF_PATHWAY
5609	C2:0294	C2|BioCarta:h_HivnefPathway|M13968|BIOCARTA_HIVNEF_PATHWAY
5663	C2:0294	C2|BioCarta:h_HivnefPathway|M13968|BIOCARTA_HIVNEF_PATHWAY
5664	C2:0294	C2|BioCarta:h_HivnefPathway|M13968|BIOCARTA_HIVNEF_PATHWAY
5747	C2:0294	C2|BioCarta:h_HivnefPathway|M13968|BIOCARTA_HIVNEF_PATHWAY
5921	C2:0294	C2|BioCarta:h_HivnefPathway|M13968|BIOCARTA_HIVNEF_PATHWAY
5925	C2:0294	C2|BioCarta:h_HivnefPathway|M13968|BIOCARTA_HIVNEF_PATHWAY
5970	C2:0294	C2|BioCarta:h_HivnefPathway|M13968|BIOCARTA_HIVNEF_PATHWAY
6709	C2:0294	C2|BioCarta:h_HivnefPathway|M13968|BIOCARTA_HIVNEF_PATHWAY
7132	C2:0294	C2|BioCarta:h_HivnefPathway|M13968|BIOCARTA_HIVNEF_PATHWAY
7133	C2:0294	C2|BioCarta:h_HivnefPathway|M13968|BIOCARTA_HIVNEF_PATHWAY
7185	C2:0294	C2|BioCarta:h_HivnefPathway|M13968|BIOCARTA_HIVNEF_PATHWAY
7186	C2:0294	C2|BioCarta:h_HivnefPathway|M13968|BIOCARTA_HIVNEF_PATHWAY
8717	C2:0294	C2|BioCarta:h_HivnefPathway|M13968|BIOCARTA_HIVNEF_PATHWAY
8737	C2:0294	C2|BioCarta:h_HivnefPathway|M13968|BIOCARTA_HIVNEF_PATHWAY
8738	C2:0294	C2|BioCarta:h_HivnefPathway|M13968|BIOCARTA_HIVNEF_PATHWAY
8772	C2:0294	C2|BioCarta:h_HivnefPathway|M13968|BIOCARTA_HIVNEF_PATHWAY
8837	C2:0294	C2|BioCarta:h_HivnefPathway|M13968|BIOCARTA_HIVNEF_PATHWAY
9020	C2:0294	C2|BioCarta:h_HivnefPathway|M13968|BIOCARTA_HIVNEF_PATHWAY
9530	C2:0294	C2|BioCarta:h_HivnefPathway|M13968|BIOCARTA_HIVNEF_PATHWAY
54205	C2:0294	C2|BioCarta:h_HivnefPathway|M13968|BIOCARTA_HIVNEF_PATHWAY
84823	C2:0294	C2|BioCarta:h_HivnefPathway|M13968|BIOCARTA_HIVNEF_PATHWAY
728642	C2:0294	C2|BioCarta:h_HivnefPathway|M13968|BIOCARTA_HIVNEF_PATHWAY
58	C2:0295	C2|BioCarta:h_hsp27Pathway|M2587|BIOCARTA_HSP27_PATHWAY
317	C2:0295	C2|BioCarta:h_hsp27Pathway|M2587|BIOCARTA_HSP27_PATHWAY
355	C2:0295	C2|BioCarta:h_hsp27Pathway|M2587|BIOCARTA_HSP27_PATHWAY
356	C2:0295	C2|BioCarta:h_hsp27Pathway|M2587|BIOCARTA_HSP27_PATHWAY
596	C2:0295	C2|BioCarta:h_hsp27Pathway|M2587|BIOCARTA_HSP27_PATHWAY
836	C2:0295	C2|BioCarta:h_hsp27Pathway|M2587|BIOCARTA_HSP27_PATHWAY
842	C2:0295	C2|BioCarta:h_hsp27Pathway|M2587|BIOCARTA_HSP27_PATHWAY
3315	C2:0295	C2|BioCarta:h_hsp27Pathway|M2587|BIOCARTA_HSP27_PATHWAY
3316	C2:0295	C2|BioCarta:h_hsp27Pathway|M2587|BIOCARTA_HSP27_PATHWAY
3552	C2:0295	C2|BioCarta:h_hsp27Pathway|M2587|BIOCARTA_HSP27_PATHWAY
7867	C2:0295	C2|BioCarta:h_hsp27Pathway|M2587|BIOCARTA_HSP27_PATHWAY
9261	C2:0295	C2|BioCarta:h_hsp27Pathway|M2587|BIOCARTA_HSP27_PATHWAY
54205	C2:0295	C2|BioCarta:h_hsp27Pathway|M2587|BIOCARTA_HSP27_PATHWAY
207	C2:0296	C2|BioCarta:h_igf1mtorpathway|M16991|BIOCARTA_IGF1MTOR_PATHWAY
1965	C2:0296	C2|BioCarta:h_igf1mtorpathway|M16991|BIOCARTA_IGF1MTOR_PATHWAY
1977	C2:0296	C2|BioCarta:h_igf1mtorpathway|M16991|BIOCARTA_IGF1MTOR_PATHWAY
1978	C2:0296	C2|BioCarta:h_igf1mtorpathway|M16991|BIOCARTA_IGF1MTOR_PATHWAY
2475	C2:0296	C2|BioCarta:h_igf1mtorpathway|M16991|BIOCARTA_IGF1MTOR_PATHWAY
2932	C2:0296	C2|BioCarta:h_igf1mtorpathway|M16991|BIOCARTA_IGF1MTOR_PATHWAY
3479	C2:0296	C2|BioCarta:h_igf1mtorpathway|M16991|BIOCARTA_IGF1MTOR_PATHWAY
3480	C2:0296	C2|BioCarta:h_igf1mtorpathway|M16991|BIOCARTA_IGF1MTOR_PATHWAY
3636	C2:0296	C2|BioCarta:h_igf1mtorpathway|M16991|BIOCARTA_IGF1MTOR_PATHWAY
5164	C2:0296	C2|BioCarta:h_igf1mtorpathway|M16991|BIOCARTA_IGF1MTOR_PATHWAY
5170	C2:0296	C2|BioCarta:h_igf1mtorpathway|M16991|BIOCARTA_IGF1MTOR_PATHWAY
5290	C2:0296	C2|BioCarta:h_igf1mtorpathway|M16991|BIOCARTA_IGF1MTOR_PATHWAY
5295	C2:0296	C2|BioCarta:h_igf1mtorpathway|M16991|BIOCARTA_IGF1MTOR_PATHWAY
5515	C2:0296	C2|BioCarta:h_igf1mtorpathway|M16991|BIOCARTA_IGF1MTOR_PATHWAY
5728	C2:0296	C2|BioCarta:h_igf1mtorpathway|M16991|BIOCARTA_IGF1MTOR_PATHWAY
6194	C2:0296	C2|BioCarta:h_igf1mtorpathway|M16991|BIOCARTA_IGF1MTOR_PATHWAY
6198	C2:0296	C2|BioCarta:h_igf1mtorpathway|M16991|BIOCARTA_IGF1MTOR_PATHWAY
8893	C2:0296	C2|BioCarta:h_igf1mtorpathway|M16991|BIOCARTA_IGF1MTOR_PATHWAY
8894	C2:0296	C2|BioCarta:h_igf1mtorpathway|M16991|BIOCARTA_IGF1MTOR_PATHWAY
107	C2:0297	C2|BioCarta:h_igf1rPathway|M19613|BIOCARTA_IGF1R_PATHWAY
207	C2:0297	C2|BioCarta:h_igf1rPathway|M19613|BIOCARTA_IGF1R_PATHWAY
572	C2:0297	C2|BioCarta:h_igf1rPathway|M19613|BIOCARTA_IGF1R_PATHWAY
2885	C2:0297	C2|BioCarta:h_igf1rPathway|M19613|BIOCARTA_IGF1R_PATHWAY
3265	C2:0297	C2|BioCarta:h_igf1rPathway|M19613|BIOCARTA_IGF1R_PATHWAY
3480	C2:0297	C2|BioCarta:h_igf1rPathway|M19613|BIOCARTA_IGF1R_PATHWAY
3667	C2:0297	C2|BioCarta:h_igf1rPathway|M19613|BIOCARTA_IGF1R_PATHWAY
5290	C2:0297	C2|BioCarta:h_igf1rPathway|M19613|BIOCARTA_IGF1R_PATHWAY
5295	C2:0297	C2|BioCarta:h_igf1rPathway|M19613|BIOCARTA_IGF1R_PATHWAY
5567	C2:0297	C2|BioCarta:h_igf1rPathway|M19613|BIOCARTA_IGF1R_PATHWAY
5568	C2:0297	C2|BioCarta:h_igf1rPathway|M19613|BIOCARTA_IGF1R_PATHWAY
5573	C2:0297	C2|BioCarta:h_igf1rPathway|M19613|BIOCARTA_IGF1R_PATHWAY
5575	C2:0297	C2|BioCarta:h_igf1rPathway|M19613|BIOCARTA_IGF1R_PATHWAY
5576	C2:0297	C2|BioCarta:h_igf1rPathway|M19613|BIOCARTA_IGF1R_PATHWAY
5577	C2:0297	C2|BioCarta:h_igf1rPathway|M19613|BIOCARTA_IGF1R_PATHWAY
5594	C2:0297	C2|BioCarta:h_igf1rPathway|M19613|BIOCARTA_IGF1R_PATHWAY
5595	C2:0297	C2|BioCarta:h_igf1rPathway|M19613|BIOCARTA_IGF1R_PATHWAY
5604	C2:0297	C2|BioCarta:h_igf1rPathway|M19613|BIOCARTA_IGF1R_PATHWAY
5894	C2:0297	C2|BioCarta:h_igf1rPathway|M19613|BIOCARTA_IGF1R_PATHWAY
6195	C2:0297	C2|BioCarta:h_igf1rPathway|M19613|BIOCARTA_IGF1R_PATHWAY
6464	C2:0297	C2|BioCarta:h_igf1rPathway|M19613|BIOCARTA_IGF1R_PATHWAY
6654	C2:0297	C2|BioCarta:h_igf1rPathway|M19613|BIOCARTA_IGF1R_PATHWAY
7533	C2:0297	C2|BioCarta:h_igf1rPathway|M19613|BIOCARTA_IGF1R_PATHWAY
1457	C2:0298	C2|BioCarta:h_igf1Pathway|M2623|BIOCARTA_IGF1_PATHWAY
2353	C2:0298	C2|BioCarta:h_igf1Pathway|M2623|BIOCARTA_IGF1_PATHWAY
2885	C2:0298	C2|BioCarta:h_igf1Pathway|M2623|BIOCARTA_IGF1_PATHWAY
3265	C2:0298	C2|BioCarta:h_igf1Pathway|M2623|BIOCARTA_IGF1_PATHWAY
3479	C2:0298	C2|BioCarta:h_igf1Pathway|M2623|BIOCARTA_IGF1_PATHWAY
3480	C2:0298	C2|BioCarta:h_igf1Pathway|M2623|BIOCARTA_IGF1_PATHWAY
3667	C2:0298	C2|BioCarta:h_igf1Pathway|M2623|BIOCARTA_IGF1_PATHWAY
3725	C2:0298	C2|BioCarta:h_igf1Pathway|M2623|BIOCARTA_IGF1_PATHWAY
5290	C2:0298	C2|BioCarta:h_igf1Pathway|M2623|BIOCARTA_IGF1_PATHWAY
5294	C2:0298	C2|BioCarta:h_igf1Pathway|M2623|BIOCARTA_IGF1_PATHWAY
5295	C2:0298	C2|BioCarta:h_igf1Pathway|M2623|BIOCARTA_IGF1_PATHWAY
5595	C2:0298	C2|BioCarta:h_igf1Pathway|M2623|BIOCARTA_IGF1_PATHWAY
5599	C2:0298	C2|BioCarta:h_igf1Pathway|M2623|BIOCARTA_IGF1_PATHWAY
5604	C2:0298	C2|BioCarta:h_igf1Pathway|M2623|BIOCARTA_IGF1_PATHWAY
5781	C2:0298	C2|BioCarta:h_igf1Pathway|M2623|BIOCARTA_IGF1_PATHWAY
5894	C2:0298	C2|BioCarta:h_igf1Pathway|M2623|BIOCARTA_IGF1_PATHWAY
5921	C2:0298	C2|BioCarta:h_igf1Pathway|M2623|BIOCARTA_IGF1_PATHWAY
6464	C2:0298	C2|BioCarta:h_igf1Pathway|M2623|BIOCARTA_IGF1_PATHWAY
6654	C2:0298	C2|BioCarta:h_igf1Pathway|M2623|BIOCARTA_IGF1_PATHWAY
6722	C2:0298	C2|BioCarta:h_igf1Pathway|M2623|BIOCARTA_IGF1_PATHWAY
644	C2:0299	C2|BioCarta:h_il10Pathway|M6778|BIOCARTA_IL10_PATHWAY
645	C2:0299	C2|BioCarta:h_il10Pathway|M6778|BIOCARTA_IL10_PATHWAY
3162	C2:0299	C2|BioCarta:h_il10Pathway|M6778|BIOCARTA_IL10_PATHWAY
[truncated: 802,425 more rows]
