# Supplementary material for: Meta-analysis of GWAS of over 16,000 individuals with autism spectrum disorder highlights a novel locus at 10q24.32 and a significant overlap with schizophrenia
Source: Mol Autism. 2017 May 22;8:21. doi: 10.1186/s13229-017-0137-9 (PMC5441062; doi:10.1186/s13229-017-0137-9)
Supplement: Supplementary file 7 — INRICH-format gene-sets for "Canonical Gene-sets". (GENES 601 KB) [file 13229_2017_137_MOESM7_ESM.genes]

1 0 90008 79501 OR4F5
1 791120 899961 148398 SAMD11
1 825966 921099 339451 KLHL17
1 831876 930484 84069 PLEKHN1
1 859582 964679 26155 NOC2L
1 878846 969919 9636 ISG15
1 885502 1011499 375790 AGRN
1 890578 987497 84808 PERM1
1 914341 1005552 57801 HES4
1 987125 1079687 401934 RNF223
1 997197 1121736 54991 C1ORF159
1 1039285 1153313 254173 TTLL10
1 1097628 1190420 126792 B3GALT6
1 1118887 1212089 8784 TNFRSF18
1 1126705 1219548 7293 TNFRSF4
1 1132287 1237447 51150 SDF4
1 1145815 1247409 6339 SCNN1D
1 1157825 1252102 388581 FAM132A
1 1169291 1279234 118424 UBE2J2
1 1173993 1267057 126789 PUSL1
1 1190142 1284276 80772 CPTP
1 1196725 1289844 83756 TAS1R3
1 1207763 1313269 116983 ACAP3
1 1226964 1330067 54973 CPSF3L
1 1250657 1354492 1855 DVL1
1 1268068 1368921 54587 MXRA8
1 1289109 1380818 54998 AURKAIP1
1 1291507 1383167 643965 TMEM88B
1 1300902 1398262 64856 VWA1
1 1301090 1404718 81669 CCNL2
1 1315068 1425538 219293 ATAD3C
1 1317275 1412693 55052 MRPL20
1 1333799 1426824 441869 ANKRD65
1 1337163 1451582 83858 ATAD3B
1 1377522 1490067 55210 ATAD3A
1 1450157 1545740 339453 TMEM240
1 1457052 1580262 29101 SSU72
1 1480794 1585990 142678 MIB2
1 1497559 1590030 8510 MMP23B
1 1513387 1605476 643988 C1ORF233
1 1550602 1725859 984 CDK11B
1 1572938 1694243 728661 SLC35E2B
1 1613822 1726004 728642 CDK11A
1 1636276 1747438 9906 SLC35E2
1 1662670 1781508 65220 NADK
1 1696723 1892556 2782 GNB1
1 1776265 1868733 163688 CALML6
1 1829028 1920740 339456 TMEM52
1 1833389 2005276 85452 CFAP74
1 1880767 1982192 2563 GABRD
1 1911908 2136834 5590 PRKCZ
1 2090133 2261652 6497 SKI
1 2095898 2214159 199990 FAAP20
1 2232691 2393190 79906 MORN1
1 2253213 2356885 11079 RER1
1 2316240 2414010 5192 PEX10
1 2328897 2456969 9651 PLCH2
1 2417803 2517061 8764 TNFRSF14
1 2419969 2528067 55229 PANK4
1 2440183 2531684 388585 HES5
1 2448188 2542908 127281 FAM213B
1 2502080 2634481 79258 MMEL1
1 2552806 2776230 100287898 TTC34
1 2868045 2959467 140625 ACTRT2
1 2915741 3375185 63976 PRDM16
1 3301146 3417677 27237 ARHGEF16
1 3384505 3598059 1953 MEGF6
1 3471555 3566694 127262 TPRG1L
1 3499128 3672765 7161 TP73
1 3527330 3636671 49856 WRAP73
1 3598964 3708209 148870 CCDC27
1 3619324 3712546 388588 SMIM1
1 3676783 3783068 57470 LRRC47
1 3703830 3821993 1677 DFFB
1 3708644 3843797 9731 CEP104
1 3785696 3886857 339448 C1ORF174
1 4645104 4863851 55966 AJAP1
1 5902867 6122533 261734 NPHP4
1 5982357 6181253 8514 KCNAB2
1 6141846 6310194 26038 CHD5
1 6196188 6301359 388591 RNF207
1 6225079 6329679 6146 RPL22
1 6234251 6325638 390992 HES3
1 6261252 6366044 23463 ICMT
1 6287405 6391035 387509 GPR153
1 6304331 6523826 11332 ACOT7
1 6414847 6541004 83715 ESPN
1 6455293 6549979 54626 HES2
1 6501213 6596255 8718 TNFRSF25
1 6506151 6650121 57449 PLEKHG5
1 6545337 6659817 80835 TAS1R1
1 6561406 6684658 79707 NOL9
1 6570050 6669340 3104 ZBTB48
1 6603755 6704093 148479 PHF13
1 6614924 6715646 90326 THAP3
1 6630783 6732958 9903 KLHL21
1 6674227 6831966 55735 DNAJC11
1 6775383 7849766 23261 CAMTA1
1 7761328 7861492 9341 VAMP3
1 7774488 7925240 8863 PER3
1 7887671 7983551 10911 UTS2
1 7951713 8065342 11315 PARK7
1 7955930 8073225 3604 TNFRSF9
1 8051778 8156393 54206 ERRFI1
1 8308144 8424227 50651 SLC45A1
1 8392463 8947699 473 RERE
1 8901058 9009151 2023 ENO1
1 8935892 9055148 765 CA6
1 9043358 9156404 155184 SLC2A7
1 9077004 9199887 6518 SLC2A5
1 9144475 9259229 80045 GPR157
1 9224862 9351394 9563 H6PD
1 9282940 9449590 80176 SPSB1
1 9529527 9662831 84275 SLC25A33
1 9578931 9694935 199953 TMEM201
1 9641789 9809172 5293 PIK3CD
1 9769078 9954584 22883 CLSTN1
1 9888333 10040316 56998 CTNNBIP1
1 9932980 10065556 64802 NMNAT1
1 9969775 10072826 84328 LZIC
1 9987254 10096078 116362 RBP7
1 10023040 10261296 10277 UBE4B
1 10200763 10461661 23095 KIF1B
1 10389048 10500568 5226 PGD
1 10420158 10522872 378708 APITD1
1 10420158 10532060 100526739 APITD1-CORT
1 10439775 10532060 1325 CORT
1 10465002 10710815 5195 PEX14
1 10500602 10602613 1676 DFFA
1 10676665 10926733 54897 CASZ1
1 10986529 11112094 148345 C1ORF127
1 11002678 11105549 23435 TARDBP
1 11066579 11177296 10747 MASP2
1 11094648 11190091 6723 SRM
1 11106669 11229967 5394 EXOSC10
1 11146587 11392608 2475 MTOR
1 11179345 11276038 10218 ANGPTL7
1 11263254 11368491 29914 UBIAD1
1 11469294 11617640 57540 PTCHD2
1 11644431 11743384 93611 FBXO44
1 11654149 11754409 26270 FBXO6
1 11681780 11800336 374946 DRAXIN
1 11688417 11784888 26232 FBXO2
1 11714536 11821678 10459 MAD2L2
1 11726141 11830828 57085 AGTRAP
1 11752249 11869642 284498 C1ORF167
1 11796152 11923201 1185 CLCN6
1 11825786 11936160 4524 MTHFR
1 11885766 11977840 4878 NPPA
1 11897520 11988992 4879 NPPB
1 11924723 12055599 5351 PLOD1
1 11959644 12056485 90231 KIAA2013
1 11970237 12093572 9927 MFN2
1 12009298 12112106 60672 MIIP
1 12053433 12224264 943 TNFRSF8
1 12157059 12289277 7133 TNFRSF1B
1 12220095 12592098 55187 VPS13D
1 12607938 12747737 9249 DHRS3
1 12634565 12747097 343066 AADACL4
1 12706117 12808726 126767 AADACL3
1 12736133 12841102 93190 C1ORF158
1 12764990 12858048 390999 PRAMEF12
1 12781545 12876777 65121 PRAMEF1
1 12846940 12941764 65122 PRAMEF2
1 12864617 12961264 440560 PRAMEF11
1 12887229 12978609 343069 HNRNPCL1
1 12906466 13000300 391002 PRAMEF8
1 12906466 13000300 441871 PRAMEF7
1 12919032 13016025 400735 PRAMEF4
1 12978301 13077406 440561 PRAMEF6
1 12978504 13072353 343070 PRAMEF9
1 13032239 13182702 441873 PRAMEF25
1 13032393 13182702 645359 PRAMEF26
1 13162959 13254326 440563 HNRNPCL2
1 13289818 13389057 343068 PRAMEF5
1 13308195 13768405 391003 PRAMEF18
1 13308832 13401671 653606 PRAMEF22
1 13351175 13448190 653619 PRAMEF15
1 13425253 13518259 654348 PRAMEF16
1 13425257 13518257 391004 PRAMEF17
1 13427413 13522656 729528 PRAMEF14
1 13454052 13547569 645414 PRAMEF19
1 13559924 13655299 343071 PRAMEF10
1 13559931 13655299 645382 PRAMEF33P
1 13648268 13743511 400736 PRAMEF13
1 13666906 13767803 645425 PRAMEF20
1 13781444 13910242 126755 LRRC38
1 13840251 13964452 10630 PDPN
1 13956734 14171574 7799 PRDM2
1 14855212 15464544 23254 KAZN
1 15409027 15566974 55092 TMEM51
1 15503767 15744622 114827 FHAD1
1 15666390 15776839 79180 EFHD2
1 15694937 15793153 11330 CTRC
1 15713222 15818586 63036 CELA2A
1 15732595 15837895 51032 CELA2B
1 15783307 15918228 23341 DNAJC16
1 15797895 15921285 842 CASP9
1 15873952 16007552 84301 DDI2
1 15878193 15981605 79814 AGMAT
1 15916363 16008217 6248 RSC1A1
1 15940826 16081264 23207 PLEKHM2
1 15992808 16087887 284723 SLC25A34
1 15998986 16094292 388595 TMEM82
1 16015254 16133084 54751 FBLIM1
1 16104358 16286950 23013 SPEN
1 16113656 16204194 440567 UQCRHL
1 16248363 16372627 7709 ZBTB17
1 16260730 16353190 149563 C1ORF64
1 16278485 16380545 1187 CLCNKA
1 16300230 16403821 1188 CLCNKB
1 16320522 16415285 27129 HSPB7
1 16364263 16470127 348487 FAM131C
1 16430831 16552582 1969 EPHA2
1 16504598 16609104 128272 ARHGEF19
1 16538181 16633659 79363 RSG1
1 16553334 16748986 54455 FBXO42
1 16623524 16744643 26099 SZRD1
1 16697166 16806584 55707 NECAP2
1 16705137 16833919 374955 SPATA21
1 16868921 17010100 55672 NBPF1
1 16929497 17020007 729574 FAM231A
1 17040301 17130956 729587 FAM231C
1 17061128 17160975 11223 MST1L
1 17178444 17319474 9696 CROCC
1 17280998 17378081 4237 MFAP2
1 17292452 17408467 23400 ATP13A2
1 17325224 17450665 6390 SDHB
1 17373255 17515948 11240 PADI2
1 17461620 17592501 29943 PADI1
1 17505592 17630727 51702 PADI3
1 17564689 17710495 23569 PADI4
1 17628690 17748195 353238 PADI6
1 17713250 17836250 55920 RCC2
1 17796329 18044370 55160 ARHGEF10L
1 18011807 18173558 81569 ACTL8
1 18364239 18724977 84966 IGSF21
1 18737423 18832480 127707 KLHDC7A
1 18887499 19095360 5081 PAX7
1 19146092 19256155 80834 TAS1R2
1 19177923 19299293 8659 ALDH4A1
1 19210773 19352826 126917 IFFO2
1 19380999 19606746 23352 UBR4
1 19508074 19606622 51154 MRTO4
1 19522157 19648053 23065 EMC1
1 19568739 19675794 54896 PQLC2
1 19589056 19685280 22977 AKR7A3
1 19609201 19708640 8574 AKR7A2
1 19645266 19882135 832 CAPZB
1 19853470 19976315 440574 MINOS1
1 19853470 20004949 100532736 MINOS1-NBL1
1 19899722 20004949 4681 NBL1
1 19921779 20027459 3362 HTR6
1 19988705 20196410 255104 TMCO4
1 20120521 20211771 54546 RNF186
1 20138887 20259437 23252 OTUD3
1 20226799 20320110 30814 PLA2G2E
1 20281923 20376932 5320 PLA2G2A
1 20326700 20438394 5322 PLA2G5
1 20395822 20496879 64600 PLA2G2F
1 20419142 20516059 26279 PLA2G2D
1 20442570 20542541 127733 UBXN10
1 20470483 20571687 391013 PLA2G2C
1 20547411 20701387 127731 VWA5B1
1 20788883 20882728 55450 CAMK2N1
1 20805940 20904674 79594 MUL1
1 20808931 20901513 163933 FAM43B
1 20845443 20965400 978 CDA
1 20889947 20998004 65018 PINK1
1 20958259 21058037 1650 DDOST
1 20970506 21114510 57576 KIF17
1 21026224 21129133 400745 SH2D5
1 21049170 21183181 50809 HP1BP3
1 21112784 21573381 8672 EIF4G3
1 21523739 21742034 1889 ECE1
1 21696582 21831393 84224 NBPF3
1 21765857 21924905 249 ALPL
1 21902707 22065856 5909 RAP1GAP
1 21984791 22179688 84196 USP48
1 22068757 22171714 401944 LDLRAD2
1 22128724 22333790 3339 HSPG2
1 22233417 22335847 23436 CELA3B
1 22258148 22359035 10136 CELA3A
1 22309119 22439436 998 CDC42
1 22423797 22539519 54361 WNT4
1 22708343 22877650 9923 ZBTB40
1 22820003 22950087 2046 EPHA8
1 22893117 22986175 712 C1QA
1 22900117 22994603 714 C1QC
1 22909681 23008029 713 C1QB
1 22967330 23267993 2048 EPHB2
1 23259535 23361923 646262 LACTBL1
1 23275940 23430184 23028 KDM1A
1 23317326 23412343 729059 C1ORF234
1 23390515 23565351 7798 LUZP1
1 23498387 23591222 3352 HTR1D
1 23611180 23740857 10236 HNRNPR
1 23665940 23766357 80818 ZNF436
1 23687401 23821272 6920 TCEA3
1 23735055 23880750 55616 ASAP3
1 23812919 23927712 1870 E2F2
1 23864420 23956285 3399 ID3
1 23948268 24042915 6135 RPL11
1 23999855 24108549 6924 TCEB3
1 24034875 24134722 57095 PITHD1
1 24047645 24142029 11313 LYPLA2
1 24102088 24197294 2582 GALE
1 24108366 24221949 3155 HMGCL
1 24151571 24264859 2517 FUCA1
1 24180459 24309817 1269 CNR2
1 24216300 24309949 55629 PNRC2
1 24270836 24376953 10772 SRSF10
1 24362530 24508665 127294 MYOM3
1 24426260 24539775 58985 IL22RA1
1 24460646 24583765 163702 IFNLR1
1 24575811 24710970 57822 GRHL3
1 24663488 24811587 90529 STPG1
1 24672244 24819473 57185 NIPAL3
1 24758840 24883510 11123 RCAN3
1 24812566 24955818 400746 NCMAP
1 24899593 25019772 10250 SRRM1
1 25001759 25190815 25932 CLIC4
1 25206001 25361501 864 RUNX3
1 25528766 25629013 25949 SYF2
1 25528976 25676936 6007 RHD
1 25548739 25643985 57035 RSRP1
1 25594788 25708852 23585 TMEM50A
1 25668739 25817363 6006 RHCE
1 25687348 25846698 55219 TMEM57
1 25800075 25915377 26119 LDLRAP1
1 25873958 26132698 57134 MAN1C1
1 26056666 26164713 57190 SEPN1
1 26076396 26179433 56181 MTFR1L
1 26138403 26255949 79000 AUNIP
1 26167974 26267744 164091 PAQR7
1 26190676 26303368 3925 STMN1
1 26266257 26394648 5051 PAFAH2
1 26278270 26382954 2134 EXTL1
1 26344512 26442629 7780 SLC30A2
1 26357795 26464125 84676 TRIM63
1 26367655 26472039 149420 PDIK1L
1 26415510 26509119 79927 FAM110D
1 26426387 26517364 51042 ZNF593
1 26433980 26536376 10256 CNKSR1
1 26447118 26549033 378807 CATSPER4
1 26490643 26625529 64793 CEP85
1 26536212 26628013 83442 SH3BGRL3
1 26574410 26667014 1043 CD52
1 26588772 26714756 91544 UBXN11
1 26628349 26750621 55057 AIM1L
1 26667258 26776219 79727 LIN28A
1 26668124 26769285 257101 ZNF683
1 26688772 26817795 79947 DHDDS
1 26728901 26823133 3151 HMGN2
1 26786248 26921520 6195 RPS6KA1
1 26952521 27128601 8289 ARID1A
1 27044453 27144894 55650 PIGV
1 27083200 27202211 84243 ZDHHC18
1 27119632 27210947 2810 SFN
1 27178212 27293362 10726 NUDC
1 27185872 27286869 54707 GPN2
1 27196978 27296962 63906 GPATCH3
1 27217974 27310567 8431 NR0B2
1 27250194 27347377 388610 TRNP1
1 27256046 27356901 126695 KDF1
1 27311510 27409333 115572 FAM46B
1 27405299 27551621 6548 SLC9A1
1 27491006 27655124 23038 WDTC1
1 27578635 27682891 84065 TMEM222
1 27598482 27700423 84958 SYTL1
1 27649147 27742317 2827 GPR3
1 27661669 27763357 9064 MAP3K6
1 27675600 27771315 8547 FCN3
1 27685589 27779823 388611 CD164L2
1 27710729 27886698 10163 WASF2
1 27840755 28000005 27245 AHDC1
1 27918800 28031727 2268 FGR
1 27972571 28068724 2537 IFI6
1 27982489 28109423 199870 FAM76A
1 28029693 28170963 23673 STX12
1 28087251 28198183 5511 PPP1R8
1 28129053 28233196 9473 THEMIS2
1 28191465 28305668 27293 SMPDL3B
1 28198035 28311308 6118 RPA2
1 28215972 28314607 55113 XKR8
1 28276854 28485148 2140 EYA3
1 28453676 28590447 5724 PTAFR
1 28492601 28584616 93974 ATPIF1
1 28506789 28629542 22826 DNAJC8
1 28515962 28629002 83667 SESN2
1 28585512 28682478 54797 MED18
1 28626092 28846881 65979 PHACTR4
1 28762454 28885708 1104 RCC1
1 28809528 28925057 54952 TRNAU1AP
1 28848711 28941088 115273 RAB42
1 28909608 29039604 6883 TAF12
1 28925239 29062115 10691 GMEB1
1 28993132 29116287 51441 YTHDF2
1 29068653 29210208 4985 OPRD1
1 29143602 29466558 2035 EPB41
1 29425936 29520421 399474 TMEM200B
1 29454249 29578637 6429 SRSF4
1 29493027 29673325 10076 PTPRU
1 29499168 29627470 51102 MECR
1 31164123 31266432 4146 MATN1
1 31185314 31300683 7805 LAPTM5
1 31322312 31451480 9672 SDC3
1 31384352 31608564 9698 PUM1
1 31632591 31782734 79570 NKAIN1
1 31699828 31857800 51538 ZCCHC17
1 31712414 31839644 9410 SNRNP40
1 31812411 31927527 347735 SERINC2
1 31818099 31915923 2170 FABP3
1 31972085 32073287 64129 TINAGL1
1 32013300 32112919 3061 HCRTR1
1 32075462 32180838 553115 PEF1
1 32097847 32239768 1307 COL16A1
1 32172705 32299664 576 ADGRB2
1 32236022 32351652 90853 SPOCD1
1 32352021 32473988 8073 PTP4A2
1 32409294 32529482 10657 KHDRBS1
1 32468502 32588467 55116 TMEM39B
1 32503643 32662168 23633 KPNA6
1 32575344 32683886 200081 TXLNA
1 32595986 32690991 79140 CCDC28B
1 32601235 32694288 55721 IQCC
1 32604694 32701797 149069 DCDC2B
1 32617970 32717205 8668 EIF3I
1 32642817 32734461 84734 FAM167B
1 32646839 32771768 3932 LCK
1 32661797 32757926 56063 TMEM234
1 32687707 32819224 3065 HDAC1
1 32757861 32849924 81629 TSSK3
1 32779429 32871840 65108 MARCKSL1
1 32806870 32897844 100128071 FAM229A
1 32810233 32930062 55108 BSDC1
1 32860657 32973459 728116 ZBTB8B
1 32934745 33091551 653121 ZBTB8A
1 33046748 33171812 5928 RBBP4
1 33066816 33186191 339487 ZBTB8OS
1 33125506 33238361 81493 SYNC
1 33137511 33260571 57648 KIAA1522
1 33213042 33344480 64766 S100PBP
1 33220839 33353633 8565 YARS
1 33282097 33380247 3208 HPCA
1 33307868 33408093 252995 FNDC5
1 33340195 33436953 113452 TMEM54
1 33382046 33500414 127544 RNF19B
1 33453540 33572512 204 AK2
1 33476713 33606132 113451 AZIN2
1 33591002 33717671 55223 TRIM62
1 33652173 33786320 149076 ZNF362
1 33752366 33856699 127550 A3GALT2
1 33769223 33911194 1912 PHC2
1 33868231 33981995 7579 ZSCAN20
1 33959598 34701443 114784 CSMD2
1 34256075 34350392 127540 HMGB4
1 34562483 34704731 84970 C1ORF94
1 35150647 35244113 2709 GJB5
1 35155341 35249325 127534 GJB4
1 35176789 35271967 2707 GJB3
1 35188598 35281348 2701 GJA4
1 35295962 35395417 113444 SMIM12
1 35311036 35465186 58512 DLGAP3
1 35427126 35520948 100506144 ZMYM6NB
1 35431766 35567569 9204 ZMYM6
1 35455386 35601459 79830 ZMYM1
1 35629200 35728743 6421 SFPQ
1 35629200 35728743 654780 SFPQ
1 35664567 35907545 9202 ZMYM4
1 35879090 36093037 79932 KIAA0319L
1 35953392 36052380 23154 NCDN
1 35968970 36080927 339488 TFAP2E
1 36045142 36177445 5690 PSMB2
1 36159476 36254790 127703 C1ORF216
1 36177712 36305551 63967 CLSPN
1 36203827 36343490 192670 AGO4
1 36278809 36415214 26523 AGO1
1 36326682 36542063 192669 AGO3
1 36479675 36573876 27285 TEKT2
1 36484452 36579533 54936 ADPRHL2
1 36540836 36660685 1296 COL8A2
1 36551565 36666451 55700 MAP7D1
1 36582169 36691654 27095 TRAPPC3
1 36620016 36790957 9967 THRAP3
1 36701993 36806948 79729 SH3D21
1 36767630 36859755 55194 EVA1B
1 36785219 36921528 83931 STK40
1 36839020 36933560 84967 LSM10
1 36863506 36986086 127700 OSCP1
1 36901361 37000040 64960 MRPS15
1 36911643 37018915 1441 CSF3R
1 37241127 37569844 2899 GRIK3
1 37870118 37969978 80149 ZC3H12A
1 37935560 38050420 64769 MEAF6
1 37952519 38052458 7802 DNALI1
1 37980049 38089945 79753 SNIP1
1 38012412 38131586 29889 GNL2
1 38056950 38170595 284654 RSPO1
1 38088072 38195391 55143 CDCA8
1 38127241 38226267 54955 C1ORF109
1 38161645 38300824 284656 EPHA10
1 38189773 38287278 149175 MANEAL
1 38203472 38295126 127687 C1ORF122
1 38248613 38343865 79693 YRDC
1 38255238 38395292 4520 MTF1
1 38306368 38482729 3633 INPP5B
1 38402651 38525761 10946 SF3A3
1 38408383 38510497 51118 UTP11L
1 38442441 38541187 2275 FHL3
1 38489522 38582450 5453 POU3F1
1 39283868 39395495 64121 RRAGC
1 39308161 39409050 26292 MYCBP
1 39319738 39417298 81025 GJA9
1 39331477 39477502 54933 RHBDL2
1 39386915 39491737 79647 AKIRIN1
1 39421966 39520308 4725 NDUFS5
1 39479838 39972810 23499 MACF1
1 39805175 39902154 643314 KIAA0754
1 39887317 40015541 353500 BMP8A
1 40006484 40112521 8761 PABPC4
1 40069102 40175348 26508 HEYL
1 40104792 40207710 84618 NT5C1A
1 40124319 40227382 51440 HPCAL4
1 40134516 40249586 10450 PPIE
1 40203902 40324533 656 BMP8B
1 40215196 40307020 64064 OXCT2
1 40286705 40419183 54802 TRIT1
1 40341095 40437687 4610 MYCL
1 40350783 40455640 84879 MFSD2A
1 40436254 40558321 10487 CAP1
1 40518381 40633142 5538 PPT1
1 40557040 40726593 6018 RLF
1 40643572 40737365 127391 TMCO2
1 40653721 40779856 10269 ZMPSTE24
1 40746162 40852939 1298 COL9A2
1 40769377 40908998 64744 SMAP2
1 40846336 40949390 65243 ZFP69B
1 40873301 40982015 339559 ZFP69
1 40904432 41002214 64789 EXO5
1 40927232 41033841 127396 ZNF684
1 41066351 41201324 9783 RIMS3
1 41087241 41257276 4802 NFYC
1 41179683 41326124 9132 KCNQ4
1 41306727 41398018 163732 CITED4
1 41374970 41498237 1503 CTPS1
1 41461268 41557427 200172 SLFNL1
1 41472870 41777815 22955 SCMH1
1 41757602 41869263 100132074 FOXO6
1 41924445 42020354 1907 EDN2
1 41952035 42454378 59269 HIVEP3
1 42549091 42641495 2981 GUCA2B
1 42608361 42700395 2980 GUCA2A
1 42622209 42871548 22887 FOXJ3
1 42776467 42909900 284716 RIMKLA
1 42852011 42959049 79717 PPCS
1 42876000 42991938 84217 ZMYND12
1 42930559 43140335 728621 CCDC30
1 43054047 43162429 10465 PPIH
1 43077905 43189474 4904 YBX1
1 43162915 43261413 79078 C1ORF50
1 43178763 43275925 149461 CLDN19
1 43183660 43283901 100129924 LOC100129924
1 43192005 43302755 64175 P3H1
1 43212775 43330660 114625 ERMAP
1 43242243 43338146 51058 ZNF691
1 43252722 43353059 374969 SVBP
1 43371045 43494847 6513 SLC2A1
1 43543593 43642067 440585 FAM183A
1 43568000 43740029 149465 CFAP57
1 43609844 43708241 10969 EBNA1BP2
1 43665664 43759673 128218 TMEM125
1 43696565 43808781 7075 TIE1
1 43727556 43821288 149466 C1ORF210
1 43733474 43840135 4352 MPL
1 43754625 43848873 991 CDC20
1 43785555 43939918 23334 SZT2
1 43809067 43903745 64834 ELOVL1
1 43829578 43925483 112950 MED8
1 43896673 43989660 81888 HYI
1 43926546 44109343 5792 PTPRF
1 44045796 44191189 9682 KDM4A
1 44103203 44416837 6487 ST3GAL3
1 44328991 44422912 9048 ARTN
1 44342477 44453694 9670 IPO13
1 44365652 44459043 1802 DPH2
1 44370319 44463972 533 ATP6V0B
1 44374873 44476843 8704 B4GALT2
1 44387279 44482198 149473 CCDC24
1 44442154 44567164 6536 SLC6A9
1 44514521 44620809 128209 KLF17
1 44609124 44706351 55929 DMAP1
1 44666741 44890951 79033 ERI3
1 44800959 45137396 55182 RNF220
1 45070393 45211263 339541 C1ORF228
1 45098918 45210280 79639 TMEM53
1 45135489 45253438 11004 KIF2C
1 45171245 45264412 6202 RPS8
1 45195896 45291667 1263 PLK3
1 45204153 45299801 149478 BTBD19
1 45229256 45323426 266675 BEST4
1 45251581 45342957 343521 TCTEX1D4
1 45265515 45378616 8643 PTCH2
1 45296193 45522394 8891 EIF2B3
1 45407804 45501341 7389 UROD
1 45448219 45547027 79654 HECTD3
1 45462075 45742250 57643 ZSWIM5
1 45722544 45814346 84842 HPDL
1 45735341 45829650 114034 TOE1
1 45774913 45876142 4595 MUTYH
1 45789554 46026840 10420 TESK2
1 45895855 45996739 25974 MMACHC
1 45946454 46055723 10327 AKR1A1
1 45956706 46058562 5052 PRDX1
1 45979659 46104578 4678 NASP
1 46065715 46159731 149483 CCDC17
1 46072975 46222302 60313 GPBP1L1
1 46083846 46180108 51249 TMEM69
1 46139997 46286485 3652 IPP
1 46199284 46521796 23139 MAST2
1 46485811 46712167 8503 PIK3R3
1 46570748 46671634 10103 TSPAN1
1 46599005 46706928 541468 LURAP1
1 46634352 46755977 55624 POMGNT1
1 46643366 46764145 8438 RAD54L
1 46699284 46802449 7388 UQCRH
1 46724071 46839038 10489 LRRC41
1 46735848 46850824 387338 NSUN4
1 46789938 46899520 2166 FAAH
1 46902667 46999886 127343 DMBX1
1 46991315 47086887 148930 KNCN
1 47003078 47139966 8569 MKNK1
1 47053386 47152563 148932 MOB3C
1 47067504 47159256 374973 TEX38
1 47080710 47204099 64756 ATPAF1
1 47120830 47254736 9813 EFCAB14
1 47194669 47305021 1580 CYP4B1
1 47374845 47477156 1579 CYP4A11
1 47419239 47536423 260293 CYP4X1
1 47463159 47603992 199974 CYP4Z1
1 47533096 47634526 284541 CYP4A22
1 47629260 47725771 10158 PDZK1IP1
1 47661961 47768007 6886 TAL1
1 47695810 47849819 6491 STIL
1 47729468 47864511 51727 CMPK1
1 47811743 47903724 2301 FOXE3
1 47831688 47926363 2306 FOXD2
1 48206199 48532562 388630 TRABD2B
1 48618356 48734316 200010 SLC5A9
1 48741043 49007880 54558 SPATA6
1 48978526 50559626 84871 AGBL4
1 49173194 49312641 79656 BEND5
1 50443685 50689457 1996 ELAVL4
1 50863222 50959119 63950 DMRTA2
1 50886934 51495936 11124 FAF1
1 51364366 51460309 1031 CDKN2C
1 51497905 51633754 284546 C1ORF185
1 51631944 51759119 26994 RNF11
1 51732929 51880788 22996 TTC39A
1 51799934 52054995 2060 EPS15
1 52012545 52274891 114883 OSBPL9
1 52234865 52414609 4898 NRD1
1 52353627 52526436 5865 RAB3B
1 52451856 52576388 91408 BTF3L4
1 52465803 52591843 51060 TXNDC12
1 52477776 52569472 112970 KTI12
1 52537765 52832358 9372 ZFYVE9
1 52796264 52901877 200014 CC2D1B
1 52800218 52903992 84950 PRPF38A
1 52818500 52940143 4998 ORC1
1 52868947 53088762 23318 ZCCHC11
1 52998042 53094723 2882 GPX7
1 53029065 53142737 348378 FAM159A
1 53122130 53313013 79699 ZYG11B
1 53132013 53234038 65260 COA7
1 53238182 53380247 440590 ZYG11A
1 53322900 53537289 6342 SCP2
1 53341581 53457446 55268 ECHDC2
1 53457723 53571174 127435 PODN
1 53532850 53678304 6512 SLC1A7
1 53592100 53699869 1376 CPT2
1 53659771 53756311 54987 C1ORF123
1 53672563 53774282 4116 MAGOH
1 53688040 53863821 7804 LRP8
1 53855071 53953160 63948 DMRTB1
1 53951905 54269877 148979 GLIS1
1 54211133 54374225 55706 NDC1
1 54289860 54396759 1733 DIO1
1 54297391 54425487 54432 YIPF1
1 54341998 54453841 115353 LRRC42
1 54367233 54481288 51668 HSPB11
1 54449244 54587321 127428 TCEANC2
1 54452970 54553859 388633 LDLRAD1
1 54472353 54589246 9528 TMEM59
1 54584667 54688679 200008 CDCP2
1 54595839 54704056 51253 MRPL37
1 54618026 54735746 606495 CYB5RL
1 54671103 54942068 23648 SSBP3
1 54943806 55120417 26027 ACOT11
1 55037412 55195940 374977 MROH7
1 55054849 55159200 338094 FAM151A
1 55111494 55228328 7268 TTC4
1 55201735 55327937 163747 LEXM
1 55202570 55300226 25973 PARS2
1 55226751 55336941 55001 TTC22
1 55295299 55422921 1718 DHCR24
1 55376336 55477966 199964 TMEM61
1 55394616 55494465 7809 BSND
1 55435148 55550526 255738 PCSK9
1 55512031 55751039 23358 USP24
1 56940418 57115257 8613 PLPP3
1 57040989 57201008 5563 PRKAA2
1 57164476 57355369 199920 C1ORF168
1 57250442 57403894 731 C8A
1 57374882 57501813 732 C8B
1 57443578 58786211 1600 DAB1
1 58926390 59082471 115209 OMA1
1 59021094 59113166 4070 TACSTD2
1 59100410 59235747 114803 MYSM1
1 59226462 59319785 3725 JUN
1 59692624 60248402 55277 FGGY
1 60210532 60362050 51361 HOOK1
1 60338979 60462423 1573 CYP2J2
1 60436065 60609442 127795 C1ORF87
1 61472945 61948460 4774 NFIA
1 62126718 62261095 83941 TM2D1
1 62138148 62649591 10207 INADL
1 62590473 62698001 54596 L1TD1
1 62681836 62855083 163782 KANK4
1 62831974 62937475 7398 USP1
1 62900396 63224039 85440 DOCK7
1 62993157 63091976 27329 ANGPTL3
1 63179776 63350941 84938 ATG4C
1 63718729 63810797 27022 FOXD3
1 63763260 63924233 29929 ALG6
1 63886440 64058944 23421 ITGB3BP
1 63918971 64058364 84455 EFCAB7
1 63988946 64145916 5236 PGM1
1 64169689 64667179 4919 ROR1
1 64599489 64730027 148581 UBE2U
1 64866475 65178741 57685 CACHD1
1 65140777 65318914 55225 RAVER2
1 65278905 65502187 3716 JAK1
1 65543231 65717828 205 AK4
1 65660376 65901552 9829 DNAJC6
1 65816130 65921690 54741 LEPROT
1 65816334 66123176 3953 LEPR
1 66188192 66860262 5142 PDE4B
1 66929251 67236822 84251 SGIP1
1 67148139 67264730 200132 TCTEX1D1
1 67243423 67336942 10022 INSL5
1 67258571 67460570 79819 WDR78
1 67320577 67474302 57708 MIER1
1 67445014 67590080 23169 SLC35D1
1 67537858 67670654 400757 C1ORF141
1 67562168 67745650 149233 IL23R
1 67703046 67882583 3595 IL12RB2
1 67853492 67966123 26135 SERBP1
1 68080859 68174021 1647 GADD45A
1 68147148 68369155 55970 GNG12
1 68491644 68586460 9077 DIRAS3
1 68544141 68768284 79971 WLS
1 68874506 68985642 6121 RPE65
1 68919834 69032904 55635 DEPDC1
1 70155857 70609171 57554 LRRC7
1 70590484 70741361 55631 LRRC40
1 70601364 70737701 9295 SRSF11
1 70704684 70890417 81573 ANKRD13C
1 70750492 70853705 11147 HHLA3
1 70806900 70925534 1491 CTH
1 71298035 71583491 5733 PTGER3
1 71508973 71616972 9406 ZRANB2
1 71848624 72818277 257194 NEGR1
1 74471701 74733871 127255 LRRIQ3
1 74593895 74694386 8790 FPGT
1 74593895 75030116 100526835 FPGT-TNNI3K
1 74631070 75030116 51086 TNNI3K
1 75013794 75209422 127254 ERICH3
1 75128835 75252360 127253 TYW3
1 75151171 75269092 1429 CRYZ
1 75524118 75647218 431707 LHX8
1 75647815 76146799 204962 SLC44A5
1 76120031 76249363 34 ACADM
1 76181878 76280775 5876 RABGGTB
1 76192555 76398923 4438 MSH4
1 76364557 76468116 127247 ASB17
1 76470388 77116669 256435 ST6GALNAC3
1 77263185 77549737 81849 ST6GALNAC5
1 77534666 77755132 10026 PIGK
1 77677661 78045654 26289 AK5
1 78008100 78219112 26009 ZZZ3
1 78141673 78295564 23032 USP33
1 78175308 78365225 374986 FAM73A
1 78284199 78429578 91624 NEXN
1 78394086 78514889 8880 FUBP1
1 78400635 78502995 11080 DNAJB4
1 78440645 78624133 54810 GIPC2
1 78886727 79026386 5737 PTGFR
1 79016066 79131830 10964 IFI44L
1 79045476 79149763 10561 IFI44
1 79335448 79542495 64123 ADGRL4
1 82095454 82478422 23266 ADGRL2
1 84315056 84534833 79739 TTLL7
1 84473657 84724181 5567 PRKACB
1 84694048 84836481 148418 SAMD13
1 84794214 84900691 58511 DNASE2B
1 84874919 84984033 80135 RPF1
1 84901983 85042178 100505741 SPATA1
1 84944005 85042262 2787 GNG5
1 84998803 85110163 1486 CTBS
1 85089389 85226240 117178 SSX2IP
1 85259085 85428896 23566 LPAR3
1 85371265 85532805 255231 MCOLN2
1 85457980 85618821 126820 WDR63
1 85463764 85584223 55283 MCOLN3
1 85603355 85736728 84144 SYDE2
1 85695636 85795355 148423 C1ORF52
1 85711459 85812587 8915 BCL10
1 85764167 86114046 23576 DDAH1
1 85976443 86069648 3491 CYR61
1 86095105 86244116 54680 ZNHIT6
1 86174915 86692121 255631 COL24A1
1 86792506 86932025 57489 ODF2L
1 86819768 86942240 9635 CLCA2
1 86864525 86985974 1179 CLCA1
1 86942758 87066432 22802 CLCA4
1 87100252 87233867 51100 SH3GLB1
1 87308127 87450107 9403 SEP15
1 87310334 87595681 9653 HS2ST1
1 87724150 87834607 8543 LMO4
1 89079921 89321938 5586 PKN2
1 89298320 89427301 2959 GTF2B
1 89381455 89528643 56267 CCBL2
1 89425138 89528643 494115 RBMXL1
1 89452359 89558549 2635 GBP3
1 89497986 89601043 2633 GBP1
1 89551815 89661842 2634 GBP2
1 89577433 89711723 388646 GBP7
1 89626830 89734633 115361 GBP4
1 89704633 89808544 115362 GBP5
1 89759435 89873719 163351 GBP6
1 89920396 90083420 23507 LRRC8B
1 90028643 90205094 84230 LRRC8C
1 90216572 90421989 55144 LRRC8D
1 90390677 90514094 284695 ZNF326
1 91157578 91252794 343472 BARHL2
1 91360856 91557812 84146 ZNF644
1 91706322 91940426 164045 HFM1
1 91896403 92011321 8317 CDC7
1 92125899 92441559 7049 TGFBR3
1 92344927 92499985 676 BRDT
1 92425532 92549093 253152 EPHX4
1 92475861 92633401 284697 BTBD8
1 92519992 92611029 646817 SETSIP
1 92562608 92670280 23285 KIAA1107
1 92613572 92731367 388649 C1ORF146
1 92691954 92834566 11146 GLMN
1 92694521 92873732 79871 RPAP2
1 92920317 93022433 2672 GFI1
1 92954252 93327961 7813 EVI5
1 93227593 93327481 6125 RPL5
1 93278285 93497079 388650 FAM69A
1 93474791 93624638 22823 MTF2
1 93576272 93764287 343099 CCDC18
1 93595298 93716246 50999 TMED5
1 93741477 93848148 1810 DR1
1 93843687 94040218 54874 FNBP1L
1 94007297 94382706 8412 BCAR3
1 94315013 94414762 30836 DNTTIP2
1 94330755 94445154 2730 GCLM
1 94438393 94656705 24 ABCA4
1 94614462 94773307 9411 ARHGAP29
1 94813932 95004219 5825 ABCD3
1 94974731 95077413 2152 F3
1 95215897 95380803 126969 SLC44A3
1 95342504 95462779 1266 CNN3
1 95428278 95608507 199857 ALG14
1 95488072 95683161 148534 TMEM56
1 95513478 95730509 100527978 TMEM56-RWDD3
1 95629710 95732781 25950 RWDD3
1 97117160 97300605 58155 PTBP2
1 97523299 98456615 1806 DPYD
1 99057235 99246056 51375 SNX7
1 99335800 99540449 163404 PLPPR5
1 99659847 99795138 9890 PLPPR4
1 100041430 100180097 54873 PALMD
1 100154258 100301349 391059 FRRS1
1 100245639 100409579 178 AGL
1 100365344 100512534 23443 SLC35A3
1 100528705 100636054 54482 TRMT13
1 100529100 100668651 163786 SASS6
1 100594003 100713829 127495 LRRC39
1 100632477 100785409 1629 DBT
1 100661713 100778325 8634 RTCA
1 100748022 101005833 8556 CDC14A
1 100933727 101027583 54112 GPR88
1 101115195 101224601 7412 VCAM1
1 101291631 101467311 148867 SLC30A7
1 101317927 101430735 2135 EXTL2
1 101435179 101561362 51611 DPH5
1 101632304 101727076 1901 S1PR1
1 102248122 102532790 118427 OLFM3
1 103322022 103644052 1301 COL11A1
1 103998577 104117859 55599 RNPC3
1 104027265 104142156 280 AMY2B
1 104089953 104188402 279 AMY2A
1 104210039 104309073 276 AMY1A
1 104210040 104308889 277 AMY1B
1 104210040 104308911 278 AMY1C
1 107529266 107621916 55170 PRMT6
1 107612539 108047521 22854 NTNG1
1 108093781 108577545 10451 VAV3
1 108657343 108812980 29957 SLC25A24
1 108745962 108856703 148545 NBPF4
1 108922903 109033260 653149 NBPF6
1 109032970 109201949 284611 FAM102B
1 109164931 109264422 55119 PRPF38B
1 109170909 109274148 113802 HENMT1
1 109185555 109305367 163479 FNDC7
1 109219284 109372148 6814 STXBP3
1 109338519 109469726 254268 AKNAD1
1 109349602 109493044 29899 GPSM2
1 109452129 109576121 23155 CLCC1
1 109492837 109654850 22911 WDR47
1 109563402 109659554 56900 TMEM167B
1 109586584 109769403 57535 KIAA1324
1 109586997 109688624 6884 TAF13
1 109628572 109726479 127003 C1ORF194
1 109686514 109800804 6301 SARS
1 109722640 109838378 1952 CELSR2
1 109802175 109895790 84722 PSRC1
1 109814986 109919663 343263 MYBPHL
1 109832187 110010563 6272 SORT1
1 109921652 110039108 5686 PSMA5
1 109939099 110044764 284612 SYPL2
1 109956560 110055420 127002 ATXN7L2
1 109966657 110063063 284613 CYB561D1
1 110012493 110108455 83873 GPR61
1 110021185 110158454 2773 GNAI3
1 110029445 110122336 57463 AMIGO1
1 110092434 110194677 271 AMPD2
1 110125888 110225705 2780 GNAT2
1 110128697 110228123 2948 GSTM4
1 110140643 110246619 2946 GSTM2
1 110160417 110256367 2944 GSTM1
1 110184863 110280890 2949 GSTM5
1 110256553 110353660 2947 GSTM3
1 110272701 110376644 79574 EPS8L3
1 110383232 110493616 1435 CSF1
1 110457386 110586364 10768 AHCYL1
1 110504198 110617263 85369 STRIP1
1 110582996 110683322 257 ALX3
1 110585061 110676569 164153 UBL4B
1 110623131 110764823 388662 SLC6A17
1 110683335 110796674 3749 KCNC4
1 110811944 110909303 64783 RBM15
1 110885472 111003704 9122 SLC16A4
1 110923787 111019976 84432 PROK1
1 110923876 111020546 10542 LAMTOR5
1 111039838 111131797 3744 KCNA10
1 111116201 111244096 3737 KCNA2
1 111195073 111287655 3738 KCNA3
1 111343820 111462558 963 CD53
1 111469811 111576566 55791 LRIF1
1 111612248 111747724 10390 CEPT1
1 111639953 111752838 128338 DRAM2
1 111700280 111806062 1117 CHI3L2
1 111708590 111817160 79961 DENND2D
1 111763473 111883188 27159 CHIA
1 111819181 111915639 128344 PIFO
1 111921742 112024525 515 ATP5F1
1 111936936 112040399 5016 OVGP1
1 111946490 112041134 128346 C1ORF162
1 111962511 112061830 79084 WDR77
1 112022050 112116743 140 ADORA3
1 112092404 112279317 5906 RAP1A
1 112228189 112330199 11218 DDX20
1 112244685 112368419 55924 FAM212B
1 112298453 112601777 3752 KCND3
1 112463189 112561463 643355 LOC643355
1 112868799 113023786 55917 CTTNBP2NL
1 112939162 113083910 7482 WNT2B
1 113046140 113232040 54879 ST7L
1 113092074 113234241 829 CAPZA1
1 113146933 113263368 4343 MOV10
1 113193188 113289856 284467 FAM19A3
1 113223748 113320025 389 RHOC
1 113232615 113327950 333926 PPM1J
1 113434469 113568975 6566 SLC16A1
1 113545791 113687824 9860 LRIG2
1 113863474 114248545 260425 MAGI3
1 114219823 114371777 10745 PHTF1
1 114284453 114425098 54665 RSBN1
1 114336432 114484381 26191 PTPN22
1 114377914 114476708 64858 DCLRE1B
1 114399435 114500169 440603 BCL2L15
1 114401995 114540491 204851 HIPK1
1 114416816 114517746 10717 AP4B1
1 114452012 114544876 56944 OLFML3
1 114611913 114766472 148281 SYT6
1 114915398 115123781 51592 TRIM33
1 115090180 115194265 10286 BCAS2
1 115107195 115282732 163259 DENND2C
1 115195719 115308239 270 AMPD1
1 115227084 115329515 4893 NRAS
1 115239533 115370671 7812 CSDE1
1 115292104 115393308 80143 SIKE1
1 115327423 115557990 6847 SYCP1
1 115502444 115596930 7252 TSHB
1 115570632 115702121 10100 TSPAN2
1 115808536 115950857 4803 NGF
1 116114573 116260845 81839 VANGL1
1 116222625 116381426 845 CASQ2
1 116358998 116453747 4808 NHLH2
1 116449118 116632675 55356 SLC22A15
1 116584375 116697861 126868 MAB21L3
1 116845794 116967396 476 ATP1A1
1 117037155 117183715 965 CD58
1 117097019 117280377 3321 IGSF3
1 117227085 117331851 914 CD2
1 117382544 117552980 5738 PTGFRN
1 117474371 117599173 9398 CD101
1 117532948 117665491 8458 TTF2
1 117633676 117734411 80263 TRIM45
1 117666208 117823582 79679 VTCN1
1 117840084 118088320 10905 MAN1A2
1 118078603 118191011 54855 FAM46C
1 118386106 118542302 54834 GDAP2
1 118402371 118523049 10885 WDR3
1 118476287 118797848 200162 SPAG17
1 119405665 119602179 6913 TBX15
1 119553838 119753295 10352 WARS2
1 119841398 119956753 51179 HAO2
1 119887553 119985662 3284 HSD3B2
1 119979825 120077681 3283 HSD3B1
1 120141999 120260390 90874 ZNF697
1 120184418 120306849 26227 PHGDH
1 120270618 120381555 3158 HMGCS2
1 120316640 120424203 83998 REG4
1 120357387 120457503 343505 NBPF7
1 120416155 120509147 11085 ADAM30
1 120434175 120682317 4853 NOTCH2
1 120769004 120875681 653820 FAM72B
1 120906127 121005944 2210 FCGR1B
1 143747143 143837881 644591 PPIAL4G
1 143876451 143983143 728833 FAM72D
1 144076810 146487744 100288142 NBPF20
1 144343461 144434246 653505 PPIAL4A
1 144544958 145390304 400818 NBPF9
1 144831423 145146186 9659 PDE4DIP
1 145026406 145136997 9554 SEC22B
1 145139112 145306270 388677 NOTCH2NL
1 145223370 146486121 100132406 NBPF10
1 145343190 145437545 148738 HFE2
1 145368437 145462644 10628 TXNIP
1 145400507 145495647 284615 ANKRD34A
1 145407066 145521669 128077 LIX1L
1 145436235 145540387 84265 POLR3GL
1 145437556 145533535 9939 RBM8A
1 145446164 145543732 8799 PEX11B
1 145454890 145563868 8515 ITGA10
1 145479208 145588526 148741 ANKRD35
1 145505987 145606546 10401 PIAS3
1 145540989 145709005 27246 RNF115
1 145566492 145659435 200035 NUDT17
1 145570666 145681044 10623 POLR3C
1 145657665 145784206 5174 PDZK1
1 145675797 145785639 11126 CD160
1 145744594 145897103 653519 GPR89A
1 146303856 146487639 149013 NBPF12
1 146606684 146714168 5565 PRKAB2
1 146635883 146767230 2330 FMO5
1 146644290 146787447 9557 CHD1L
1 146943270 147118020 607 BCL9
1 147099167 147212634 51205 ACP6
1 147208331 147315466 2702 GJA5
1 147304945 147401395 2703 GJA8
1 147330505 147485753 51463 GPR89B
1 147554322 147694469 200030 NBPF11
1 147554322 148416929 728841 NBPF8
1 147934634 148025419 653598 PPIAL4C
1 148230248 148416756 25832 NBPF14
1 148488187 148616267 284565 NBPF15
1 148736014 148826799 645142 PPIAL4D
1 148736014 148826799 728945 PPIAL4F
1 148736014 148826799 730262 PPIAL4E
1 149684249 149784074 2209 FCGR1A
1 149734220 149824616 8370 HIST2H4A
1 149734244 149853928 440689 HIST2H2BF
1 149752627 149843161 8337 HIST2H2AA3
1 149752627 149843161 723790 HIST2H2AA4
1 149754180 149844687 126961 HIST2H3C
1 149764779 149855236 653604 HIST2H3D
1 149788524 149878961 8338 HIST2H2AC
1 149792258 149882765 333932 HIST2H3A
1 149801154 149892348 51027 BOLA1
1 149812329 149902725 554313 HIST2H4B
1 149836009 149928232 8349 HIST2H2BE
1 149839018 149929466 317772 HIST2H2AB
1 149854871 149959434 9900 SV2A
1 149875208 149970144 10262 SF3B4
1 149880542 149978791 10903 MTMR11
1 149892228 150052686 56957 OTUD7B
1 149969349 150137505 11311 VPS45
1 150051623 150152260 51177 PLEKHO1
1 150160137 150257480 23632 CA14
1 150170716 150278504 81611 ANP32E
1 150174686 150273335 79630 C1ORF54
1 150184942 150279504 148523 CIART
1 150196261 150301414 54460 MRPS21
1 150217798 150311609 51107 APH1A
1 150223927 150345704 9129 PRPF3
1 150266586 150469041 23248 RPRD2
1 150389839 150500085 80222 TARS2
1 150410486 150506265 1893 ECM1
1 150451844 150553412 54507 ADAMTSL4
1 150527026 150622214 4170 MCL1
1 150574598 150672098 2029 ENSA
1 150598700 150739672 55204 GOLPH3L
1 150650534 150763364 84072 HORMAD1
1 150682671 150808433 1520 CTSS
1 150748683 150850917 1513 CTSK
1 150762180 150919244 405 ARNT
1 150828814 150957220 9869 SETDB1
1 150884498 150988114 8416 ANXA9
1 150910866 151028189 58497 PRUNE
1 150917648 151017479 29956 CERS2
1 150939028 151040076 149428 BNIPL
1 150949300 151050854 55793 FAM63A
1 150950258 151043871 54964 C1ORF56
1 150962150 151060973 10962 MLLT11
1 150973079 151111007 126626 GABPB2
1 151003446 151102125 56882 CDC42SE1
1 151059104 151152225 79626 TNFAIP8L2
1 151059104 151162773 100534012 TNFAIP8L2-SCNM1
1 151068497 151162773 79005 SCNM1
1 151084162 151189140 10500 SEMA6C
1 151101020 151242007 8394 PIP5K1A
1 151112223 151208424 388695 LYSMD1
1 151122462 151218547 29765 TMOD4
1 151128775 151232689 6944 VPS72
1 151157196 151259954 5710 PSMD4
1 151184030 151284381 57592 ZNF687
1 151244272 151370191 5298 PI4KB
1 151293115 151389769 5993 RFX5
1 151302040 151394412 5692 PSMB4
1 151316777 151415210 8991 SELENBP1
1 151355199 151501941 23126 POGZ
1 151413861 151531167 57530 CGN
1 151442780 151576059 7286 TUFT1
1 151514661 151691559 81609 SNX27
1 151624012 151722082 284485 RIIAD1
1 151652533 151759296 11189 CELF3
1 151665444 151763806 51686 OAZ3
1 151712118 151806392 65005 MRPL9
1 151724040 151833010 11022 TDRKH
1 151752739 151847918 339398 LINGO4
1 151758546 151874348 6097 RORC
1 151790338 151883033 100191040 C2CD4D
1 151799576 151896173 284486 THEM5
1 151823342 151952361 117145 THEM4
1 151935385 152036714 6281 S100A10
1 151984981 152079511 6282 S100A11
1 152036619 152131540 126637 TCHHL1
1 152058792 152157930 7062 TCHH
1 152106070 152201704 126638 RPTN
1 152164551 152266672 388697 HRNR
1 152254650 152367679 2312 FLG
1 152301212 152402482 388698 FLG2
1 152361718 152456750 49860 CRNN
1 152413319 152504653 254910 LCE5A
1 152416977 152508481 54544 CRCT1
1 152503137 152593562 353144 LCE3C
1 152516286 152606574 353143 LCE3B
1 152518174 152609229 353145 LCE3E
1 152531859 152622980 84648 LCE3D
1 152565886 152657135 353141 LCE2D
1 152575309 152665579 353142 LCE3A
1 152577790 152669049 353140 LCE2C
1 152588598 152679876 26239 LCE2B
1 152600839 152691918 353139 LCE2A
1 152611522 152701910 199834 LCE4A
1 152621997 152712905 100129271 C1ORF68
1 152660505 152754529 448834 KPRP
1 152678847 152769445 353137 LCE1F
1 152688752 152780901 353135 LCE1E
1 152699226 152790657 353134 LCE1D
1 152714446 152805585 353132 LCE1B
1 152729948 152820573 353131 LCE1A
1 152745329 152836459 448835 LCE6A
1 152757310 152849107 353133 LCE1C
1 152780797 152877523 4184 SMCP
1 152811038 152904362 3713 IVL
1 152873128 152965049 163778 SPRR4
1 152886563 152978290 6698 SPRR1A
1 152904222 152996332 6707 SPRR3
1 152933678 153025376 6699 SPRR1B
1 152992200 153083594 6703 SPRR2D
1 153008595 153099988 6700 SPRR2A
1 153022703 153114084 6701 SPRR2B
1 153045610 153137004 6704 SPRR2E
1 153064599 153155991 6705 SPRR2F
1 153102057 153193427 6706 SPRR2G
1 153105905 153197601 149018 LELP1
1 153120059 153211793 574414 PRR9
1 153162178 153254600 4014 LOR
1 153250337 153353194 114771 PGLYRP3
1 153260329 153353503 6280 S100A9
1 153282596 153391317 57115 PGLYRP4
1 153318999 153415701 338324 S100A7A
1 153326183 153418075 6283 S100A12
1 153342507 153433664 6279 S100A8
1 153389470 153482503 645922 S100A7L2
1 153410219 153503137 6278 S100A7
1 153487075 153578717 6277 S100A6
1 153489622 153584241 6276 S100A5
1 153496094 153588282 6275 S100A4
1 153499808 153591734 6274 S100A3
1 153513584 153608306 6273 S100A2
1 153530872 153624513 6271 S100A1
1 153536457 153638782 26097 CHTOP
1 153559366 153655514 140576 S100A16
1 153561129 153654328 23557 SNAPIN
1 153566731 153658808 57402 S100A14
1 153571275 153676568 6284 S100A13
1 153581163 153686468 4881 NPR1
1 153614263 153713504 3608 ILF2
1 153630566 153766555 65123 INTS3
1 153677767 153772633 11000 SLC27A3
1 153757202 153965451 57459 GATAD2B
1 153870314 153966840 148327 CREB3L4
1 153881976 153989154 9909 DENND4B
1 153893238 153984631 6232 RPS27
1 153900147 154001132 200186 CRTC2
1 153911574 154010660 27173 SLC39A1
1 153926744 154020451 10899 JTB
1 153934092 154028853 5872 RAB13
1 153945167 154197592 91181 NUP210L
1 154107779 154234611 7170 TPM3
1 154122647 154263986 9898 UBAP2L
1 154151561 154248841 388701 C1ORF189
1 154159176 154263273 25912 C1ORF43
1 154175038 154268355 10456 HAX1
1 154223591 154317801 89872 AQP10
1 154228035 154343780 57198 ATP8B2
1 154307668 154461926 3570 IL6R
1 154404694 154540623 126668 TDRD10
1 154431953 154544526 126669 SHE
1 154470256 154572353 1141 CHRNB2
1 154501050 154601120 55585 UBE2Q1
1 154534533 154670456 103 ADAR
1 154649941 154912754 3782 KCNN3
1 154877117 154971725 1163 CKS1B
1 154877207 154979484 10654 PMVK
1 154885769 154985587 80308 FLAD1
1 154896061 154986791 55891 LENEP
1 154896558 154998567 57326 PBXIP1
1 154905105 155011001 51043 ZBTB7B
1 154909501 155004258 90780 PYGO2
1 154914773 155016959 6464 SHC1
1 154936281 155043406 149095 DCST1
1 154953747 155055252 8751 ADAM15
1 154966212 155062029 1945 EFNA4
1 154971002 155076257 127579 DCST2
1 154981347 155080014 1944 EFNA3
1 155030348 155127386 1942 EFNA1
1 155037819 155131334 55974 SLC50A1
1 155076262 155177447 80128 TRIM46
1 155092366 155182996 54344 DPM3
1 155108489 155203630 4580 MTX1
1 155121883 155215804 200185 KRTCAP2
1 155138299 155232706 4582 MUC1
1 155145378 155247772 7059 THBS3
1 155177217 155279639 57657 HCN3
1 155184238 155284653 2629 GBA
1 155196995 155295274 10712 FAM189B
1 155205769 155302176 10067 SCAMP3
1 155208538 155310457 2224 FDPS
1 155212658 155313320 1196 CLK2
1 155220639 155320909 23623 RUSC1
1 155239083 155341225 5313 PKLR
1 155270250 155363938 284618 RUSC1-AS1
1 155285051 155602324 55870 ASH1L
1 155509960 155604758 55154 MSTO1
1 155588881 155728800 7818 DAP3
1 155609232 155728823 55249 YY1AP1
1 155699448 155899191 54856 GON4L
1 155759259 155874990 23208 SYT11
1 155841479 155932625 339403 RXFP4
1 155847598 155951193 6016 RIT1
1 155862833 155974233 22889 KIAA0907
1 155896629 156018336 9181 ARHGEF2
1 155954516 156048301 28956 LAMTOR2
1 155958838 156060758 6746 SSR2
1 155960965 156060295 57111 RAB25
1 155982336 156129880 4000 LMNA
1 155985084 156093616 56893 UBQLN4
1 156021803 156121789 92312 MEX3A
1 156049734 156167542 64218 SEMA4A
1 156093722 156202587 9673 SLC25A44
1 156112778 156229868 11243 PMF1
1 156112778 156233123 100527963 PMF1-BGLAP
1 156141752 156233123 632 BGLAP
1 156184069 156282234 84283 TMEM79
1 156193111 156287908 79957 PAQR6
1 156199014 156322620 23381 SMG5
1 156237104 156336785 128229 TSACC
1 156242477 156335480 112770 GLMP
1 156248414 156339428 391104 VHLL
1 156258751 156378206 7203 CCT3
1 156268979 156375013 57127 RHBG
1 156354054 156469184 10485 C1ORF61
1 156413512 156540634 4209 MEF2D
1 156475196 156612396 128239 IQGAP3
1 156479518 156576562 164118 TTC24
1 156491557 156584091 128240 APOA1BP
1 156519085 156615517 60484 HAPLN2
1 156541739 156649324 63827 BCAN
1 156544099 156641279 54865 GPATCH4
1 156618555 156717189 10763 NES
1 156628262 156726752 51093 RRNAD1
1 156649399 156745608 1382 CRABP2
1 156667273 156790609 5546 PRCC
1 156671682 156768231 81875 ISG20L2
1 156687093 156780923 79590 MRPL24
1 156691898 156792240 3068 HDGF
1 156715541 156871642 4914 NTRK1
1 156756034 156856640 9047 SH2D2A
1 156790664 156898712 3645 INSRR
1 156793522 156906226 375033 PEAR1
1 156820423 156922880 149499 LRRC71
1 156884631 157085162 9826 ARHGEF11
1 157041834 157139600 440695 ETV3L
1 157074458 157178383 2117 ETV3
1 157463166 157592310 83416 FCRL5
1 157523538 157637870 83417 FCRL4
1 157627977 157740647 115352 FCRL3
1 157695522 157816922 79368 FCRL2
1 157744193 157859940 115350 FCRL1
1 157780703 157881634 922 CD5L
1 157893062 158090052 55243 KIRREL
1 158079736 158176216 912 CD1D
1 158153926 158248058 909 CD1A
1 158189562 158284564 911 CD1C
1 158253485 158347343 913 CD1E
1 158277739 158371321 910 CD1B
1 158348311 158439256 128360 OR10T2
1 158365351 158456293 391109 OR10K1
1 158369717 158460656 391107 OR10K2
1 158379667 158470675 343406 OR10R2
1 158496917 158587895 391112 OR6Y1
1 158506228 158597170 128368 OR10Z1
1 158512440 158603394 128366 OR6P1
1 158528708 158619689 128367 OR10X1
1 158560495 158726506 6708 SPTA1
1 158649467 158740442 81448 OR6K2
1 158654605 158745637 128371 OR6K6
1 158666957 158757905 391114 OR6K3
1 158715533 158806472 128372 OR6N1
1 158726471 158817425 81442 OR6N2
1 158731167 158839270 4332 MNDA
1 158831336 158966849 149628 PYHIN1
1 158909681 159044945 3428 IFI16
1 159012274 159116647 9447 AIM2
1 159071376 159192932 57863 CADM3
1 159103802 159196290 2532 ACKR1
1 159189503 159298014 2205 FCER1A
1 159263459 159354449 441911 OR10J3
1 159339511 159430600 26476 OR10J1
1 159484867 159575797 127385 OR10J5
1 159487615 159578661 325 APCS
1 159662078 159754379 1401 CRP
1 159680758 159772333 54935 DUSP23
1 159700300 159806047 343413 FCRL6
1 159726478 159827282 56833 SLAMF8
1 159784263 159895137 284677 C1ORF204
1 159804105 159902447 391123 VSIG8
1 159822153 159939906 25790 CFAP45
1 159867896 159965332 8407 TAGLN2
1 159876828 159985386 57549 IGSF9
1 159901281 159994044 89886 SLAMF9
1 159977461 160071783 93183 PIGM
1 159981359 160079212 3765 KCNJ9
1 159987256 160110051 3766 KCNJ10
1 160015519 160133374 477 ATP1A2
1 160041128 160138618 93185 IGSF8
1 160051351 160176767 480 ATP1A4
1 160090284 160191676 844 CASQ1
1 160105108 160205166 8682 PEA15
1 160165504 160302350 50717 DCAF8
1 160226598 160324941 5824 PEX19
1 160238376 160383354 1314 COPA
1 160243062 160348742 23385 NCSTN
1 160266860 160362638 4807 NHLH1
1 160300363 160418468 57216 VANGL2
1 160434819 160563052 114836 SLAMF6
1 160490883 160619306 8832 CD84
1 160559608 160687101 6504 SLAMF1
1 160628535 160751641 962 CD48
1 160638846 160744608 57823 SLAMF7
1 160695863 160818045 4063 LY9
1 160779949 160902692 51744 CD244
1 160826329 160924960 55600 ITLN1
1 160894815 160994589 142683 ITLN2
1 160945000 161061133 50848 F11R
1 160987421 161078774 100131187 TSTD1
1 160989040 161085769 7391 USF1
1 160996731 161109760 257106 ARHGAP30
1 160998180 161090138 126823 KLHDC9
1 161017861 161115235 4817 NIT1
1 161020780 161129385 81607 PVRL4
1 161050345 161157866 5202 PFDN2
1 161053533 161148646 51506 UFC1
1 161059253 161155516 27005 USP21
1 161066180 161161010 5498 PPOX
1 161070768 161172478 9191 DEDD
1 161099104 161204184 4720 NDUFS2
1 161115086 161209038 2207 FCER1G
1 161121099 161217758 8703 B4GALT3
1 161125728 161220536 84134 TOMM40L
1 161139537 161238845 9507 ADAMTS4
1 161158516 161275240 654790 PCP4L1
1 161172082 161263418 336 APOA2
1 161179455 161278000 9970 NR1I3
1 161214165 161354535 6391 SDHC
1 161254524 161349762 4359 MPZ
1 161314520 161407673 257177 CFAP126
1 161405204 161509360 2212 FCGR2A
1 161424329 161516687 3310 HSPA6
1 161481128 161591010 9103 FCGR2C
1 161491550 161590413 2214 FCGR3A
1 161562904 161668444 2213 FCGR2B
1 161572987 161671753 2215 FCGR3B
1 161606761 161704142 84824 FCRLA
1 161621333 161717933 127943 FCRLB
1 161649557 161746954 11266 DUSP12
1 161666033 161953860 22926 ATF6
1 161932981 162064255 25903 OLFML2B
1 161969580 162359813 9722 NOS1AP
1 162278695 162376608 400793 C1ORF226
1 162323514 162416644 284680 C1ORF111
1 162345055 162451928 117157 SH2D1B
1 162396963 162519419 127933 UHMK1
1 162461295 162589633 6675 UAP1
1 162532227 162770247 4921 DDR2
1 162690491 162802608 51478 HSD17B7
1 162804086 162908605 339512 CCDC190
1 162968395 163066592 5999 RGS4
1 163092088 163361581 8490 RGS5
1 163221722 163345553 83540 NUF2
1 164458596 164841060 5087 PBX1
1 165151103 165395952 4009 LMX1A
1 165350158 165484592 6258 RXRG
1 165443477 165553185 440699 LRRC52
1 165530109 165645372 4259 MGST3
1 165611448 165737900 223 ALDH9A1
1 165673527 165808159 54499 TMCO1
1 165726731 165900855 7371 UCK2
1 166019255 166205958 149297 FAM78B
1 166738640 166845581 57645 POGK
1 166805748 166915654 117143 TADA1
1 166862440 167014561 387597 ILDR2
1 166874818 167011449 84944 MAEL
1 166994086 167118402 92235 DUSP27
1 167002072 167129868 10223 GPA33
1 167120065 167416582 5451 POU2F1
1 167379876 167557847 919 CD247
1 167490250 167593056 8804 CREG1
1 167529473 167695486 92241 RCSD1
1 167621186 167781156 9019 MPZL1
1 167758624 167953464 55811 ADCY10
1 167835796 168065083 55827 DCAF6
1 167865912 167976307 25874 MPC2
1 168028779 168176905 23432 GPR161
1 168078082 168191351 261726 TIPRL
1 168125254 168232088 375035 SFT2D2
1 168180277 168303664 9095 TBX19
1 168475710 168571315 6375 XCL1
1 168490002 168583235 6846 XCL2
1 168644694 168768442 1805 DPT
1 169005946 169121960 481 ATP1B1
1 169081767 169407201 29922 NME7
1 169267193 169385780 8548 BLZF1
1 169344107 169499907 57821 CCDC181
1 169413148 169525208 10560 SLC19A2
1 169461191 169625769 2153 F5
1 169538087 169669377 6403 SELP
1 169639805 169750843 6402 SELL
1 169671780 169773220 6401 SELE
1 169694549 169842229 55732 C1ORF112
1 169741669 169834061 92342 METTL18
1 169802214 169933100 57147 SCYL3
1 169870469 170113879 22920 KIFAP3
1 170045187 170156923 149281 METTL11B
1 170431262 170542974 92344 GORAB
1 170563312 170728541 5396 PRRX1
1 170834611 171053906 80133 MROH9
1 170990017 171106959 2328 FMO3
1 171084346 171201822 2327 FMO2
1 171147609 171275117 2326 FMO1
1 171213321 171331223 2329 FMO4
1 171384665 171582650 23215 PRRC2C
1 171584556 171691773 4653 MYOC
1 171649295 171781379 8674 VAMP4
1 171680760 171786856 51603 METTL13
1 171740617 172401857 26052 DNM3
1 172319827 172457969 92346 C1ORF105
1 172390596 172483230 5279 PIGC
1 172431488 172600975 51430 SUCO
1 172558147 172656012 356 FASLG
1 172990359 173090103 8995 TNFSF18
1 173132869 173246452 7292 TNFSF4
1 173376485 173477946 9588 PRDX6
1 173449603 173642233 284525 SLC9C2
1 173534660 173626272 730159 LOC730159
1 173557474 173709001 339416 ANKRD45
1 173614079 173775840 27252 KLHL20
1 173723796 173847682 55157 DARS2
1 173748687 173863777 91687 CENPL
1 173767492 173875774 84614 ZBTB37
1 173852941 173956516 462 SERPINC1
1 173880221 174032210 149041 RC3H1
1 174058551 174984445 9910 RABGAP1L
1 174347211 174438683 9293 GPR52
1 174898570 175001163 27101 CACYBP
1 174962093 175062591 63931 MRPS14
1 174966993 175137202 63923 TNN
1 175106122 175232229 9674 KIAA0040
1 175271934 175782752 7143 TNR
1 175893961 176246380 64326 RFWD2
1 176362306 176831970 60676 PAPPA2
1 176806440 177204040 460 ASTN1
1 177070523 177271558 57795 BRINP2
1 177878241 178009050 89866 SEC16B
1 177992863 178468648 9462 RASAL2
1 178412211 178512635 84066 TEX35
1 178624281 178910977 55103 RALGPS2
1 178798669 178910215 9068 ANGPTL1
1 178925073 179065702 9917 FAM20B
1 178981111 179085129 64222 TOR3A
1 179048461 179268819 27 ABL2
1 179192848 179347814 6646 SOAT1
1 179264854 179543870 126859 AXDND1
1 179490747 179680407 163589 TDRD5
1 179499673 179615087 7827 NPHS2
1 179642297 179805333 148753 FAM163A
1 179781176 179909212 26092 TOR1AIP1
1 179789101 179916941 163590 TOR1AIP2
1 179853907 180104015 9857 CEP350
1 180053967 180187169 5768 QSOX1
1 180129432 180264188 89884 LHX4
1 180237351 180542022 84320 ACBD6
1 180531145 180879415 9213 XPR1
1 180812312 180935239 57710 KIAA1614
1 180921849 181062257 10228 STX6
1 180932560 181051074 3140 MR1
1 180987637 181079979 51278 IER5
1 181382685 181795921 777 CACNA1E
1 182003704 182100847 127665 ZNF648
1 182327227 182431341 2752 GLUL
1 182347251 182439751 127670 TEDDM1
1 182349255 182549732 353299 RGSL1
1 182522768 182628394 6041 RNASEL
1 182547757 182643548 6004 RGS16
1 182595791 182712067 85397 RGS8
1 182688583 182819519 80896 NPL
1 182738438 182877117 1660 DHX9
1 182848999 182992553 81626 SHCBP1L
1 182922594 183134727 3915 LAMC1
1 183085173 183234262 3918 LAMC2
1 183197371 183457634 23057 NMNAT2
1 183371505 183543328 9887 SMG7
1 183504696 183630056 4688 NCF2
1 183535181 183917685 23179 RGL1
1 183575327 183675076 10092 ARPC5
1 183595410 183692448 403314 APOBEC4
1 183878795 184076904 23127 COLGALT2
1 183950784 184063344 116461 TSEN15
1 184286149 184618155 81563 C1ORF21
1 184639624 184794041 80267 EDEM3
1 184740158 185013718 116496 FAM129A
1 184944550 185091740 6045 RNF2
1 185056191 185280913 54823 SWT1
1 185067217 185196230 81627 TRMT1L
1 185245521 185356461 10625 IVNS1ABP
1 185633682 186180085 83872 HMCN1
1 186195404 186303694 10216 PRG4
1 186260785 186414457 7175 TPR
1 186274889 186410503 54953 C1ORF27
1 186299703 186390587 10896 OCLM
1 186392697 186500240 5132 PDC
1 186620943 186719559 5743 PTGS2
1 186728031 186978113 5321 PLA2G4A
1 190046796 190516759 339479 BRINP3
1 192057591 192174945 64407 RGS18
1 192216121 192356414 431704 RGS21
1 192474856 192569159 5996 RGS1
1 192535267 192649440 6003 RGS13
1 192708168 192801407 5997 RGS2
1 192958551 193080906 6738 TROVE2
1 192961495 193098523 51377 UCHL5
1 193021087 193243942 79577 CDC73
1 193045594 193145244 51022 GLRX2
1 193127859 193225743 8707 B3GALT2
1 196174909 196647561 343450 KCNT2
1 196551007 196736634 3075 CFH
1 196673929 196783203 10878 CFHR3
1 196718860 196821319 3078 CFHR1
1 196787143 196907843 10877 CFHR4
1 196842897 196948356 3080 CFHR2
1 196876666 196998803 81494 CFHR5
1 196988320 197106397 2165 F13B
1 197033256 197185824 259266 ASPM
1 197100591 197467585 23418 CRB1
1 197102813 197239672 360023 ZBTB41
1 197453878 197814623 163486 DENND1B
1 197801681 197896497 388722 C1ORF53
1 197811634 197919273 56956 LHX9
1 198056107 198311548 140609 NEK7
1 198472351 198580075 127124 ATP6V1G3
1 198538097 198746605 5788 PTPRC
1 199926729 200166550 2494 NR5A2
1 200354074 200449186 23528 ZNF281
1 200500624 200659862 9928 KIF14
1 200593164 200709126 83479 DDX59
1 200638685 200849835 23271 CAMSAP2
1 200772082 200863306 2848 GPR25
1 200790626 200904864 55765 C1ORF106
1 200918513 201062828 23046 KIF21B
1 200988639 201151694 779 CACNA1S
1 201063080 201154500 647219 ASCL5
1 201083898 201210710 252839 TMEM9
1 201089952 201218080 91156 IGFN1
1 201182579 201322121 5317 PKP1
1 201308135 201416828 7139 TNNT2
1 201329965 201438669 3898 LAD1
1 201352894 201460874 7135 TNNI1
1 201413411 201508299 23612 PHLDA3
1 201432657 201546387 1465 CSRP1
1 201547449 201816102 89796 NAV1
1 201728287 201873422 55705 IPO9
1 201787804 201881715 149345 SHISA4
1 201845583 201985716 25802 LMOD1
1 201854618 201959789 10440 TIMM17A
1 201881765 201995275 6051 RNPEP
1 201909689 202006315 1999 ELF3
1 202022028 202118634 9283 GPR37L1
1 202082531 202183871 127829 ARL8A
1 202093117 202308889 59352 LGR6
1 202096140 202200716 5778 PTPN7
1 202247829 202577697 4660 PPP1R12B
1 202280784 202381094 29089 UBE2T
1 202539724 202749551 127833 SYT2
1 202674312 202848598 10765 KDM5B
1 202827409 202928385 5877 RABIF
1 202840223 202967772 59349 KLHL12
1 202889952 202997700 51094 ADIPOR1
1 202906533 203013197 92703 TMEM183A
1 202906535 203012668 653659 TMEM183B
1 202911000 203006404 51706 CYB5R1
1 202925648 203067864 8497 PPFIA4
1 203026835 203156533 134 ADORA1
1 203032256 203125166 4656 MYOG
1 203116938 203214942 4608 MYBPH
1 203128058 203225922 1116 CHI3L1
1 203165206 203268860 1118 CHIT1
1 203204663 203298729 7832 BTG2
1 203289748 203390557 2331 FMOD
1 203374882 203480479 5549 PRELP
1 203393270 203498077 26254 OPTC
1 203525914 203733209 493 ATP2B4
1 203664283 203765480 54900 LAX1
1 203694750 203843256 9877 ZC3H11A
1 203696650 203789590 100381270 ZBED6
1 203760712 203860280 6635 SNRPE
1 203972245 204116871 9580 SOX13
1 204080188 204191310 55224 ETNK2
1 204103943 204205465 5972 REN
1 204139468 204235619 3814 KISS1
1 204147287 204253220 127845 GOLT1A
1 204167978 204399057 22874 PLEKHA6
1 204352491 204450945 84919 PPP1R15B
1 204371757 204529474 5287 PIK3C2B
1 204415506 204547248 4194 MDM4
1 204566302 204724597 10446 LRRN2
1 204727781 205011950 23114 NFASC
1 204942339 205067171 6900 CNTN2
1 205032256 205123588 388730 TMEM81
1 205035269 205161150 5929 RBBP5
1 205091630 205250727 25778 DSTYK
1 205127037 205262471 9911 TMCC2
1 205251190 205360919 81788 NUAK2
1 205285192 205396218 55220 KLHDC8A
1 205330505 205461214 93273 LEMD1
1 205403683 205521921 5129 CDK18
1 205468111 205592046 148808 MFSD4
1 205557070 205672000 2005 ELK4
1 205606980 205719630 85414 SLC45A3
1 205661946 205789372 64710 NUCKS1
1 205717113 205814610 8934 RAB29
1 205738220 205852324 254428 SLC41A1
1 205777149 205889276 148811 PM20D1
1 205862176 205982588 115019 SLC26A9
1 206068910 206175074 729533 FAM72A
1 206154282 206251482 553 AVPR1B
1 206218871 206358647 440712 C1ORF186
1 206247458 206352104 1510 CTSE
1 206573585 206690223 9641 IKBKE
1 206610862 206782616 83593 RASSF5
1 206738880 206842542 8444 DYRK3
1 206744973 206855904 1939 EIF2D
1 206788364 206927630 9261 MAPKAPK2
1 206902214 207036326 29949 IL19
1 206920947 207015839 3586 IL10
1 206969153 207062568 50604 IL20
1 207000787 207097484 11009 IL24
1 207056630 207165378 9214 FCMR
1 207081866 207189811 5284 PIGR
1 207111311 207213970 83953 FCAMR
1 207156619 207274368 5208 PFKFB2
1 207171865 207276101 79098 C1ORF116
1 207192186 207293337 725 C4BPB
1 207197193 207296325 55432 YOD1
1 207207606 207338317 722 C4BPA
1 207424816 207554311 1604 CD55
1 207557644 207683240 1380 CR2
1 207599472 207835110 1378 CR1
1 207748457 207917036 1379 CR1L
1 207855382 207988861 4179 CD46
1 208039882 208154683 947 CD34
1 208175587 208487665 5362 PLXNA2
1 209532167 209625892 642587 MIR205HG
1 209687044 209807284 57172 CAMK1G
1 209768217 209895820 3914 LAMB3
1 209778669 209869735 50486 G0S2
1 209789524 209928295 3290 HSD11B1
1 209859376 209975668 80342 TRAF3IP3
1 209931311 210050910 27042 DIEXF
1 209932552 210028075 148304 C1ORF74
1 209938967 210049520 3664 IRF6
1 210041518 210357633 255928 SYT14
1 210336194 210436440 56256 SERTAD4
1 210431595 210869638 55733 HHAT
1 210831656 211377457 3756 KCNH1
1 211362707 211509725 55758 RCOR3
1 211429956 211568286 7188 TRAF5
1 211629863 211736259 343035 RD3
1 211728380 211822099 7779 SLC30A1
1 211811598 211918972 4751 NEK2
1 211896798 212074114 9926 LPGAT1
1 212093740 212279002 25896 INTS7
1 212138894 212298348 51514 DTL
1 212388878 212555205 5525 PPP2R5A
1 212517815 212658267 55248 TMEM206
1 212536228 212639721 29937 NENF
1 212668675 212814119 467 ATF3
1 212727788 212820120 149647 FAM71A
1 212839758 212943327 55509 BATF3
1 212879494 213035139 25936 NSL1
1 212895169 213010167 128387 TATDN3
1 212961596 213092705 28982 FLVCR1
1 212983484 213090991 149643 SPATA45
1 213053861 213184927 79805 VASH2
1 213145523 213259217 90806 ANGEL2
1 213154574 213466808 26750 RPS6KC1
1 214091277 214234847 5629 PROX1
1 214384564 214530477 56950 SMYD2
1 214502038 214795024 5784 PTPN14
1 214706531 214857914 1063 CENPF
1 215108884 215430436 3776 KCNK2
1 215670734 215815149 51133 KCTD3
1 215776235 216666738 7399 USH2A
1 216656587 217381097 2104 ESRRG
1 217580334 217874444 55105 GPATCH2
1 217734665 218061495 128153 SPATA17
1 218388628 218531325 51018 RRP15
1 218448675 218637961 7042 TGFB2
1 219277172 219406207 127018 LYPLAL1
1 220067605 220171993 55532 SLC30A10
1 220121941 220290000 2058 EPRS
1 220197454 220341383 55699 IARS2
1 220210823 220333195 10380 BPNT1
1 220301609 220515843 25782 RAB3GAP2
1 220631524 220857799 4139 MARK1
1 220793627 220892499 79762 C1ORF115
1 220851675 220977596 54996 MARC2
1 220890038 221007741 64757 MARC1
1 220982742 221078400 3142 HLX
1 221854761 221985518 11221 DUSP10
1 222675601 222791444 79802 HHIPL2
1 222711243 222833275 9015 TAF1A
1 222721443 222861354 375056 MIA3
1 222815894 222928538 148362 BROX
1 222821354 222955864 64853 AIDA
1 222840557 222944002 400823 FAM177B
1 222918430 223199337 84976 DISP1
1 223262747 223386624 7100 TLR5
1 223374160 223607544 55061 SUSD4
1 223496714 223588812 164127 CCDC185
1 223694971 223923436 388743 CAPN8
1 223819294 223983720 824 CAPN2
1 223947594 224103674 7159 TP53BP2
1 224231788 224369749 23219 FBXO28
1 224300909 224401142 8560 DEGS1
1 224395035 224587891 4931 NVL
1 224474512 224587153 29097 CNIH4
1 224552844 224692001 80232 WDR26
1 224734178 224948249 149111 CNIH3
1 225047355 225606996 127602 DNAH14
1 225569203 225686557 3930 LBR
1 225654533 225910845 55740 ENAH
1 225895514 225998168 6726 SRP9
1 225927775 226053262 2052 EPHX1
1 226013232 226140420 9725 TMEM63A
1 226053981 226146846 10637 LEFTY1
1 226087576 226182040 29920 PYCR2
1 226104297 226199083 7044 LEFTY2
1 226150402 226257066 163859 SDE2
1 226180407 226279703 3020 H3F3A
1 226312379 226444423 64746 ACBD3
1 226341318 226434756 83881 MIXL1
1 226398849 226567449 286826 LIN9
1 226528391 226665801 142 PARP1
1 226666500 226816915 375057 C1ORF95
1 226799390 226996876 3707 ITPKB
1 226988272 227103804 5664 PSEN2
1 227057937 227195246 56997 ADCK3
1 227157565 227575826 8476 CDC42BPA
1 227681219 227870164 339500 ZNF678
1 227852696 227988932 116841 SNAP47
1 227898889 227993112 65094 JMJD4
1 227933417 228054171 339501 PRSS38
1 228089164 228205676 7483 WNT9A
1 228124722 228268972 89780 WNT3A
1 228200360 228306913 375 ARF1
1 228257784 228356655 2987 GUK1
1 228267414 228367527 57165 GJC2
1 228268427 228361163 79169 C1ORF35
1 228274379 228367013 128308 MRPL55
1 228283508 228389958 200205 IBA57
1 228325830 228586575 84033 OBSCN
1 228561376 228664517 81559 TRIM11
1 228575635 228674583 51127 TRIM17
1 228575807 228666259 128312 HIST3H2BB
1 228592545 228683026 8290 HIST3H3
1 228605067 228703889 149603 RNF187
1 228625064 228715560 92815 HIST3H2A
1 228678059 228769989 100129094 BTNL10
1 228800823 228902416 58480 RHOU
1 229336808 229461640 5867 RAB4A
1 229370128 229461250 10638 SPHAR
1 229436751 229548688 126731 CCSAP
1 229546992 229639843 58 ACTA1
1 229557043 229714088 55746 NUP133
1 229632328 229764442 23456 ABCB10
1 229691962 229815947 9816 URB2
1 229708865 229831794 27097 TAF5L
1 230123535 230437876 2590 GALNT2
1 230437391 230631674 79605 PGBD5
1 230708201 230849731 22796 COG2
1 230813129 230957749 10753 CAPN9
1 230818271 230920336 183 AGT
1 230952864 231075335 84886 C1ORF198
1 231021986 231184618 79573 TTC13
1 231044822 231156479 64801 ARV1
1 231134703 231245995 375061 FAM89A
1 231228673 231377314 440730 TRIM67
1 231299844 231393373 149373 LOC149373
1 231306918 231433719 8443 GNPAT
1 231339508 231446933 128061 C1ORF131
1 231403681 231510773 83932 SPRTN
1 231448476 231543618 149371 EXOC8
1 231479496 231630790 54583 EGLN1
1 231594398 231722269 7257 TSNAX
1 231692560 232197019 27185 DISC1
1 232513711 232721354 57568 SIPA1L2
1 232870637 232966092 54627 MAP10
1 233016369 233134219 84284 NTPCR
1 233099881 233501459 80003 PCNXL2
1 233393513 233540894 84451 KIAA1804
1 233679749 233828258 3775 KCNK1
1 233970457 234480264 148641 SLC35F3
1 234439182 234539795 388753 COA6
1 234507058 234684849 6894 TARBP1
1 234720014 234815271 359948 IRF2BP2
1 235252657 235362256 9804 TOMM20
1 235274497 235394571 23029 RBM34
1 235310209 235561532 51742 ARID4B
1 235421752 235527844 9453 GGPS1
1 235460674 235632283 6905 TBCE
1 235590504 235737781 148789 B3GALNT2
1 235690984 235884054 2786 GNG4
1 235804330 236117008 1130 LYST
1 236119131 236298481 4811 NID1
1 236235831 236392209 7107 GPR137B
1 236358421 236515339 56605 ERO1B
1 236487679 236668008 128178 EDARADD
1 236611513 236736279 3964 LGALS8
1 236692304 236837841 55127 HEATR1
1 236779753 236947927 88 ACTN2
1 236888580 237087281 4548 MTR
1 237135701 238017288 6262 RYR2
1 237147402 237237718 645745 MT1HL1
1 238021163 238124222 57829 ZP4
1 239722372 240092717 1131 CHRM3
1 240185184 240658489 56776 FMN2
1 240632872 240845462 64388 GREM2
1 240918813 241590530 6000 RGS7
1 241625433 241778949 8564 KMO
1 241640856 241753085 2271 FH
1 241736451 241873701 23596 OPN3
1 241745579 241985434 128025 WDR64
1 241772166 241869232 1122 CHML
1 241941492 242073241 9156 EXO1
1 242051068 242142364 441925 BECN2
1 242138791 242232385 440738 MAP1LC3C
1 242231688 242757998 200150 PLD5
1 243267729 243488708 9859 CEP170
1 243349306 243683393 10806 SDCCAG8
1 243631534 244076886 10000 AKT3
1 244142240 244240780 10472 ZBTB18
1 244445936 244572388 200159 C1ORF100
1 244551793 244685436 159 ADSS
1 244554672 244823662 257044 C1ORF101
1 244746349 244892336 51029 DESI2
1 244928607 245028365 116228 COX20
1 244993601 245097827 3192 HNRNPU
1 245063170 245308530 84288 EFCAB2
1 245248286 245886428 55083 KIF26B
1 245892641 246740644 64754 SMYD3
1 246659638 246851884 163882 CNST
1 246683862 246799565 64216 TFB2M
1 246817377 246951440 51097 SCCPDH
1 246982401 247164726 25909 AHCTF1
1 247088848 247241395 57116 ZNF695
1 247177939 247312115 93474 ZNF670
1 247243263 247337674 79862 ZNF669
1 247253461 247345719 388759 C1ORF229
1 247265276 247405319 7678 ZNF124
1 247349373 247440447 317705 VN1R5
1 247443621 247565045 84838 ZNF496
1 247509457 247632406 114548 NLRP3
1 247584369 247675711 441932 OR2W5
1 247594330 247685284 127623 OR2B11
1 247600359 247760992 148823 GCSAML
1 247673433 247767141 81472 OR2C3
1 247681661 247772615 81470 OR2G2
1 247698887 247789817 81469 OR2G3
1 247815419 247906343 441933 OR13G1
1 247855130 247946057 343169 OR6F1
1 247900763 247991708 26188 OR1C1
1 247950500 248063438 25893 TRIM58
1 247958101 248049031 284532 OR14A16
1 247984229 248075198 391189 OR11L1
1 247988888 248079833 343171 OR2W3
1 248014319 248105258 343172 OR2T8
1 248030330 248284224 284521 OR2L13
1 248042159 248133098 391190 OR2L8
1 248058633 248149641 391191 OR2AK2
1 248115249 248206188 81466 OR2L5
1 248131473 248222607 26246 OR2L2
1 248153983 248244922 391192 OR2L3
1 248238449 248329388 127059 OR2M5
1 248273287 248364331 391194 OR2M2
1 248296369 248387308 127062 OR2M3
1 248332230 248423166 26245 OR2M4
1 248416153 248507116 391195 OR2T33
1 248437917 248528880 127064 OR2T12
1 248442076 248533015 127066 OR14C36
1 248454882 248545929 127074 OR2T4
1 248466931 248557870 391196 OR2M7
1 248480909 248571836 254879 OR2T6
1 248499295 248590405 26696 OR2T1
1 248546098 248637073 401992 OR2T2
1 248566651 248657608 343173 OR2T3
1 248581889 248672837 401993 OR2T5
1 248614947 248705898 391211 OR2G6
1 248701844 248792792 343563 OR2T29
1 248717101 248808058 127068 OR2T34
1 248736130 248827069 127069 OR2T10
1 248769478 248860429 127077 OR2T11
1 248781587 248872559 403244 OR2T35
1 248793231 248884185 403239 OR2T27
1 248824669 248915605 401994 OR14I1
1 248882716 248973151 646627 LYPD8
1 249062376 249163716 79894 ZNF672
1 249084650 249190154 80851 SH3BP5L
1 249124202 249223315 55657 ZNF692
1 249130441 249233345 267002 PGBD2
2 18813 116588 642273 FAM110C
2 194868 298282 52 ACP1
2 198135 334866 26751 SH3YL1
2 259560 358308 285016 FAM150B
2 647972 747439 129787 TMEM18
2 876553 1391384 54221 SNTG2
2 1347232 1566499 7173 TPO
2 1615658 1818319 7837 PXDN
2 1772884 2405085 23040 MYT1L
2 3172740 3451653 7260 TSSC1
2 3313445 3503342 51112 TRAPPC12
2 3481689 3593350 55256 ADI1
2 3552852 3648509 6201 RPS7
2 3572421 3712234 78989 COLEC11
2 3572481 3675961 246243 RNASEH1
2 3635785 3770260 55821 ALLC
2 3681181 3915000 728597 DCDC2C
2 5762798 5861517 6664 SOX11
2 6947795 7058363 91543 RSAD2
2 6960683 7075950 129607 CMPK2
2 6987522 7204309 9781 RNF144A
2 8752112 8844583 3398 ID2
2 8848986 9047755 57498 KIDINS220
2 8976700 9213876 129642 MBOAT2
2 9276893 9565812 8853 ASAP2
2 9493665 9633239 51692 CPSF3
2 9525814 9633643 9270 ITGB1BP1
2 9544669 9648591 285148 IAH1
2 9609410 9765917 6868 ADAM17
2 9704095 9841184 10971 YWHAQ
2 9913570 10094545 9014 TAF1B
2 10021791 10162412 29841 GRHL1
2 10113681 10214963 8462 KLF11
2 10176925 10290538 192668 CYS1
2 10192694 10291546 6241 RRM2
2 10211508 10371856 348738 C2ORF48
2 10373029 10587743 3241 HPCAL1
2 10560496 10658680 4953 ODC1
2 10690891 10900113 79954 NOL10
2 10791774 10945236 245973 ATP6V1C2
2 10903516 11048103 10130 PDIA6
2 10982062 11074351 3754 KCNF1
2 11203178 11306916 130813 C2ORF50
2 11225497 11338998 130814 PQLC3
2 11301777 11554711 9475 ROCK2
2 11564500 11676303 1876 E2F6
2 11604241 11802912 9687 GREB1
2 11747704 11987533 23175 LPIN1
2 11778303 11880329 23620 NTSR2
2 12786997 12902858 28951 TRIB2
2 14702809 14800168 151354 FAM84A
2 14705214 14810943 653602 LOC653602
2 15287031 15771472 51594 NBAS
2 15661744 15791235 1653 DDX1
2 16010559 16107129 4613 MYCN
2 16710729 16917134 81553 FAM49A
2 17651806 17857706 7447 VSNL1
2 17671985 17769706 729475 RAD51AP2
2 17825078 18005096 79677 SMC6
2 17865176 17986632 348654 GEN1
2 17927785 18018367 343930 MSGN1
2 17989113 18134225 3790 KCNS3
2 18715988 18811959 57665 RDH14
2 18715988 18840846 100526794 NT5C1B-RDH14
2 18724136 18840846 93034 NT5C1B
2 19531245 19628372 130497 OSR1
2 20076513 20171744 130502 TTC32
2 20090028 20259884 57539 WDR35
2 20171812 20282455 4148 MATN3
2 20212410 20321789 9741 LAPTM4A
2 20380557 20495194 6382 SDC1
2 20428452 20620611 23369 PUM2
2 20576831 20669204 388 RHOB
2 20796423 20891250 151449 GDF7
2 20797563 20920864 64342 HS1BP3
2 20863773 21092890 60526 LDAH
2 21204300 21336945 338 APOB
2 23538297 23951483 114818 KLHL29
2 23951533 24219984 54454 ATAD2B
2 24093375 24243693 165324 UBXN2A
2 24162952 24267145 388931 MFSD2B
2 24202583 24306550 2281 FKBP1B
2 24229743 24412507 375190 FAM228B
2 24232205 24340296 80304 C2ORF44
2 24270453 24369314 51639 SF3B6
2 24280302 24378085 9540 TP53I3
2 24317678 24416347 375189 PFN4
2 24327911 24434567 653140 FAM228A
2 24405734 24653397 50618 ITSN2
2 24737345 25013570 8648 NCOA1
2 24946174 25065245 79172 CENPO
2 24993135 25086251 391356 PTRHD1
2 25022038 25212055 109 ADCY3
2 25146504 25264963 51277 DNAJC27
2 25194972 25402004 22979 EFR3B
2 25363721 25461559 5443 POMC
2 25435829 25635459 1788 DNMT3A
2 25580066 25966516 1838 DTNB
2 25942252 26171312 55252 ASXL2
2 26129454 26275443 3797 KIF3C
2 26186728 26380323 10890 RAB10
2 26325959 26432532 150946 GAREML
2 26393503 26537594 3030 HADHA
2 26397615 26533333 3032 HADHB
2 26498953 26638759 85465 EPT1
2 26511040 26639685 165082 ADGRF3
2 26554779 26699579 92749 DRC1
2 26660070 26851566 9381 OTOF
2 26715480 26822395 339778 C2ORF70
2 26784072 26934211 130106 CIB4
2 26845580 26974066 3777 KCNK3
2 26917141 27024099 54978 SLC35F6
2 26938881 27037455 1058 CENPA
2 27000968 27193219 56896 DPYSL5
2 27123238 27270087 22924 MAPRE3
2 27185773 27284565 54867 TMEM214
2 27204490 27313490 60509 AGBL5
2 27231434 27329265 11117 EMILIN1
2 27239610 27343619 3795 KHK
2 27273341 27364567 100128731 OST4
2 27276656 27373680 84696 ABHD1
2 27301944 27395819 150921 TCF23
2 27302220 27411995 10669 CGREF1
2 27333624 27427542 10113 PREB
2 27339714 27432332 339779 PRR30
2 27364898 27460046 51374 ATRAID
2 27370257 27486660 790 CAD
2 27402454 27505175 8884 SLC5A6
2 27428288 27524298 285126 DNAJC5G
2 27435296 27550307 57159 TRIM54
2 27457439 27555960 7781 SLC30A3
2 27510264 27601130 7349 UCN
2 27512359 27615969 4358 MPV17
2 27523362 27620400 9784 SNX17
2 27528715 27649901 2976 GTF3C2
2 27567218 27663324 8890 EIF2B4
2 27580097 27673611 130557 ZNF513
2 27581472 27685124 29959 NRBP1
2 27584065 27702550 5496 PPM1G
2 27595232 27689348 200634 KRTCAP3
2 27647239 27782678 26160 IFT172
2 27649705 27766550 2646 GCKR
2 27694749 27788126 64838 FNDC4
2 27729388 27825589 84226 C2ORF16
2 27735835 27866082 84450 ZNF512
2 27781514 27893713 11321 GPN1
2 27816337 27937847 22950 SLC4A1AP
2 27828505 27921898 79635 CCDC121
2 27853675 27956707 9913 SUPT7L
2 27924583 28022608 9553 MRPL33
2 27984230 28183263 64080 RBKS
2 28043481 28581767 9577 BRE
2 28545778 28657516 2355 FOSL2
2 28648937 28886653 151056 PLB1
2 28904613 29045806 5500 PPP1CB
2 28963699 29093475 245711 SPDYA
2 29047508 29191086 23160 WDR43
2 29052687 29163175 55006 TRMT61B
2 29134163 29295096 165186 FAM179A
2 29250541 29426679 79745 CLIP4
2 29264555 29367127 388939 C2ORF71
2 29395639 30214477 238 ALK
2 30299749 30403399 51646 YPEL5
2 30384396 30502899 81606 LBH
2 30600091 30887091 253558 LCLAT1
2 30925637 31100311 92291 CAPN13
2 31113330 31431592 79623 GALNT14
2 31375921 31510411 440854 CAPN14
2 31386879 31511260 30845 EHD3
2 31537187 31707611 7498 XDH
2 31729655 31876040 6716 SRD5A2
2 32072878 32305733 51072 MEMO1
2 32072878 32306121 7795 MEMO1
2 32218679 32402706 6683 SPAST
2 32228971 32334844 84661 DPY30
2 32320909 32469181 55676 SLC30A6
2 32429517 32560812 58484 NLRC4
2 32432957 32551658 84272 YIPF4
2 32512095 32863965 57448 BIRC6
2 32783086 33066118 55622 TTC27
2 33102368 33644575 4052 LTBP1
2 33591415 33809798 25780 RASGRP3
2 33788727 33894429 25940 FAM98A
2 36513369 36798278 51232 CRIM1
2 36759403 36895332 9637 FEZ2
2 36853832 37061937 5212 VIT
2 37044840 37263615 6801 STRN
2 37188143 37381488 54497 HEATR5B
2 37241593 37346387 253635 GPATCH11
2 37312283 37454190 5610 EIF2AK2
2 37374962 37485690 391365 SULT6B1
2 37388773 37496303 55471 NDUFAF7
2 37408774 37528740 10153 CEBPZ
2 37457645 37614222 23683 PRKD3
2 37501752 37620465 25797 QPCT
2 37849024 37969678 10602 CDC42EP3
2 38082461 38314285 151393 RMDN2
2 38274745 38373323 1545 CYP1B1
2 38501098 38674432 64225 ATL2
2 38770327 38900178 92906 HNRNPLL
2 38823051 38981909 130589 GALM
2 38935326 39029106 79833 GEMIN6
2 38950740 39048636 6432 SRSF7
2 39004875 39173021 90957 DHX57
2 39033102 39129850 729967 MORN2
2 39076503 39222590 100271715 ARHGEF33
2 39188689 39417604 6654 SOS1
2 39385687 39526673 344387 CDKL4
2 39456406 39734453 8491 MAP4K3
2 39822637 39965104 130733 TMEM178A
2 39943199 40076416 80745 THUMPD2
2 40319285 40809575 6546 SLC8A1
2 42142507 42250943 400950 C2ORF91
2 42205160 42305668 91461 PKDCC
2 42326477 42579688 27436 EML4
2 42557644 42658356 9167 COX7A2L
2 42649156 42791237 170850 KCNG3
2 42651708 43004087 57504 MTA3
2 42969638 43061401 165140 OXER1
2 42974228 43089751 23498 HAAO
2 43429540 43523745 678 ZFP36L2
2 43437974 43893185 63892 THADA
2 43794438 44015126 130271 PLEKHH2
2 43882291 43973461 728819 C1GALT1C1L
2 43931177 44057149 51626 DYNC2LI1
2 43996102 44125605 64241 ABCG8
2 44019610 44135958 64240 ABCG5
2 44093362 44293144 10128 LRPPRC
2 44325941 44481742 5495 PPM1B
2 44432596 44567962 6519 SLC3A1
2 44519042 45019731 79823 CAMKMT
2 44524747 44659001 9581 PREPL
2 45099036 45193216 6496 SIX3
2 45212323 45306542 10736 SIX2
2 45595818 45908433 55133 SRBD1
2 45809042 46435129 5581 PRKCE
2 46454540 46633842 2034 EPAS1
2 46636703 46731564 388946 TMEM247
2 46699866 46831827 23433 RHOQ
2 46718985 46817096 90423 ATP6V1E2
2 46774310 46877315 9419 CRIPT
2 46788412 46914251 5281 PIGF
2 46856098 47009927 9655 SOCS5
2 47073267 47323275 57217 TTC7A
2 47109008 47238994 90411 MCFD2
2 47294129 47452517 285051 C2ORF61
2 47367220 47474075 805 CALM2
2 47526286 47634167 4072 EPCAM
2 47560205 47730367 4436 MSH2
2 47727914 47867470 56660 KCNK12
2 47940220 48054092 2956 MSH6
2 48014058 48202932 80204 FBXO11
2 48471794 48626434 3344 FOXN2
2 48597907 48762531 129285 PPP1R21
2 48687063 49023656 286749 STON1-GTF2A1L
2 48687307 48845654 11037 STON1
2 48774918 48926751 11036 GTF2A1L
2 48893912 49052880 3973 LHCGR
2 49169295 49451666 2492 FSHR
2 50125642 51329674 9378 NRXN1
2 53877116 54084146 51130 ASB3
2 53877449 54157170 100302652 GPR75-ASB3
2 53924928 54022287 494143 CHAC2
2 53944067 54065956 27248 ERLEC1
2 54060049 54157170 10936 GPR75
2 54071203 54267977 23198 PSME4
2 54272409 54552435 98 ACYP2
2 54460314 54553409 388951 TSPYL6
2 54488070 54608714 129852 C2ORF73
2 54613453 54918583 6711 SPTBN1
2 54882148 55219156 400954 EML6
2 55179326 55347734 57142 RTN4
2 55379686 55529699 130162 CLHC1
2 55389038 55482989 6233 RPS27A
2 55443755 55566384 4528 MTIF2
2 55494977 55717057 55704 CCDC88A
2 55676730 55792216 112942 CFAP36
2 55754427 55914860 57223 PPP4R3B
2 55841197 55991045 87178 PNPT1
2 56073096 56221298 2202 EFEMP1
2 56341257 56633309 114800 CCDC85A
2 58064785 58407055 7444 VRK2
2 58366377 58538515 55120 FANCL
2 60658301 60850633 53335 BCL11A
2 60913364 61049221 64895 PAPOLG
2 61038629 61175291 5966 REL
2 61147547 61315365 150962 PUS10
2 61174811 61299125 5194 PEX13
2 61223005 61385169 84542 KIAA1841
2 61302202 61411964 339804 C2ORF74
2 61334554 61434686 130872 AHSA2
2 61394589 61767849 9736 USP34
2 61685068 61835418 7514 XPO1
2 62031982 62151278 84140 FAM161A
2 62062802 62383205 150684 COMMD1
2 62075261 62185806 10575 CCT4
2 62353261 62471866 10678 B3GNT2
2 62707355 62803604 200728 TMEM17
2 62830985 63293621 23301 EHBP1
2 63207191 63304966 5013 OTX1
2 63328534 63885867 51057 WDPCP
2 63745742 63854330 4190 MDH1
2 63998097 64138696 7360 UGP2
2 64099666 64316214 51542 VPS54
2 64299785 64441605 57162 PELI1
2 64611326 64708517 29094 LGALSL
2 64681438 64840138 54812 AFTPH
2 64838754 64951046 9792 SERTAD2
2 65145578 65271000 6509 SLC1A4
2 65213494 65334142 23177 CEP68
2 65293987 65427435 5861 RAB1A
2 65384828 65518390 10097 ACTR2
2 65517984 65729656 200734 SPRED2
2 66592531 66819891 4211 MEIS1
2 67554441 67657533 54465 ETAA1
2 68249331 68360159 10438 C1D
2 68315004 68423094 56902 PNO1
2 68337280 68454692 116143 WDR92
2 68385988 68549651 5534 PPP3R1
2 68491302 68617183 25927 CNRIP1
2 68522321 68644585 5341 PLEK
2 68624690 68827294 200558 APLF
2 68669504 68764390 554251 FBXO48
2 68802953 68902708 10887 PROKR1
2 68891912 69073957 9938 ARHGAP25
2 69072612 69168649 27302 BMP10
2 69131704 69228112 56287 GKN1
2 69152363 69250102 200504 GKN2
2 69170275 69496459 84168 ANTXR1
2 69526900 69684386 2673 GFPT1
2 69603244 69734760 27247 NFU1
2 69665126 69940977 22848 AAK1
2 69899126 70073596 307 ANXA4
2 69986817 70126727 64395 GMCL1
2 70051074 70152368 11017 SNRNP27
2 70072172 70190076 4084 MXD1
2 70167223 70259397 151516 ASPRV1
2 70244584 70336334 5093 PCBP1
2 70357016 70488151 54980 C2ORF42
2 70415230 70528317 51449 PCYOX1
2 70416575 70545779 7072 TIA1
2 70488505 70590869 6637 SNRPG
2 70503107 70599220 84908 FAM136A
2 70654411 70851147 7039 TGFA
2 70869215 71065375 119 ADD2
2 70984441 71087775 344018 FIGLA
2 71015775 71117732 165530 CLEC4F
2 71037342 71132953 50489 CD207
2 71057719 71180575 25806 VAX2
2 71092997 71212561 525 ATP6V1B1
2 71135574 71232629 79998 ANKRD53
2 71193067 71292001 113419 TEX261
2 71225407 71325998 55577 NAGK
2 71287443 71397232 10199 MPHOSPH10
2 71316805 71427394 84693 MCEE
2 71389867 71524233 400961 PAIP2B
2 71488884 71682191 27332 ZNF638
2 71610752 71933893 8291 DYSF
2 72336366 72444991 56603 CYP26B1
2 72386443 73123177 23233 EXOC6B
2 73044511 73139289 6697 SPR
2 73074603 73182020 2016 EMX1
2 73149164 73368965 94097 SFXN5
2 73280509 73410146 26056 RAB11FIP5
2 73359385 73458340 344022 NOTO
2 73371365 73474355 10322 SMYD5
2 73391363 73500150 10574 CCT7
2 73435133 73530356 84279 PRADC1
2 73461809 73566758 150726 FBXO41
2 73498056 73590829 1961 EGR4
2 73542885 73857046 7840 ALMS1
2 73847849 73939537 9027 NAT8
2 73907635 73998467 51471 NAT8B
2 73936956 74034517 51002 TPRKB
2 73941315 74064274 388960 C2ORF78
2 73969324 74077284 8446 DUSP11
2 73986042 74114295 10617 STAMBP
2 74050092 74166780 72 ACTG2
2 74083952 74206088 1716 DGUOK
2 74143530 74355302 200424 TET3
2 74342527 74445039 388962 BOLA3
2 74355689 74462424 10797 MTHFD2
2 74363210 74475995 55233 MOB1A
2 74423368 74640534 57835 SLC4A5
2 74568280 74689214 1639 DCTN1
2 74578884 74672882 84058 WDR54
2 74612149 74705087 83444 INO80B
2 74615526 74708018 23559 WBP1
2 74621302 74714844 388963 C2ORF81
2 74632987 74739060 6242 RTKN
2 74640199 74741691 64427 TTC31
2 74668183 74762537 7841 MOGS
2 74671595 74764275 3196 TLX2
2 74679084 74769942 116540 MRPL53
2 74679958 74780357 84865 CCDC142
2 74686531 74780683 27429 HTRA2
2 74704643 74800443 85474 LBX2
2 74706146 74804678 1796 DOK1
2 74712169 74804821 84759 PCGF1
2 74725257 74823408 165545 DQX1
2 74733774 74827024 550 AUP1
2 74739385 74851091 84695 LOXL3
2 74765009 74945465 130951 M1AP
2 74811354 74930981 10505 SEMA4F
2 74989781 75140481 3099 HK2
2 75115774 75216859 56655 POLE4
2 75253589 75496645 6869 TACR1
2 75699443 75866848 84141 EVA1A
2 75803908 75909334 9801 MRPL19
2 75869831 76008111 6936 GCFC2
2 76954849 77819502 80059 LRRTM4
2 79182811 79275630 130120 REG3G
2 79277583 79370545 5967 REG1A
2 79292148 79385150 5968 REG1B
2 79364131 79456880 5068 REG3A
2 79670059 80895988 1496 CTNNA2
2 80509002 80601487 347730 LRRTM1
2 84630646 84756586 8802 SUCLG1
2 84673578 85066713 1768 DNAH6
2 85028790 85178369 129293 TRABD2A
2 85062762 85153799 9168 TMSB10
2 85128230 85306595 56888 KCMF1
2 85290582 85557511 83439 TCF7L1
2 85511842 85638875 84173 ELMOD3
2 85525140 85625419 10618 TGOLN2
2 85549077 85651821 54884 RETSAT
2 85591917 85684152 284948 SH2D6
2 85601870 85711197 822 CAPG
2 85696100 85792403 4144 MAT2A
2 85734613 85829156 8673 VAMP8
2 85741530 85840511 10791 VAMP5
2 85751842 85858657 2677 GGCX
2 85752836 85844831 51255 RNF181
2 85769225 85896407 10713 USP39
2 85805669 85899822 129303 TMEM150A
2 85812375 85909179 388969 C2ORF68
2 85851413 85945974 10578 GNLY
2 85864439 85965864 6439 SFTPB
2 85910908 86038506 84913 ATOH8
2 86046270 86186157 8869 ST3GAL5
2 86233450 86403278 25885 POLR1A
2 86263304 86389280 55037 PTCD3
2 86351054 86492893 10989 IMMT
2 86356555 86460477 51318 MRPL35
2 86421119 86635206 65055 REEP1
2 86598270 86739839 55818 KDM3A
2 86710552 86860620 51652 CHMP3
2 86710552 87018245 100526767 RNF103-CHMP3
2 86810515 86921000 7844 RNF103
2 86877413 87025164 64795 RMND5A
2 86991727 87105519 925 CD8A
2 87022459 87159047 926 CD8B
2 87070934 87259861 729857 RGPD2
2 87977605 88078994 5342 PLGLB2
2 87977609 88078994 5343 PLGLB1
2 88035478 88355309 400966 RGPD1
2 88297298 88432902 150572 SMYD1
2 88306721 88425320 51315 KRCC1
2 88399813 88506156 55258 THNSL2
2 88402507 88497650 2168 FABP1
2 88727725 88822053 344167 FOXI3
2 88754168 88849103 200523 TEX37
2 88836257 88997094 9451 EIF2AK3
2 88921175 89070452 22934 RPIA
2 95467177 95562574 150483 TEKT4
2 95621399 95739737 4118 MAL
2 95732951 95857754 64969 MRPS5
2 95761161 95870064 7549 ZNF2
2 95793399 95895263 84874 ZNF514
2 95870200 95977055 150696 PROM2
2 95893071 96071825 30818 KCNIP3
2 95998447 96098879 51011 FAHD2A
2 96122714 96220479 653192 TRIM43B
2 96187765 96285469 129868 TRIM43
2 96495295 96728068 400986 ANKRD36C
2 96667693 96770727 150763 GPAT2
2 96758622 96851984 151 ADRA2B
2 96769588 96874175 431705 ASTL
2 96788907 96881179 1844 DUSP2
2 96830602 96944573 56910 STARD7
2 96861883 96959900 9391 CIAO1
2 96895945 97001751 55654 TMEM127
2 96920073 97041307 23020 SNRNP200
2 96921061 97014091 150771 ITPRIPL1
2 96931478 97062833 23397 NCAPH
2 97132463 97238371 10865 ARID5A
2 97143379 97241122 93082 NEURL3
2 97238473 97390622 90342 FER1L5
2 97238891 97374116 55683 KANSL3
2 97351666 97475813 81562 LMAN2L
2 97356638 97497628 26504 CNNM4
2 97411990 97521121 26505 CNNM3
2 97483650 97579758 200539 ANKRD23
2 97493723 97593756 51239 ANKRD39
2 97505472 97605735 54910 SEMA4C
2 97521618 97722301 51252 FAM178B
2 97709232 97950257 375248 ANKRD36
2 97729322 97830582 151313 FAHD2B
2 98101260 98276428 57730 ANKRD36B
2 98192520 98284657 1329 COX5B
2 98252401 98350561 10120 ACTR1B
2 98260030 98376323 7535 ZAP70
2 98352800 98682354 23505 TMEM131
2 98633594 98949410 200403 VWA3B
2 98892617 99035064 1261 CNGA3
2 98991320 99227496 3631 INPP4A
2 99155041 99254977 25972 UNC50
2 99195785 99294981 493753 COA5
2 99215568 99417589 11320 MGAT4A
2 99390308 99622684 343990 KIAA1211L
2 99593723 99841187 80705 TSGA10
2 99688184 99787928 150590 C2ORF15
2 99701417 99799613 51601 LIPT1
2 99727541 99836020 51263 MRPL30
2 99765725 99867492 129531 MITD1
2 99838710 99941570 254773 LYG2
2 99880700 99987639 129530 LYG1
2 99883833 100036728 9669 EIF5B
2 99915486 100022860 10190 TXNDC9
2 99996937 100176480 51455 REV1
2 100143715 100829037 3899 AFF3
2 100869752 101009195 164832 LONRF2
2 100988321 101104130 9486 CHST10
2 101016943 101119742 129521 NMS
2 101109417 101213201 79031 PDCL3
2 101366612 101633287 4862 NPAS2
2 101548690 101656155 6160 RPL31
2 101603689 101837846 11138 TBC1D8
2 101799344 101906778 55571 CNOT11
2 101872062 101995178 284996 RNF149
2 101944815 102073965 200407 CREG2
2 101993822 102161165 731220 RFX8
2 102244164 102531152 9448 MAP4K4
2 102538305 102664884 7850 IL1R2
2 102616835 102816334 3554 IL1R1
2 102733432 102875811 8808 IL1RL2
2 102857961 102988497 9173 IL1RL1
2 102902742 103035235 8809 IL18R1
2 102965249 103089024 8807 IL18RAP
2 103019761 103170431 389015 SLC9A4
2 103166147 103347809 6549 SLC9A2
2 103308489 103454138 130827 TMEM182
2 103313665 103423337 84804 MFSD9
2 105400525 105495031 5455 POU3F3
2 105584482 105736418 64965 MRPS9
2 105788199 105879924 11250 GPR45
2 105860846 106016171 9392 TGFBRAP1
2 105883815 105985271 79074 C2ORF49
2 105957282 106125230 2274 FHL2
2 106291519 106530730 8440 NCK2
2 106612112 106714609 84417 C2ORF40
2 106689758 106880795 80146 UXS1
2 107001135 107154801 653489 RGPD3
2 107398055 107573563 84620 ST6GAL2
2 108373387 108529000 285190 RGPD4
2 108532969 108650443 60482 SLC5A7
2 108793650 108901807 442038 SULT1C3
2 108835094 108946371 6819 SULT1C2
2 108924420 109024270 27233 SULT1C4
2 108995576 109145854 9648 GCC2
2 109080810 109323702 3987 LIMS1
2 109265936 109422267 5903 RANBP2
2 109333205 109513047 165055 CCDC138
2 109490926 109675828 10913 EDAR
2 109675996 110282213 344558 SH3RF3
2 110280373 110441783 151011 SEPT10
2 110301910 110396564 65124 SOWAHC
2 110480334 110635282 729540 RGPD6
2 110821446 110944143 7851 MALL
2 110860913 111032639 4867 NPHP1
2 111202627 111300652 96626 LIMS3
2 111202627 111300652 100288695 LIMS3L
2 111375274 111505684 699 BUB1
2 111420149 111895799 55289 ACOXL
2 111808490 111946022 10018 BCL2L11
2 112505213 112711741 64682 ANAPC1
2 112586190 112806945 10461 MERTK
2 112742799 112896895 84910 TMEM87B
2 112825961 112965791 129804 FBLN7
2 112953438 113082664 84524 ZC3H8
2 112963177 113117640 376940 ZC3H6
2 113105945 113261222 727851 RGPD8
2 113105964 113261107 84220 RGPD5
2 113169742 113310222 150465 TTL
2 113229491 113354729 84172 POLR1B
2 113272013 113366617 84269 CHCHD5
2 113333433 113441400 6574 SLC20A1
2 113473926 113592254 150468 CKAP2L
2 113511491 113612971 3552 IL1A
2 113567336 113664356 3553 IL1B
2 113600547 113696458 27178 IL37
2 113665595 113763249 56300 IL36G
2 113693448 113785621 27179 IL36A
2 113746214 113842320 26525 IL36RN
2 113755546 113853427 84639 IL1F10
2 113759667 113880444 27177 IL36B
2 113805469 113911593 3557 IL1RN
2 113861559 113980677 23550 PSD4
2 113953573 114106498 7849 PAX8
2 114125267 114273781 150472 CBWD2
2 114186660 114278727 200350 FOXD4L1
2 114314805 114420975 11159 RABL2A
2 114450368 114584400 80255 SLC35F5
2 114577510 114739129 10096 ACTR3
2 115129898 116622326 57628 DPP10
2 118502254 118609953 8886 DDX18
2 118653053 118841739 54520 CCDC93
2 118776049 118887597 51141 INSIG2
2 119579746 119675759 2019 EN1
2 119629744 119772236 8685 MARCO
2 119893818 119986471 165257 C1QL2
2 119911383 120043227 55240 STEAP3
2 120040019 120194258 130355 C2ORF76
2 120054499 120150127 1622 DBI
2 120119445 120216096 140738 TMEM37
2 120177418 120352028 6344 SCTR
2 120232007 120434237 200373 CFAP221
2 120366742 120459694 80775 TMEM177
2 120447206 120762474 5775 PTPN4
2 120700603 120956697 57669 EPB41L5
2 120940413 121072286 5899 RALB
2 120955046 121050984 79134 TMEM185B
2 121033718 121129383 3625 INHBB
2 121484866 121770229 2736 GLI2
2 121954163 122112778 29842 TFCP2L1
2 122075351 122477052 23332 CLASP1
2 122443120 122545428 7247 TSN
2 122464520 122564503 84365 NIFK
2 124712863 125692954 129684 CNTNAP5
2 127343510 127474251 2995 GYPC
2 127785598 127934903 274 BIN1
2 127921411 128033343 339761 CYP27C1
2 127994865 128121752 2071 ERCC3
2 128036244 128170805 10746 MAP3K2
2 128105995 128206822 5624 PROC
2 128218382 128354087 55677 IWS1
2 128223377 128415303 4648 MYO7B
2 128333438 128430213 2840 GPR17
2 128375995 128509360 55679 LIMS2
2 128388596 128481407 84826 SFT2D3
2 128441807 128638761 55339 WDR33
2 128583839 128685729 5433 POLR2D
2 128599206 128713514 83607 AMMECR1L
2 128678790 128854869 79595 SAP130
2 128778753 128973249 56886 UGGT1
2 129003053 129146171 9394 HS6ST1
2 130667234 130760311 84084 RAB6C
2 130811107 130956795 728378 POTEF
2 130869500 130968300 80097 MZT2B
2 130876855 130972707 91409 CCDC74B
2 130888964 131009330 55627 SMPD4
2 130929317 131026034 112714 TUBA3E
2 131030488 131124197 92856 IMP4
2 131043579 131152982 26469 PTPN18
2 131075505 131169956 84317 CCDC115
2 131200388 131336808 653269 POTEI
2 131299105 131435610 653781 POTEJ
2 131329737 131427148 55997 CFC1
2 131330352 131427251 653275 CFC1B
2 131416642 131507909 344561 GPR148
2 131443076 131545707 205147 AMER3
2 131604223 131824826 50649 ARHGEF4
2 131785448 131921004 130074 FAM168B
2 131792419 131927425 55041 PLEKHB2
2 131905923 132042416 445582 POTEE
2 132098064 132191731 150786 WTH3DI
2 132163579 132260507 113457 TUBA3D
2 132215406 132311239 90557 CCDC74A
2 132221532 132320064 653784 MZT2A
2 132410063 132544977 29798 C2ORF27A
2 132532533 132629234 408029 C2ORF27B
2 132994716 133096320 646915 ZNF806
2 133104146 133424169 2863 GPR39
2 133382336 133499070 116372 LYPD1
2 133409371 134396031 344148 NCKAP5
2 134941829 135232192 4249 MGAT5
2 135193329 135546571 81615 TMEM163
2 135526185 135679602 130013 ACMSD
2 135606391 135736915 905 CCNT2
2 135702060 135852248 80122 MAP3K19
2 135739834 135948279 22930 RAB3GAP1
2 135934538 136358806 84083 ZRANB3
2 136219024 136502840 23518 R3HDM1
2 136429188 136562633 23190 UBXN4
2 136525414 136664750 3938 LCT
2 136577195 136704047 4175 MCM6
2 136643450 136813254 1615 DARS
2 136851918 136945725 7852 CXCR4
2 137453131 138455287 80731 THSD7B
2 138651807 138793934 3176 HNMT
2 139189349 139350805 339745 SPOPL
2 139406726 139607811 11249 NXPH2
2 140968995 142959270 53353 LRP1B
2 143565194 143819885 8942 KYNU
2 143816898 144545921 55843 ARHGAP15
2 144683580 145160101 79712 GTDC1
2 145121941 145347958 9839 ZEB2
2 148532085 148708396 92 ACVR2A
2 148667965 148849173 5000 ORC4
2 148708579 149291044 55777 MBD5
2 149332559 149565136 26122 EPC2
2 149562791 149903273 3800 KIF5C
2 149824980 150091772 130576 LYPD6B
2 150116498 150350659 130574 LYPD6
2 150406146 150514330 27249 MMADHC
2 151304706 151414209 390 RND3
2 152084727 152188389 375287 RBM43
2 152106981 152216430 9111 NMI
2 152144105 152256562 7130 TNFAIP6
2 152196396 152353860 55183 RIF1
2 152321852 152661001 4703 NEB
2 152637479 152755009 26225 ARL5A
2 152669285 153025593 785 CACNB4
2 152953314 153102506 10254 STAM2
2 153121750 153526348 114793 FMNL2
2 153488106 153643975 55660 PRPF40A
2 153504406 153637767 151188 ARL6IP6
2 154313851 154405322 56475 RPRM
2 154658410 155330489 114805 GALNT13
2 155485092 155734864 3760 KCNJ3
2 157160943 157259287 4929 NR4A2
2 157221964 157462915 2820 GPD2
2 158044339 158187913 11227 GALNT5
2 158155124 158254225 57471 ERMN
2 158251130 158370604 9595 CYTIP
2 158363278 158555399 130399 ACVR1C
2 158572957 158802374 90 ACVR1
2 158781690 159012666 151531 UPP2
2 159007868 159383265 130940 CCDC148
2 159243391 159557940 8502 PKP4
2 159581828 159692496 92196 DAPL1
2 159755145 160109170 85461 TANC1
2 160072303 160213310 151525 WDSUB1
2 160155489 160543112 29994 BAZ2B
2 160498967 160645094 64844 MARCH7
2 160605138 160724766 9936 CD302
2 160605138 160831267 100526664 LY75-CD302
2 160639867 160831267 4065 LY75
2 160777259 160989126 22925 PLA2R1
2 160936176 161126824 3694 ITGB6
2 161108661 161420318 5937 RBMS1
2 161923465 162112683 10010 TANK
2 162094785 162288228 10213 PSMD14
2 162202619 162301573 10716 TBR1
2 162410844 162861786 57282 SLC4A10
2 162828754 163001052 1803 DPP4
2 162979378 163078914 2641 GCG
2 163007193 163170045 2191 FAP
2 163103588 163245218 64135 IFIH1
2 163130582 163239148 25801 GCA
2 163207916 163765257 90134 KCNH7
2 164444117 164662513 55137 FIGN
2 165328915 165548360 2888 GRB14
2 165516694 165768678 22837 COBLL1
2 165734708 165882035 151258 SLC38A11
2 165924029 166130577 6328 SCN3A
2 166025911 166268820 6326 SCN2A
2 166256156 166565917 80034 CSRNP3
2 166584312 166720803 2591 GALNT3
2 166709871 166880348 79809 TTC21B
2 166825669 167075642 6323 SCN1A
2 167031696 167302497 6335 SCN9A
2 167240082 167413481 6332 SCN7A
2 167674996 168136261 129446 XIRP2
2 168605181 168747366 8708 B3GALT1
2 168790529 169174105 27347 STK39
2 169242758 169651644 253782 CERS6
2 169573048 169741849 115677 NOSTRIN
2 169687749 169786510 57818 G6PC2
2 169707400 169816944 57405 SPC25
2 169759448 169957833 8647 ABCB11
2 169853544 169972677 10170 DHRS9
2 169963618 170289122 4036 LRP2
2 170266005 170383165 129880 BBS5
2 170296211 170402772 10324 KLHL41
2 170366261 170500431 79675 FASTKD1
2 170370849 170514254 9360 PPIG
2 170480963 170578218 493911 PHOSPHO2
2 170480963 170628396 100526832 PHOSPHO2-KLHL23
2 170481934 170620931 129881 CCDC173
2 170520355 170628396 151230 KLHL23
2 170585321 170688571 6741 SSB
2 170614017 170960639 130507 UBR3
2 170648266 170751441 29081 METTL5
2 170964654 171531674 140469 MYO3B
2 171501856 171594498 389058 SP5
2 171557191 171675481 285141 ERICH2
2 171603199 171737659 2571 GAD1
2 171714947 171843643 26003 GORASP2
2 171827332 172157824 9874 TLK1
2 172153912 172361312 79828 METTL8
2 172220760 172361562 80067 DCAF17
2 172308756 172434643 79901 CYBRD1
2 172473918 172626668 1781 DYNC1I2
2 172619914 172820816 8604 SLC25A12
2 172708934 172868600 8520 HAT1
2 172794803 172965587 254042 METAP1D
2 172880207 172974401 1745 DLX1
2 172944165 173037478 1746 DLX2
2 173222081 173391183 3655 ITGA6
2 173350696 173483862 5163 PDK1
2 173530524 173937620 11069 RAPGEF4
2 173870564 174152737 51776 ZAK
2 174149560 174253718 83879 CDCA7
2 174751186 174900430 6670 SP3
2 174917174 175183365 29789 OLA1
2 175129820 175222268 100131390 SP9
2 175190456 175314303 79634 SCRN3
2 175192877 175330443 9541 CIR1
2 175276299 175421816 151556 GPR155
2 175404301 175617627 7456 WIPF1
2 175592322 175699200 1134 CHRNA1
2 175644041 175940107 1123 CHN1
2 175916977 176102934 1386 ATF2
2 176020985 176116490 518 ATP5G3
2 176768619 176937073 80856 KIAA1715
2 176887531 176980666 3239 HOXD13
2 176894529 176985488 3238 HOXD12
2 176902083 176994316 3237 HOXD11
2 176911491 177004670 3236 HOXD10
2 176917412 177009645 3235 HOXD9
2 176924421 177017423 3234 HOXD8
2 176924834 177018690 344191 EVX2
2 176946112 177037949 3233 HOXD4
2 176958804 177057826 3232 HOXD3
2 176983306 177075635 3231 HOXD1
2 177064122 177222753 10651 MTX2
2 178007421 178108685 220988 HNRNPA3
2 178075030 178199859 4780 NFE2L2
2 178187470 178428564 8540 AGPS
2 178394880 178487524 150737 TTC30B
2 178459025 178553694 92104 TTC30A
2 178467976 179043066 50940 PDE11A
2 178907150 179014382 129831 RBM45
2 178989207 179284160 114880 OSBPL6
2 179246162 179346110 494513 DFNB59
2 179275198 179389782 65977 PLEKHA3
2 179276140 179385967 8575 PRKRA
2 179308390 179413355 51661 FKBP7
2 179370716 179742150 7273 TTN
2 179674483 179984786 285025 CCDC141
2 179946418 180199350 91404 SESTD1
2 180286710 180796232 151126 ZNF385B
2 180789603 180941780 57703 CWC22
2 181775111 181948154 10477 UBE2E3
2 182251618 182423655 3676 ITGA4
2 182381400 182591834 375298 CERKL
2 182520832 182615392 4760 NEUROD1
2 182686442 182815464 6744 SSFA2
2 182780550 183016109 151242 PPP1R1C
2 182984761 183457572 5136 PDE1A
2 183510767 183664750 54431 DNAJC10
2 183678004 183801498 2487 FRZB
2 183769578 183973586 10787 NCKAP1
2 183873286 183984722 142679 DUSP19
2 183912217 184046412 129401 NUP35
2 185393092 185824214 91752 ZNF804A
2 186533354 186718016 401024 FSIP2
2 187280884 187394087 55854 ZC3H15
2 187384789 187565629 3685 ITGAV
2 187488788 187648512 165215 FAM171B
2 187672206 187783897 151112 ZSWIM2
2 188186689 188383021 10203 CALCRL
2 188308957 188489219 7035 TFPI
2 189086395 189480652 51454 GULP1
2 189578464 189724831 116093 DIRC1
2 189769098 189897472 1281 COL3A1
2 189876640 190114605 1290 COL5A2
2 190236158 190360288 84128 WDR75
2 190405315 190515537 30061 SLC40A1
2 190456124 190555557 54529 ASNSD1
2 190470710 190631376 150709 ANKAR
2 190578810 190762355 5378 PMS1
2 190591385 190697924 64172 OSGEPL1
2 190614992 190719097 94101 ORMDL1
2 190900425 190997455 2660 MSTN
2 190932485 191088210 84281 C2ORF88
2 191049359 191254771 26275 HIBCH
2 191138195 191256391 3628 INPP1
2 191203080 191387041 54842 MFSD6
2 191351618 191469468 100131211 NEMP2
2 191443847 191577492 4664 NAB1
2 191675546 191850270 2744 GLS
2 191813761 191948976 6772 STAT1
2 191874301 192086322 6775 STAT4
2 192040106 192310115 4430 MYO1B
2 192472797 192573248 64859 NABP1
2 192679031 192782006 8436 SDPR
2 192793771 193129659 23671 TMEFF2
2 196451531 196622426 57181 SLC39A10
2 196582426 197003536 56171 DNAH7
2 196978306 197106336 9262 STK17B
2 197043974 197527335 57520 HECW2
2 197434355 197617530 284992 CCDC150
2 197607755 197734492 9330 GTF3C3
2 197649138 197745000 401027 C2ORF66
2 197677727 197861454 80055 PGAP1
2 197831385 198245521 91526 ANKRD44
2 198236697 198369817 23451 SF3B1
2 198248230 198359851 80219 COQ10B
2 198294720 198388187 3336 HSPE1
2 198294720 198438423 100529241 HSPE1-MOB4
2 198310294 198438423 25843 MOB4
2 198331307 198434998 3329 HSPD1
2 198415526 198610584 130132 RFTN2
2 198500027 198593114 92935 MARS2
2 198571602 198721036 66037 BOLL
2 198599425 199034608 5334 PLCL1
2 200114222 200405989 23314 SATB2
2 200705978 200812996 205327 C2ORF69
2 200750039 200848847 79568 C2ORF47
2 200773633 200890459 129450 TYW5
2 201100603 201366986 26010 SPATS2L
2 201320864 201468818 151246 SGOL2
2 201333683 201444792 130535 KCTD18
2 201380730 201556217 316 AOX1
2 201606268 201708569 9689 BZW1
2 201684049 201788655 60491 NIF3L1
2 201697731 201799467 1195 CLK1
2 201715678 201823849 53938 PPIL3
2 201754893 201898424 4999 ORC2
2 201818440 202006392 285172 FAM126B
2 201866461 201970473 4709 NDUFB3
2 201910826 202057411 8837 CFLAR
2 201977603 202114129 843 CASP10
2 202028165 202172434 841 CASP8
2 202132993 202292121 130540 ALS2CR12
2 202221929 202386319 66008 TRAK2
2 202246391 202365574 55437 STRADB
2 202332143 202553905 151254 ALS2CR11
2 202464906 202578252 65062 TMEM237
2 202489596 202633417 58538 MPP4
2 202544985 202715895 57679 ALS2
2 202601151 202780273 65061 CDK15
2 202829309 202923160 8324 FZD7
2 202867977 203081886 100652824 KIAA2012
2 203050902 203173322 7341 SUMO1
2 203060514 203188384 51602 NOP58
2 203171049 203452474 659 BMPR2
2 203429900 203654480 150864 FAM117B
2 203617872 203806708 130026 ICA1L
2 203706940 203871208 79800 CARF
2 203725322 203846949 55759 WDR12
2 203809601 204102717 65065 NBEAL1
2 204033163 204190563 57404 CYP20A1
2 204122961 204316896 10152 ABI2
2 204278404 204470058 65059 RAPH1
2 204501197 204623636 940 CD28
2 204662510 204758683 1493 CTLA4
2 204731470 204846298 29851 ICOS
2 205340515 206504886 117583 PARD3B
2 206477223 206682857 8828 NRP2
2 206838444 207020906 54891 INO80D
2 206954317 207047653 1933 EEF1B2
2 206967802 207094243 4719 NDUFS1
2 207020041 207152771 2825 GPR1
2 207069364 207199150 57683 ZDBF2
2 207238367 207505854 8745 ADAM23
2 207437141 207534173 200726 LOC200726
2 207496344 207653120 391475 DYTN
2 207560111 207680911 22868 FASTKD2
2 207582488 207700273 130752 MDH1B
2 207734277 207854198 130749 CPO
2 207918861 208101970 8609 KLF7
2 208324615 208490284 1385 CREB1
2 208425354 208560055 151194 METTL21A
2 208506263 208640896 151195 CCNYL1
2 208607309 208704143 7855 FZD5
2 208666011 208960284 389072 PLEKHM3
2 208966330 209059313 1421 CRYGD
2 208972860 209064554 1420 CRYGC
2 208987296 209080877 1419 CRYGB
2 209005463 209098297 1418 CRYGA
2 209010070 209124773 389073 C2ORF80
2 209060990 209243475 200576 PIKFYVE
2 209080950 209189867 3417 IDH1
2 209154568 209379231 5746 PTH2R
2 210218770 210618834 4133 MAP2
2 210566716 210884024 285175 UNC80
2 210797288 210906984 6120 RPE
2 210866144 211106094 151050 KANSL1L
2 211032715 211160215 33 ACADL
2 211134867 211249895 4632 MYL1
2 211272405 211563832 1373 CPS1
2 211275972 211411499 10314 LANCL1
2 212220441 213473352 2066 ERBB4
2 213844410 214086333 22807 IKZF2
2 214079102 215295225 79582 SPAG16
2 215206460 215460653 402117 VWC2L
2 215570369 215744435 580 BARD1
2 215776265 216073151 26154 ABCA12
2 216106678 216234496 471 ATIC
2 216205162 216370793 2335 FN1
2 216787313 216948346 55686 MREG
2 216876588 216987506 92691 TMEM169
2 216883110 217016539 55825 PECR
2 216904019 217091016 7520 XRCC5
2 217102584 217306750 57574 MARCH4
2 217207136 217367774 50485 SMARCAL1
2 217293519 217386188 6168 RPL37A
2 217427550 217549158 3485 IGFBP2
2 217516827 217630272 3488 IGFBP5
2 217704181 217794782 7141 TNP1
2 218644511 218878796 7145 TNS1
2 218863737 218975304 285180 RUFY4
2 218920012 219021976 3579 CXCR2
2 219007567 219101716 3577 CXCR1
2 219011816 219139071 10109 ARPC2
2 219055737 219148582 151306 GPBAR1
2 219065114 219231516 25953 PNKD
2 219108851 219204932 14 AAMP
2 219118916 219227280 64114 TMBIM1
2 219151578 219252817 375307 CATIP
2 219176751 219281617 6556 SLC11A1
2 219193060 219290664 58190 CTDSP1
2 219213837 219334248 7429 VIL1
2 219294973 219503084 57695 USP37
2 219363302 219481158 9125 RQCD1
2 219402487 219521909 84812 PLCD4
2 219454378 219548166 617 BCS1L
2 219466748 219587440 27148 STK36
2 219482639 219594263 7701 ZNF142
2 219505567 219640138 9654 TTLL4
2 219508586 219606781 64320 RNF25
2 219576471 219700016 1593 CYP27A1
2 219654545 219758954 7475 WNT6
2 219667105 219766512 53632 PRKAG3
2 219675254 219778651 80326 WNT10A
2 219754349 219846877 8941 CDK5R2
2 219825808 219920379 54738 FEV
2 219834911 219928127 1412 CRYBA2
2 219899141 219995238 3549 IHH
2 219920045 220095587 79840 NHEJ1
2 219972938 220070197 79137 FAM134A
2 220001505 220094373 130617 ZFAND2B
2 220006180 220104817 151295 SLC23A3
2 220016618 220111702 27013 CNPPD1
2 220024478 220121391 55139 ANKZF1
2 220040191 220135059 8576 STK16
2 220054487 220153712 10058 ABCB6
2 220064101 220164410 79065 ATG9A
2 220074039 220171622 3300 DNAJB2
2 220081319 220180151 79411 GLB1L
2 220094432 220189330 7277 TUBA4A
2 220134344 220244295 5798 PTPRN
2 220172130 220267899 389075 RESP18
2 220213098 220311461 1674 DES
2 220218179 220322662 23549 DNPEP
2 220229699 220378354 10290 SPEG
2 220293586 220391718 29926 GMPPA
2 220308891 220423494 55515 ASIC4
2 220338384 220435317 130612 TMEM198
2 220366953 220460435 3623 INHA
2 220383668 220478487 79586 CHPF
2 220392572 220501173 114790 STK11IP
2 220395449 220506268 23363 OBSL1
2 220422291 220526702 6508 SLC4A3
2 222262746 222508922 2043 EPHA4
2 223044605 223233715 5077 PAX3
2 223092865 223189936 151278 CCDC140
2 223219321 223443617 130367 SGPP2
2 223416161 223591074 10056 FARSB
2 223466456 223594649 116255 MOGAT1
2 223655731 223828119 2181 ACSL3
2 223846647 223940357 23704 KCNE4
2 224441657 224537217 7857 SCG2
2 224600046 224772319 130340 AP1S3
2 224720059 224880104 57590 WDFY1
2 224752120 224852431 65080 MRPL44
2 224819764 224974036 5270 SERPINE2
2 225223414 225336711 79843 FAM124B
2 225314866 225520114 8452 CUL3
2 225609806 225977330 55619 DOCK10
2 226195601 226538734 57624 NYAP2
2 227576032 227733506 3667 IRS1
2 227630670 227883923 84236 RHBDD1
2 227847426 228099275 1286 COL4A4
2 227959280 228199508 1285 COL4A3
2 228119866 228242552 56947 MFF
2 228206873 228314022 79853 TM4SF20
2 228266887 228445938 3267 AGFG1
2 228454805 228568036 56918 C2ORF83
2 228529925 228652745 80704 SLC19A3
2 228608557 228702280 6364 CCL20
2 228666326 228809026 164781 DAW1
2 228824669 229116361 80309 SPHKAP
2 229868688 230206057 55022 PID1
2 230202344 230649286 92737 DNER
2 230608552 230856725 9320 TRIP12
2 230717206 230897825 130888 FBXO36
2 230879689 231003715 151473 SLC16A14
2 231013644 231160444 3431 SP110
2 231020444 231197930 11262 SP140
2 231121893 231288445 93349 SP140L
2 231210870 231430317 6672 SP100
2 231507556 231705790 51719 CAB39
2 231659312 231763969 81618 ITM2C
2 231752042 231859941 9290 GPR55
2 231790838 231891999 130560 SPATA3
2 231832280 231934427 257407 C2ORF72
2 231851577 232057540 5707 PSMD1
2 231952949 232059824 3357 HTR2B
2 231993259 232260590 80210 ARMC9
2 232190334 232285875 93010 B3GNT7
2 232299458 232399205 4691 NCL
2 232367870 232465182 10316 NMUR1
2 232387574 232478994 165100 C2ORF57
2 232503234 232598250 5757 PTMA
2 232576380 232693963 64708 COPS7B
2 232577134 232716037 5147 PDE6D
2 232756292 233228678 129563 DIS3L2
2 232766803 232861113 4880 NPPC
2 233173243 233267599 250 ALPP
2 233201551 233295424 251 ALPPL2
2 233250821 233345455 248 ALPI
2 233315172 233410425 646960 PRSS56
2 233320869 233421375 1144 CHRND
2 233324536 233422569 9427 ECEL1
2 233334436 233431038 1146 CHRNG
2 233345296 233468355 9470 EIF4E2
2 233392679 233485300 200765 TIGD1
2 233400766 233567491 80303 EFHD1
2 233492014 233745289 26058 GIGYF2
2 233610511 233711275 3769 KCNJ13
2 233664993 233761107 389084 C2ORF82
2 233723395 233947951 25791 NGEF
2 233827381 233919767 4759 NEU2
2 233854676 234136549 3635 INPP5D
2 234090216 234224320 55054 ATG16L1
2 234146308 234275701 6295 SAG
2 234193152 234400743 8527 DGKD
2 234364164 234544236 55230 USP40
2 234456290 234701945 54576 UGT1A8
2 234475122 234701951 54575 UGT1A10
2 234510543 234701951 54600 UGT1A9
2 234520583 234701945 54577 UGT1A7
2 234530320 234701951 54578 UGT1A6
2 234551637 234701945 54579 UGT1A5
2 234557437 234701945 54657 UGT1A4
2 234567772 234701945 54659 UGT1A3
2 234598918 234701945 54658 UGT1A1
2 234614324 234762069 339766 MROH2A
2 234631395 234722661 414061 DNAJB3
2 234725346 234833212 55355 HJURP
2 234756042 234948166 79054 TRPM8
2 234889345 235005776 6694 SPP2
2 235381685 235475697 10123 ARL4C
2 235790627 235984358 23677 SH3BP4
2 236332732 237060444 116987 AGAP1
2 237053878 237146652 2637 GBX2
2 237083514 237242988 401036 ASB18
2 237212789 237486178 79781 IQCA1
2 237408379 237510994 57007 ACKR3
2 237924083 238027489 10920 COPS8
2 238212654 238392850 1293 COL6A3
2 238325052 238483961 79083 MLPH
2 238405216 238495818 51052 PRLH
2 238462964 238569769 64284 RAB17
2 238466223 238710290 9208 LRRFIP1
2 238637387 238771451 375316 RBM44
2 238698186 238840759 10267 RAMP1
2 238805586 238971423 140739 UBE2F
2 238899564 239028054 51540 SCLY
2 238938950 239061928 339768 ESPNL
2 238977362 239081547 377007 KLHL30
2 238997648 239097532 151176 FAM132B
2 239059042 239182324 80895 ILKAP
2 239126907 239218765 55502 HES6
2 239132678 239267207 8864 PER2
2 239159184 239329541 26146 TRAF3IP1
2 239265625 239380891 51665 ASB1
2 239686672 239852244 117581 TWIST2
2 239949863 240392643 9759 HDAC4
2 240876788 241034819 4705 NDUFA10
2 240948907 241039846 389090 OR6B2
2 240961229 241052399 643905 PRR21
2 240964493 241055489 150681 OR6B3
2 241045979 241145764 150678 MYEOV2
2 241058445 241150073 150677 OTOS
2 241305114 241427495 2817 GPC1
2 241398838 241570527 51281 ANKMY1
2 241429470 241523431 285193 DUSP28
2 241438003 241538149 57140 RNPEPL1
2 241456132 241558526 11132 CAPN10
2 241474824 241590676 2859 GPR35
2 241561261 241657900 375318 AQP12A
2 241595834 241692317 653437 AQP12B
2 241633180 241829725 547 KIF1A
2 241738161 241838536 189 AGXT
2 241805464 241905573 79919 C2ORF54
2 241868254 242053643 25992 SNED1
2 242014980 242111747 130916 MTERF4
2 242018987 242143065 5510 PPP1R7
2 242025513 242159394 23178 PASK
2 242057923 242184791 50636 ANO7
2 242146681 242325115 3069 HDLBP
2 242184601 242313441 4735 SEPT2
2 242225663 242454257 9855 FARP2
2 242414121 242518987 10494 STK25
2 242428145 242533553 666 BOK
2 242503819 242646725 51078 THAP4
2 242507026 242633271 23192 ATG4B
2 242571455 242688896 84289 ING5
2 242595156 242696383 1841 DTYMK
2 242603993 242728231 728294 D2HGDH
2 242646239 242763702 64090 GAL3ST2
2 242680159 242778739 129807 NEU4
2 242741885 242835482 285093 RTP5
2 242772032 242871058 5133 PDCD1
3 168278 471097 10752 CHL1
3 1064341 1465292 27255 CNTN6
3 2070549 3119645 152330 CNTN4
3 3088007 3222058 3568 IL5RA
3 3098599 3210706 51095 TRNT1
3 3171316 3291401 51185 CRBN
3 3771120 3909387 57633 LRRN1
3 4274987 4378949 6419 SETMAR
3 4382828 4578966 285362 SUMF1
3 4465031 4909524 3708 ITPR1
3 4951096 5046865 8553 BHLHE40
3 5093929 5242601 55207 ARL8B
3 5159358 5281650 9695 EDEM1
3 6832801 7803218 2917 GRM7
3 8473492 8629811 29995 LMCD1
3 8641085 8763764 51066 SSUH2
3 8705485 8808451 859 CAV3
3 8772094 8881300 5021 OXTR
3 8898879 9075159 56852 RAD18
3 9002275 9361369 9901 SRGAP3
3 9334716 9448475 25917 THUMPD3
3 9369383 9539838 55209 SETD5
3 9520044 9665486 375323 LHFPL4
3 9621116 9764078 64419 MTMR14
3 9675490 9791592 151835 CPNE9
3 9703433 9809699 7862 BRPF1
3 9721627 9828353 4968 OGG1
3 9764178 9868789 10093 ARPC4
3 9764231 9898040 100526693 ARPC4-TTLL3
3 9779028 9881668 8536 CAMK1
3 9781643 9898040 26140 TTLL3
3 9801647 9904695 10474 TADA3
3 9859532 9955702 285367 RPUSD3
3 9862270 9956031 84522 JAGN1
3 9874295 9978084 132014 IL17RE
3 9888393 9991938 63924 CIDEC
3 9888757 9995305 84818 IL17RC
3 9905523 10007097 78987 CRELD1
3 9967225 10064078 285368 PRRT3
3 9985635 10098522 55831 EMC3
3 9998112 10163614 2177 FANCD2
3 10028101 10122779 401052 LOC401052
3 10087332 10188874 55845 BRK1
3 10103003 10219915 115795 FANCD2OS
3 10113318 10215354 7428 VHL
3 10136562 10305427 3656 IRAK2
3 10220176 10342906 9797 TATDN2
3 10307433 10404631 51738 GHRL
3 10322612 10432872 6396 SEC13
3 10345706 10617268 491 ATP2B2
3 10787916 11000146 6538 SLC6A11
3 10964419 11100935 6529 SLC6A1
3 11108778 11324939 3269 HRH1
3 11244009 11619139 10533 ATG7
3 11577540 11832242 9686 VGLL4
3 11811915 11958393 132001 TAMM41
3 11975833 12253532 6854 SYN2
3 12174567 12270851 7079 TIMP4
3 12259348 12495855 5468 PPARG
3 12455930 12594820 80746 TSEN2
3 12528512 12645210 23609 MKRN2
3 12561279 12656963 100129480 MKRN2OS
3 12605099 12775700 5894 RAF1
3 12755028 12880956 55287 TMEM40
3 12768170 12896313 23066 CAND2
3 12856443 12953081 6161 RPL32
3 12918541 13184617 9922 IQSEC1
3 13337729 13531819 23225 NUP210
3 13451714 13567924 79885 HDAC11
3 13520624 13699922 2199 FBLN2
3 13840081 13991618 7476 WNT7A
3 14096439 14205180 79188 TMEM43
3 14133576 14236371 131474 CHCHD4
3 14150227 14259869 27258 LSM3
3 14166647 14290172 7508 XPC
3 14374075 14550857 6533 SLC6A6
3 14510618 14651850 80852 GRIP2
3 14623252 14734166 51244 CCDC174
3 14646605 14834543 84077 C3ORF20
3 14790468 14996072 152273 FGD5
3 14919090 15110786 7182 NR2C2
3 15070018 15176816 64432 MRPS25
3 15091575 15210664 64145 RBSN
3 15177732 15314423 23473 CAPN7
3 15275862 15452901 9467 SH3BP5
3 15399063 15504120 85403 EAF1
3 15431266 15539054 131965 METTL6
3 15471639 15633258 8292 COLQ
3 15572858 15707328 686 BTD
3 15582210 15713359 26061 HACL1
3 15688743 15971053 23243 ANKRD28
3 16146183 16291253 117248 GALNT15
3 16236666 16367594 92106 OXNAD1
3 16278567 16376496 285381 DPH3
3 16337351 16625222 23180 RFTN1
3 16608300 16717006 1618 DAZL
3 16856451 17152098 23228 PLCL2
3 17178653 17852399 9779 TBC1D5
3 17934063 18330410 339862 LOC339862
3 18369132 18550265 6304 SATB1
3 19120016 19597135 131096 KCNH8
3 19900965 20045706 151651 EFHB
3 19918571 20046667 5868 RAB5A
3 20006835 20123765 151649 PP2D1
3 20011523 20215896 8850 KAT2B
3 20182084 20297725 151648 SGOL1
3 21442489 21862816 79750 ZNF385D
3 23174783 23652296 7325 UBE2E2
3 23777383 23953131 7324 UBE2E1
3 23888294 23985187 6138 RPL15
3 23913571 24028537 28512 NKIRAS1
3 23916750 24042109 9975 NR1D2
3 24138644 24606313 7068 THRB
3 25145822 25659422 5915 RARB
3 25619395 25775863 7155 TOP2B
3 25740434 25901530 55768 NGLY1
3 25761562 25856025 54995 OXSM
3 26594299 26772265 116135 LRRC3B
3 27132393 27480951 152110 NEK10
3 27394211 27595911 9497 SLC4A7
3 27737439 27834206 8320 EOMES
3 28213123 28381263 152100 CMC1
3 28320639 28586632 152098 ZCWPW2
3 28343843 28460618 64343 AZI2
3 29252802 30071886 27303 RBMS3
3 30577993 30755633 7048 TGFBR2
3 30747691 31006153 339896 GADL1
3 31503992 31699114 201595 STT3B
3 31682316 32093342 114884 OSBPL10
3 31953265 32053228 344787 ZNF860
3 32078002 32230207 23171 GPD1L
3 32210170 32431813 152189 CMTM8
3 32363162 32516333 112616 CMTM7
3 32502803 32614403 54918 CMTM6
3 32547462 32682366 51143 DYNC1LI1
3 32656636 32835367 25904 CNOT10
3 32789509 32953771 131405 TRIM71
3 32923065 33016403 1233 CCR4
3 33018099 33208694 2720 GLB1
3 33085449 33209265 10491 CRTAP
3 33111907 33208293 643853 TMPPE
3 33171536 33330707 26032 SUSD5
3 33248933 33448757 25827 FBXL2
3 33409828 33551897 7342 UBP1
3 33517738 33829705 23122 CLASP2
3 33770062 33931199 10015 PDCD6IP
3 35610665 35855988 10777 ARPP21
3 36351978 36609498 6769 STAC
3 36733912 36851352 85443 DCLK3
3 36848307 37056548 9881 TRANK1
3 36964840 37112337 4292 MLH1
3 37007356 37104795 9852 EPM2AIP1
3 37074116 37287851 9209 LRRFIP2
3 37214681 37428370 2803 GOLGA4
3 37357759 37496988 339883 C3ORF35
3 37423812 37881281 3680 ITGA9
3 37833668 38045960 10217 CTDSPL
3 37965077 38068676 50853 VILL
3 38010695 38184228 9940 DLEC1
3 38028986 38141154 5333 PLCD1
3 38109968 38204512 4615 MYD88
3 38137025 38316979 9943 OXSR1
3 38144200 38248733 30 ACAA1
3 38237297 38339806 9390 SLC22A13
3 38277444 38379859 9389 SLC22A14
3 38318250 38476467 9942 XYLB
3 38425789 38554633 93 ACVR2B
3 38467762 38587796 9941 EXOG
3 38569552 38761164 6331 SCN5A
3 38718836 38905501 6336 SCN10A
3 38867259 39065142 11280 SCN11A
3 39023476 39158161 57599 WDR48
3 39079151 39200394 199223 TTC21A
3 39118089 39219854 64689 GORASP1
3 39163341 39265102 64651 CSRNP1
3 39204705 39304087 165904 XIRP1
3 39284984 39393226 1524 CX3CR1
3 39301196 39395171 1237 CCR8
3 39354814 39458819 54977 SLC25A38
3 39378179 39474032 3921 RPSA
3 39439063 39577494 4336 MOBP
3 39780404 40321811 25924 MYRIP
3 40281172 40373915 10289 EIF1B
3 40358646 40490117 956 ENTPD3
3 40428782 40523863 9045 RPL14
3 40448603 40551728 285267 ZNF619
3 40477529 40579712 253639 ZNF620
3 40496368 40601285 285268 ZNF621
3 41170941 41301939 1499 CTNNB1
3 41268089 42073660 54986 ULK4
3 42062745 42287382 22906 TRAK1
3 42279317 42377662 885 CCK
3 42418569 42522094 131375 LYZL4
3 42460790 42599065 7433 VIPR1
3 42562297 42656490 51188 SS18L2
3 42569458 42712572 9117 SEC22C
3 42572146 42710233 4820 NKTR
3 42625175 42729072 92999 ZBTB47
3 42657010 42753938 131377 KLHL40
3 42714154 42814319 57467 HHATL
3 42729873 42884745 152206 CCDC13
3 42780963 42928775 1238 ACKR2
3 42804399 42916027 25994 HIGD1A
3 42877401 42980825 389114 ZNF662
3 42893683 42987633 1582 CYP8B1
3 42907833 43004283 100506243 KRBOX1
3 42950758 43119207 729085 FAM198A
3 43100720 43217575 84892 POMGNT2
3 43258003 43412634 54861 SNRK
3 43387817 43733560 55129 ANO10
3 43662374 43784217 51099 ABHD5
3 44213377 44393590 375337 TOPAZ1
3 44309610 44470940 285343 TCAIM
3 44461261 44589162 353274 ZNF445
3 44520461 44622132 285346 ZNF852
3 44526666 44644956 55888 ZKSCAN7
3 44556455 44657557 285349 ZNF660
3 44596510 44709963 10168 ZNF197
3 44620232 44722283 7584 ZNF35
3 44684134 44785323 91392 ZNF502
3 44701097 44798575 115560 ZNF501
3 44733208 44914748 56992 KIF15
3 44770235 44873173 57456 KIAA1143
3 44833400 44927159 131616 TMEM42
3 44846097 44976088 7047 TGM4
3 44936752 45087674 51304 ZDHHC3
3 44947740 45072962 23016 EXOSC7
3 44997758 45097565 7123 CLEC3B
3 45103765 45257914 64866 CDCP1
3 45245955 45337814 25907 TMEM158
3 45360074 45610328 23395 LARS2
3 45566322 45742755 8994 LIMD1
3 45660753 45806900 22908 SACM1L
3 45776940 45908035 54716 SLC6A20
3 45844809 46027216 54585 LZTFL1
3 45857995 45964667 10803 CCR9
3 45914972 46009845 10663 CXCR6
3 45939390 46107316 79443 FYCO1
3 46042290 46138979 2829 XCR1
3 46213871 46328197 1232 CCR3
3 46223199 46319832 1230 CCR1
3 46325234 46422413 729230 CCR2
3 46341632 46437697 1234 CCR5
3 46378720 46471014 9034 CCRL2
3 46457495 46576632 4057 LTF
3 46469484 46562439 83597 RTP3
3 46536877 46678040 79442 LRRC2
3 46546044 46643952 6997 TDGF1
3 46672822 46772413 259236 TMIE
3 46690484 46805194 259173 ALS2CL
3 46733605 46829373 29122 PRSS50
3 46741072 46847921 100287362 PRSS46
3 46763580 46856245 377047 PRSS45
3 46849235 46965289 5745 PTH1R
3 46851893 46945585 339906 PRSS42
3 46879356 46974973 4634 MYL3
3 46943219 47093500 151903 CCDC12
3 46951172 47071194 23218 NBEAL2
3 47037897 47275467 29072 SETD2
3 47249515 47394337 64147 KIF9
3 47254329 47408306 23276 KLHL18
3 47352471 47474931 25930 PTPN23
3 47435183 47587445 22937 SCAP
3 47517129 47625199 54859 ELP6
3 47583727 47691730 10675 CSPG5
3 47607377 47893405 6599 SMARCC1
3 47774398 47911686 22907 DHX30
3 47872179 48200769 4134 MAP4
3 48178667 48299801 993 CDC25A
3 48194836 48286981 820 CAMP
3 48212595 48332479 51385 ZNF589
3 48313806 48413175 10201 NME6
3 48328335 48439831 646424 SPINK8
3 48343708 48456190 285231 FBXW12
3 48411685 48505537 51372 TMA7
3 48418113 48527054 84126 ATRIP
3 48425260 48541460 5364 PLXNB1
3 48436918 48529044 11277 TREX1
3 48453579 48551529 79714 CCDC51
3 48489196 48612259 51246 SHISA5
3 48535116 48664227 5210 PFKFB4
3 48579150 48671201 90226 UCN2
3 48581505 48702593 1294 COL7A1
3 48616431 48717098 7384 UQCRC1
3 48638274 48729189 440955 TMEM89
3 48643155 48742926 65010 SLC26A6
3 48653895 48770348 1951 CELSR3
3 48691271 48793366 51517 NCKIPSD
3 48705435 48824711 51447 IP6K2
3 48768092 48955270 5576 PRKAR2A
3 48874355 49006426 788 SLC25A20
3 48886280 49042971 10425 ARIH2
3 48935220 49026818 646450 ARIH2OS
3 48957340 49064581 54681 P4HTM
3 48974636 49073386 11180 WDR6
3 48987907 49080926 25915 NDUFAF3
3 49032920 49128504 55152 DALRD3
3 49041761 49136875 3615 IMPDH2
3 49047141 49201504 54870 QRICH1
3 49113364 49212562 5859 QARS
3 49125478 49228371 10869 USP19
3 49138546 49240599 3913 LAMB2
3 49139017 49233919 200942 KLHDC8B
3 49165860 49315537 339834 CCDC36
3 49179967 49273785 64925 CCDC71
3 49195068 49299291 646498 C3ORF84
3 49286029 49384508 375341 C3ORF62
3 49294576 49447536 7375 USP4
3 49374608 49465791 2876 GPX1
3 49376568 49519530 387 RHOA
3 49379638 49473909 6988 TCTA
3 49434210 49530111 275 AMT
3 49436135 49593051 1605 DAG1
3 49439765 49536757 84276 NICN1
3 49521921 49728982 8927 BSN
3 49641434 49740934 327 APEH
3 49656949 49778962 63891 RNF123
3 49701379 49796196 4485 MST1
3 49734266 49827238 386724 AMIGO3
3 49738908 49831407 29925 GMPPB
3 49741727 49893973 9807 IP6K1
3 49770686 49862463 389119 FAM212A
3 49808166 49907268 389118 CDHR4
3 49822637 49921391 7318 UBA7
3 49846027 49963992 10293 TRAIP
3 49875421 49977369 79012 CAMKV
3 49904435 50011306 4486 MST1R
3 49907476 50134685 10180 RBM6
3 49926301 50037445 84315 MON1A
3 50056340 50176397 10181 RBM5
3 50122847 50246508 6405 SEMA3F
3 50159042 50255129 2779 GNAT1
3 50172678 50278411 10991 SLC38A3
3 50194119 50316786 2771 GNAI2
3 50234989 50334602 7869 SEMA3B
3 50246457 50345545 132228 LSMEM2
3 50305162 50400026 7866 IFRD2
3 50310258 50406899 8372 HYAL3
3 50313832 50406852 24142 NAT6
3 50317319 50419812 3373 HYAL1
3 50318125 50411496 11068 CYB561D2
3 50335220 50430281 8692 HYAL2
3 50342339 50435669 11334 TUSC2
3 50347216 50448367 11186 RASSF1
3 50358536 50453177 51364 ZMYND10
3 50364918 50458486 10641 NPRL2
3 50372179 50466939 11070 TMEM115
3 50380043 50611675 9254 CACNA2D2
3 50536908 50642421 51409 HEMK1
3 50575455 50678458 51161 C3ORF18
3 50579292 50706728 7867 MAPKAPK3
3 50623884 50719262 1154 CISH
3 50642671 51441629 1795 DOCK3
3 51352667 51446828 7873 MANF
3 51358698 51455336 29890 RBM15B
3 51413297 51604018 9730 VPRBP
3 51505595 51717612 23132 RAD54L2
3 51635190 51758339 51368 TEX264
3 51671080 51772625 2912 GRM2
3 51790898 51884874 401067 IQCF3
3 51792576 51883203 440956 IQCF6
3 51825644 51917440 389123 IQCF2
3 51887736 51979600 389124 IQCF5
3 51906320 52002883 10039 PARP3
3 51908891 52007386 132141 IQCF1
3 51919329 52011520 118442 GPR62
3 51939041 52035216 25864 ABHD14A
3 51947299 52043218 95 ACY1
3 51947441 52045957 9136 RRP9
3 51971469 52071482 57060 PCBP4
3 51982525 52078646 84836 ABHD14B
3 52007643 52099958 6159 RPL29
3 52062936 52160461 1849 DUSP7
3 52089248 52258706 25886 POC1A
3 52162098 52268343 211 ALAS1
3 52209808 52304615 132160 PPM1M
3 52235095 52330179 54106 TLR9
3 52242625 52343183 11344 TWF2
3 52251835 52349272 132158 GLYCTK
3 52268437 52382659 80335 WDR82
3 52280334 52454513 25981 DNAH1
3 52374576 52477657 51533 PHF7
3 52415019 52514121 8314 BAP1
3 52419523 52547088 11188 NISCH
3 52447267 52549043 56920 SEMA3G
3 52459355 52578511 23166 STAB1
3 52465106 52558057 7134 TNNC1
3 52500620 52594586 440957 SMIM4
3 52538384 52639093 64943 NT5DC2
3 52559367 52789866 55193 PBRM1
3 52649935 52748510 26354 GNL3
3 52669856 52762197 28972 SPCS1
3 52708499 52810099 55830 GLT8D1
3 52724795 52874965 6787 NEK4
3 52741601 52846084 3697 ITIH1
3 52758783 52863025 3699 ITIH3
3 52827005 52934717 3700 ITIH4
3 52847130 52939235 389125 MUSTN1
3 52847130 53001597 100526772 TMEM110-MUSTN1
3 52850771 53001597 375346 TMEM110
3 52917582 53150089 51460 SFMBT1
3 53102500 53234470 91869 RFT1
3 53125222 53246733 5580 PRKCD
3 53238722 53360130 7086 TKT
3 53297444 53451654 55802 DCP1A
3 53459075 53866492 776 CACNA1D
3 53810576 53919827 55540 IL17RB
3 53830323 53950420 55349 CHDH
3 53881093 53986229 93973 ACTR8
3 53899225 53995989 58515 SELK
3 54086692 55128584 55799 CACNA2D3
3 54932380 55071115 57408 LRTM1
3 55479742 55591670 7474 WNT5A
3 55522338 56572391 26059 ERC2
3 56521183 56675848 285331 CCDC66
3 56634159 56787135 23272 FAM208A
3 56741445 57183336 50650 ARHGEF3
3 57024468 57129460 353324 SPATA12
3 57104009 57269403 54756 IL17RD
3 57191764 57327498 26060 APPL1
3 57211943 57304280 8820 HESX1
3 57282378 57396710 142686 ASB14
3 57307726 57600071 201625 DNAH12
3 57471980 57567768 201626 PDE12
3 57537089 57653215 378 ARF4
3 57591180 57748816 201627 DENND6A
3 57672982 57935741 7871 SLMAP
3 57924126 58177982 2317 FLNB
3 58153258 58300461 57406 ABHD6
3 58158352 58266730 1776 DNASE1L3
3 58221971 58325920 11102 RPP14
3 58248616 58431854 54899 PXK
3 58393356 58489579 5162 PDHB
3 58407822 58508087 200845 KCTD6
3 58470862 58592929 8309 ACOX2
3 58529838 58683337 11170 FAM107A
3 58599669 58722561 131177 FAM3D
3 58707736 59105715 200844 C3ORF67
3 59715035 61307133 2272 FHIT
3 61477242 62300573 5793 PTPRG
3 62234647 62341888 57415 C3ORF14
3 62335346 62429190 55079 FEZF2
3 62364020 62931064 8618 CADPS
3 63193913 63622597 132204 SYNPR
3 63568343 63670891 132203 SNTN
3 63780232 64009136 6314 ATXN7
3 63799545 63919599 80145 THOC7
3 63976224 64079686 9861 PSMD6
3 64059525 64281131 166336 PRICKLE2
3 64481330 64743365 56999 ADAMTS9
3 65319905 66094509 9223 MAGI1
3 66049284 66449351 115286 SLC25A26
3 66409220 66620845 26018 LRIG1
3 66978726 67081632 84541 KBTBD8
3 67390883 67775038 8801 SUCLG2
3 67970733 68614771 407738 FAM19A1
3 68760914 69051761 151647 FAM19A4
3 69004362 69133045 285203 EOGT
3 69048977 69171484 7110 TMF1
3 69064089 69175239 10550 ARL6IP5
3 69083880 69199524 9039 UBA3
3 69137822 69241746 56203 LMOD3
3 69197933 69505455 23150 FRMD4B
3 69718585 70037488 4286 MITF
3 70983864 71703140 27086 FOXP1
3 71708439 71873924 317649 EIF4E3
3 71733200 71824328 2850 GPR27
3 71800805 71904357 60675 PROK2
3 72403743 72565774 23429 RYBP
3 72778427 72967598 55164 SHQ1
3 72867384 73044522 727936 GXYLT2
3 72976118 73135011 151987 PPP4R2
3 73040809 73132471 55096 EBLN2
3 73411580 73744072 23024 PDZRN3
3 74291719 74640291 5067 CNTN3
3 75643486 75736368 100288801 FRG2C
3 75759111 75904734 100131827 ZNF717
3 77019293 77719114 6092 ROBO2
3 78626387 79887059 6091 ROBO1
3 81518849 81880950 2632 GBE1
3 84938132 86143579 253559 CADM2
3 86967122 87110257 389136 VGLL3
3 87206412 87324698 25978 CHMP2B
3 87288782 87395737 5449 POU1F1
3 87961725 88062919 3355 HTR1F
3 88081099 88269016 8545 CGGBP1
3 88118261 88213814 55279 ZNF654
3 88128892 88227115 285237 C3ORF38
3 89086673 89551284 2042 EPHA3
3 93571880 93762934 5627 PROS1
3 93628982 93794522 200894 ARL13B
3 93711854 93865630 63899 NSUN3
3 93713214 93817454 415117 STX19
3 93756765 93852067 200895 DHFRL1
3 96463424 97487786 285220 EPHA6
3 97413364 97537379 84100 ARL6
3 97470883 97683830 131544 CRYBG3
3 97640660 97761295 84864 MINA
3 97685526 97824148 200959 GABRR3
3 97736016 97826946 81050 OR5AC2
3 97781541 97872483 26341 OR5H1
3 97798229 97889162 403273 OR5H14
3 97817543 97908485 403274 OR5H15
3 97913128 98004106 79295 OR5H6
3 97931731 98022676 79310 OR5H2
3 98002697 98093663 403278 OR5K4
3 98039509 98130475 403277 OR5K3
3 98118323 98209420 26339 OR5K1
3 98146524 98237475 402135 OR5K2
3 98180742 98271994 2838 GPR15
3 98214316 98311910 56650 CLDND1
3 98278289 98382455 1371 CPOX
3 98381079 98534689 10402 ST3GAL6
3 98494813 98690533 131566 DCBLD2
3 99287439 99535577 1295 COL8A1
3 99466677 99917476 84319 CMSS1
3 99531987 99903357 11259 FILIP1L
3 99909660 100064096 55773 TBC1D23
3 99983561 100094478 56954 NIT2
3 100050036 100195170 348801 LNP1
3 100062302 100190242 9868 TOMM70A
3 100141462 100316285 55076 TMEM45A
3 100258432 100434325 84873 ADGRG7
3 100358133 100487811 10342 TFG
3 100448178 100782334 25890 ABI3BP
3 100921389 101109419 50939 IMPG2
3 101023032 101302085 57337 SENP7
3 101210679 101305290 54931 TRMT10C
3 101223041 101333281 57092 PCNP
3 101348282 101465988 27107 ZBTB11
3 101373436 101509406 79598 CEP97
3 101379933 101475563 6152 RPL24
3 101428028 101567075 91775 NXPE3
3 101476833 101599869 64332 NFKBIZ
3 102083858 102218685 131368 ZPLD1
3 105015556 105315757 214 ALCAM
3 105357108 105657887 868 CBLB
3 107026187 107117481 84692 CCDC54
3 107171782 107550176 56987 BBX
3 107741940 107879935 961 CD47
3 107859658 108011417 55081 IFT57
3 107945336 108117131 11148 HHLA2
3 108079215 108318169 22989 MYH15
3 108238336 108433693 9666 DZIP3
3 108248717 108378491 57650 KIAA1524
3 108454485 108546130 84666 RETNLB
3 108471630 108593714 50852 TRAT1
3 108606641 108742677 9626 GUCA1C
3 108657086 108906993 27136 MORC1
3 108992634 109105364 151871 DPPA2
3 109024987 109126419 55211 DPPA4
3 110720605 110933016 25945 PVRL3
3 111190925 111391206 10225 CD96
3 111291746 111384182 79413 ZBED2
3 111323522 111585294 257068 PLCXD2
3 111381326 111715364 90102 PHLDB2
3 111627722 111732215 55347 ABHD10
3 111647585 111752735 29114 TAGLN3
3 111688464 111820116 344805 TMPRSS7
3 111735181 111857073 79669 C3ORF52
3 111819687 111922152 257144 GCSAM
3 111839751 112083074 285335 SLC9C1
3 111981915 112101658 4345 CD200
3 112162812 112288408 151888 BTLA
3 112210856 112323284 55032 SLC35A5
3 112231353 112350810 64422 ATG3
3 112303232 112429990 151887 CCDC80
3 112514555 112634797 344807 CD200R1L
3 112621531 112763937 131450 CD200R1
3 112639799 112740221 29083 GTPBP8
3 112701291 112808555 25871 C3ORF17
3 112860311 113026310 91653 BOC
3 112985776 113230361 55779 CFAP44
3 113141564 113304034 152185 SPICE1
3 113181217 113368422 54847 SIDT1
3 113347232 113485493 205717 USF3
3 113395865 113550905 523 ATP6V1A
3 113415306 113535146 80218 NAA50
3 113487680 113686021 54762 GRAMD1C
3 113596747 113701827 254887 ZDHHC23
3 113662983 113845460 57577 CCDC191
3 113705581 113827268 79691 QTRTD1
3 113827498 113988254 1814 DRD3
3 113933479 114026425 7634 ZNF80
3 113942832 114049135 201633 TIGIT
3 114013346 114936127 26137 ZBTB20
3 115272150 115460334 2596 GAP43
3 115501209 116234385 4045 LSAMP
3 118599478 118934898 152404 IGSF11
3 118794996 118890302 152405 C3ORF30
3 118822424 118944000 7348 UPK1B
3 118910588 119029752 8702 B4GALT4
3 118943219 119158323 57514 ARHGAP31
3 119117784 119233554 56983 POGLUT1
3 119127806 119252529 55254 TMEM39A
3 119147367 119263125 51300 TIMMDC1
3 119223139 119348481 941 CD80
3 119228279 119328792 141 ADPRH
3 119246694 119368658 51365 PLA1A
3 119340898 119449437 64091 POPDC2
3 119351868 119505949 89876 MAATS1
3 119368371 119466243 10063 COX17
3 119429330 119557332 8856 NR1I2
3 119520801 119883264 2932 GSK3B
3 119864327 120033142 165829 GPR156
3 120023575 120138186 116064 LRRC58
3 120093060 120239918 11167 FSTL1
3 120245127 120341258 4710 NDUFB4
3 120327014 120471418 3081 HGD
3 120385527 120531384 285282 RABL3
3 120391557 120521916 2960 GTF2E1
3 120557049 121163608 9515 STXBP5L
3 121130272 121334853 10721 POLQ
3 121216777 121329469 503582 ARGFX
3 121242169 121369139 51725 FBXO40
3 121330244 121449795 3059 HCLS1
3 121362045 121538614 2804 GOLGB1
3 121468609 121623926 9657 IQCB1
3 121484033 121625373 55840 EAF2
3 121543170 121683034 6565 SLC15A2
3 121686169 121811127 286676 ILDR1
3 121704208 121859988 942 CD86
3 121832529 122025344 846 CASR
3 121974010 122080815 1475 CSTA
3 122033022 122148961 26355 FAM162A
3 122058437 122172078 131076 CCDC58
3 122110699 122204882 54554 WDR5B
3 122120747 122303786 3836 KPNA1
3 122213184 122314049 151636 DTX3L
3 122226448 122377894 165631 PARP15
3 122226759 122353523 83666 PARP9
3 122329671 122469687 54625 PARP14
3 122438843 122582666 79663 HSPBAP1
3 122443900 122619986 84925 DIRC2
3 122608039 122816659 54437 SEMA5B
3 122715855 122900953 10954 PDIA5
3 122850773 123012982 26984 SEC22A
3 122981142 123237392 111 ADCY5
3 123193362 123373924 201562 HACD2
3 123311142 123673149 4638 MYLK
3 123612273 123750255 64770 CCDC14
3 123667878 123780199 54763 ROPN1
3 123743557 124460036 8997 KALRN
3 124379212 124488119 7372 UMPS
3 124460794 124676152 3693 ITGB5
3 124604288 124723595 56667 MUC13
3 124664553 124844802 57493 HEG1
3 124781479 125001609 84561 SLC12A8
3 124924512 125164198 7707 ZNF148
3 125145487 125309058 8723 SNX4
3 125227701 125384381 114885 OSBPL11
3 125617986 125722296 152015 ROPN1B
3 125628117 125725887 200810 ALG1L
3 125705199 125890391 54946 SLC41A3
3 125802403 125970029 10840 ALDH1L1
3 126041477 126146236 28999 KLF15
3 126043781 126175398 348807 CFAP100
3 126136443 126264762 79364 ZXDC
3 126173130 126282134 166012 CHST13
3 126180007 126306616 131669 UROC1
3 126248518 126347808 152065 C3ORF22
3 126270621 126397398 645840 TXNRD3NB
3 126305894 126443967 114112 TXNRD3
3 126353062 126699263 84303 CHCHD6
3 126637436 126776235 5361 PLXNA1
3 126841973 126937027 285311 C3ORF56
3 127247199 127361278 4171 MCM2
3 127271906 127379602 131601 TPRA1
3 127278001 127411653 50512 PODXL2
3 127321780 127419769 80325 ABTB1
3 127387904 127612093 11343 MGLL
3 127571901 127726514 166348 KBTBD12
3 127701211 127810526 29927 SEC61A1
3 127779799 127912671 8607 RUVBL1
3 127802299 128147489 60678 EEFSEC
3 128161274 128256091 165721 DNAJB8
3 128178264 128282030 2624 GATA2
3 128318812 128439719 6184 RPN1
3 128374978 128553641 7879 RAB7A
3 128528332 128651957 28976 ACAD9
3 128650471 128779585 79825 EFCC1
3 128669781 128782986 57501 KIAA1257
3 128709609 128801254 2815 GP9
3 128786411 128910993 339122 RAB43
3 128786411 128950073 100534599 ISY1-RAB43
3 128826258 128950073 57461 ISY1
3 128866657 128972810 7555 CNBP
3 128898452 129016616 22820 COPG1
3 128927683 129044135 56941 HMCES
3 129013613 129105120 8971 H1FX
3 129088878 129259350 55764 IFT122
3 129100163 129217494 90288 EFCAB12
3 129129786 129229022 8930 MBD4
3 129177481 129274187 6010 RHO
3 129192056 129290310 132243 H1FOO
3 129254055 129395582 23129 PLXND1
3 129346634 129682419 23023 TMCC1
3 129623235 129716781 7200 TRH
3 129730673 129837233 644974 ALG1L2
3 129994358 130223690 256076 COL6A5
3 130209177 130415888 131873 COL6A6
3 130377777 130535696 30849 PIK3R4
3 130499368 130755555 27032 ATP2C1
3 130675693 131089309 79858 NEK11
3 130712716 130815698 28990 ASTE1
3 131030514 131127674 131870 NUDT16
3 131161044 131291860 11222 MRPL3
3 131232403 131828450 131034 CPNE4
3 131966210 132107146 55 ACPP
3 132066552 132277876 23317 DNAJC13
3 132246080 132341485 51554 ACKR4
3 132256981 132448975 84129 ACAD11
3 132303289 132416944 79876 UBA5
3 132379452 132511303 27031 NPHP3
3 132687131 133136619 66000 TMEM108
3 133048838 133214056 8419 BFSP2
3 133222433 133329118 55573 CDV3
3 133299448 133450737 11073 TOPBP1
3 133394976 133517850 7018 TF
3 133432876 133560336 58477 SRPRB
3 133523079 133684691 51560 RAB6B
3 133626989 133718656 80111 C3ORF36
3 133631539 133818920 6578 SLCO2A1
3 133855977 134039586 6259 RYK
3 134054186 134164259 51421 AMOTL2
3 134134574 134313855 80254 CEP63
3 134176545 134274865 25847 ANAPC13
3 134298764 134439864 339855 KY
3 134444098 134999307 2047 EPHB1
3 135614514 135886752 5523 PPP2R3A
3 135847759 135984688 55167 MSL2
3 135899166 136069013 5096 PCCB
3 136035998 136541245 10274 STAG1
3 136467860 136594734 80723 SLC35G2
3 136511049 136690452 4690 NCK1
3 136606706 136749926 53833 IL20RB
3 137413133 137505172 8403 SOX14
3 137647657 137772494 51208 CLDN18
3 137760826 137904451 199221 DZIP1L
3 137822559 137921229 51146 A4GNT
3 137836089 138037228 25852 ARMC8
3 137859829 137963791 51163 DBR1
3 137960278 138118728 347736 NME9
3 137996489 138144377 22808 MRAS
3 138083414 138217256 83850 ESYT3
3 138193180 138383225 80321 CEP70
3 138257541 138372213 55179 FAIM
3 138351539 138548201 5291 PIK3CB
3 138596075 138692830 401089 FOXL2NB
3 138643065 138735982 668 FOXL2
3 138702803 138795110 729627 PRR23A
3 138717872 138809768 389151 PRR23B
3 138740943 138833734 389152 PRR23C
3 138992860 139095887 56945 MRPS22
3 139056432 139178522 9276 COPB2
3 139151725 139265352 5948 RBP2
3 139216275 139328671 5947 RBP1
3 139259022 139466885 349565 NMNAT3
3 139584026 140306919 64084 CLSTN2
3 140326865 140439992 287015 TRIM42
3 140590661 140718785 55186 SLC25A36
3 140700243 140887453 92369 SPSB4
3 140880666 141033745 92370 PXYLP1
3 140973054 141188632 253461 ZBTB38
3 141135888 141354205 5922 RASA2
3 141387050 141485645 9616 RNF7
3 141427042 141555892 131890 GRK7
3 141525469 141665382 483 ATP1B3
3 141643269 141938386 7029 TFDP2
3 141856368 142014449 256356 GK5
3 142005448 142236904 54464 XRN1
3 142148076 142367668 545 ATR
3 142245228 142452505 5357 PLS1
3 142373265 142546729 7220 TRPC1
3 142516701 142678045 26577 PCOLCE2
3 142650371 142799567 23350 U2SURP
3 142660073 142752178 344838 PAQR9
3 142768617 142862856 9435 CHST2
3 142964063 143637373 285195 SLC9A9
3 143620639 143731210 205428 C3ORF58
3 145767227 145949282 5352 PLOD2
3 145890123 146038966 57088 PLSCR4
3 146131074 146283778 57047 PLSCR2
3 146212966 146332628 5359 PLSCR1
3 146283624 146394003 389158 PLSCR5
3 147057180 147154506 7545 ZIC1
3 147083834 147194596 84107 ZIC4
3 148345657 148480790 185 AGTR1
3 148475587 148597972 1360 CPB1
3 148513042 148634872 1359 CPA3
3 148639194 148765456 2992 GYG1
3 148727903 148874341 6596 HLTF
3 148777370 148910983 84343 HPS3
3 148870289 149009832 1356 CP
3 149016284 149121548 116441 TM4SF18
3 149066804 149165568 4071 TM4SF1
3 149122367 149241181 7104 TM4SF4
3 149215021 149491060 25937 WWTR1
3 149436256 149540286 51122 COMMD2
3 149459225 149580610 389161 ANKUB1
3 149460474 149699925 11342 RNF13
3 149662690 149758741 5217 PFN2
3 150056121 150197905 9819 TSC22D2
3 150194573 150323803 83939 EIF2A
3 150239779 150334428 27230 SERP1
3 150251065 150368234 51714 SELT
3 150357671 150491758 131831 ERICH6
3 150438909 150551263 6478 SIAH2
3 150623949 150760786 7401 CLRN1
3 150734584 151174465 116931 MED12L
3 150895618 150990988 29909 GPR171
3 150909904 151066230 9934 P2RY14
3 150991875 151104636 53836 GPR87
3 151024095 151117337 53829 P2RY13
3 151034630 151172600 64805 P2RY12
3 151133777 151246497 285313 IGSF10
3 151381703 151495556 344752 AADACL2
3 151461860 151566276 13 AADAC
3 151521430 151619876 56670 SUCNR1
3 151916256 152203569 4154 MBNL1
3 152482481 152579228 5028 P2RY1
3 152810000 152908413 5912 RAP2B
3 153132283 153240486 152118 C3ORF79
3 153768791 153995616 26084 ARHGEF26
3 153973456 154112286 170506 DHX36
3 154035460 154217504 344758 GPR149
3 154727435 154921518 4311 MME
3 155177670 155491997 23007 PLCH1
3 155460400 155594076 285315 C3ORF33
3 155518324 155675520 8833 GMPS
3 155524300 155642248 9197 SLC33A1
3 155768336 156276927 7881 KCNAB1
3 156237341 156342989 6747 SSR3
3 156322204 156444557 25976 TIPARP
3 156474095 156783918 389170 LEKR1
3 156844290 156948549 57018 CCNL1
3 156957531 157291415 79674 VEPH1
3 157084579 157181417 5806 PTX3
3 157191132 157339021 152078 PQLC2L
3 157757840 158282624 51319 RSRC1
3 157793799 157893952 6474 SHOX2
3 158218952 158344249 4291 MLF1
3 158292316 158430360 85476 GFM1
3 158364202 158460482 56925 LXN
3 158394896 158520275 5918 RARRES1
3 158449714 158567508 64747 MFSD1
3 158717040 159004096 654502 IQCJ
3 158717040 159635155 100505385 IQCJ-SCHIP1
3 158921035 159635155 29970 SCHIP1
3 159636622 159733806 3592 IL12A
3 159873422 159966000 401097 C3ORF80
3 159954773 160187320 57560 IFT80
3 160047091 160172749 10051 SMC4
3 160133290 160237626 286827 TRIM59
3 160192782 160353376 3840 KPNA4
3 160324947 160416235 80117 ARL14
3 160403995 160808817 151742 PPM1L
3 160781670 160893160 8706 B3GALNT1
3 160869098 160989795 51068 NMD3
3 161042579 161159871 165679 SPTSSB
3 161144595 161241730 131149 OTOL1
3 164676685 164866283 6476 SI
3 164884507 164984469 22865 SLITRK3
3 165470691 165625253 590 BCHE
3 166938076 167168085 79740 ZBBX
3 167139576 167261920 5276 SERPINI2
3 167176472 167441289 151790 WDR49
3 167381694 167522651 11235 PDCD10
3 167383431 167563357 5274 SERPINI1
3 167706460 167883713 27333 GOLIM4
3 168781286 169451563 2122 MECOM
3 169420852 169527504 55892 MYNN
3 169464710 169557683 84517 ACTRT3
3 169469709 169575560 344657 LRRIQ4
3 169491215 169600574 151827 LRRC34
3 169537028 169657723 79782 LRRC31
3 169559359 169676956 344658 SAMD7
3 169614579 169736161 7095 SEC62
3 169685734 169823183 26996 GPR160
3 169785367 169969537 80012 PHC3
3 169870219 170043770 5584 PRKCI
3 170005472 170134637 6498 SKIL
3 170066652 170172479 5010 CLDN11
3 170157341 170373863 57709 SLC7A14
3 170562664 170658045 200916 RPL22L1
3 170586203 170696426 56648 EIF5A2
3 170694136 170814768 6514 SLC2A2
3 170760291 171248197 23043 TNIK
3 171298194 171598284 5337 PLD1
3 171491138 171597108 389177 TMEM212
3 171687417 172138492 64778 FNDC3B
3 172141080 172236246 2693 GHSR
3 172203297 172311297 8743 TNFSF10
3 172328434 172499008 57552 NCEH1
3 172398474 172559264 1894 ECT2
3 172587146 172929058 83893 SPATA16
3 173046237 174021139 22871 NLGN1
3 174507110 175543428 254827 NAALADL2
3 176718541 176985048 79718 TBL1XR1
3 178184085 178582217 10242 KCNMB2
3 178715010 178859656 64393 ZMAT3
3 178796310 178972497 5290 PIK3CA
3 178937536 179054838 27094 KCNMB3
3 178970778 179073323 51193 ZNF639
3 178995479 179131008 55669 MFN1
3 179093875 179239371 59345 GNB4
3 179210667 179326193 86 ACTL6A
3 179252574 179362288 4711 NDUFB5
3 179286254 179392434 57129 MRPL47
3 179300932 179527189 8975 USP13
3 179492746 179824841 51555 PEX5L
3 180249917 180356135 151613 TTC14
3 180311795 180467283 339829 CCDC39
3 180560233 180720539 8087 FXR1
3 180681497 180777562 131118 DNAJC19
3 181359711 181452223 6657 SOX2
3 182441290 182659421 23200 ATP11B
3 182635945 182773741 54165 DCUN1D1
3 182713005 182887375 56922 MCCC1
3 182820002 182950667 27074 LAMP3
3 182875791 183216057 23101 MCF2L2
3 182901031 183011179 84002 B3GNT5
3 183185318 183343499 89857 KLHL6
3 183283410 183422304 54800 KLHL24
3 183345605 183550413 55689 YEATS2
3 183513663 183613393 79929 MAP6D1
3 183527172 183672693 55486 PARL
3 183617723 183805727 10057 ABCC5
3 183679331 183777157 200909 HTR3D
3 183700834 183798461 170572 HTR3C
3 183744851 183844783 285242 HTR3E
3 183782809 183883099 8893 EIF2B5
3 183803283 183911314 1857 DVL3
3 183822633 183921879 1173 AP2M1
3 183833862 183931795 55324 ABCF3
3 183878316 183980117 90113 VWA5B2
3 183897444 184030819 9718 ECE2
3 183940116 184037313 10195 ALG3
3 183946885 184046842 5708 PSMD2
3 183957002 184049251 94032 CAMK2N2
3 183962282 184073146 1981 EIF4G1
3 183983716 184084063 131408 FAM131A
3 184009501 184106383 5437 POLR2H
3 184027860 184127623 8646 CHRD
3 184043972 184149439 1181 CLCN2
3 184069722 184167476 7066 THPO
3 184209586 184320196 2049 EPHB3
3 184408154 184499836 64110 MAGEF1
3 184459930 184790402 23355 VPS8
3 184775837 184940802 285382 C3ORF70
3 184888411 185041886 1962 EHHADH
3 184930728 185226882 9175 MAP3K13
3 185187388 185286845 90407 TMEM41A
3 185205569 185340369 200879 LIPH
3 185234030 185368885 59343 SENP2
3 185341526 185612827 10644 IGF2BP2
3 185612357 185725924 6434 TRA2B
3 185744105 185896901 2119 ETV5
3 185844989 186150023 1608 DGKG
3 186218464 186323589 51726 DNAJB11
3 186236231 186332167 1427 CRYGS
3 186243855 186358332 55171 TBCCD1
3 186260849 186359107 197 AHSG
3 186288148 186390797 26998 FETUB
3 186313740 186416029 3273 HRG
3 186365097 186482199 3827 KNG1
3 186431360 186527685 1974 EIF4A2
3 186487681 186594484 5984 RFC4
3 186490462 186596252 9370 ADIPOQ
3 186578314 186816341 6480 ST6GAL1
3 186818740 186927263 116832 RPL39L
3 186845273 186939253 132112 RTP1
3 186913872 187079810 5648 MASP1
3 187016167 187109369 64108 RTP4
3 187366693 187458201 6750 SST
3 187396046 187490345 344892 RTP2
3 187419164 187533513 604 BCL6
3 187801660 188628460 4026 LPP
3 188819762 189061271 285386 TPRG1
3 189279215 189635068 8626 TP63
3 189654516 189910226 55214 P3H2
3 190003489 190110235 9076 CLDN1
3 190035660 190149932 10686 CLDN16
3 190126443 190237665 131920 TMEM207
3 190161839 190394986 3556 IL1RAP
3 190550525 190650465 647309 GMNC
3 190860321 190987910 344901 OSTN
3 190964943 191118325 257313 UTS2B
3 190976873 191136459 152137 CCDC50
3 191108951 191199245 152138 PYDC2
3 191837181 192515388 2257 FGF12
3 192494604 192705950 151963 MB21D2
3 192888916 193008644 57110 HRASLS
3 192972830 193166514 344905 ATP13A5
3 193096755 193342911 84239 ATP13A4
3 193240932 193435600 4976 OPA1
3 193783930 193876401 3280 HES1
3 194040493 194142057 1370 CPN2
3 194055975 194160472 131578 LRRC15
3 194095549 194189995 2814 GP5
3 194103402 194258968 79572 ATP13A3
3 194288401 194424150 93109 TMEM44
3 194336621 194429766 131583 FAM43A
3 194341516 194463206 55341 LSG1
3 194769007 195061895 152002 XXYLT1
3 194975464 195233817 23527 ACAP2
3 195221217 195340224 5504 PPP1R2
3 195275572 195381076 347 APOD
3 195377752 195480424 200958 MUC20
3 195453637 195608844 4585 MUC4
3 195570234 195705880 10188 TNK2
3 195756154 195879032 7037 TFRC
3 195873382 195980301 200931 SLC51A
3 195904322 196008300 131540 ZDHHC19
3 195944615 196084623 5130 PCYT1A
3 195998089 196115165 255758 TCTEX1D2
3 196030416 196135291 116211 TM4SF19
3 196060368 196229345 26043 UBXN7
3 196175656 196300639 165918 RNF168
3 196213749 196312237 255798 SMCO1
3 196225724 196335930 200933 FBXO45
3 196261058 196365413 348793 WDR53
3 196296566 196408874 375387 NRROS
3 196369244 196482876 54965 PIGX
3 196396727 196579518 5062 PAK2
3 196413147 196509165 84984 CEP19
3 196524726 196681584 205564 SENP5
3 196642272 196739464 22916 NCBP2
3 196653213 196765742 80235 PIGZ
3 196708611 196826687 4241 MFI2
3 196749430 197096143 1739 DLG1
3 197216653 197370194 622 BDH1
3 197378264 197546570 9711 RUBCN
3 197406423 197531317 84248 FYTTD1
3 197448096 197618456 84859 LRCH3
3 197595945 197756886 84223 IQCG
3 197607051 197702721 6165 RPL35A
3 197617070 197790591 89782 LMLN
3 197809236 197927728 728262 FAM157A
4 0 108099 152687 ZNF595
4 0 177949 255403 ZNF718
4 244463 359944 654254 ZNF732
4 261595 387691 7700 ZNF141
4 413772 562960 170960 ZNF721
4 422988 553710 54872 PIGG
4 549362 684681 5158 PDE6B
4 601710 695817 4636 MYL5
4 629572 784427 10336 PCGF3
4 646224 738127 521 ATP5I
4 655612 753230 84179 MFSD7
4 758744 889945 10815 CPLX1
4 823064 996178 2580 GAK
4 856174 972443 84286 TMEM175
4 910784 1018345 3425 IDUA
4 932671 1037348 1609 DGKQ
4 935609 1040686 53834 FGFRL1
4 952860 1057228 10861 SLC26A1
4 1045265 1177352 285498 RNF212
4 1140720 1272750 10417 SPON2
4 1185227 1312908 1487 CTBP1
4 1213638 1353936 10296 MAEA
4 1271103 1401837 57654 UVSSA
4 1315339 1409782 285464 CRIPAK
4 1376719 1470230 54729 NKX1-1
4 1621607 1756040 152877 FAM53A
4 1653216 1766905 10460 TACC3
4 1674457 1784468 7884 SLBP
4 1697678 1793084 92305 TMEM129
4 1725038 1830599 2261 FGFR3
4 1793205 1927974 3954 LETM1
4 1803122 2003934 7468 WHSC1
4 1964440 2080962 7469 NELFA
4 1973719 2065697 401115 C4ORF48
4 1991238 2090816 339983 NAT8L
4 2053684 2313891 353497 POLN
4 2213562 2313891 79441 HAUS3
4 2229159 2333739 10608 MXD4
4 2251323 2490370 57732 ZFYVE28
4 2350671 2484690 402160 CFAP99
4 2400794 2537586 6047 RNF4
4 2557158 2754302 8603 FAM193A
4 2723386 2828103 79155 TNIP2
4 2724749 2862823 6452 SH3BP2
4 2775583 2951802 118 ADD1
4 2895342 3062474 2868 GRK4
4 2912287 3006586 10227 MFSD10
4 2919663 3035233 8602 NOP14
4 3006236 3265687 3064 HTT
4 3180766 3278342 345222 MSANTD1
4 3245873 3461640 6002 RGS12
4 3373659 3471222 3083 HGFAC
4 3395032 3523200 285489 DOK7
4 3485323 3604224 4043 LRPAP1
4 3698295 3790253 152 ADRA2C
4 4170529 4298621 133060 OTOP1
4 4217268 4319969 85013 TMEM128
4 4221923 4343513 166793 ZBTB49
4 4249428 4361896 55646 LYAR
4 4317982 4440785 27065 NSG1
4 4400695 4613775 53407 STX18
4 4791391 4885660 4487 MSX1
4 4983243 5522728 55351 STK32B
4 4996313 5091197 54360 CYTL1
4 5544145 5781275 132884 EVC2
4 5642923 5836031 2121 EVC
4 5802490 5964810 1400 CRMP1
4 6007925 6272318 152789 JAKMIP1
4 6201576 6324992 7466 WFS1
4 6302304 6635327 5522 PPP2R2C
4 6506900 6644131 23324 MAN2B2
4 6571817 6664470 93621 MRFAP1
4 6625565 6718897 6286 S100P
4 6647841 6739387 55330 BLOC1S4
4 6689428 6781606 114932 MRFAP1L1
4 6714458 6905899 9778 KIAA0232
4 6841170 7054845 57533 TBC1D14
4 6975155 7079677 93624 TADA2B
4 7022575 7114728 257236 CCDC96
4 7041779 7139800 80273 GRPEL1
4 7124373 7764564 57537 SORCS2
4 7412020 7506700 768239 PSAPL1
4 7740439 8011653 60312 AFAP1
4 7870727 7962023 389199 LOC389199
4 7947036 8230559 84448 ABLIM2
4 8131059 8262830 54436 SH3TC1
4 8201491 8328838 94031 HTRA3
4 8348008 8512452 8310 ACOX3
4 8372531 8498282 152992 TRMT44
4 8512216 8611750 27201 GPR78
4 8524386 8641488 8532 CPZ
4 8827801 8943543 3166 HMX1
4 8881476 8972127 650293 LOC650293
4 9256890 9386447 728369 USP17L24
4 9256890 9386447 728373 USP17L25
4 9256890 9386447 728379 USP17L26
4 9256890 9386447 728386 USP17L5
4 9256890 9386447 728393 USP17L27
4 9256890 9386447 728400 USP17L28
4 9256890 9386447 728405 USP17L29
4 9256890 9386447 728419 USP17L30
4 9376259 9472240 644414 DEFB131
4 9713257 9805633 1816 DRD5
4 9807847 10111872 56606 SLC2A9
4 10055962 10188573 9948 WDR1
4 10421503 10529032 85460 ZNF518B
4 10471837 10756386 116449 CLNK
4 11379987 11500537 9957 HS3ST1
4 13349346 13555989 9364 RAB28
4 13522453 13616114 579 NKX3-2
4 13550365 13699328 259282 BOD1L1
4 14934297 15091777 132864 CPEB2
4 15271559 15467791 114905 C1QTNF7
4 15401488 15623180 57545 CC2D2A
4 15586006 15727035 26234 FBXL5
4 15613351 15712070 285550 FAM200B
4 15634572 15753796 683 BST1
4 15709887 15874866 952 CD38
4 15917192 16010363 9982 FGFBP1
4 15941862 16034859 83888 FGFBP2
4 15949848 16155623 8842 PROM1
4 16142127 16298161 202018 TAPT1
4 16483156 16970432 9079 LDB2
4 17446787 17548727 645104 CLRN2
4 17468015 17583857 5860 QDPR
4 17508926 17629590 51056 LAP3
4 17546250 17647251 80306 MED28
4 17613708 17853135 27146 FAM184B
4 17742435 17866487 64151 NCAPG
4 17782277 17882381 54876 DCAF16
4 17824838 18093483 254251 LCORL
4 20183527 20642184 9353 SLIT2
4 20632035 20749980 133015 PACRGL
4 20710238 22020374 80333 KCNIP4
4 22368996 22587677 166647 ADGRA3
4 22624536 22841195 57733 GBA3
4 23773643 23961700 10891 PPARGC1A
4 24509087 24656184 1665 DHX15
4 24727084 24822467 6649 SOD3
4 24787738 25051826 91050 CCDC149
4 24980470 25102414 55203 LGI2
4 25101626 25232204 51091 SEPSECS
4 25165652 25300831 55300 PI4K2B
4 25244395 25392005 29063 ZCCHC4
4 25308847 25440120 29945 ANAPC4
4 25587434 25700368 10568 SLC34A2
4 25729048 25935217 23231 SEL1L3
4 25845813 25951501 389203 SMIM20
4 26251331 26456752 3516 RBPJ
4 26463017 26562042 886 CCKAR
4 26515545 26777835 55296 TBC1D19
4 26792312 27047003 57620 STIM2
4 30652029 31168423 5099 PCDH7
4 36047619 36315979 116984 ARAP2
4 36213236 36366407 401124 DTHD1
4 37176689 37471087 57495 NWD2
4 37385551 37615132 55286 C4ORF19
4 37572421 37757999 768211 RELL1
4 37758281 37884559 55276 PGM2
4 37822704 38160796 23216 TBC1D1
4 37892055 37982631 10744 PTTG2
4 38595789 38723129 51274 KLF3
4 38753859 38854611 81793 TLR10
4 38777875 38876412 7096 TLR1
4 38799353 38967365 92689 FAM114A1
4 38805328 38928438 10333 TLR6
4 38948365 39104041 80008 TMEM156
4 38976450 39147853 51088 KLHL5
4 39114023 39307430 57728 WDR19
4 39269068 39438001 5981 RFC1
4 39338472 39473153 152831 KLB
4 39390643 39499271 11019 LIAS
4 39435744 39530568 6133 RPL9
4 39480374 39599218 7358 UGDH
4 39532545 39710481 201895 SMIM14
4 39629663 39804410 3093 UBE2K
4 39804482 40049576 23244 PDS5A
4 39988523 40179872 55728 N4BP2
4 40122630 40266384 399 RHOH
4 40267345 40377234 55584 CHRNA9
4 40405271 40701883 54502 RBM47
4 40681913 40832002 79730 NSUN7
4 40792043 41286635 323 APBB2
4 41188897 41290446 7345 UCHL1
4 41291623 41722061 22998 LIMCH1
4 41726098 41820987 8929 PHOX2B
4 41867136 41982824 55161 TMEM33
4 41913712 42008484 285429 DCAF4L1
4 41922522 42109551 10463 SLC30A9
4 42092869 42224895 389206 BEND4
4 42329855 42424504 152573 SHISA3
4 42390391 42729122 10396 ATP8A1
4 42825282 43052675 389207 GRXCR1
4 44155919 44520824 386617 KCTD8
4 44604353 44723658 285525 YIPF7
4 44610432 44722697 60558 GUF1
4 44683811 44798651 132789 GNPDA2
4 46017786 46196082 2565 GABRG1
4 46231580 46462056 2555 GABRA2
4 46716846 46981252 170712 COX7B2
4 46900916 47066424 2557 GABRA4
4 46963294 47448447 2560 GABRB1
4 47417409 47615503 57205 ATP10D
4 47432810 47535676 54951 COMMD8
4 47576014 47910123 10699 CORIN
4 47829249 47986684 152518 NFXL1
4 47917993 48084961 1259 CNGA1
4 47948790 48059080 152519 NIPAL1
4 48048409 48206273 7294 TXK
4 48117799 48341814 7006 TEC
4 48117799 48341814 100124696 TEC
4 48273612 48448215 57606 SLAIN2
4 48415359 48511541 201780 SLC10A4
4 48422268 48516406 326340 ZAR1
4 48479379 48852316 285527 FRYL
4 48763059 48883834 54940 OCIAD1
4 48867396 48978845 132299 OCIAD2
4 48918264 49084095 80157 CWH43
4 52639165 52803003 23142 DCUN1D4
4 52839865 52953786 339977 LRRC66
4 52847496 52983471 132671 SPATA18
4 52866860 52974485 6443 SGCB
4 53437126 53595502 64854 USP46
4 53589683 53687807 100288413 ERVMER34-1
4 53658494 53753002 65997 RASL11B
4 53719150 54302242 152579 SCFD2
4 54173819 54346103 81608 FIP1L1
4 54306436 54527753 84708 LNX1
4 54855957 55000815 26511 CHIC2
4 54896247 54988122 170825 GSX2
4 55025263 55184412 5156 PDGFRA
4 55454094 55626881 3815 KIT
4 55924425 56061762 3791 KDR
4 56142387 56259266 79644 SRD5A3
4 56192079 56312342 55858 TMEM165
4 56274067 56483076 9575 CLOCK
4 56402691 56528379 132954 PDCL2
4 56441395 56572465 10874 NMU
4 56649815 56791244 55763 EXOC1
4 56744973 56919529 9662 CEP135
4 56966360 57216890 57482 KIAA1211
4 57184450 57323674 132949 AASDH
4 57231914 57347534 10606 PAICS
4 57239528 57371802 5471 PPAT
4 57263761 57389847 6731 SRP72
4 57301374 57410058 132946 ARL9
4 57326774 57489489 100506564 THEGL
4 57494153 57617872 84525 HOPX
4 57656025 57758035 6691 SPINK2
4 57704041 57822010 5978 REST
4 57774805 57917328 5431 POLR2B
4 57809515 57913826 84273 NOA1
4 57877236 58046551 3490 IGFBP7
4 62292838 62958168 23284 ADGRL3
4 65124176 65345178 253017 TECRL
4 66165280 66606213 2044 EPHA5
4 68317988 68481256 1060 CENPC
4 68354445 68492616 26228 STAP1
4 68461478 68636889 55236 UBA6
4 68583098 68691804 2798 GNRHR
4 68666593 68819716 9407 TMPRSS11D
4 68756018 68899232 339967 TMPRSS11A
4 68898915 69065587 389208 TMPRSS11F
4 69072370 69181412 132724 TMPRSS11B
4 69156104 69285824 91746 YTHDC1
4 69243166 69383322 28983 TMPRSS11E
4 69382902 69504245 7367 UGT2B17
4 69492314 69606494 7366 UGT2B15
4 69611710 69717735 7365 UGT2B10
4 69774176 69887509 79799 UGT2A3
4 69892192 69998705 7364 UGT2B7
4 70046050 70150449 10720 UGT2B11
4 70076216 70180768 54490 UGT2B28
4 70325882 70461732 7363 UGT2B4
4 70434134 70575360 574537 UGT2A2
4 70434134 70588967 10941 UGT2A1
4 70572685 70696430 27284 SULT1B1
4 70686929 70795870 6783 SULT1E1
4 70726798 70832288 1446 CSN1S1
4 70791647 70888173 6779 STATH
4 70800973 70896729 1447 CSN2
4 70824129 70922255 3347 HTN3
4 70846131 70944565 3346 HTN1
4 70949903 71052326 401137 PRR27
4 70992243 71090293 54959 ODAM
4 71021787 71120968 260436 FDCSP
4 71038332 71137145 1448 CSN3
4 71130670 71222833 85438 CABS1
4 71156492 71252823 26952 SMR3A
4 71178794 71275961 10879 SMR3B
4 71193598 71295914 58503 PROL1
4 71226208 71368714 4589 MUC7
4 71314288 71418460 401138 AMTN
4 71387974 71493004 258 AMBN
4 71424460 71532536 10117 ENAM
4 71484195 71576268 57050 UTP3
4 71500653 71694339 22902 RUFY3
4 71501257 71602348 3512 JCHAIN
4 71661498 71775627 2926 GRSF1
4 71698056 71873891 92597 MOB1B
4 71789264 71916629 1633 DCK
4 71983002 72457804 8671 SLC4A4
4 72587410 72741237 2638 GC
4 72827520 73033918 10886 NPFFR2
4 73126685 73504516 9508 ADAMTS3
4 73900412 74005476 285521 COX18
4 73920501 74194502 26057 ANKRD17
4 74199971 74307129 213 ALB
4 74231935 74341502 174 AFP
4 74277461 74389718 173 AFM
4 74417266 74556348 166824 RASSF6
4 74536222 74629433 3576 CXCL8
4 74632272 74724477 6372 CXCL6
4 74649012 74740198 5197 PF4V1
4 74665108 74757019 2919 CXCL1
4 74826541 74917841 5196 PF4
4 74832155 74923907 5473 PPBP
4 74841358 74934446 6374 CXCL5
4 74882311 74974490 2921 CXCL3
4 74942753 75034997 2920 CXCL2
4 74953828 75188814 441024 MTHFD2L
4 75104186 75202520 255324 EPGN
4 75160859 75274477 2069 EREG
4 75240814 75340726 374 AREG
4 75651447 75789882 685 BTC
4 75788284 75995325 25849 PARM1
4 76369653 76475236 152815 THAP6
4 76384246 76509640 25898 RCHY1
4 76411257 76511103 152816 C4ORF26
4 76481703 76625721 8999 CDKL2
4 76547952 76668667 9908 G3BP2
4 76579705 76755442 8615 USO1
4 76761025 76893681 5470 PPEF2
4 76811807 76932166 27163 NAAA
4 76851058 76982115 55153 SDAD1
4 76862332 77053955 419 ART3
4 76902494 76998676 4283 CXCL9
4 76922268 77014689 3627 CXCL10
4 76934839 77027350 6373 CXCL11
4 77015811 77139668 53371 NUP54
4 77059891 77205052 950 SCARB2
4 77065192 77224936 100129583 FAM47E
4 77102852 77252283 100631383 FAM47E-STBD1
4 77157178 77252283 8987 STBD1
4 77214191 77398458 339965 CCDC158
4 77286252 77724405 57619 SHROOM3
4 77796081 77889002 345079 SOWAHB
4 77800866 77979768 55752 SEPT11
4 77949176 78067125 10983 CCNI
4 78008356 78111213 901 CCNG2
4 78362906 78552988 10563 CXCL13
4 78614540 78810544 246175 CNOT6L
4 78713804 78893944 65008 MRPL1
4 78908723 79485423 80144 FRAS1
4 79402741 79551605 306 ANXA3
4 79627531 79853341 55589 BMP2K
4 79819093 79930582 152559 PAQR3
4 80218271 80317171 84779 NAA11
4 80307506 80399372 2712 GK2
4 80802770 81064626 118429 ANTXR2
4 81036423 81145482 56978 PRDM8
4 81117741 81232171 2250 FGF5
4 81186873 81904910 255119 C4ORF22
4 81882118 81998685 651 BMP3
4 81988523 82206271 5593 PRKG2
4 82327546 82463082 153020 RASGEF1B
4 83254466 83365149 3184 HNRNPD
4 83281632 83402328 58478 ENOPH1
4 83323716 83421378 9987 HNRNPDL
4 83385603 83553126 441027 TMEM150C
4 83530689 83790010 79966 SCD5
4 83719813 83882433 22872 SEC31A
4 83751836 83861284 79725 THAP9
4 83825756 84004094 132660 LIN54
4 83886238 84016971 51138 COPS4
4 83991210 84105911 51316 PLAC8
4 84164976 84276067 27235 COQ2
4 84193613 84326306 10855 HPSE
4 84307084 84402876 51023 MRPS18C
4 84308495 84447036 113510 HELQ
4 84362093 84476290 84142 FAM175A
4 84387066 84547027 84803 GPAT3
4 85394435 85489387 4825 NKX6-1
4 85434056 85592493 1040 CDS1
4 85570692 85957544 23001 WDFY3
4 86326283 86943823 83478 ARHGAP24
4 86916275 87444283 5602 MAPK10
4 87445467 87756328 5783 PTPN13
4 87724620 87840416 345274 SLC10A6
4 87777357 87883575 132989 C4ORF36
4 87786153 88082206 4299 AFF1
4 88061255 88211760 57563 KLHL8
4 88204940 88314058 345275 HSD17B13
4 88237676 88382455 51170 HSD17B11
4 88273727 88400606 53343 NUDT9
4 88374481 88520655 8404 SPARCL1
4 88459680 88558025 1834 DSPP
4 88501453 88605512 1758 DMP1
4 88650701 88753601 3381 IBSP
4 88672549 88787968 56955 MEPE
4 88826801 88924563 6696 SPP1
4 88858798 89018931 5311 PKD2
4 88991415 89222474 9429 ABCG2
4 89158760 89275983 152926 PPM1K
4 89229890 89384249 55008 HERC6
4 89308267 89447319 51191 HERC5
4 89422128 89514952 84992 PIGY
4 89422128 89514952 100996939 PYURF
4 89443573 89649693 8916 HERC3
4 89597065 89689023 266812 NAP1L5
4 89627104 90048346 10144 FAM13A
4 89963967 90056052 166815 TIGD2
4 90145428 90299161 285513 GPRIN3
4 90625249 90829447 6622 SNCA
4 90746051 90895780 22915 MMRN1
4 90978683 92543370 401145 CCSER1
4 93155549 94715706 2895 GRID2
4 94680077 94771142 474 ATOH1
4 95058758 95232443 56916 SMARCAD1
4 95199706 95334027 27306 HPGDS
4 95303007 95609378 10611 PDLIM5
4 95609127 96099601 658 BMPR1B
4 96063655 96540361 8633 UNC5C
4 96691238 96782625 5161 PDHA2
4 98460024 99134391 285555 STPG2
4 99112526 99385012 5910 RAP1GDS1
4 99371517 99649812 10098 TSPAN5
4 99779606 99921786 1977 EIF4E
4 99846787 100003960 23173 METAP1
4 99972129 100079939 128 ADH5
4 100024807 100135449 127 ADH4
4 100103794 100210403 130 ADH6
4 100177522 100282185 124 ADH1A
4 100207543 100312599 125 ADH1B
4 100237648 100344202 126 ADH1C
4 100313417 100426667 131 ADH7
4 100362160 100483460 84103 C4ORF17
4 100415234 100565154 4547 MTTP
4 100447863 100555214 93587 TRMT10A
4 100667980 100811346 27071 DAPP1
4 100779494 100885703 8649 LAMTOR3
4 100797406 100937883 79982 DNAJB14
4 100849243 100941512 3015 H2AFZ
4 101087026 101181655 115265 DDIT4L
4 101296497 101509250 51705 EMCN
4 101924586 102338628 5530 PPP3CA
4 102641763 103015969 55024 BANK1
4 103152197 103336655 64116 SLC39A8
4 103352485 103558459 4790 NFKB1
4 103532642 103752151 4126 MANBA
4 103695539 103860050 7323 UBE2D3
4 103720134 103833963 493856 CISD2
4 103786204 104010896 150159 SLC9B1
4 103926647 104068528 133308 SLC9B2
4 103978781 104091024 56898 BDH2
4 104006962 104189566 1062 CENPE
4 104490624 104710973 6870 TACR3
4 105369462 105486058 80319 CXXC4
4 105997031 106220960 54790 TET2
4 106270233 106465227 27068 PPA2
4 106403776 106622070 54848 ARHGEF38
4 106559940 106788882 79807 GSTCD
4 106583784 106699881 57117 INTS12
4 106746596 106912828 255743 NPNT
4 106945473 107307861 93627 TBCK
4 107166766 107290381 9255 AIMP1
4 107822958 108027453 27123 DKK2
4 108514821 108711419 9061 PAPSS1
4 108675720 108856204 166929 SGMS2
4 108782716 108894613 113612 CYP2U1
4 108840869 108976331 3033 HADH
4 108948700 109160112 51176 LEF1
4 109471721 109571639 6164 RPL34
4 109501740 109608978 58505 OSTC
4 109643201 109754235 64850 ETNPPL
4 109711876 110293799 84570 COL25A1
4 110284927 110481615 10427 SEC24B
4 110411354 110628872 55013 CCDC109B
4 110589784 110694629 839 CASP6
4 110611144 110721242 81579 PLA2G12A
4 110641847 110793335 3426 CFI
4 110666665 110765893 54433 GAR1
4 110679149 110785861 10692 RRH
4 110699339 110813471 345193 LRIT3
4 110764039 110954118 1950 EGF
4 110950228 111189820 79071 ELOVL6
4 111327228 111504493 2028 ENPEP
4 111518579 111633279 5308 PITX2
4 112996552 113130237 132720 C4ORF32
4 113082894 113211211 55435 AP1AR
4 113148498 113383764 80216 ALPK1
4 113176781 113277059 92610 TIFA
4 113414671 113507328 63973 NEUROG2
4 113440488 113628151 55345 ZGRF1
4 113488119 113598748 51574 LARP7
4 113669238 114324896 287 ANK2
4 114352187 114753083 817 CAMK2D
4 114801439 114970878 79642 ARSJ
4 115449610 115618202 7368 UGT8
4 115728926 116105032 64579 NDST4
4 117984709 118076736 133022 TRAM1L1
4 118885499 119199789 9348 NDST3
4 119181192 119343922 8492 PRSS12
4 119536524 119653425 57721 METTL14
4 119623977 119827326 9871 SEC24D
4 119701842 120002402 171024 SYNPO2
4 119986938 120128944 51778 MYOZ2
4 120063781 120236673 54532 USP53
4 120197573 120295600 401152 C4ORF3
4 120218404 120313316 2169 FABP2
4 120395549 120619981 8654 PDE5A
4 120960578 121058013 4085 MAD2L1
4 121593067 121914021 11107 PRDM5
4 121936781 122063673 79625 NDNF
4 122032563 122218621 79931 TNIP3
4 122229796 122372181 84109 QRFPR
4 122569151 122688147 308 ANXA5
4 122652471 122758176 5393 EXOSC9
4 122660084 122756340 132332 TMEM155
4 122717598 122815088 890 CCNA2
4 122725483 122861652 55212 BBS7
4 122780182 122942909 7222 TRPC3
4 123021757 123303914 84162 KIAA1109
4 123230120 123370947 132612 ADAD1
4 123352625 123447650 3558 IL2
4 123513782 123612212 59067 IL21
4 123583856 123686098 166379 BBS12
4 123677862 123839390 2247 FGF2
4 123774224 124260604 166378 SPATA5
4 123793798 123914159 11162 NUDT6
4 124247949 124344915 10252 SPRY1
4 125565203 125703887 57182 ANKRD50
4 126167566 126434087 79633 FAT4
4 128484086 128657934 27152 INTU
4 128581554 128715447 83447 SLC25A31
4 128633452 128774526 22824 HSPA4L
4 128732015 128840377 10733 PLK4
4 128816460 128972455 80167 ABHD18
4 128818959 128957139 256471 MFSD8
4 128912420 129152298 55132 LARP1B
4 129170391 129279984 10424 PGRMC2
4 129660777 129816379 79960 JADE1
4 129785147 130084762 132320 SCLT1
4 129944828 130053843 132321 C4ORF33
4 134000444 134135765 57575 PCDH10
4 135097488 135192903 132430 PABPC4L
4 138420072 138523652 54510 PCDH18
4 139065247 139233503 23657 SLC7A11
4 139866912 139987093 25819 NOCT
4 139958870 140130630 1998 ELF2
4 140152675 140331935 80155 NAA15
4 140167316 140271492 84709 MGARP
4 140191070 140293705 4717 NDUFC1
4 140304960 140417069 83452 RAB33B
4 140397088 140547923 80854 SETD7
4 140516921 140681899 4258 MGST2
4 140617545 141145233 55534 MAML3
4 141108439 141323710 60592 SCOC
4 141289606 141418815 1047 CLGN
4 141344528 141489531 152586 MGAT4D
4 141375311 141494924 255520 ELMOD2
4 141461049 141559959 7350 UCP1
4 141521935 141747471 23158 TBC1D9
4 141766724 142124616 57484 RNF150
4 142072040 142175850 27309 ZNF330
4 142487748 142675140 3600 IL15
4 142929181 143837604 8821 INPP4B
4 144036069 144165027 84640 USP38
4 144187982 144415718 2549 GAB1
4 144364615 144498642 8467 SMARCA5
4 144478560 144691828 166752 FREM3
4 144772018 144896716 2996 GYPE
4 144897256 145010498 2994 GYPB
4 145010455 145131939 2993 GYPA
4 145497147 145679881 64399 HHIP
4 145895726 146089693 10393 ANAPC10
4 145949155 146070676 6059 ABCE1
4 146034801 146170832 54726 OTUD4
4 146332950 146500325 4086 SMAD1
4 146470539 146601187 166785 MMAA
4 146531355 146673948 646603 C4ORF51
4 146658778 146930112 152485 ZNF827
4 147026834 147131213 11157 LSM6
4 147155132 147513123 84068 SLC10A7
4 147490044 147583623 5458 POU4F2
4 147608178 147937034 83894 TTC29
4 148332068 148486106 1909 EDNRA
4 148468538 148576672 55751 TMEM184C
4 148538935 148675381 90826 PRMT9
4 148583452 149013927 79658 ARHGAP10
4 148979914 149433672 4306 NR3C2
4 150929425 151198608 166614 DCLK2
4 151165810 152006649 987 LRBA
4 151433076 151525845 10586 MAB21L2
4 151950724 152045804 6189 RPS3A
4 152021432 152219182 152503 SH3D19
4 152128324 152232605 345062 PRSS48
4 152260397 152604784 729830 FAM160A1
4 152571808 152752175 5188 GATB
4 153222409 153526393 55294 FBXW7
4 153527265 153671317 201799 TMEM154
4 153631088 153853063 27236 ARFIP1
4 153670505 153770916 201798 TIGD4
4 153794134 153920848 85462 FHDC1
4 154004269 154280474 23321 TRIM2
4 154195800 154356247 84057 MND1
4 154317497 154577862 23240 KIAA0922
4 154535440 154647242 7097 TLR2
4 154611311 154751387 285533 RNF175
4 154681741 154780228 6423 SFRP2
4 155135526 155482877 54798 DCHS2
4 155414131 155513915 2244 FGB
4 155436148 155541585 5356 PLRG1
4 155484279 155581897 2243 FGA
4 155505285 155603960 2266 FGG
4 155591992 155694271 9227 LRAT
4 155632423 155769965 166863 RBM46
4 156059780 156158230 4887 NPY2R
4 156243811 156368122 79884 MAP9
4 156517861 156678214 2982 GUCY1A3
4 156610124 156748794 2983 GUCY1B3
4 156730880 156857425 51802 ASIC5
4 156754844 156861558 6999 TDO2
4 156825269 156945048 1519 CTSO
4 157662762 157962546 56034 PDGFC
4 157927276 158113242 2743 GLRB
4 158071735 158307226 2891 GRIA2
4 159025731 159164202 51313 FAM198B
4 159061400 159196439 55314 TMEM144
4 159372865 159594521 59350 RXFP1
4 159523252 159649865 2110 ETFDH
4 159567826 159663202 201725 C4ORF46
4 159610278 159714552 5481 PPID
4 159620181 159847954 57600 FNIP2
4 159794683 160026333 152940 C4ORF45
4 160118997 160301301 9693 RAPGEF2
4 162285043 163155186 56884 FSTL5
4 164027859 164158073 92345 NAF1
4 164195090 164293086 4889 NPY5R
4 164225116 164323947 4886 NPY1R
4 164345672 164461691 55319 TMA16
4 164372246 164465047 84076 TKTL2
4 164425449 165374407 55016 MARCH1
4 165098158 165188863 23520 ANP32C
4 165728139 165838679 100506013 APELA
4 165808099 165900273 152756 FAM218A
4 165855597 165968818 391712 TRIM61
4 165883150 165982896 166655 TRIM60
4 165977229 166104024 201931 TMEM192
4 166058769 166264308 11275 KLHL2
4 166178817 166284314 6307 MSMO1
4 166230096 166439482 1363 CPE
4 166724409 167045609 7092 TLL1
4 167634535 168225741 50859 SPOCK3
4 168943687 169128893 11199 ANXA10
4 169117441 169309958 55601 DDX60
4 169257885 169471665 91351 DDX60L
4 169348216 169869608 23022 PALLD
4 169888741 170001468 84869 CBR4
4 169995406 170262249 57630 SH3RF1
4 170294420 170603778 4750 NEK1
4 170471671 170664338 1182 CLCN3
4 170630618 170749093 54969 C4ORF27
4 170887747 171017581 9848 MFAP3L
4 170961372 171081538 51166 AADAT
4 172664574 173981558 442117 GALNTL6
4 174019903 174265118 51809 GALNT7
4 174222092 174318683 8819 SAP30
4 174232526 174325595 3148 HMGB2
4 174289298 174390617 11341 SCRG1
4 174427651 174521378 9464 HAND2
4 175134827 175274531 80817 CEP44
4 175137809 175275402 26269 FBXO8
4 175391327 175514049 3248 HPGD
4 175543161 175820466 8001 GLRA3
4 175769508 175919331 11086 ADAM29
4 176534087 176993842 2823 GPM6A
4 176916984 177123979 116966 WDR17
4 177085724 177186822 132851 SPATA4
4 177114825 177260373 140458 ASB5
4 177171089 177273396 60559 SPCS3
4 177584684 177783899 7424 VEGFC
4 178160990 178304092 55247 NEIL3
4 178331928 178433657 175 AGA
4 183094583 183744177 55714 TENM3
4 183791243 183908630 1635 DCTD
4 183950462 184261929 80014 WWC2
4 184219219 184311927 53842 CLDN22
4 184222916 184313579 100132463 CLDN24
4 184295788 184389049 55602 CDKN2AIP
4 184356202 184453581 3622 ING2
4 184510419 184654747 60684 TRAPPC11
4 184540787 184650372 201965 RWDD4
4 184756508 184964683 56977 STOX2
4 184989858 185209114 133121 ENPP6
4 185288875 185465726 3660 IRF2
4 185500766 185636113 201973 PRIMPOL
4 185528849 185640629 836 CASP3
4 185595218 185725286 79682 CENPU
4 185656748 185817268 2180 ACSL1
4 185869994 185961958 391723 HELT
4 185994416 186091538 291 SLC25A4
4 186060815 186195182 57587 CFAP97
4 186061283 186305120 83891 SNX25
4 186247839 186341390 353322 ANKRD37
4 186265031 186370152 55805 LRP2BP
4 186280544 186390821 441054 C4ORF47
4 186300693 186417139 55325 UFSP2
4 186346337 186462913 256309 CCDC110
4 186401814 186526712 27295 PDLIM3
4 186486597 186947870 8470 SORBS2
4 186920308 187026252 7098 TLR3
4 186995994 187113817 25854 FAM149A
4 187042673 187154617 285440 CYP4V2
4 187078671 187199625 3818 KLKB1
4 187117117 187230835 2160 F11
4 187434808 187546537 4543 MTNR1A
4 187488936 187714987 2195 FAT1
4 188846924 188946203 132625 ZFP42
4 188990597 189088649 339976 TRIML1
4 188992425 189096741 205860 TRIML2
4 190791973 190904359 2483 FRG1
4 190925522 191018412 448831 FRG2
5 70372 210087 153478 PLEKHG4B
5 121625 215468 389257 LRRC14B
5 148337 277197 6389 SDHA
5 184874 288297 133957 CCDC127
5 201735 335089 10016 PDCD6
5 234290 458405 57491 AHRR
5 373333 487409 11336 EXOC3
5 453333 594549 6550 SLC9A3
5 542404 673666 55722 CEP72
5 639976 763510 11076 TPPP
5 775719 921101 79844 ZDHHC11
5 822968 938164 9319 TRIP13
5 843849 962939 65980 BRD9
5 939076 1058927 85409 NKD2
5 1030488 1182172 10723 SLC12A7
5 1131709 1245230 340024 SLC6A19
5 1155469 1266304 348932 SLC6A18
5 1233286 1365162 7015 TERT
5 1297999 1415002 81037 CLPTM1L
5 1372904 1515543 6531 SLC6A3
5 1441541 1594076 79888 LPCAT1
5 1731495 1836167 4726 NDUFS6
5 1778498 1869956 64979 MRPL36
5 1857540 1957293 50805 IRX4
5 2682244 2775511 153571 C5ORF38
5 2726278 2821769 153572 IRX2
5 3526167 3621517 79192 IRX1
5 5070442 5340412 170690 ADAMTS16
5 5352785 5510347 23379 ICE1
5 6352038 6448639 84246 MED10
5 6378735 6516834 134111 UBE2QL1
5 6563499 6689675 6715 SRD5A1
5 6579351 6703473 54888 NSUN2
5 6644717 6777161 11044 PAPD7
5 7326342 7850194 108 ADCY2
5 7799216 7921235 4552 MTRR
5 7810490 7921603 134121 C5ORF49
5 7839271 7939150 79072 FASTKD3
5 9015137 9616233 9037 SEMA5A
5 9609108 9700463 50834 TAS2R1
5 10180032 10286524 22948 CCT5
5 10205619 10320021 134145 FAM173B
5 10257706 10378168 134147 CMBL
5 10283750 10460500 10299 MARCH6
5 10371973 10485138 83853 ROPN1L
5 10494434 10677928 651746 ANKRD33B
5 10659341 10831387 1611 DAP
5 10951953 11974155 1501 CTNND2
5 13670436 14014589 1767 DNAH5
5 14073828 14529458 7204 TRIO
5 14511890 14636287 54491 FAM105A
5 14594782 14719842 90268 OTULIN
5 14684908 14941887 56172 ANKH
5 15430304 15959905 23194 FBXL7
5 16047473 16249897 441061 MARCH11
5 16431627 16535894 90441 ZNF622
5 16453146 16687167 54463 FAM134B
5 16642015 17006385 4651 MYO10
5 17146931 17296954 10409 BASP1
5 19453154 20645982 1016 CDH18
5 21730972 22923731 1010 CDH12
5 23437717 23548706 56979 PRDM9
5 24467208 24715085 1008 CDH10
5 26860708 27108689 1007 CDH9
5 31123761 31349253 1004 CDH6
5 31380601 31602282 29102 DROSHA
5 31462372 31575165 55322 C5ORF22
5 31729030 32131038 23037 PDZD2
5 32104823 32244425 64083 GOLPH3
5 32207112 32383114 54545 MTMR12
5 32334455 32514844 51663 ZFR
5 32515604 32624185 10923 SUB1
5 32640742 32811830 4883 NPR3
5 33370801 33488196 6897 TARS
5 33507286 33962124 81792 ADAMTS12
5 33866490 33959023 51289 RXFP3
5 33924720 34054780 51151 SLC45A2
5 33967090 34078220 23600 AMACR
5 33997962 34113371 114899 C1QTNF3
5 34586432 34852717 26064 RAI14
5 34769268 34919564 153657 TTC23L
5 34845819 34945787 55299 BRIX1
5 34859697 34979069 134218 DNAJC21
5 34885365 34985780 5810 RAD1
5 34978205 35118240 64902 AGXT2
5 35028860 35300691 5618 PRLR
5 35547988 35834713 79925 SPEF2
5 35786976 35899705 3575 IL7R
5 35884397 36008881 133690 CAPSL
5 35933190 36071130 133688 UGT3A1
5 36015118 36137023 167127 UGT3A2
5 36082144 36204142 6502 SKP2
5 36083413 36222015 92255 LMBRD2
5 36172690 36312381 133686 NADK2
5 36229103 36372011 202151 RANBP3L
5 36536456 36708436 6507 SLC1A3
5 36806860 37085921 25836 NIPBL
5 37086329 37319530 65250 C5ORF42
5 37271734 37441228 9631 NUP155
5 37309411 37772774 55100 WDR70
5 37792778 37909782 2668 GDNF
5 38188510 38485582 133584 EGFLAM
5 38455064 38665507 3977 LIFR
5 38775959 38955743 9180 OSMR
5 38918022 39144510 253260 RICTOR
5 39085353 39340759 2533 FYB
5 39264377 39434655 735 C9
5 39351775 39495335 1601 DAB2
5 40610031 40713837 5734 PTGER4
5 40691677 40826072 23548 TTC33
5 40739480 40868297 5562 PRKAA1
5 40771409 40875456 84674 CARD6
5 40811429 40905387 6167 RPL37
5 40839598 41003042 730 C7
5 40978121 41141444 133558 MROH2B
5 41122247 41331540 729 C6
5 41287047 41580730 345557 PLCXD3
5 41710166 41940791 5019 OXCT1
5 41834469 41941738 285636 C5ORF51
5 41855353 41961672 26272 FBXO4
5 42353876 42741980 2690 GHR
5 42686919 42822539 100129792 CCDC152
5 42779981 42882024 6414 SEPP1
5 43019181 43110447 389289 ANXA2R
5 43051595 43196426 7690 ZNF131
5 43122169 43300952 167359 NIM1K
5 43267571 43383614 3157 HMGCS1
5 43356747 43482493 56477 CCL28
5 43424353 43553992 64417 C5ORF28
5 43466802 43585273 375444 C5ORF34
5 43506369 43627521 10605 PAIP1
5 43532790 43725668 23530 NNT
5 44285096 44458784 2255 FGF10
5 44739026 44835618 10884 MRPS30
5 45235051 45766220 348980 HCN1
5 49672030 49807234 133418 EMB
5 49891732 50162356 79668 PARP8
5 50608957 50710563 3670 ISL1
5 52013773 52118452 53918 PELO
5 52014135 52269485 3672 ITGA1
5 52215155 52410609 3673 ITGA2
5 52371508 52475602 4338 MOCS2
5 52706263 52802304 10468 FST
5 52786464 52999171 4724 NDUFS4
5 53160613 53676403 54622 ARL15
5 53681430 53772214 8988 HSPB3
5 53743588 53862416 112574 SNX18
5 54250106 54349960 3003 GZMK
5 54253694 54351414 11082 ESM1
5 54328473 54426080 3001 GZMA
5 54385945 54483129 493869 GPX8
5 54388798 54539005 166979 CDC20B
5 54495424 54593143 345643 MCIDAS
5 54506980 54599545 10309 CCNO
5 54532072 54673521 54505 DHX29
5 54533575 54741409 23517 SKIV2L2
5 54700669 54900906 8611 PLPP1
5 54901672 55078163 153129 SLC38A9
5 54963844 55132974 54514 DDX4
5 55077206 55238682 133396 IL31RA
5 55210924 55360821 3572 IL6ST
5 55375506 55599186 79722 ANKRD55
5 56040899 56211978 4214 MAP3K1
5 56135086 56241359 133383 SETD9
5 56195428 56317957 166968 MIER3
5 56399774 56580506 65056 GPBP1
5 56755842 56848636 345651 ACTBL2
5 57717261 57812185 202309 GAPT
5 57729809 57825966 10769 PLK2
5 57808938 58167406 115827 RAB3C
5 58244865 59853925 5144 PDE4D
5 59872738 60065993 55789 DEPDC1B
5 60027615 60210101 79993 ELOVL7
5 60149658 60310905 1161 ERCC8
5 60170955 60468864 91942 NDUFAF2
5 60433535 60528302 643155 SMIM15
5 60558099 60861999 57688 ZSWIM6
5 60863607 61022362 285668 C5ORF64
5 61531988 61703011 3796 KIF2A
5 61638572 61944416 51194 IPO11
5 61664350 61769728 27292 DIMT1
5 61804561 61897275 100130733 LRRC70
5 63235874 63328119 3350 HTR1A
5 63391670 63688696 285671 RNF180
5 63731773 63928121 401190 RGS7BP
5 63916134 64034017 100132916 FAM159B
5 63993977 64134496 285672 SREK1IP1
5 63994744 64334590 10283 CWC27
5 64424562 64847704 11174 ADAMTS6
5 64789062 64903376 23398 PPWD1
5 64793592 64928995 64105 CENPK
5 64850557 64981954 80006 TRAPPC13
5 64865506 64990187 373 TRIM23
5 64941754 65087941 54557 SGTB
5 64948022 65145111 57486 NLN
5 65152381 65396851 55914 ERBB2IP
5 65370045 65499444 140890 SREK1
5 65822175 66485423 375449 MAST4
5 66458103 66562617 4064 CD180
5 67441583 67617649 5295 PIK3R1
5 68319775 68446899 64924 SLC30A5
5 68392836 68494070 891 CCNB1
5 68415374 68526184 64946 CENPH
5 68443572 68545985 92259 MRPS36
5 68460621 68593257 1022 CDK7
5 68556518 68698620 202243 CCDC125
5 68595123 68730630 5884 RAD17
5 68640569 68735840 6880 TAF9
5 68640938 68757890 153562 MARVELD2
5 68718118 68873931 100506658 OCLN
5 68786050 68908729 728340 GTF2H2C
5 68786073 68908352 730394 GTF2H2C_2
5 69251071 69358940 8293 SERF1A
5 69251077 69358934 728492 SERF1B
5 70150767 70268838 6606 SMN1
5 70150767 70268842 6607 SMN2
5 70244309 70390941 4671 NAIP
5 70310950 70433497 2966 GTF2H2
5 70681441 70883649 55814 BDP1
5 70813114 70974530 64087 MCCC2
5 70944989 71036875 9607 CARTPT
5 71333117 71525397 4131 MAP1B
5 71495235 71686084 23107 MRPS27
5 71546193 71675180 79810 PTCD2
5 71715725 71873249 167465 ZNF366
5 72042417 72230215 3842 TNPO1
5 72181807 72406349 115548 FCHO2
5 72346387 72447644 134285 TMEM171
5 72399022 72490970 134288 TMEM174
5 72722084 72814352 2297 FOXD1
5 72724249 72821448 689 BTF3
5 72791565 72899202 84135 UTP15
5 72828024 72931511 57763 ANKRA2
5 72851982 73257818 64283 ARHGEF28
5 73865847 74037113 3074 HEXB
5 73903230 74007249 8507 ENC1
5 73992815 74092737 10412 NSA2
5 73997028 74133196 84340 GFM2
5 74053398 74232663 26049 FAM169A
5 74303288 74396724 51301 GCNT4
5 74344121 74602703 256006 ANKRD31
5 74562992 74677926 3156 HMGCR
5 74646927 74877806 10087 COL4A3BP
5 74737656 74915646 51426 POLK
5 74837300 74987671 728780 ANKDD1B
5 74950023 75083313 134359 POC5
5 75309238 75669764 22987 SV2C
5 75629079 76023957 10788 IQGAP2
5 75891306 75989259 2151 F2RL2
5 75941867 76051605 2149 F2R
5 76044832 76151140 2150 F2RL1
5 76075825 76237056 170591 S100Z
5 76178679 76285299 1393 CRHBP
5 76256209 76381058 55109 AGGF1
5 76352531 76453030 84327 ZBED3
5 76436705 76744080 8622 PDE8B
5 76708068 76858332 55255 WDR41
5 76904536 77004522 23440 OTP
5 76966993 77142185 6902 TBCA
5 77278149 77660579 8546 AP3B1
5 77586326 77796562 9522 SCAMP1
5 77761037 78014648 10184 LHFPL2
5 78053036 78352357 411 ARSB
5 78273386 78435497 29958 DMGDH
5 78295546 78405897 23743 BHMT2
5 78337603 78448113 635 BHMT
5 78461924 78643038 133746 JMY
5 78649646 78879659 9456 HOMER1
5 78838242 79002471 167153 PAPD4
5 78915658 79116049 202333 CMYA5
5 79217118 79399107 7060 THBS4
5 79252538 79357088 345778 MTX3
5 79387049 79621901 256987 SERINC5
5 79545789 79637660 84654 SPZ1
5 79633831 79795688 9765 ZFYVE16
5 79713799 79858382 167555 FAM151B
5 79832573 79936304 340120 ANKRD34B
5 79880466 80192634 4437 MSH3
5 79902044 80020800 1719 DHFR
5 80186507 80545981 5924 RASGRF2
5 80459138 80582217 1160 CKMT2
5 80527401 80628965 84240 ZCCHC9
5 80605946 80759988 134526 ACOT12
5 80693178 81117072 23635 SSBP2
5 81197843 81571216 83734 ATG10
5 81505280 81634465 92270 ATP6AP1L
5 81549138 81644235 6228 RPS23
5 82303316 82669579 7518 XRCC4
5 82328664 82443272 153339 TMEM167A
5 82697492 82898122 1462 VCAN
5 82914016 83086896 1404 HAPLN1
5 83216413 83750685 10085 EDIL3
5 85843783 85936583 1350 COX7C
5 86494069 86707743 5921 RASA1
5 86670078 86778850 902 CCNH
5 87465449 87634696 153396 TMEM161B
5 87994057 88269922 4208 MEF2C
5 89669151 89775603 1070 CETN3
5 89700680 89830369 10622 POLR3G
5 89734019 89840585 153364 MBLAC2
5 89784616 90480033 84059 ADGRV1
5 89791444 89895401 116068 LYSMD3
5 90644540 90749149 57561 ARRDC3
5 92849042 92950315 7025 NR2F1
5 92933430 93517404 83989 FAM172A
5 93056014 93147309 134187 POU5F2
5 93466555 94024309 285600 KIAA0825
5 93884390 94051573 84250 SLF1
5 94021241 94690279 79772 MCTP1
5 94657047 94806144 153643 FAM81B
5 94779598 94960709 9652 TTC37
5 94820824 94960806 153642 ARSK
5 94885979 94977284 285601 GPR150
5 94912480 95012849 317671 RFESD
5 94974019 95088714 83890 SPATA9
5 94996849 95152071 22836 RHOBTB3
5 95129552 95228577 2745 GLRX
5 95200801 95367775 22936 ELL2
5 95706039 95838985 5122 PCSK1
5 95927740 96130385 831 CAST
5 96076513 96219848 51752 ERAP1
5 96141643 96275406 64167 ERAP2
5 96201345 96385115 4012 LNPEP
5 96407573 96548520 167410 LIX1
5 96476570 96589005 55781 RIOK2
5 98034998 98152198 285704 RGMB
5 98170907 98332238 1105 CHD1
5 99801008 99942444 345757 FAM174A
5 100122638 100308989 7903 ST8SIA4
5 101549691 101702253 353189 SLCO4C1
5 101687485 101904720 133482 SLCO6A1
5 102131526 102386808 5066 PAM
5 102385957 102559224 23262 PPIP5K2
5 102401703 102525842 54826 GIN1
5 102524441 102634361 90355 C5ORF30
5 102864555 102968502 83594 NUDT12
5 106692589 107076596 1946 EFNA5
5 107174733 107787799 64839 FBXL17
5 108013522 108552541 2241 FER
5 108650409 108815675 9867 PJA2
5 108955066 109225326 4124 MAN2A1
5 109735197 110132450 642987 TMEM232
5 110003836 110120861 91137 SLC25A46
5 110337389 110433722 85480 TSLP
5 110357869 110486200 134430 WDR36
5 110489946 110840748 814 CAMK4
5 110811731 110918295 134429 STARD4
5 111044999 111382628 9315 NREP
5 111478314 111825010 64097 EPB41L4A
5 111973201 112201936 324 APC
5 112126884 112248776 6728 SRP19
5 112192080 112328031 7905 REEP5
5 112242406 112377892 167227 DCP2
5 112337795 112894527 4163 MCC
5 112748250 112840728 83942 TSSK1B
5 112779390 112950984 64848 YTHDC2
5 113628015 113852197 3781 KCNN2
5 114440458 114586243 55521 TRIM36
5 114526526 114668569 5229 PGGT1B
5 114582884 114702458 153733 CCDC112
5 114836607 114950591 56929 FEM1C
5 114894192 115008176 353376 TICAM2
5 114894192 115031876 100302736 TMED7-TICAM2
5 114928904 115031876 51014 TMED7
5 115107618 115269778 1176 AP3S1
5 115120429 115222405 1036 CDO1
5 115143893 115247548 9140 ATG12
5 115228150 115383299 206338 LVRN
5 115317162 115414827 644100 ARL14EPL
5 115350672 115648987 51397 COMMD10
5 115759250 115980622 57556 SEMA6A
5 118151768 118394300 285605 DTWD2
5 118336781 118604824 1657 DMXL1
5 118534386 118750299 25816 TNFAIP8
5 118718137 118898030 3295 HSD17B4
5 118895253 118991517 340069 FAM170A
5 119729972 120043025 51334 PRR16
5 121117649 121208523 94033 FTMT
5 121227655 121384295 153443 SRFBP1
5 121378889 121484055 4015 LOX
5 121395207 121509266 133923 ZNF474
5 121425870 121538358 100505841 LOC100505841
5 121577763 121819914 9627 SNCAIP
5 122040690 122190234 6643 SNX2
5 122111159 122364902 28966 SNX24
5 122339077 122442425 5480 PPIC
5 122354840 122543745 93166 PRDM6
5 122660578 122829286 153241 CEP120
5 122777792 122972738 1456 CSNK1G3
5 123952609 124150805 57507 ZNF608
5 125625787 125849853 65983 GRAMD3
5 125857532 126001082 501 ALDH7A1
5 125866606 125982944 51808 PHAX
5 125897413 125991974 389320 TEX43
5 126042314 126192712 4001 LMNB1
5 126183405 126436500 115123 MARCH3
5 126358249 126479184 401207 C5ORF63
5 126556455 126816910 84466 MEGF10
5 126783300 126910780 133619 PRRC1
5 126914712 127014322 613212 CTXN3
5 127349482 127545380 6558 SLC12A2
5 127573600 127943735 2201 FBN2
5 128231209 128389335 28965 SLC27A6
5 128360441 128469719 51015 ISOC1
5 128726102 129094376 171019 ADAMTS19
5 129013883 129120756 100127206 KIAA1024L
5 129170522 129542327 337876 CHSY3
5 130436606 130561119 90624 LYRM7
5 130474975 130571041 3094 HINT1
5 130529701 130750382 56990 CDC42SE2
5 130739613 131040929 51735 RAPGEF6
5 130957406 131202756 96459 FNIP1
5 131122683 131351391 728637 MEIKIN
5 131265666 131417761 23305 ACSL6
5 131326346 131418896 3562 IL3
5 131339484 131431863 1437 CSF2
5 131508303 131633556 8974 P4HA2
5 131523350 131629147 8572 PDLIM4
5 131560144 131699899 6583 SLC22A4
5 131635400 131751306 6584 SLC22A5
5 131797300 131896465 3659 IRF1
5 131822615 132000313 10111 RAD50
5 131857135 131949214 3567 IL5
5 131923864 132016801 3596 IL13
5 131939677 132038370 3565 IL4
5 132008318 132143270 11127 KIF3A
5 132013136 132110095 645121 CCNI2
5 132066508 132183561 23176 SEPT8
5 132079015 132172489 134548 SOWAHA
5 132132318 132224536 27089 UQCRQ
5 132137832 132236590 134549 SHROOM1
5 132139357 132230582 116842 LEAP2
5 132176873 132272576 2661 GDF9
5 132191070 132369354 27125 AFF4
5 132312676 132432296 54819 ZCCHC10
5 132317661 132460709 3308 HSPA4
5 132512151 133018223 23105 FSTL4
5 133271197 133374406 56951 C5ORF15
5 133287565 133410824 7416 VDAC1
5 133380401 133503920 6932 TCF7
5 133472081 133582724 6500 SKP1
5 133512147 133631950 5515 PPP2CA
5 133614114 133776738 51265 CDKL3
5 133636866 133747799 7320 UBE2B
5 133717755 133817598 91368 CDKN2AIPNL
5 133790065 133938920 23338 JADE2
5 133914474 134083601 10802 SEC24A
5 133916838 134038533 51128 SAR1B
5 134004169 134107850 819 CAMLG
5 134024423 134186826 9879 DDX46
5 134111369 134215425 134553 C5ORF24
5 134139459 134257323 79770 TXNDC15
5 134170809 134318336 84105 PCBD2
5 134233595 134367397 347732 CATSPER3
5 134343423 134439964 5307 PITX1
5 134650070 134805577 9555 H2AFY
5 134759903 134853038 140947 DCANP1
5 134764557 134858089 497189 TIFAB
5 134849971 134941639 4762 NEUROG1
5 134886370 134984969 9547 CXCL14
5 135100364 135244326 153328 SLC25A48
5 135196005 135297367 26223 FBXL21
5 135207934 135301516 3578 IL9
5 135262599 135360723 3950 LECT2
5 135294583 135419507 7045 TGFBI
5 135398533 135538422 4090 SMAD5
5 135528998 135771164 57113 TRPC7
5 136290986 136905018 6695 SPOCK1
5 136933188 137141779 26249 KLHL3
5 137067072 137160039 10949 HNRNPA0
5 137133544 137243540 9499 MYOT
5 137155124 137298434 27039 PKD2L2
5 137253641 137438802 51306 FAM13B
5 137349580 137447230 7478 WNT8A
5 137430860 137545132 8382 NME5
5 137444416 137543404 10112 KIF20A
5 137455458 137584358 10902 BRD8
5 137503336 137619032 8697 CDC23
5 137568068 137680253 2676 GFRA3
5 137600953 137744044 995 CDC25C
5 137603223 137705418 51307 FAM53C
5 137618284 137792716 51780 KDM3B
5 137704689 137802658 51308 REEP2
5 137731180 137825004 1958 EGR1
5 137821781 137948989 2107 ETF1
5 137870570 137981318 3313 HSPA9
5 138019084 138290723 1495 CTNNA1
5 138185078 138281057 26045 LRRTM2
5 138262409 138604065 64374 SIL1
5 138539440 138687366 9782 MATR3
5 138607520 138725409 51247 PAIP2
5 138682884 138789039 9963 SLC23A1
5 138703256 138795605 51237 MZB1
5 138707634 138800885 389333 PROB1
5 138712455 138809776 202051 SPATA24
5 138725891 138845214 202052 DNAJC18
5 138764242 138912328 641700 ECSCR
5 138835112 138932375 340061 TMEM173
5 138870750 139028018 7322 UBE2D2
5 138958300 139082680 51523 CXXC5
5 139105405 139244048 84249 PSD2
5 139206363 139492884 9542 NRG2
5 139423707 139519001 5813 PURA
5 139435520 139528391 492311 IGIP
5 139484652 139643374 84418 CYSTM1
5 139604634 139752689 5201 PFDN1
5 139669786 139774722 83697 SLC4A9
5 139692427 139796188 1839 HBEGF
5 139711398 139939441 54882 ANKHD1
5 139711398 139949163 404734 ANKHD1-EIF4EBP3
5 139857250 139949163 8637 EIF4EBP3
5 139874149 139968689 113829 SLC35A4
5 139909651 140007678 10011 SRA1
5 139917852 140014189 10307 APBB3
5 139949011 140044993 55374 TMCO6
5 139957383 140062065 3550 IK
5 139974383 140070553 54853 WDR55
5 139991312 140083286 929 CD14
5 140001010 140098903 23438 HARS2
5 140004947 140097370 4695 NDUFA2
5 140010031 140106239 153527 ZMAT2
5 140030380 140123171 373863 DND1
5 140033488 140141312 3035 HARS
5 140095720 140411929 56147 PCDHA1
5 140104443 140411929 56146 PCDHA2
5 140110782 140411929 56145 PCDHA3
5 140116658 140411929 56144 PCDHA4
5 140131360 140411929 56143 PCDHA5
5 140137506 140411929 56142 PCDHA6
5 140143968 140411929 56141 PCDHA7
5 140150906 140411929 56140 PCDHA8
5 140157356 140411929 9752 PCDHA9
5 140165467 140411929 56139 PCDHA10
5 140177097 140411929 56138 PCDHA11
5 140184886 140411929 56137 PCDHA12
5 140191853 140411929 56136 PCDHA13
5 140236301 140411929 56135 PCDHAC1
5 140275746 140411929 56134 PCDHAC2
5 140360960 140453547 29930 PCDHB1
5 140404190 140496964 56133 PCDHB2
5 140409825 140503407 56132 PCDHB3
5 140431331 140525203 56131 PCDHB4
5 140444787 140537709 26167 PCDHB5
5 140459602 140552868 56130 PCDHB6
5 140482201 140575957 56129 PCDHB7
5 140487370 140580081 56128 PCDHB8
5 140491264 140585796 57717 PCDHB16
5 140496700 140591111 56127 PCDHB9
5 140501951 140595213 56126 PCDHB10
5 140509347 140602618 56125 PCDHB11
5 140518290 140611698 56124 PCDHB12
5 140523490 140616993 56123 PCDHB13
5 140531897 140625860 56122 PCDHB14
5 140554916 140647801 56121 PCDHB15
5 140640251 140912546 56114 PCDHGA1
5 140648326 140912546 56113 PCDHGA2
5 140653600 140912546 56112 PCDHGA3
5 140659827 140912546 56104 PCDHGB1
5 140662195 140753630 83884 SLC25A2
5 140664591 140912546 56111 PCDHGA4
5 140669702 140912546 56103 PCDHGB2
5 140673897 140912546 56110 PCDHGA5
5 140678056 140770351 6879 TAF7
5 140679830 140912546 56102 PCDHGB3
5 140683650 140912546 56109 PCDHGA6
5 140692305 140912546 56108 PCDHGA7
5 140697451 140912546 8641 PCDHGB4
5 140701482 140912546 9708 PCDHGA8
5 140707694 140912546 56101 PCDHGB5
5 140712519 140912546 56107 PCDHGA9
5 140717769 140912546 56100 PCDHGB6
5 140722742 140912546 56106 PCDHGA10
5 140727213 140912548 56099 PCDHGB7
5 140730536 140912546 56105 PCDHGA11
5 140740157 140912546 26025 PCDHGA12
5 140785568 140912544 5098 PCDHGC3
5 140794740 140912546 56098 PCDHGC4
5 140798807 140912546 56097 PCDHGC5
5 140874587 141068622 1729 DIAPH1
5 140946516 141040631 285613 RELL2
5 140980442 141086423 8841 HDAC3
5 140998868 141100986 89848 FCHSD1
5 141012967 141131800 64411 ARAP3
5 141212675 141327975 5097 PCDH1
5 141233384 141341612 9812 KIAA0141
5 141276401 141389856 9604 RNF14
5 141303149 141408627 51294 PCDH12
5 141360233 141462620 10007 GNPDA1
5 141418323 141554008 80762 NDFIP1
5 141669991 141774620 81848 SPRY4
5 141951742 142147635 2246 FGF1
5 142080291 142628572 23092 ARHGAP26
5 142637495 142885077 2908 NR3C1
5 143121725 143220284 57824 HMHB1
5 143480436 143876944 57528 KCTD16
5 143517722 143620278 81555 YIPF5
5 145115906 145284932 153768 PRELID2
5 145219295 145322531 643226 GRXCR2
5 145246125 145462879 153769 SH3RF2
5 145443875 145553946 153770 PLAC8L1
5 145472588 145632294 51520 LARS
5 145513162 145688784 54439 RBM27
5 145648586 145740083 5459 POU4F3
5 145756872 145911069 10915 TCERG1
5 145874416 145965676 134391 GPR151
5 145949066 146531083 5521 PPP2R2B
5 146544578 146787418 202374 STK32A
5 146750370 146959619 1809 DPYSL3
5 146945003 147232411 9832 JAKMIP2
5 147184142 147288794 6690 SPINK1
5 147188273 147281756 117156 SCGB3A2
5 147252270 147356101 389336 C5ORF46
5 147373534 147536925 11005 SPINK5
5 147479295 147574961 408187 SPINK14
5 147512356 147614700 404203 SPINK6
5 147578422 147685773 153218 SPINK13
5 147621989 147715481 84651 SPINK7
5 147645121 147739412 643394 SPINK9
5 147693497 147842399 81545 FBXO38
5 147810594 148104090 3360 HTR4
5 148136155 148228197 154 ADRB2
5 148341712 148512737 79628 SH3TC2
5 148451045 148660001 22885 ABLIM3
5 148581400 148741367 134265 AFAP1L1
5 148654976 148754146 134266 GRPEL2
5 148667569 148769221 78991 PCYOX1L
5 148733829 148828838 27190 IL17B
5 148855456 149001115 1452 CSNK1A1
5 148891134 149034527 389337 ARHGEF37
5 149039814 149254585 133522 PPARGC1B
5 149217518 149394356 5145 PDE6A
5 149270299 149386963 1836 SLC26A2
5 149310168 149452706 22993 HMGXB3
5 149352685 149450730 81789 TIGD6
5 149412853 149562935 1436 CSF1R
5 149473401 149605422 5159 PDGFRB
5 149476343 149584121 1044 CDX1
5 149499519 149610635 6534 SLC6A7
5 149579053 149739403 815 CAMK2A
5 149655908 149752525 340075 ARSI
5 149667201 149799871 6949 TCOF1
5 149761199 149862499 972 CD74
5 149803791 149899319 6208 RPS14
5 149807339 149957773 3340 NDST1
5 149910641 150058792 11346 SYNPO
5 149970402 150078930 91977 MYOZ3
5 150050351 150150669 55696 RBM22
5 150068308 150208657 51164 DCTN4
5 150087507 150196298 85027 SMIM3
5 150156084 150248231 345611 IRGM
5 150253953 150354545 91975 ZNF300
5 150329998 150428554 2878 GPX3
5 150389503 150537221 10318 TNIP1
5 150460266 150607443 309 ANXA6
5 150540612 150673654 26112 CCDC69
5 150562612 150669953 2760 GM2A
5 150635925 150753334 285641 SLC36A3
5 150674538 150797151 153201 SLC36A2
5 150746552 150891942 206358 SLC36A1
5 150863652 151018505 2196 FAT2
5 151020656 151136615 6678 SPARC
5 151081475 151204915 10146 G3BP1
5 151102382 151208210 475 ATOX1
5 151182073 151374397 2741 GLRA1
5 151751101 151854840 56923 NMUR2
5 152800083 153213429 2890 GRIA1
5 153348518 153457014 4238 MFAP3
5 153351268 153488497 10827 FAM114A2
5 153500294 153820543 55568 GALNT10
5 153755516 153860613 79685 SAP30L
5 153834531 153927824 9421 HAND1
5 154022461 154217167 23367 LARP1
5 154167808 154276352 9337 CNOT8
5 154178051 154300213 10826 FAXDC2
5 154246975 154387776 25929 GEMIN5
5 154250632 154368971 29093 MRPL22
5 154323259 154417685 285643 KIF4B
5 155683766 156214798 6444 SGCD
5 156326292 156460266 91937 TIMD4
5 156436423 156556130 26762 HAVCR1
5 156492842 156606248 84868 HAVCR2
5 156537906 156702109 3702 ITK
5 156545450 156639921 9443 MED7
5 156569343 156663279 153745 FAM71B
5 156623089 156842606 26999 CYFIP2
5 156748606 156842729 408263 FNDC9
5 156817026 156921730 348938 NIPAL4
5 156884311 157072831 8728 ADAM19
5 157028560 157127162 100190949 C5ORF52
5 157032686 157168488 11063 SOX30
5 157088322 157186772 54974 THG1L
5 157100702 157207717 134353 LSM11
5 157192750 157356183 9685 CLINT1
5 158102922 158596788 1879 EBF1
5 158564416 158707061 153830 RNF145
5 158620088 158733048 134510 UBLCP1
5 158721790 158827481 3593 IL12B
5 159273739 159420017 147 ADRA1B
5 159366106 159512552 7265 TTC1
5 159482891 159616452 114825 PWWP2A
5 159544373 159685729 2172 FABP6
5 159658658 159809607 79616 CCNJL
5 159754774 159867648 114898 C1QTNF2
5 159778813 159875751 9232 PTTG1
5 159800154 159897104 63920 ZBED8
5 159808647 159916168 10569 SLU7
5 159970126 160349219 23120 ATP10B
5 160695435 161045130 2561 GABRB2
5 161042657 161149598 2559 GABRA6
5 161204196 161346965 2554 GABRA1
5 161424647 161602545 2566 GABRG2
5 162794576 162892022 900 CCNG1
5 162817516 162938953 3161 HMMR
5 162860069 162966359 27430 MAT2B
5 162860585 162957143 134492 NUDCD2
5 166641842 167711162 57451 TENM2
5 167649064 167919308 23286 WWC1
5 167843462 167966309 5917 RARS
5 167962627 168076614 79646 PANK3
5 168068737 168798133 6586 SLIT3
5 168940637 169051781 54908 SPDL1
5 168994250 169530386 1794 DOCK2
5 169270718 169477744 100131897 FAM196B
5 169462916 169556729 2299 FOXI1
5 169589920 169693235 133874 C5ORF58
5 169655087 169794822 3937 LCP2
5 169710490 170183637 30820 KCNIP1
5 169785164 169886681 3779 KCNMB1
5 170140722 170261050 2568 GABRP
5 170218885 170747019 64901 RANBP17
5 170666287 170759138 30012 TLX3
5 170744707 170857888 4869 NPM1
5 170776666 170904630 8817 FGF18
5 171142875 171238092 644994 SMIM23
5 171268555 171503877 23291 FBXW11
5 171449073 171685346 6793 STK10
5 171551175 171650458 285588 EFCAB9
5 171616649 171780795 92181 UBTD2
5 171732186 171951527 285590 SH3PXD2B
5 171998268 172138533 54492 NEURL1B
5 172175092 172268203 1843 DUSP1
5 172191222 172399688 57222 ERGIC1
5 172316438 172416774 51121 RPL26L1
5 172340762 172481900 8992 ATP6V0E1
5 172413354 172586291 153222 CREBRF
5 172501444 172611390 662 BNIP1
5 172639106 172732315 1482 NKX2-5
5 172721725 172826506 8614 STC2
5 173014147 173113666 91272 BOD1
5 173245330 173407994 80315 CPEB4
5 173346161 173453143 133491 C5ORF47
5 173402606 173556182 51617 HMP19
5 174081574 174177902 4488 MSX2
5 174835513 174975621 94081 SFXN1
5 174847674 174941163 1812 DRD1
5 175015039 175133245 3274 HRH2
5 175153609 175331023 10814 CPLX2
5 175366533 175465318 84321 THOC3
5 175420711 175561801 202134 FAM153B
5 175595361 175792994 375484 SIMC1
5 175722501 175820503 285598 ARL10
5 175745783 175836751 192286 HIGD2A
5 175753063 175858810 57179 KIAA1191
5 175790939 175885763 51491 NOP16
5 175799455 175913570 1212 CLTB
5 175805355 175957075 23197 FAF2
5 175899511 176042769 54825 CDHR2
5 175933699 176034421 22838 RNF44
5 175987682 176093642 253314 EIF4E1B
5 176002802 176107131 114787 GPRIN1
5 176004387 176106059 26262 TSPAN17
5 176027209 176127557 6620 SNCB
5 176167559 176327899 90249 UNC5A
5 176287869 176396333 3101 HK3
5 176312005 176503795 51720 UIMC1
5 176379680 176528190 23567 ZNF346
5 176443872 176545143 2264 FGFR4
5 176490079 176747214 64324 NSD1
5 176660762 176753960 27166 PRELID1
5 176708190 176800745 53917 RAB24
5 176712500 176809292 83463 MXD3
5 176714843 176819599 10636 RGS14
5 176738562 176848885 10960 LMAN2
5 176741431 176845849 6569 SLC34A1
5 176783686 176889850 2870 GRK6
5 176803795 176903287 80758 PRR7
5 176807107 176897637 345456 PFN3
5 176809138 176906577 2161 F12
5 176863613 176970694 1627 DBN1
5 176890394 176994606 9260 PDLIM7
5 176908905 177007427 79930 DOK3
5 176918577 177013967 51428 DDX41
5 176926789 177051548 54540 FAM193B
5 176949212 177043099 54732 TMED9
5 176957118 177057346 11285 B4GALT7
5 177130364 177277505 285596 FAM153A
5 177399235 177493243 5626 PROP1
5 177470555 177573107 23138 N4BP3
5 177487961 177595571 64777 RMND5B
5 177556464 177650961 55651 NHP2
5 177561507 177658184 3182 HNRNPAB
5 177615474 177729823 85007 PHYKPL
5 177644616 178087556 91522 COL23A1
5 178009664 178124054 57396 CLK4
5 178118521 178227703 6940 ZNF354A
5 178216953 178331424 117608 ZNF354B
5 178252915 178380210 80108 ZFP2
5 178298193 178413218 285676 ZNF454
5 178380775 178481388 345462 ZNF879
5 178385329 178492124 2916 GRM6
5 178417606 178527691 30832 ZNF354C
5 178517851 178842431 9509 ADAMTS2
5 178907561 179057027 80230 RUFY1
5 179021178 179120722 3187 HNRNPH1
5 179048544 179142047 285679 C5ORF60
5 179055929 179178639 821 CANX
5 179085558 179177975 646019 CBY3
5 179089850 179224287 9794 MAML1
5 179150985 179243513 4056 LTC4S
5 179163387 179285077 8878 SQSTM1
5 179204597 179303952 11282 MGAT4B
5 179244265 179355840 51149 C5ORF45
5 179269070 179404856 23061 TBC1D9B
5 179362066 179569118 55819 RNF130
5 179507794 179706130 255426 RASGEF1C
5 179640594 179789071 5601 MAPK9
5 179707699 179850315 9945 GFPT2
5 179851398 180025405 57472 CNOT6
5 179997104 180088487 92304 SCGB3A1
5 180008505 180146624 2324 FLT4
5 180146122 180237058 134083 OR2Y1
5 180197540 180307137 4245 MGAT1
5 180254610 180358286 643836 ZFP62
5 180256076 180397906 79908 BTNL8
5 180345844 180453727 10917 BTNL3
5 180397224 180508523 153579 BTNL9
5 180511942 180602890 285659 OR2V2
5 180531356 180622304 26693 OR2V1
5 180580262 180682808 90933 TRIM41
5 180600923 180702293 81786 TRIM7
5 180643927 180740906 10399 GNB2L1
5 180663385 180758119 84851 TRIM52
6 222056 371355 56940 DUSP22
6 321738 431443 3662 IRF4
6 465137 763141 55770 EXOC2
6 635938 726964 135458 HUS1B
6 1242674 1334993 94234 FOXQ1
6 1320068 1415832 2295 FOXF2
6 1540680 1634129 2296 FOXC1
6 1604034 2315868 2762 GMDS
6 2643862 2821154 340156 MYLK4
6 2695665 2805979 56897 WRNIP1
6 2812565 2912283 1992 SERPINB1
6 2867499 2973546 5272 SERPINB9
6 2928392 3042399 5269 SERPINB6
6 2930049 3040110 4835 NQO2
6 3007057 3135421 8737 RIPK1
6 3048609 3173432 670 BPHL
6 3133900 3227783 7280 TUBB2A
6 3189161 3288300 389362 PSMG4
6 3204494 3297968 347733 TUBB2B
6 3249206 3526793 63027 SLC22A23
6 3702835 3822246 221749 PXDC1
6 3779631 3871551 26240 FAM50B
6 3951568 4085217 8899 PRPF4B
6 4009439 4150999 404220 C6ORF201
6 4048592 4149457 222826 FAM217A
6 4095926 4205831 10455 ECI2
6 4706679 4975778 9425 CDYL
6 4975279 5074297 10799 RPP40
6 5015719 5107455 648791 PPP1R3G
6 5088652 5331183 57128 LYRM4
6 5191583 5791816 10667 FARS2
6 5978232 6077838 51299 NRN1
6 6124310 6390924 2162 F13A1
6 6518933 6675216 9450 LY86
6 7037829 7272213 6239 RREB1
6 7261375 7383547 6745 SSR1
6 7306886 7459942 285782 CAGE1
6 7320061 7438270 83732 RIOK1
6 7471869 7606946 1832 DSP
6 7520431 7632200 154007 SNRNP48
6 7657010 7901961 654 BMP6
6 7861482 7981047 81567 TXNDC5
6 7993799 8134647 63915 BLOC1S5
6 8053592 8172828 9521 EEF1E1
6 8393299 8505800 51000 SLC35B3
6 10376915 10489797 7020 TFAP2A
6 10451567 10649601 2651 GCNT2
6 10625187 10729970 55003 PAK1IP1
6 10651650 10764839 347744 C6ORF52
6 10653147 10751362 51522 TMEM14C
6 10677991 10780006 81853 TMEM14B
6 10742955 10908788 4117 MAK
6 10817063 10994541 221711 SYCP2L
6 10853455 10952098 9247 GCM2
6 10960992 11114624 54898 ELOVL2
6 11024265 11158969 221710 SMIM13
6 11082721 11182071 405754 ERVFRD-1
6 11163530 11452581 4739 NEDD9
6 11468459 11603757 100113407 TMEM170B
6 11693887 11849280 84830 ADTRP
6 11942723 12185232 3096 HIVEP1
6 12220528 12317427 1906 EDN1
6 12647036 13308075 221692 PHACTR1
6 13259526 13365818 100130357 LOC100130357
6 13285183 13398815 51256 TBC1D7
6 13343586 13557869 54438 GFOD1
6 13504760 13635390 23408 SIRT5
6 13545558 13641127 51406 NOL7
6 13601729 13781796 10048 RANBP9
6 13766780 13884792 63933 MCUR1
6 13854676 14000240 221687 RNF182
6 14047486 14157148 9308 CD83
6 15176205 15542273 3720 JARID2
6 15503031 15733289 84062 DTNBP1
6 16059316 16168478 29116 MYLIP
6 16168810 16315780 2766 GMPR
6 16279342 16831721 6310 ATXN1
6 17032488 17151603 401236 STMND1
6 17211808 17314099 221662 RBM24
6 17323735 17578023 10486 CAP2
6 17530517 17631950 51439 FAM8A1
6 17595265 17777065 9972 NUP153
6 17739413 18057854 63971 KIF13A
6 18085618 18244084 221656 KDM1B
6 18100717 18192851 378884 NHLRC1
6 18108544 18225396 7172 TPMT
6 18204399 18334799 7913 DEK
6 18317580 18489105 255488 RNF144B
6 19767600 19862431 3400 ID4
6 20079915 20282695 154141 MBOAT1
6 20332136 20513945 1871 E2F3
6 20464687 21252634 54901 CDKAL1
6 21523971 21618849 6659 SOX4
6 22267472 22373082 5617 PRL
6 22499677 22590750 154150 HDGFL1
6 24056413 24167757 140767 NRSN1
6 24151982 24453520 51473 DCDC2
6 24287130 24378512 353219 KAAG1
6 24333135 24446422 57380 MRS2
6 24406061 24559850 2822 GPLD1
6 24425196 24557435 7915 ALDH5A1
6 24524331 24716383 9856 KIAA0319
6 24597262 24725295 55856 ACOT13
6 24630204 24737115 51567 TDP2
6 24685089 24789403 81688 C6ORF62
6 24705158 24806325 51053 GMNN
6 35065848 35179187 6954 TCP11
6 35111838 35240856 222663 SCUBE3
6 35157490 35283764 7629 ZNF76
6 35195594 35309548 50619 DEF6
6 35240334 35415968 5467 PPARD
6 35350137 35454881 2178 FANCE
6 35366177 35458558 4736 RPL10A
6 35421373 35534861 7005 TEAD3
6 35445650 35550679 7287 TULP1
6 35521361 35766360 2289 FKBP5
6 35634808 35736690 221481 ARMC12
6 35674370 35767329 389383 CLPSL2
6 35678830 35775841 340204 CLPSL1
6 35703070 35811852 222662 LHFPL5
6 35742758 35835121 1208 CLPS
6 35780810 35958957 6732 SRPK1
6 35891290 36062413 116369 SLC26A8
6 35925453 36099013 1432 MAPK14
6 36028260 36132301 5603 MAPK13
6 36094549 36220567 27154 BRPF3
6 36140944 36296372 285848 PNPLA1
6 36263534 36374662 389384 C6ORF222
6 36301997 36425577 51513 ETV7
6 36338328 36480666 222659 PXT1
6 36340543 36478920 222658 KCTD20
6 36441659 36585293 11329 STK38
6 36492089 36592244 6428 SRSF3
6 36574236 36675116 1026 CDKN1A
6 36595627 36720960 401258 RAB44
6 36688554 36877220 57699 CPNE5
6 36769645 36916740 221477 C6ORF89
6 36802605 36912800 51645 PPIL1
6 36846038 36952613 221476 PI16
6 36903422 37016845 221472 FGD2
6 36915910 37024327 23787 MTCH1
6 37067921 37163204 5292 PIM1
6 37155479 37320746 55633 TBC1D22B
6 37159953 37295931 221468 TMEM217
6 37251747 37382514 9025 RNF8
6 37330906 37469284 23070 CMTR1
6 37430696 37537700 154467 CCDC167
6 37580283 37735766 266727 MDGA1
6 37717306 38142399 60685 ZFAND3
6 38116226 38677924 114781 BTBD9
6 38613116 39018574 1769 DNAH8
6 38623701 38740952 2739 GLO1
6 38946556 39075520 2740 GLP1R
6 39051838 39152962 55776 SAYSD1
6 39136746 39267251 8645 KCNK5
6 39246776 39352237 89822 KCNK17
6 39262473 39360330 83795 KCNK16
6 39282875 39763181 221458 KIF6
6 39690158 39892653 23500 DAAM2
6 39852033 39972290 4337 MOCS1
6 40339372 40625203 57497 LRFN2
6 40940236 41032076 222642 TSPO2
6 40950939 41052630 10930 APOBEC2
6 40970706 41090146 4800 NFYA
6 40974639 41076938 222643 UNC5CL
6 41014530 41110188 221443 OARD1
6 41096998 41192087 340205 TREML1
6 41106243 41200924 54209 TREM2
6 41126061 41226120 285852 TREML4
6 41137486 41238925 79865 TREML2
6 41222998 41324457 54210 TREM1
6 41233527 41338625 9436 NCR2
6 41444163 41590122 116113 FOXP4
6 41534914 41641982 4188 MDFI
6 41631715 41773997 7942 TFEB
6 41678499 41775110 29964 PRICKLE4
6 41684448 41785139 5225 PGC
6 41685180 41777634 100188893 TOMM6
6 41717913 41817643 10817 FRS3
6 41737633 41933099 25862 USP49
6 41818964 41920784 705 BYSL
6 41853090 41958885 9477 MED20
6 41882670 42086632 896 CCND3
6 41948250 42068644 129685 TAF8
6 42048856 42180715 647024 C6ORF132
6 42053143 42167794 2978 GUCA1A
6 42131021 42232694 2979 GUCA1B
6 42154538 42255633 55173 MRPS10
6 42172670 42489789 55809 TRERF1
6 42461759 42681243 23304 UBR2
6 42644332 42760358 5961 PRPH2
6 42692233 42783884 6903 TBCC
6 42718793 42856296 23506 GLTSCR1L
6 42777670 42874731 285855 RPL7L1
6 42813726 42913575 171558 PTCRA
6 42826859 42927008 10695 CNPY3
6 42838002 42928554 441150 C6ORF226
6 42858499 42951618 27232 GNMT
6 42882236 43000083 5528 PPP2R5D
6 42911610 43016981 5190 PEX6
6 42911840 43009036 116138 KLHDC3
6 42919384 43017337 88745 RRP36
6 42957331 43062837 89953 KLC4
6 42959966 43051618 4201 MEA1
6 42974005 43149458 5754 PTK7
6 42985354 43091683 9820 CUL7
6 43001766 43097283 51069 MRPL2
6 43069032 43169244 6722 SRF
6 43079921 43212325 23113 CUL9
6 43141221 43275997 84630 TTBK1
6 43173366 43267211 10591 DNPH1
6 43195997 43293276 10864 SLC22A7
6 43253210 43346530 401262 CRIP3
6 43283807 43407181 24149 ZNF318
6 43325291 43438163 89845 ABCC10
6 43375260 43494294 93643 TJAP1
6 43398089 43494370 65989 DLK2
6 43414776 43509246 9533 POLR1C
6 43454702 43548081 221424 LRRC73
6 43459564 43554728 25844 YIPF3
6 43470067 43613812 57510 XPO5
6 43473877 43608260 5429 POLH
6 43527278 43628688 9587 MAD2L1BP
6 43542766 43658748 221421 RSPH9
6 43568217 43666983 54676 GTPBP2
6 43618933 43725549 55168 MRPS18A
6 43667945 43774223 7422 VEGFA
6 43898336 43993694 221416 C6ORF223
6 44025375 44143256 55362 TMEM63B
6 44056547 44172139 11131 CAPN11
6 44061372 44165191 64928 MRPL14
6 44117241 44221888 2030 SLC29A1
6 44143902 44241625 3326 HSP90AB1
6 44168479 44267182 441151 TMEM151B
6 44201837 44295627 347734 SLC35B2
6 44205902 44303525 4794 NFKBIE
6 44227896 44335458 202500 TCTE1
6 44240396 44364904 221409 SPATS1
6 44246462 44351063 57505 AARS2
6 44285250 44438161 988 CDC5L
6 44774466 45415788 8464 SUPT3H
6 45226053 45538819 860 RUNX2
6 45846189 46118085 53405 CLIC5
6 46027700 46134436 22875 ENPP4
6 46106918 46208747 59084 ENPP5
6 46168466 46529804 10231 RCAN2
6 46497316 46690567 51302 CYP39A1
6 46550651 46665927 9481 SLC25A27
6 46585611 46692056 221400 TDRD6
6 46644653 46746954 100287718 ANKRD66
6 46652052 46773430 7941 PLA2G7
6 46691093 46827519 4224 MEP1A
6 46800241 46992675 221395 ADGRF5
6 46945439 47080099 266977 ADGRF1
6 47179262 47347683 27242 TNFRSF21
6 47375524 47614996 23607 CD2AP
6 47554325 47685533 222611 ADGRF2
6 47596288 47709757 221393 ADGRF4
6 47679774 47814116 221391 OPN5
6 47825763 48106425 442213 PTCHD4
6 49361095 49480820 55166 CENPQ
6 49378072 49501041 4594 MUT
6 49397670 49515777 389396 GLYATL3
6 49448112 49539808 135398 C6ORF141
6 49552889 49674587 6005 RHAG
6 49640070 49751303 7180 CRISP2
6 49675091 49782168 10321 CRISP3
6 49733363 49825053 5232 PGK2
6 49781978 49914809 167 CRISP1
6 49893813 49987157 403339 DEFB133
6 49908004 50001818 245928 DEFB114
6 49916389 50007338 245927 DEFB113
6 49956850 50059694 245913 DEFB110
6 49991287 50086364 245915 DEFB112
6 50611256 50760746 83741 TFAP2D
6 50716438 50835326 7021 TFAP2B
6 51460144 52022423 5314 PKHD1
6 51981184 52075436 3605 IL17A
6 52081483 52179298 112744 IL17F
6 52108811 52219679 4172 MCM3
6 52156925 52292575 85315 PAQR8
6 52214993 52380583 114327 EFHC1
6 52342199 52511862 9697 TRAM2
6 52465883 52571385 28978 TMEM14A
6 52594884 52698361 2939 GSTA2
6 52636177 52738664 2938 GSTA1
6 52676540 52780893 221357 GSTA5
6 52741438 52844496 2940 GSTA3
6 52822745 52930178 2941 GSTA4
6 52846097 52996600 22858 ICK
6 52859795 52985670 26268 FBXO9
6 52971759 53083624 8521 GCM1
6 53112195 53283977 60481 ELOVL5
6 53342139 53479927 2729 GCLC
6 53492698 53600506 401265 KLHL31
6 53589777 53808919 55227 LRRC1
6 53813713 54151078 90523 MLIP
6 54103202 54274950 27283 TINAG
6 54641568 54829897 222584 FAM83B
6 54969070 55167418 3062 HCRTR2
6 55122266 55287291 389400 GFRAL
6 55279170 55514012 54511 HMGCLL1
6 55600237 55810375 653 BMP5
6 55901387 56182378 81578 COL21A1
6 56302784 56889426 667 DST
6 56749772 56912142 221336 BEND6
6 56841329 56940037 57691 KIAA1586
6 56884807 57055098 26036 ZNF451
6 56967103 57070012 9532 BAG2
6 57031790 57157112 51715 RAB23
6 57109602 57533376 5558 PRIM2
6 62214007 62304534 100463487 MTRNR2L9
6 62369864 63066100 202559 KHDRBS2
6 63965855 64099882 51557 LGSN
6 64211916 64313493 7803 PTP4A1
6 64275706 64445418 23469 PHF3
6 64409875 66487118 346007 EYS
6 65941310 66035504 441155 LOC441155
6 69275631 70119403 577 ADGRB3
6 70365640 70577049 55788 LMBRD1
6 70506447 70942157 1310 COL19A1
6 70905742 71082786 1297 COL9A1
6 71053106 71290877 57579 FAM135A
6 71206624 71318606 135154 SDHAF4
6 71307473 71591716 60682 SMAP1
6 71551068 71736788 135152 B3GAT2
6 71928476 72031973 79627 OGFRL1
6 72526405 73132845 22999 RIMS1
6 73261570 73928573 56479 KCNQ5
6 73913267 74005175 100129128 KHDC1L
6 73931036 74089938 80759 KHDC1
6 74002399 74093898 154288 KHDC3L
6 74034284 74147289 55510 DDX43
6 74042784 74133999 340168 DPPA5
6 74058279 74149515 441161 OOEP
6 74101453 74231179 25821 MTO1
6 74114855 74232043 115004 MB21D1
6 74205472 74300755 1915 EEF1A1
6 74283101 74433737 26503 SLC17A5
6 74335807 74558041 135228 CD109
6 75774041 75985623 1303 COL12A1
6 75927390 76023644 1347 COX7A2
6 75942637 76064632 55754 TMEM30A
6 75985582 76273545 27145 FILIP1
6 76241224 76448001 26054 SENP6
6 76388892 76649254 4646 MYO6
6 76610830 76852395 3617 IMPG1
6 78151947 78243120 3351 HTR1B
6 79507260 79630683 134728 IRAK1BP1
6 79624135 79858011 55023 PHIP
6 79890961 80014455 9324 HMGN3
6 80174707 80317147 167691 LCA5
6 80270999 80433369 83699 SH3BGRL2
6 80604528 80727315 6785 ELOVL4
6 80644321 80772244 7272 TTK
6 80746343 81075987 594 BCKDHB
6 82435446 82532428 55603 FAM46A
6 82859703 83027471 25998 IBTK
6 83002922 83097133 7162 TPBG
6 83582116 83845560 90025 UBE3D
6 83707384 83898190 23033 DOPEY1
6 83833031 83926256 112611 RWDD2A
6 83854592 83973655 5238 PGM3
6 83900109 84210938 4199 ME1
6 84152193 84255421 167681 PRSS35
6 84242604 84489127 9892 SNAP91
6 84492984 84587234 134701 RIPPLY2
6 84499369 84690146 51167 CYB5R4
6 84673419 84820605 112609 MRAP2
6 84813959 85007353 22832 CEP162
6 85422215 85543954 9096 TBX18
6 86089301 86225509 4907 NT5E
6 86195214 86373874 57231 SNX14
6 86297501 86423043 10492 SYNCRIP
6 87577023 87746397 3354 HTR1E
6 87775215 87874865 1081 CGA
6 87795268 87993406 23036 ZNF292
6 87962305 88072046 57150 SMIM8
6 87972696 88108996 375519 GJB7
6 87984570 88095181 206412 C6ORF163
6 88047689 88194191 154313 CFAP206
6 88112642 88242057 10559 SLC35A1
6 88204095 88369735 57038 RARS2
6 88229784 88397172 23595 ORC3
6 88364577 88481985 55122 AKIRIN2
6 88687506 88796550 81833 SPACA1
6 88829584 88945767 1268 CNR1
6 89299615 89743348 8732 RNGTT
6 89720428 89814879 10957 PNRC1
6 89785677 89897800 135295 SRSF12
6 89785768 89895288 135293 PM20D2
6 89867222 90011007 2569 GABRR1
6 89946839 90095018 2570 GABRR2
6 90016343 90132619 51465 UBE2J1
6 90054334 90191995 58528 RRAGD
6 90072896 90363553 22881 ANKRD6
6 90321942 90418474 57226 LYRM2
6 90332493 90599513 23195 MDN1
6 90469618 90604155 9994 CASP8AP2
6 90534187 90625819 84694 GJA10
6 90616246 91076627 60468 BACH2
6 91203291 91367020 6885 MAP3K7
6 93929739 94199300 2045 EPHA7
6 95955372 96077328 79694 MANEA
6 96393844 96683488 10690 FUT9
6 96899701 97023151 23376 UFL1
6 96940423 97084512 9457 FHL5
6 97221997 97355353 81491 GPR63
6 97302495 97608630 114792 KLHL32
6 97317186 97415767 29078 NDUFAF4
6 97570036 97801052 253714 MMS22L
6 99212579 99306666 5454 POU3F2
6 99301600 99465882 26235 FBXL4
6 99700792 99867531 84553 FAXC
6 99797347 99912082 51805 COQ3
6 99827840 99943207 25957 PNISR
6 99860183 100033252 85015 USP45
6 99898869 100001059 100130890 TSTD3
6 99970262 100086690 892 CCNC
6 99984649 100083454 59336 PRDM13
6 100347785 100512114 84539 MCHR2
6 100816749 100981551 6492 SIM1
6 100936070 101399248 10973 ASCC3
6 101776860 102537958 2898 GRIK2
6 105155967 105377794 57531 HACE1
6 105334922 105551207 389421 LIN28B
6 105524698 105655049 11149 BVES
6 105585774 105697858 64208 POPDC3
6 105705441 105920999 5550 PREP
6 106464194 106577814 639 PRDM1
6 106612351 106843695 9474 ATG5
6 106889729 107038324 202 AIM1
6 106998902 107147373 84816 RTN4IP1
6 107007440 107136292 55278 QRSL1
6 107279375 107392790 51250 C6ORF203
6 107366384 107505636 57673 BEND3
6 107453760 107850779 57107 PDSS2
6 107741316 108002513 55084 SOBP
6 108003360 108215521 256380 SCML4
6 108168959 108349482 11231 SEC63
6 108342612 108465941 28962 OSTM1
6 108417261 108530013 7101 NR2E1
6 108512420 108652464 8724 SNX3
6 108546097 108864251 246269 LACE1
6 108811025 109025971 2309 FOXO3
6 109099618 109315675 84071 ARMC2
6 109287639 109485708 27244 SESN1
6 109346355 109505115 285753 CEP57L1
6 109667716 109773762 8763 CD164
6 109691417 109832374 285755 PPIL6
6 109691930 109785122 6610 SMPD2
6 109745265 109857171 64780 MICAL1
6 109763718 109874440 9841 ZBTB24
6 109794058 110082415 221264 AK9
6 109942423 110166634 9896 FIG4
6 110229458 110321923 2830 GPR6
6 110401021 110571207 8936 WASF1
6 110431623 110573422 51362 CDC40
6 110547148 110749475 728464 METTL24
6 110693382 110806753 8528 DDO
6 110725891 110867844 85413 SLC22A16
6 110911180 111207088 23097 CDK19
6 111065823 111236915 262 AMD1
6 111209762 111309091 112495 GTF3C6
6 111233219 111369466 84154 RPF2
6 111338780 111564606 117247 SLC16A10
6 111510481 111610261 91749 KIAA1919
6 111600233 111874918 5980 REV3L
6 111856580 111997477 10758 TRAF3IP2
6 111961534 112264655 2534 FYN
6 112305277 112410887 8838 WISP3
6 112338673 112443993 619208 FAM229B
6 112371859 112478751 51175 TUBE1
6 112409133 112645917 3910 LAMA4
6 112598531 112692498 442247 RFPL4B
6 114108513 114204652 4082 MARCKS
6 114237319 114362359 3066 HDAC2
6 114356749 114454041 222537 HS3ST5
6 116242692 116451921 2444 FRK
6 116351998 116586853 221294 NT5DC1
6 116420084 116517296 1300 COL10A1
6 116531282 116779442 29940 DSE
6 116551130 116645261 23270 TSPYL4
6 116576021 116671280 7259 TSPYL1
6 116712532 116804934 441168 FAM26F
6 116762807 116859709 254228 FAM26E
6 116780175 116900031 221301 FAM26D
6 116797650 116936773 100128327 TRAPPC3L
6 116822529 116934764 51389 RWDD1
6 116867641 116974148 345895 RSPH4A
6 116932366 117083030 3841 KPNA5
6 116936780 117059973 221302 ZUFSP
6 117053359 117156886 221303 FAM162B
6 117093247 117220220 222545 GPRC6A
6 117128375 117273326 222546 RFX6
6 117516720 117614728 245806 VGLL2
6 117589529 117817018 6098 ROS1
6 117733819 117911020 285761 DCBLD1
6 117861432 117993705 57120 GOPC
6 117926616 118051886 116150 NUS1
6 118158688 118658839 222553 SLC35F1
6 118761934 119101238 387119 CEP85L
6 118799441 118901587 5350 PLN
6 119114611 119326327 254394 MCM9
6 119145240 119250335 25842 ASF1A
6 119260993 119540358 79632 FAM184A
6 119478365 119740931 4121 MAN1A1
6 121380639 121725646 221322 TBC1D32
6 121686722 121790890 2697 GJA1
6 122650695 122774264 3298 HSF2
6 122723061 123067518 5570 PKIB
6 122744492 122862952 57515 SERINC1
6 123030645 123125218 2173 FABP7
6 123040193 123150864 10924 SMPDL3A
6 123247115 123414064 134829 CLVS2
6 123517483 124028238 10345 TRDN
6 124054990 125166786 154215 NKAIN2
6 125213690 125427484 154214 RNF217
6 125404874 125604644 7164 TPD52L1
6 125576495 125693282 51020 HDDC2
6 126000731 126102415 23493 HEY2
6 126032306 126273176 135112 NCOA7
6 126207860 126321389 135114 HINT3
6 126237575 126380420 60487 TRMT11
6 126590934 126690021 387103 CENPW
6 127370047 127540626 84870 RSPO3
6 127517826 127629705 81847 RNF146
6 127589856 127734754 55862 ECHDC1
6 127739550 127850535 9729 KIAA0408
6 127739550 127910500 387104 SOGA3
6 127828318 127932963 352999 C6ORF58
6 128009338 128309776 387357 THEMIS
6 128269923 128911819 5796 PTPRK
6 129134285 129857710 3908 LAMA2
6 129878239 130101370 93663 ARHGAP18
6 130132388 130252416 253582 TMEM244
6 130269727 130482594 84456 L3MBTL3
6 130445446 130756570 154075 SAMD3
6 130617425 130784210 114801 TMEM200A
6 131078544 131178276 100507203 SMLR1
6 131140487 131454462 2037 EPB41L2
6 131386825 131624675 9465 AKAP7
6 131824343 131925472 383 ARG1
6 131875105 132019379 9439 MED23
6 131888374 132088550 5169 ENPP3
6 132000783 132092541 79541 OR2A4
6 132009580 132102157 643854 CTAGE9
6 132059155 132236295 5167 ENPP1
6 132249316 132342518 1490 CTGF
6 132597193 132792673 26002 MOXD1
6 132758662 132904337 8417 STX7
6 132789426 132880475 134860 TAAR9
6 132803831 132894860 83551 TAAR8
6 132821460 132912498 319100 TAAR6
6 132889730 132980877 9038 TAAR5
6 132918288 133015414 9287 TAAR2
6 132946122 133037142 134864 TAAR1
6 132981996 133105194 8876 VNN1
6 133023925 133125904 55350 VNN3
6 133045008 133154598 8875 VNN2
6 133065707 133158703 6206 RPS12
6 133070506 133189747 116843 SLC18B1
6 133492494 133873258 2070 EYA4
6 134140258 134236675 6943 TCF21
6 134203307 134328638 9519 TBPL1
6 134288718 134443789 154091 SLC2A12
6 134470383 134709196 6446 SGK1
6 135218527 135341260 64577 ALDH8A1
6 135261516 135446036 10767 HBS1L
6 135432452 135560311 4602 MYB
6 135585109 135888903 54806 AHI1
6 136102833 136536709 27115 PDE7B
6 136532167 136641449 113115 MTFR2
6 136558000 136680989 9774 BCLAF1
6 136643418 136941957 9053 MAP7
6 136858186 137183656 4217 MAP3K5
6 137073701 137255072 5191 PEX7
6 137173378 137266798 340146 SLC35D3
6 137301107 137436317 53832 IL20RA
6 137444956 137564785 116379 IL22RA2
6 137498620 137610567 3459 IFNGR1
6 137793335 137885531 167826 OLIG3
6 138118324 138224451 7128 TNFAIP3
6 138389641 138498660 64065 PERP
6 138413052 138685800 57221 ARFGEF3
6 138517126 138609627 59351 PBOV1
6 138655335 138754582 23593 HEBP2
6 138723180 138963668 57224 NHSL1
6 139024656 139134456 25901 CCDC28A
6 139026347 139164816 100507462 GVQW2
6 139047247 139245207 345930 ECT2L
6 139205151 139379398 85021 REPS1
6 139279818 139384439 58527 ABRACL
6 139386248 139521946 51696 HECA
6 139541198 139683208 167838 TXLNB
6 139673391 139765787 10370 CITED2
6 142376744 142479936 4829 NMBR
6 142398298 142562085 51534 VTA1
6 142553055 142787403 57211 ADGRG6
6 143052603 143336338 3097 HIVEP2
6 143310499 143681480 51390 AIG1
6 143701917 143831751 8504 PEX3
6 143723968 143841841 134637 ADAT2
6 143795948 143903020 2519 FUCA2
6 143859316 144172322 9749 PHACTR2
6 144094507 144204943 84946 LTV1
6 144115572 144279483 153918 ZC2HC1B
6 144241436 144455736 5325 PLAGL1
6 144396017 144486754 83443 SF3B5
6 144401653 144533076 8676 STX11
6 144542872 145194170 7402 UTRN
6 145926439 146126991 7957 EPM2A
6 146099271 146205921 84085 FBXO30
6 146185944 146355233 257218 SHPRH
6 146278917 146778734 2911 GRM1
6 146794827 146896086 10981 RAB32
6 146850135 147156597 79747 ADGB
6 147455493 147731612 134957 STXBP5
6 147759827 147911157 389432 SAMD5
6 148593728 148893184 23328 SASH1
6 148998270 149418126 10090 UST
6 149469059 149752749 23118 TAB2
6 149651494 149742182 387082 SUMO4
6 149748765 149876148 340152 ZC3H12D
6 149805630 149937238 85313 PPIL4
6 149817527 149932067 116254 GINM1
6 149896010 150039940 11104 KATNA1
6 149959288 150109392 9113 LATS1
6 150000830 150152557 5110 PCMT1
6 150025451 150137708 348995 NUP43
6 150119893 150255480 84918 LRP11
6 150184510 150287195 135250 RAET1E
6 150193073 150290368 80328 ULBP2
6 150215142 150314846 80329 ULBP1
6 150218013 150314288 353091 RAET1G
6 150321265 150416668 154064 RAET1L
6 150365742 150460202 79465 ULBP3
6 150394187 150591528 81706 PPP1R14C
6 150620027 150745765 389434 IYD
6 150850998 151184799 57480 PLEKHG1
6 151116814 151443023 25902 MTHFD1L
6 151491133 151699694 9590 AKAP12
6 151665249 151782835 57621 ZBTB2
6 151703392 151811234 79624 ARMT1
6 151705896 151843316 55005 RMND1
6 151745174 151962328 80129 CCDC170
6 151941630 152444408 2099 ESR1
6 152422818 153028534 23345 SYNE1
6 152949029 153065715 80177 MYCT1
6 153001931 153100902 7432 VIP
6 153271657 153374740 26271 FBXO5
6 153288500 153393950 54516 MTRF1L
6 153312031 153522389 26575 RGS17
6 154261630 154588001 4988 OPRM1
6 154455617 154747900 26034 IPCEF1
6 154706432 154901753 154043 CNKSR3
6 154984511 155175378 22828 SCAF8
6 155341422 155598857 26230 TIAM2
6 155515146 155617682 49861 CLDN20
6 155557263 155705617 51106 TFB1M
6 155696501 155847037 50508 NOX3
6 157029063 157551913 57492 ARID1B
6 157690053 157815291 729515 TMEM242
6 157732556 158114977 79683 ZDHHC14
6 158174202 158386109 51429 SNX9
6 158332887 158540207 8871 SYNJ2
6 158510535 158659312 84947 SERAC1
6 158519378 158640376 404672 GTF2H5
6 158663691 158952856 56995 TULP4
6 158887467 159076467 57583 TMEM181
6 159001045 159205908 94120 SYTL3
6 159037506 159135818 6993 DYNLT1
6 159166772 159310456 7430 EZR
6 159220898 159351385 100130967 C6ORF99
6 159378265 159491198 83861 RSPH3
6 159435500 159536184 117289 TAGAP
6 159520428 159713140 84624 FNDC1
6 160078029 160197352 9589 WTAP
6 160080148 160184353 6648 SOD2
6 160112988 160220144 39 ACAT2
6 160141491 160239461 29074 MRPL18
6 160151280 160261736 154197 PNLDC1
6 160179529 160280735 6950 TCP1
6 160257973 160349107 4142 MAS1
6 160320130 160547583 3482 IGF2R
6 160472862 160599750 6580 SLC22A1
6 160617793 160749963 6582 SLC22A2
6 160699404 160893611 6581 SLC22A3
6 160932514 161157407 4018 LPA
6 161053224 161195085 5340 PLG
6 161342758 161558417 4216 MAP3K4
6 161531056 161765107 56895 AGPAT4
6 161748589 163218834 5071 PARK2
6 163078163 163756524 135138 PACRG
6 163765674 164019628 9444 QKI
6 165673152 165793111 168090 C6ORF118
6 165720775 166145588 10846 PDE10A
6 166551145 166652157 6862 T
6 166699167 166791871 285800 PRR18
6 166713215 166826094 113402 SFT2D1
6 166758407 166866501 51660 MPC1
6 166802853 167345771 6196 RPS6KA2
6 167323003 167440077 8635 RNASET2
6 167342804 167475906 11116 FGFR1OP
6 167455294 167572629 1235 CCR6
6 167514080 167616396 401285 TCP10L2
6 167550359 167641319 2853 GPR31
6 167634802 167749502 54346 UNC93A
6 167668573 167776177 83887 TTLL2
6 167766576 167867998 6953 TCP10
6 168157670 168392700 4301 MLLT4
6 168348552 168465769 3834 KIF25
6 168356603 168447619 100128124 HGC6.3
6 168436463 168549839 79981 FRMD1
6 168673509 168790434 168002 DACT2
6 168771830 169088674 64094 SMOC2
6 169595874 169724209 7058 THBS2
6 169837302 170172159 253769 WDR27
6 170032256 170126402 387263 C6ORF120
6 170081717 170201680 55780 ERMARD
6 170084001 170194106 55274 PHF10
6 170120214 170221638 6991 TCTE3
6 170529790 170736159 84498 FAM120B
6 170571293 170669697 28514 DLL1
6 170793420 170901958 6908 TBP
6 170824203 170932417 5689 PSMB1
6 170864659 170963780 5134 PDCD2
7 122968 320740 56975 FAM20C
7 516896 629481 5154 PDGFA
7 568833 837313 5575 PRKAR1B
7 696337 846116 54919 DNAAF5
7 785193 934557 23353 SUN1
7 846190 956071 51608 GET4
7 917536 1065043 11033 ADAP1
7 952834 1049276 54905 CYP2W1
7 984485 1085235 90639 COX19
7 1014208 1118905 115330 GPR146
7 1016622 1247893 84310 C7ORF50
7 1056442 1153451 2852 GPER1
7 1172542 1269855 90637 ZFAND2A
7 1202653 1296613 340260 UNCX
7 1453994 1569109 79778 MICALL2
7 1489912 1614018 26173 INTS1
7 1500367 1602679 7975 MAFK
7 1561870 1666066 202915 TMEM184A
7 1586969 1679668 84262 PSMG3
7 1678797 1807590 392617 ELFN1
7 1835427 2342583 8379 MAD1L1
7 2211856 2310780 4521 NUDT1
7 2253925 2351833 29960 FTSJ2
7 2271404 2424110 29886 SNX8
7 2324473 2440377 8662 EIF3B
7 2373194 2494216 55501 CHST12
7 2482162 2588810 3955 LFNG
7 2494771 2586017 402635 GRIFIN
7 2528605 2674368 23288 IQCE
7 2557443 2665392 221927 BRAT1
7 2601602 2724436 80727 TTYH3
7 2649155 2775070 155185 AMZ1
7 2747740 2953959 2768 GNA12
7 2925709 3153579 84433 CARD11
7 3271079 4328631 221935 SDK1
7 4651929 4831074 221937 FOXK1
7 4745261 4854026 9907 AP5Z1
7 4818739 4993335 55698 RADIL
7 4877368 4971625 56903 PAPOLB
7 4925619 5068844 221938 MMD2
7 4925619 5068844 100505381 MMD2
7 5015451 5129119 57786 RBAK
7 5015451 5132854 100533952 RBAK-RBAKDN
7 5159834 5293486 26100 WIPI2
7 5252560 5363704 222962 SLC29A4
7 5326422 5533177 84629 TNRC18
7 5495427 5623399 80028 FBXL18
7 5546778 5640232 60 ACTB
7 5562435 5666287 6624 FSCN1
7 5639671 5891361 54476 RNF216
7 5850428 5945994 654231 OCM
7 5868340 5985603 51622 CCZ1
7 5978881 6083465 7965 AIMP2
7 5992869 6118737 5395 PMS2
7 6001006 6096183 100310846 ANKRD61
7 6041877 6168860 27102 EIF2AK1
7 6074549 6221195 84132 USP42
7 6181411 6382242 9265 CYTH3
7 6344125 6463598 5879 RAC1
7 6349039 6458590 84792 FAM220A
7 6428746 6557643 221955 DAGLB
7 6480711 6593849 11014 KDELR2
7 6516408 6661067 392862 GRID2IP
7 6547064 6648610 55146 ZDHHC4
7 6559651 6668357 79034 C7ORF26
7 6585526 6683921 54753 ZNF853
7 6606952 6717910 100131017 ZNF316
7 6708063 6816566 7559 ZNF12
7 6723739 6858396 222967 RSPH10B
7 6723739 6858396 728194 RSPH10B2
7 6818565 6935926 221960 CCZ1B
7 7152245 7308280 56913 C1GALT1
7 7378243 7645460 340267 COL28A1
7 7536615 7667110 54468 MIOS
7 7610266 7938851 729852 UMAD1
7 7656574 7828238 6119 RPA3
7 7938373 8148709 113263 GLCCI1
7 8132814 8372242 3382 ICA1
7 8403584 8812593 30010 NXPH1
7 10943498 11167376 9678 PHF14
7 10951579 11049813 4697 NDUFA4
7 11390061 11941824 221981 THSD7A
7 12180847 12296890 54664 TMEM106B
7 12350508 12513852 221806 VWDE
7 12540202 12713228 85477 SCIN
7 12656451 12750558 10124 ARL4A
7 13910855 14101050 2115 ETV1
7 14164673 14951075 1607 DGKB
7 15219942 15671640 392636 AGMO
7 15630836 15796308 4223 MEOX2
7 16107151 16530947 729920 ISPD
7 16481105 16575474 25928 SOSTDC1
7 16496504 16641114 100506049 LRRC72
7 16615758 16766148 28969 BZW2
7 16619400 16755442 57037 ANKMY2
7 16723350 16844161 27075 TSPAN13
7 16812263 16914738 10551 AGR2
7 16879029 16991613 155465 AGR3
7 17268275 17405775 196 AHR
7 17810384 18050131 23161 SNX13
7 18046399 18137486 221823 PRPS1L1
7 18056571 19056992 9734 HDAC9
7 19135090 19227295 7291 TWIST1
7 19164404 19255044 222894 FERD3L
7 19715084 19818660 221830 TWISTNB
7 19738937 19882404 256130 TMEM196
7 20154278 20327013 346389 MACC1
7 20300724 20475382 3696 ITGB8
7 20585244 20816637 340273 ABCB5
7 20801893 20896508 221833 SP8
7 21397688 21574151 6671 SP4
7 21512832 21961186 8701 DNAH11
7 21920516 22055542 55536 CDCA7L
7 22137907 22466533 9771 RAPGEF5
7 22439062 22609901 256227 STEAP1B
7 22696765 22791621 3569 IL6
7 22832250 22932471 54543 TOMM7
7 22960877 23123770 84668 FAM126A
7 23075352 23235038 55975 KLHL7
7 23151445 23260630 11097 NUPL2
7 23216315 23334729 10457 GPNMB
7 23268939 23369180 115416 MALSU1
7 23329827 23579995 10643 IGF2BP3
7 23524400 23641660 29896 TRA2A
7 23566997 23704327 90693 CCDC126
7 23649732 23762269 340277 FAM221A
7 23679785 23892130 56164 STK31
7 24253806 24351484 4852 NPY
7 24542964 24753322 51678 MPP6
7 24717973 24867639 1687 DFNA5
7 24816155 25089831 26031 OSBPL3
7 25138269 25234980 54205 CYCS
7 25154315 25289817 136895 C7ORF31
7 25244190 25338105 64111 NPVF
7 26121846 26246756 9603 NFE2L3
7 26170830 26273227 11335 CBX3
7 26209555 26310413 3181 HNRNPA2B1
7 26261514 26433949 29887 SNX10
7 26607489 26706889 285941 C7ORF71
7 26686680 26974362 8935 SKAP2
7 27112613 27205625 3198 HOXA1
7 27119972 27212394 3199 HOXA2
7 27125808 27236639 3200 HOXA3
7 27148125 27240399 3201 HOXA4
7 27160670 27253287 3202 HOXA5
7 27165201 27257393 3203 HOXA6
7 27173337 27266296 3204 HOXA7
7 27182056 27275149 3205 HOXA9
7 27190209 27283955 3206 HOXA10
7 27200775 27294835 3207 HOXA11
7 27212163 27307438 2128 EVX1
7 27216498 27309725 3209 HOXA13
7 27545058 27772620 11112 HIBADH
7 27708991 27889386 8887 TAX1BP1
7 27850192 28290437 221895 JAZF1
7 28268939 28885511 9586 CREB5
7 28972973 29068029 9865 TRIL
7 29015246 29256153 54504 CPVL
7 29116162 29573951 1124 CHN2
7 29533426 29626911 222171 PRR15
7 29776169 29976682 644150 WIPF3
7 29939718 30099905 9805 SCRN1
7 29997976 30177961 84725 PLEKHA8
7 30030198 30136417 55033 FKBP14
7 30104551 30222381 222166 MTURN
7 30253922 30427308 223082 ZNRF2
7 30444142 30588393 10392 NOD1
7 30516236 30614457 79017 GGCT
7 30564180 30693648 2617 GARS
7 30671558 30809719 1395 CRHR2
7 30721750 30817218 11185 INMT
7 30741032 30952002 84182 FAM188B
7 30881414 30985131 358 AQP1
7 30933635 31039146 2692 GHRHR
7 31022075 31171093 117 ADCYAP1R1
7 31357074 31450538 63974 NEUROD6
7 31483684 31718334 223075 CCDC129
7 31656630 31768069 10842 PPP1R17
7 31770792 32409016 5137 PDE1C
7 32465037 32648353 23080 AVL9
7 32504944 32604870 23658 LSM5
7 32887777 33001468 25948 KBTBD2
7 32927015 33066543 11328 FKBP9
7 33033724 33172409 51251 NT5C3A
7 33099151 33665680 27241 BBS9
7 33114409 33219002 6100 RP9
7 33874522 34215484 168667 BMPER
7 34627850 34937944 387129 NPSR1
7 34948492 35147653 23333 DPY19L1
7 35222041 35363711 57057 TBX20
7 35652269 35804772 64224 HERPUD2
7 35770595 35966715 989 SEPT7
7 36122835 36361152 80820 EEPD1
7 36343758 36499734 23366 KIAA0895
7 36359411 36513401 54443 ANLN
7 36532548 36834154 313 AOAH
7 36872510 37558929 9844 ELMO1
7 37709995 37800913 353345 GPR141
7 37818198 37960002 51314 NME8
7 37890162 38011542 54749 EPDR1
7 37925534 38026525 6424 SFRP4
7 38147807 38290272 83930 STARD3NL
7 38279243 38383248 445347 TARP
7 38403296 38741167 273 AMPH
7 38743542 39018800 27072 VPS41
7 38947608 39524390 11281 POU6F2
7 39535974 39671688 57002 YAE1D1
7 39593151 39767723 5898 RALA
7 39919958 40156733 8621 CDK13
7 40104574 40920366 79783 SUGCT
7 40152341 40244251 136647 MPLKIP
7 41708600 41812706 3624 INHBA
7 41980547 42346618 2737 GLI3
7 42901938 42997453 64983 MRPL32
7 42928871 43021689 79020 C7ORF25
7 42936461 43041805 5683 PSMA2
7 43082197 43622938 23072 HECW1
7 43552691 43686978 9263 STK17A
7 43658845 43839140 55744 COA1
7 43728271 43866941 644 BLVRA
7 43886156 43979145 64951 MRPS24
7 43886156 44016231 100534592 URGCP-MRPS24
7 43895492 44036010 55665 URGCP
7 43896034 44015735 51619 UBE2D4
7 43970488 44069723 285955 SPDYE1
7 44014238 44121316 28988 DBNL
7 44073959 44174164 165 AEBP1
7 44082325 44175186 5224 PGAM2
7 44091660 44192139 27434 POLM
7 44134278 44233169 5425 POLD2
7 44158462 44250916 58498 MYL7
7 44163869 44299022 2645 GCK
7 44170577 44273893 10652 YKT6
7 44236748 44435230 816 CAMK2B
7 44401964 44600385 23386 NUDCD3
7 44532134 44650914 29881 NPC1L1
7 44576120 44768669 4967 OGDH
7 44585015 44684137 54606 DDX56
7 44597493 44691894 222068 TMED4
7 44718164 44829479 83637 ZMIZ2
7 44766234 44862722 5478 PPIA
7 44846487 44957725 94239 H2AFV
7 44895891 44994984 5814 PURB
7 44969786 45136069 83605 CCM2
7 44982259 45088704 64005 MYO1G
7 45100035 45198493 23148 NACAD
7 45119698 45221346 9238 TBRG4
7 45127366 45243850 10268 RAMP3
7 45543738 45782714 107 ADCY1
7 45857958 45953267 3484 IGFBP1
7 45931843 46030871 3486 IGFBP3
7 47294751 47691742 64759 TNS3
7 47624841 47721246 401335 C7ORF65
7 47764888 47879444 80099 C7ORF69
7 47794249 48058071 168507 PKD1L1
7 47982884 48089222 3364 HUS1
7 48005107 48120894 136288 C7ORF57
7 48006745 48138716 256979 SUN3
7 48058199 48168330 7378 UPP1
7 48141056 48707091 154664 ABCA13
7 49743256 49972138 375567 VWC2
7 49957023 50202860 11055 ZPBP
7 50065681 50218852 100130988 C7ORF72
7 50273678 50492798 10320 IKZF1
7 50491826 50588088 63979 FIGNL1
7 50506133 50703154 1644 DDC
7 50637759 50931159 2887 GRB10
7 51063908 51454515 23242 COBL
7 53033348 53124618 285877 POM121L12
7 54540017 54658773 222008 VSTM2A
7 54799939 54896939 23480 SEC61G
7 55016724 55295031 1956 EGFR
7 55363140 55521435 55915 LANCL2
7 55518300 55710200 81552 VOPP1
7 55841236 56000482 346288 SEPT14
7 55884969 56029918 349075 ZNF713
7 55949610 56043033 51373 MRPS17
7 55962269 56087875 2631 GBAS
7 56049377 56151682 908 CCT6A
7 56058743 56189268 5723 PSPH
7 56061916 56168365 25870 SUMF2
7 56127975 56230689 5260 PHKG1
7 56149265 56244187 51142 CHCHD2
7 56162373 56254090 389493 NUPR1L
7 57167325 57277571 90827 ZNF479
7 57439882 57553265 441234 ZNF716
7 63435820 63558927 442319 ZNF727
7 63597580 63700668 730291 ZNF735
7 63618851 63747309 168417 ZNF679
7 63704250 63837012 728927 ZNF736
7 63960254 64093505 340252 ZNF680
7 64056460 64191960 51427 ZNF107
7 64184765 64314059 7697 ZNF138
7 64293619 64411955 10793 ZNF273
7 64414829 64521414 51351 ZNF117
7 64430732 64537124 2086 ERV3-1
7 64768711 64886048 168374 ZNF92
7 65268256 65444550 154807 VKORC1L1
7 65405671 65517301 2990 GUSB
7 65470775 65578329 435 ASL
7 65509804 65639553 27297 CRCP
7 65600258 65845438 8460 TPST1
7 66023867 66128216 154881 KCTD7
7 66077077 66296448 27342 RABGEF1
7 66316202 66443538 55069 TMEM248
7 66391791 66724507 55253 TYW1
7 66432689 66530588 51119 SBDS
7 68993904 70278054 26053 AUTS2
7 70527522 71198586 64409 WBSCR17
7 71224475 71947360 83698 CALN1
7 72019491 72368813 441250 TYW1B
7 72279905 72441979 9883 POM121
7 72672154 72792646 8468 FKBP6
7 72696512 72792864 55695 NSUN5
7 72706531 72812085 135892 TRIM50
7 72778108 72870450 8326 FZD9
7 72834727 73006615 9031 BAZ1B
7 72930682 73042065 9275 BCL7B
7 72963276 73063013 26608 TBL2
7 72987523 73108870 51085 MLXIPL
7 73012173 73106440 155382 VPS37D
7 73027897 73132551 114049 WBSCR22
7 73075247 73167781 84277 DNAJC30
7 73093534 73204017 6804 STX1A
7 73130424 73223197 83451 ABHD11
7 73163326 73254600 1365 CLDN3
7 73175192 73267023 1364 CLDN4
7 73205488 73300223 135886 WBSCR28
7 73228920 73326855 155368 WBSCR27
7 73372118 73504236 2006 ELN
7 73428106 73556855 3984 LIMK1
7 73518705 73631429 7458 EIF4H
7 73554086 73664164 7462 LAT2
7 73625831 73738788 5982 RFC2
7 73633804 73840273 7461 CLIP2
7 73798119 74036920 9569 GTF2IRD1
7 74001990 74195022 2969 GTF2I
7 74118308 74223720 653361 NCF1
7 74190482 74337872 84163 GTF2IRD2
7 74421223 74559717 81554 WBSCR16
7 74438346 74585623 389524 GTF2IRD2B
7 74780771 74937509 729438 GATSL2
7 74954902 75054888 378108 TRIM74
7 74954902 75054896 375593 TRIM73
7 75026059 75185565 100101267 POM121C
7 75052946 75153628 442590 SPDYE5
7 75142618 75438290 3092 HIP1
7 75378841 75489064 10344 CCL26
7 75421113 75513033 6369 CCL24
7 75438316 75538244 57414 RHBDD2
7 75474419 75636173 5447 POR
7 75596154 75693992 83862 TMEM120A
7 75605654 75747321 51657 STYXL1
7 75607336 75716827 4191 MDH2
7 75761210 75936609 222183 SRRM3
7 75861874 75953614 3315 HSPB1
7 75936107 76058342 7532 YWHAG
7 75956840 76091388 7784 ZP3
7 75998645 76109012 136853 SSC4D
7 76020971 76155312 113878 DTX2
7 76069739 76177199 80761 UPK3B
7 76219302 76326620 22932 POMZP3
7 76681933 76944521 57639 CCDC146
7 76802687 76899150 10875 FGL2
7 76920067 77115717 54103 GSAP
7 77096772 77289388 5782 PTPN12
7 77255742 77429120 222194 RSBN1L
7 77358108 77606821 57157 PHTF2
7 77403044 77497747 85025 TMEM60
7 77626373 79152890 9863 MAGI2
7 79694139 79868725 2770 GNAI1
7 80067986 80211242 346562 GNAT3
7 80161503 80328593 948 CD36
7 80351853 80618667 10512 SEMA3C
7 81311443 81469452 3082 HGF
7 81555759 82143122 781 CACNA2D1
7 82363320 82862197 27445 PCLO
7 82973221 83348479 9723 SEMA3E
7 83567658 83894217 10371 SEMA3A
7 84604871 84821247 223117 SEMA3D
7 86203229 86514192 2913 GRM3
7 86486221 86759014 222223 KIAA1324L
7 86711676 86845648 9988 DMTF1
7 86805477 86919031 79161 TMEM243
7 86904950 87049112 54677 CROT
7 87011360 87175019 5244 ABCB4
7 87113178 87412639 5243 ABCB1
7 87187728 87481613 154661 RUNDC3B
7 87435543 87558856 10926 DBF4
7 87443813 87575692 55972 SLC25A40
7 87493565 87852204 53616 ADAM22
7 87814431 87926308 6717 SRI
7 87885743 88006228 79689 STEAP4
7 88318681 88986371 219578 ZNF804B
7 88403419 88495031 219557 C7ORF62
7 89713688 89814141 26872 STEAP1
7 89770999 89886992 261729 STEAP2
7 89804487 89960377 79846 CFAP69
7 89905978 90040769 85865 GTPBP10
7 89962647 90065268 9069 CLDN12
7 90155675 90859905 5218 CDK14
7 90823782 90918132 8321 FZD1
7 91482190 91580034 7978 MTERF1
7 91500188 91759987 10142 AKAP9
7 91721462 91834059 1595 CYP51A1
7 91754197 91864590 401387 LRRD1
7 91805547 92050698 54467 ANKIB1
7 91808282 91945414 889 KRIT1
7 92006761 92109381 57798 GATAD1
7 92088086 92186823 84060 RBM48
7 92096336 92227845 5189 PEX1
7 92170071 92289708 257415 FAM133B
7 92214234 92535941 1021 CDK6
7 92708825 92817336 54809 SAMD9
7 92739366 92847701 219285 SAMD9L
7 92791652 93010435 55610 VPS50
7 92797898 92925832 253012 HEPACAM2
7 93033798 93274042 799 CALCR
7 93465819 93560485 2792 GNGT1
7 93481015 93575826 2791 GNG11
7 93494708 93590303 7980 TFPI2
7 93600999 93703690 10282 BET1
7 93953872 94080544 1278 COL1A2
7 94069169 94206328 64921 CASD1
7 94194535 94355521 8910 SGCE
7 94215636 94319006 23089 PEG10
7 94466948 94945727 55607 PPP1R9A
7 94907668 95023884 5444 PON1
7 94969183 95095687 5446 PON3
7 95014173 95134384 5445 PON2
7 95045212 95189543 51666 ASB4
7 95192808 95295925 5166 PDK4
7 95331817 95759634 1780 DYNC1I1
7 95729531 96021459 10165 SLC25A13
7 96090937 96202835 401388 C7ORF76
7 96298078 96409203 7979 SHFM1
7 96565289 96660352 1750 DLX6
7 96629701 96724143 1749 DLX5
7 96675904 96831075 57001 SDHAF3
7 97291270 97389784 6863 TAC1
7 97461428 97571854 440 ASNS
7 97594012 97689416 4951 OCM2
7 97666196 97858944 22853 LMTK2
7 97771565 97862271 168620 BHLHA15
7 97824754 97951563 25851 TECPR1
7 97840978 97942275 25798 BRI3
7 97900961 98100427 55971 BAIAP2L1
7 98176596 98279181 4885 NPTX2
7 98406112 98630866 8295 TRRAP
7 98424110 98537673 222865 TMEM130
7 98605057 98811743 57154 SMURF1
7 98751196 98875089 402569 KPNA7
7 98853495 98983885 10552 ARPC1A
7 98902297 99012404 10095 ARPC1B
7 98936600 99037239 8896 BUD31
7 98966562 99074996 10898 CPSF4
7 98972297 99076305 11333 PDAP1
7 98994361 99106462 26024 PTCD1
7 98994361 99133824 100526740 ATP5J2-PTCD1
7 99000514 99105217 285989 ZNF789
7 99032272 99151445 23660 ZKSCAN5
7 99035783 99133824 9551 ATP5J2
7 99070853 99167877 84124 ZNF394
7 99086044 99194076 79027 ZNF655
7 99123922 99219757 221786 FAM200A
7 99125901 99228456 100289187 GS1-259H13.2
7 99144570 99250030 221785 ZSCAN25
7 99225811 99347649 1577 CYP3A5
7 99262301 99402823 100861540 CYP3A7-CYP3A51P
7 99282659 99402823 1551 CYP3A7
7 99334582 99451811 1576 CYP3A4
7 99355635 99483727 64816 CYP3A43
7 99453684 99544656 81392 OR2AE1
7 99468029 99587223 89122 TRIM4
7 99500891 99597243 349149 GJC3
7 99543194 99659312 7586 ZKSCAN1
7 99544349 99643735 563 AZGP1
7 99577416 99682663 7589 ZSCAN21
7 99616582 99709822 10980 COPS6
7 99629129 99724803 9179 AP4M1
7 99641469 99750171 7551 ZNF3
7 99647264 99743128 245812 CNPY4
7 99654319 99746121 255374 MBLAC1
7 99670350 99769563 4176 MCM7
7 99676529 99771833 389541 LAMTOR4
7 99684692 99787481 6878 TAF6
7 99705346 99832010 10734 STAG3
7 99732042 99826344 55262 C7ORF43
7 99736864 99836373 79690 GAL3ST4
7 99746870 99839111 79037 PVRIG
7 99747228 99845049 221914 GPC2
7 99778277 99939855 352954 GATS
7 99835324 99939819 441272 SPDYE3
7 99885625 99985454 29990 PILRB
7 99901067 100017722 29992 PILRA
7 99956412 100051749 56257 MEPCE
7 99978494 100096431 55063 ZCWPW1
7 100011549 100112424 222950 NYAP1
7 100012911 100104094 221908 PPP1R35
7 100034237 100131894 402573 C7ORF61
7 100044141 100146902 81628 TSC22D4
7 100066833 100185843 3268 AGFG2
7 100113955 100218740 26261 FBXO24
7 100129881 100225798 5118 PCOLCE
7 100139724 100233000 64598 MOSPD3
7 100149852 100241270 100316904 SAP25
7 100151633 100253811 4034 LRCH4
7 100198038 100309173 7036 TFR2
7 100201362 100296792 2783 GNB2
7 100220725 100324084 51412 ACTL6B
7 100233675 100325123 10248 POP7
7 100248422 100341323 2056 EPO
7 100257129 100356870 64599 GIGYF1
7 100261248 100415419 7455 ZAN
7 100380186 100495143 2050 EPHB4
7 100380340 100484634 56996 SLC12A9
7 100394949 100491076 7205 TRIP6
7 100402700 100506285 51593 SRRT
7 100466343 100557339 402682 UFSP1
7 100467614 100563754 43 ACHE
7 100477051 100631619 4584 MUC3A
7 100542903 100682230 10071 MUC12
7 100593363 100722140 140453 MUC17
7 100658719 100755019 81844 TRIM56
7 100700369 100802547 5054 SERPINE1
7 100727685 100824557 1174 AP1S1
7 100785789 100878852 7425 VGF
7 100790984 100887471 10467 ZNHIT1
7 100793773 100893557 375607 NAT16
7 100819011 100914302 346606 MOGAT3
7 100829257 100931011 8985 PLOD3
7 100855372 100952101 24146 CLDN15
7 100862892 100958371 51024 FIS1
7 100936100 101222304 136227 COL26A1
7 100936647 101035104 64792 IFT22
7 101236604 101342576 93408 MYL10
7 101389183 101947250 1523 CUX1
7 101858352 101982178 10603 SH2B2
7 101934307 102041080 100289561 LOC100289561
7 101966191 102066889 729597 SPDYE6
7 101966803 102087129 79706 PRKRIP1
7 102003976 102117268 80228 ORAI2
7 102035389 102133612 222229 LRWD1
7 102076666 102175321 54784 ALKBH4
7 102093547 102189381 5439 POLR2J
7 102103585 102228224 100271927 RASA4B
7 102121678 102222757 441273 SPDYE2
7 102121678 102222757 100310812 SPDYE2B
7 102158365 102283068 548644 POLR2J3
7 102200092 102327205 10156 RASA4
7 102257194 102382176 246721 POLR2J2
7 102257471 102353238 100134938 UPK3BL
7 102319398 102469672 222234 FAM185A
7 102433307 102785288 222235 FBXL13
7 102483343 102605556 10234 LRRC17
7 102645327 102760210 83787 ARMC10
7 102720022 102859569 222236 NAPEPLD
7 102867872 102975133 9512 PMPCB
7 102917970 103029842 5701 PSMC2
7 102932920 103055320 27000 DNAJC2
7 102973176 103156624 375611 SLC26A5
7 103092230 103699963 5649 RELN
7 103746787 103918495 5001 ORC5
7 103899103 104569003 375612 LHFPL3
7 104584636 104774532 55904 KMT2E
7 104736820 105099377 6733 SRPK2
7 105076959 105232685 54517 PUS7
7 105102531 105228124 60561 RINT1
7 105225220 105587031 222255 ATXN7L1
7 105533656 105696877 222256 CDHR3
7 105710813 105823093 6856 SYPL1
7 105868731 105995638 10135 NAMPT
7 106277210 106371634 168455 CCDC71L
7 106435722 106569423 5294 PIK3CG
7 106615177 106822256 5577 PRKAR2B
7 106739405 106862974 26959 HBP1
7 106822188 107274959 10466 COG5
7 107040501 107136125 2845 GPR22
7 107134401 107238968 11062 DUS4L
7 107150421 107283762 55973 BCAP29
7 107231079 107378252 5172 SLC26A4
7 107314141 107422112 79872 CBLL1
7 107385911 107513678 1811 SLC26A3
7 107461551 107581643 1738 DLD
7 107544245 107713804 3912 LAMB1
7 107643995 107840801 22798 LAMB4
7 107768070 108166841 4897 NRCAM
7 108090865 108238605 50640 PNPLA8
7 108140188 108235294 4189 DNAJB9
7 108182587 108280212 168451 THAP5
7 108504031 108594644 154907 C7ORF66
7 110283105 111272573 83943 IMMP2L
7 110661061 110785509 54674 LRRN3
7 111346163 111916462 9732 DOCK4
7 111776642 112003989 11179 ZNF277
7 111993198 112137258 3475 IFRD1
7 112050907 112150943 286006 LSMEM1
7 112382436 112500478 64418 TMEM168
7 112439201 112649932 154743 C7ORF60
7 112700467 112797833 54329 GPR85
7 113496881 113629082 5506 PPP1R3A
7 113985051 114353827 93986 FOXP2
7 114492208 114679970 29969 MDFIC
7 115555201 115740867 22797 TFEC
7 115780546 115918837 26136 TES
7 116069654 116168595 858 CAV2
7 116094838 116221239 857 CAV1
7 116242458 116458440 4233 MET
7 116432562 116579313 830 CAPZA2
7 116523380 116890075 7982 ST7
7 116896685 117033343 7472 WNT2
7 116983275 117137577 136991 ASZ1
7 117050016 117328718 1080 CFTR
7 117330705 117583561 83992 CTTNBP2
7 117754085 117864093 51691 LSM8
7 117794711 117902784 56311 ANKRD7
7 119843721 120410387 3751 KCND2
7 120407373 120568177 23554 TSPAN12
7 120520816 120635711 54556 ING3
7 120558750 120957498 79974 CPED1
7 120895420 121001158 51384 WNT16
7 120968904 121106422 10447 FAM3C
7 121443158 121722090 5803 PTPRZ1
7 121693597 121854344 10157 AASS
7 121921362 122014565 389549 FEZF1
7 121938477 122596813 93664 CADPS2
7 122317765 122409208 168433 RNF133
7 122321719 122413021 378925 RNF148
7 122614758 122705754 50833 TAS2R16
7 122733587 122910025 6561 SLC13A1
7 123072235 123244718 154865 IQUB
7 123157051 123311705 4698 NDUFA5
7 123171920 123297934 142685 ASB15
7 123225860 123324147 442721 LMOD2
7 123301980 123459125 8976 WASL
7 123415222 123537531 23553 HYAL4
7 123495285 123631461 6677 SPAM1
7 123650969 123743523 730130 TMEM229A
7 124365654 124476079 2861 GPR37
7 124397345 124500864 154872 C7ORF77
7 124442439 124640037 25913 POT1
7 126058651 126962428 2918 GRM8
7 126990096 127102778 168850 ZNF800
7 127158405 127251759 381 ARF5
7 127163688 127261851 29999 FSCN3
7 127200681 127295654 79571 GCC1
7 127222201 127752659 27044 SND1
7 127230345 127325780 5078 PAX4
7 127647123 127741002 64101 LRRC4
7 127811330 127917682 3952 LEP
7 127930435 128053962 55131 RBM28
7 127970378 128071739 401399 PRRT4
7 128012330 128120041 3614 IMPDH1
7 128025883 128118472 29923 HILPDA
7 128046782 128162978 55798 METTL2B
7 128242319 128347926 346653 FAM71F2
7 128279114 128391797 84691 FAM71F1
7 128309345 128433477 813 CALU
7 128361463 128482187 64753 CCDC136
7 128392542 128485844 611 OPN1SW
7 128400482 128519328 2318 FLNC
7 128432856 128525903 9296 ATP6V1F
7 128436463 128532101 100130705 LOC100130705
7 128496918 128620773 375616 KCP
7 128507990 128610096 3663 IRF5
7 128574233 128765227 23534 TNPO3
7 128714711 128829535 340348 TSPAN33
7 128758712 128873385 6608 SMO
7 128794854 129090052 23382 AHCYL2
7 129004273 129148239 57464 STRIP2
7 129072319 129172773 100287482 SMKR1
7 129181542 129416922 4899 NRF1
7 129450572 129662800 7328 UBE2H
7 129638125 129761291 51530 ZC3HC1
7 129640348 129795560 23008 KLHDC10
7 129777703 129876684 136263 SSMEM1
7 129784552 129915338 84928 TMEM209
7 129836702 129949637 1358 CPA2
7 129862973 129984020 51200 CPA4
7 129914629 130028571 93979 CPA5
7 129950211 130047949 1357 CPA1
7 130013611 130151051 95681 CEP41
7 130056015 130166138 4232 MEST
7 130126079 130423598 26958 COPG2
7 130333485 130442268 114960 TSGA13
7 130397381 130488860 136259 KLF14
7 130724854 131201398 4289 MKLN1
7 131165020 131311376 5420 PODXL
7 131788090 132403447 91584 PLXNA4
7 132449622 132836828 54927 CHCHD3
7 132867822 133770513 60412 EXOC4
7 133742104 133968933 136332 LRGUK
7 133954089 134071827 84912 SLC35B4
7 134107106 134213888 231 AKR1B1
7 134142343 134246166 57016 AKR1B10
7 134163848 134284592 441282 AKR1B15
7 134261530 134384567 669 BPGM
7 134394163 134675480 800 CALD1
7 134601258 134840530 340351 AGBL3
7 134757060 134925578 78996 C7ORF49
7 134762765 134870967 55281 TMEM140
7 134846730 134963244 346673 STRA8
7 134848589 134966316 29062 WDR91
7 135026546 135264875 4850 CNOT4
7 135172661 135353499 23165 NUP205
7 135277220 135381160 647087 C7ORF73
7 135345986 135482933 26266 SLC13A4
7 135394345 135503594 389558 FAM180A
7 135591502 135732204 136319 MTPN
7 135591502 135732204 767558 LUZP6
7 136483398 136721771 1129 CHRM2
7 136892091 137098546 5764 PTN
7 137054384 137601609 9162 DGKI
7 137539724 137756847 64764 CREB3L2
7 137691177 137823050 6718 AKR1D1
7 138075078 138290332 8805 TRIM24
7 138259029 138433790 136306 SVOPL
7 138371038 138552941 50617 ATP6V0A4
7 138412738 138510769 155006 TMEM213
7 138496126 138736064 57670 KIAA1549
7 138690451 138790775 92092 ZC3HAV1L
7 138708265 138864465 56829 ZC3HAV1
7 138748489 138896732 79989 TTC26
7 138846230 139012982 254048 UBN2
7 138955104 139128203 51631 LUC7L2
7 138955877 139051065 154791 C7ORF55
7 138955877 139128203 100996928 C7ORF55-LUC7L2
7 139118087 139238457 346689 KLRG2
7 139138673 139249731 154790 CLEC2L
7 139226315 139547693 28996 HIPK2
7 139408046 139740125 6916 TBXAS1
7 139703543 139833521 64761 PARP12
7 139764545 139946741 80853 KDM7A
7 140013551 140168350 84255 SLC37A3
7 140033842 140146050 401409 RAB19
7 140132839 140249369 23608 MKRN1
7 140198219 140372342 27147 DENND2A
7 140302952 140414908 90956 ADCK2
7 140326480 140426446 4708 NDUFB2
7 140413812 140694564 673 BRAF
7 140685960 140784781 51650 MRPS33
7 140704031 141200179 100507421 TMEM178B
7 141181077 141374209 55750 AGK
7 141336527 141471953 57189 KIAA1147
7 141338152 141451071 494551 WEE2
7 141368120 141470288 6742 SSBP1
7 141393896 141484997 50831 TAS2R3
7 141408288 141499188 50832 TAS2R4
7 141420016 141511166 54429 TAS2R5
7 141516077 141611221 136242 PRSS37
7 141548675 141639620 130075 OR9A4
7 141607156 141716807 23601 CLEC5A
7 141625678 141826547 8972 MGAM
7 141652430 141743573 5726 TAS2R38
7 141741548 141942124 93432 MGAM2
7 141931957 142027878 136541 PRSS58
7 142387318 142480927 5644 PRSS1
7 142482775 142588847 2051 EPHB6
7 142548955 142653490 55503 TRPV6
7 142566602 142657957 135927 C7ORF34
7 142585266 142700820 56302 TRPV5
7 142618200 142729503 3792 KEL
7 142679437 142770379 346517 OR6V1
7 142703286 142794219 135924 OR9A2
7 142759173 142856834 5304 PIP
7 142810511 142901528 259285 TAS2R39
7 142849171 142940143 259286 TAS2R40
7 142890521 142986222 373156 GSTK1
7 142911991 143005142 135932 TMEM139
7 142915307 143024789 835 CASP2
7 142943218 143069097 1180 CLCN1
7 143008359 143108206 7791 ZYX
7 143030492 143129840 9715 FAM131B
7 143068204 143175985 2041 EPHA1
7 143070545 143161502 338398 TAS2R60
7 143104965 143195889 259287 TAS2R41
7 143198893 143291480 441294 CTAGE15
7 143248044 143447173 285966 TCAF2
7 143432181 143524843 340307 CTAGE6
7 143528460 143669278 9747 TCAF1
7 143562325 143653279 135948 OR2F2
7 143587019 143678108 26211 OR2F1
7 143631089 143722025 135946 OR6B1
7 143677494 143768430 393046 OR2A5
7 143701312 143792245 392138 OR2A25
7 143722200 143813133 346525 OR2A12
7 143736675 143827632 442361 OR2A2
7 143756205 143847138 135941 OR2A14
7 143863175 143962791 445328 ARHGEF35
7 143935788 144026721 401427 OR2A7
7 143943766 144036392 100128553 CTAGE4
7 143943766 144036877 100142659 CTAGE8
7 143945217 144036150 346528 OR2A1
7 143945217 144036150 402317 OR2A42
7 143982488 144097725 7984 ARHGEF5
7 144074332 144177320 135935 NOBOX
7 144129033 144603146 27010 TPK1
7 145743452 148138088 26047 CNTNAP2
7 148217656 148332952 202865 C7ORF33
7 148325932 148518202 8454 CUL1
7 148484463 148651441 2146 EZH2
7 148680153 148795782 9601 PDIA4
7 148746732 148857869 136051 ZNF786
7 148753507 148900118 57541 ZNF398
7 148779877 148893438 155054 ZNF425
7 148822553 148943339 8427 ZNF282
7 148866741 148972700 7988 ZNF212
7 148889261 149002085 100289678 ZNF783
7 149108453 149228053 27153 ZNF777
7 149149883 149264898 155061 ZNF746
7 149342101 149451664 84626 KRBA1
7 149403130 149551053 23145 SSPO
7 149441452 149540295 168544 ZNF467
7 149465508 149584568 643641 ZNF862
7 149500056 149597801 155066 ATP6V0E2
7 149924300 150090758 653857 ACTR3C
7 149950295 150055245 65999 LRRC61
7 149956937 150049811 113763 ZBED6CL
7 149995878 150091133 29803 REPIN1
7 150006405 150115719 285971 ZNF775
7 150015406 150108763 5919 RARRES2
7 150077717 150196483 155038 GIMAP8
7 150141944 150238161 168537 GIMAP7
7 150194457 150291041 55303 GIMAP4
7 150302463 150399736 474344 GIMAP6
7 150312793 150410728 26157 GIMAP2
7 150343644 150441368 170575 GIMAP1
7 150343644 150460737 100527949 GIMAP1-GIMAP5
7 150364435 150460737 55340 GIMAP5
7 150427853 150522208 55365 TMEM176A
7 150468375 150568448 28959 TMEM176B
7 150479564 150578379 26 AOC1
7 150618143 150731687 4846 NOS3
7 150622043 150745402 3757 KCNH2
7 150655508 150764869 11194 ABCB8
7 150675378 150769843 9311 ASIC3
7 150685298 150793614 6522 SLC4A2
7 150689296 150791586 285973 ATG9B
7 150712917 150861523 116988 AGAP3
7 150730898 150825052 1020 CDK5
7 150753707 150847970 10922 FASTK
7 150758171 150850620 83590 TMUB1
7 150825675 150934635 2636 GBX1
7 150852784 150954919 136371 ASB10
7 150859574 150955913 54480 CHPF2
7 150867960 150972582 392843 IQCA1L
7 150884922 150994460 10061 ABCF2
7 150916058 151044231 6604 SMARCD3
7 150968846 151095548 51667 NUB1
7 151058206 151177791 349136 WDR86
7 151105917 151207256 155051 CRYGN
7 151143097 151287010 6009 RHEB
7 151233200 151644316 51422 PRKAG2
7 151583463 151737019 168391 GALNTL5
7 151652758 151839432 63917 GALNT11
7 151812009 152203090 58508 KMT2C
7 152323586 152443250 7516 XRCC2
7 152386833 152572464 57180 ACTR3B
7 153514181 154706000 1804 DPP6
7 154715399 154864682 22976 PAXIP1
7 154792033 154899102 3361 HTR5A
7 155019485 155121945 3638 INSIG1
7 155180823 155277526 2020 EN2
7 155273952 155396539 285888 CNPY1
7 155367202 155594179 155435 RBM33
7 155572677 155674967 6469 SHH
7 155685325 155779037 389602 LOC389602
7 156363352 156489820 140545 RNF32
7 156453569 156755902 64327 LMBR1
7 156672416 156785876 64434 NOM1
7 156777546 156873347 3110 MNX1
7 156861654 157082066 9690 UBE3C
7 157059709 157230133 10049 DNAJB6
7 157311745 158450494 5799 PTPRN2
7 158403860 158567522 54892 NCAPG2
7 158503688 158692319 57488 ESYT2
7 158579268 158758883 55112 WDR60
7 158800865 159007649 7434 VIPR2
8 96085 187024 441308 OR4F21
8 112136 217340 169270 ZNF596
8 286807 439875 26260 FBXO25
8 419789 565781 157695 TDRP
8 544736 751239 157697 ERICH1
8 1379531 1676642 9228 DLGAP2
8 1641869 1754736 2055 CLN8
8 1702141 1926807 9639 ARHGEF10
8 1852043 1975109 9920 KBTBD11
8 1923157 2113380 9172 MYOM2
8 2772874 4922328 64478 CSMD1
8 6194112 6521140 79648 MCPH1
8 6337174 6490784 285 ANGPT2
8 6495877 6639021 55326 AGPAT5
8 6646040 6763166 389610 XKR5
8 6708096 6805529 1672 DEFB1
8 6762215 6853598 1671 DEFA6
8 6773341 6865860 1669 DEFA4
8 6815170 6945823 1667 DEFA1
8 6815170 6945823 728358 DEFA1B
8 6853390 6945816 1668 DEFA3
8 6892821 6984261 1670 DEFA5
8 7119908 7211501 401447 USP17L1
8 7124636 7216229 645402 USP17L4
8 7195497 7290490 100131980 ZNF705G
8 7252384 7344354 100289462 DEFB4B
8 7266415 7357870 414325 DEFB103A
8 7275190 7367115 245908 DEFB105A
8 7283367 7386833 245910 DEFB107A
8 7283367 7386833 503614 DEFB107B
8 7285275 7391192 10407 SPAG11B
8 7307829 7402604 140596 DEFB104A
8 7307829 7402604 503618 DEFB104B
8 7320025 7413909 245909 DEFB106A
8 7320025 7413909 503841 DEFB106B
8 7635401 7741319 653423 SPAG11A
8 7659487 7751412 504180 DEFB105B
8 7668725 7760180 55894 DEFB103B
8 7682086 7774238 1673 DEFB4A
8 7713858 7829935 100132396 ZNF705B
8 7809182 7900775 392188 USP17L8
8 7813914 7905507 645836 USP17L3
8 8155257 8309344 157285 SGK223
8 8489665 8581617 137075 CLDN23
8 8621998 8821131 9258 MFHAS1
8 8790313 8910849 90459 ERI1
8 8973763 9079152 79660 PPP1R3B
8 9343444 9659856 8658 TNKS
8 9841778 10306401 4482 MSRA
8 10313055 10431676 203074 PRSS55
8 10443859 10582617 94137 RP1L1
8 10460146 10578103 203076 C8ORF74
8 10561277 10658084 83595 SOX7
8 10602470 10767409 54984 PINX1
8 10733656 11128875 286046 XKR6
8 11071999 11205654 66036 MTMR9
8 11118494 11209695 83650 SLC35G5
8 11258972 11394276 83648 FAM167A
8 11281520 11442108 640 BLK
8 11464427 11637511 2626 GATA4
8 11557171 11664854 252969 NEIL2
8 11583081 11716818 2222 FDFT1
8 11680033 11795646 1508 CTSB
8 11769829 11862099 613209 DEFB135
8 11811445 11902108 613210 DEFB136
8 11830685 11928261 613211 DEFB134
8 11876846 11993025 728957 ZNF705D
8 11901897 11999256 245940 DEFB130
8 11901897 11999256 100133267 LOC100133267
8 11969925 12061518 392197 USP17L7
8 11974676 12066269 377630 USP17L2
8 12019612 12121624 85002 FAM86B1
8 12263123 12363852 653333 FAM86B2
8 12559405 12682992 91694 LONRF1
8 12733182 12907284 57604 KIAA1456
8 12920871 13442429 10395 DLC1
8 13354351 13445797 157773 C8ORF48
8 13927372 15165792 137868 SGCZ
8 15327595 15644158 7991 TUSC3
8 15945386 16120300 4481 MSR1
8 16814746 17000148 286097 MICU3
8 16830333 16929674 26281 FGF20
8 16943835 17100241 51201 ZDHHC2
8 17034400 17175533 137492 VPS37A
8 17066739 17174387 29883 CNOT7
8 17134305 17341040 9108 MTMR7
8 17284596 17448077 6542 SLC7A2
8 17363941 17520642 5157 PDGFRL
8 17481302 17728426 57509 MTUS1
8 17701899 17823047 2267 FGL1
8 17710365 17907457 5108 PCM1
8 17893924 18012507 427 ASAH1
8 17957970 18101198 9 NAT1
8 18178754 18278723 10 NAT2
8 18364812 18941196 23362 PSD3
8 19101080 19273729 63898 SH2D4A
8 19241671 19610094 55790 CSGALNACT1
8 19604917 19729586 55174 INTS10
8 19726581 19844770 4023 LPL
8 19982365 20110717 6570 SLC18A1
8 19984703 20099207 526 ATP6V1B2
8 20083675 20182803 11178 LZTS1
8 21529529 21716346 2675 GFRA2
8 21707179 21884096 23039 XPO7
8 21746383 21841205 9046 DOK2
8 21811620 21914408 10361 NPM2
8 21830263 21926319 8822 FGF17
8 21841065 21960038 2039 DMTN
8 21876713 21981891 64760 FAM160B2
8 21944382 22036932 79873 NUDT18
8 21949183 22041991 6440 SFTPC
8 21951931 22058565 55806 HR
8 21952652 22089840 649 BMP1
8 21975532 22069448 80346 REEP4
8 21984342 22084344 203190 LGI3
8 22032618 22128680 661 POLR3D
8 22057215 22159851 9796 PHYHIP
8 22062809 22233584 55124 PIWIL2
8 22154761 22311640 23516 SLC39A14
8 22228482 22418657 5533 PPP3CC
8 22339250 22453008 10174 SORBS3
8 22366253 22475538 64236 PDLIM2
8 22387113 22481662 541565 C8ORF58
8 22392538 22497983 57805 CCAR2
8 22457946 22596661 55909 BIN3
8 22525173 22620815 1960 EGR3
8 22550764 22855421 157310 PEBP4
8 22774929 22897710 23221 RHOBTB2
8 22857647 22996700 8795 TNFRSF10B
8 22890326 22994950 8794 TNFRSF10C
8 22973100 23091543 8793 TNFRSF10D
8 23028969 23152680 8797 TNFRSF10A
8 23031149 23139512 91782 CHMP7
8 23075604 23173792 203069 R3HCC1
8 23134409 23331722 4017 LOXL2
8 23266664 23385244 9583 ENTPD4
8 23316362 23450063 51312 SLC25A37
8 23516205 23610450 4824 NKX3-1
8 23539963 23634111 137814 NKX2-6
8 23679433 23782320 6781 STC1
8 24081552 24236531 10863 ADAM28
8 24171797 24283526 27299 ADAMDEC1
8 24228508 24387077 8756 ADAM7
8 24701273 24796606 4741 NEFM
8 24788468 24884383 4747 NEFL
8 24972286 25290619 80005 DOCK5
8 25246512 25385425 157313 CDCA2
8 25256773 25352556 2796 GNRH1
8 25265363 25385984 54793 KCTD9
8 25679245 25972640 64641 EBF2
8 26079006 26250195 5520 PPP2R2A
8 26170522 26290644 665 BNIP3L
8 26301708 26535693 1808 DPYSL2
8 26342195 26441483 10687 PNMA2
8 26585666 26792922 148 ADRA1A
8 27072839 27185956 81551 STMN4
8 27098998 27336908 2185 PTK2B
8 27122402 27238836 23087 TRIM35
8 27278518 27422439 2053 EPHX2
8 27297277 27406813 1135 CHRNA2
8 27421576 27554286 51435 SCARA3
8 27434433 27542328 1191 CLU
8 27562057 27682424 157570 ESCO2
8 27570832 27700170 55246 CCDC25
8 27647137 27765612 55872 PBK
8 27707398 27920369 286133 SCARA5
8 27859480 28011388 389643 NUGGC
8 27877747 28068669 55140 ELP3
8 28104648 28220871 5368 PNOC
8 28183101 28313977 55893 ZNF395
8 28265925 28417835 157574 FBXO16
8 28281721 28451785 7976 FZD3
8 28488989 28631207 2137 EXTL3
8 28605174 28817698 55756 INTS9
8 28677910 28930242 79618 HMBOX1
8 28904794 29190610 23303 KIF13B
8 29170578 29278267 1846 DUSP4
8 29882921 30015222 23484 LEPROTL1
8 29900527 30010724 51669 SARAF
8 29943812 30061155 10671 DCTN6
8 29969186 30072200 619373 MBOAT4
8 30172016 30449778 11030 RBPMS
8 30416030 30585738 2961 GTF2E2
8 30515579 30655486 2936 GSR
8 30531681 30644520 7993 UBXN8
8 30623125 30740352 5516 PPP2CB
8 30669059 30776533 56154 TEX15
8 30820777 31051277 7486 WRN
8 30833317 30961231 29942 PURG
8 31427267 32642558 3084 NRG1
8 33208343 33400664 84750 FUT10
8 33272684 33378778 84549 MAK16
8 33336026 33440703 80185 TTI2
8 33385271 33494646 79845 RNF122
8 33428847 33527624 78986 DUSP26
8 35022974 35672181 137970 UNC5D
8 36571841 36813643 157855 KCNU1
8 37483268 37577539 80139 ZNF703
8 37524096 37635319 11160 ERLIN2
8 37550100 37657286 11212 PROSC
8 37584400 37721504 25960 ADGRA2
8 37681397 37777431 55290 BRF2
8 37696464 37827015 80223 RAB11FIP1
8 37771799 37867647 137362 GOT1L1
8 37800513 37894184 155 ADRB3
8 37818019 37937883 1978 EIF4EBP1
8 37893010 38017598 9070 ASH2L
8 37964105 38090819 9530 BAG4
8 37980217 38078600 6770 STAR
8 38000838 38104248 27257 LSM1
8 38019008 38140287 23259 DDHD2
8 38100649 38196738 84513 PLPP5
8 38112560 38309790 54904 WHSC1L1
8 38173958 38287042 137994 LETM2
8 38248655 38396352 2260 FGFR1
8 38348351 38456180 389649 C8ORF86
8 38515703 38730546 6867 TACC1
8 38688752 38851430 59339 PLEKHA2
8 38761667 38866181 203100 HTRA4
8 38784504 38982779 8754 ADAM9
8 38826326 38924041 83877 TM2D2
8 38895047 39162436 203102 ADAM32
8 39372086 39607583 8749 ADAM18
8 39581254 39765808 2515 ADAM2
8 39701327 39806309 3620 IDO1
8 39722473 39893910 169355 IDO2
8 39940986 40032827 56892 C8ORF4
8 40368110 40825343 79698 ZMAT4
8 41099475 41236990 6422 SFRP1
8 41278080 41388499 51125 GOLGA7
8 41316724 41422565 84296 GINS4
8 41365706 41502520 137964 GPAT4
8 41483828 41574878 157848 NKX6-3
8 41490743 41824280 286 ANK1
8 41766996 41979544 7994 KAT6A
8 41940463 42048701 10947 AP3M2
8 42012235 42135194 5327 PLAT
8 42058819 42210171 3551 IKBKB
8 42125972 42249331 5423 POLB
8 42179278 42283455 7419 VDAC3
8 42211585 42304674 27121 DKK4
8 42253979 42467356 6575 SLC20A2
8 42326297 42428140 114926 SMIM19
8 42482561 42612209 1142 CHRNB3
8 42587779 42693929 8973 CHRNA6
8 42671816 42768474 55145 THAP1
8 42682032 42905682 84376 HOOK3
8 42684779 42821866 81790 RNF170
8 42841441 42960932 2339 FNTA
8 42878648 42998323 84197 POMK
8 42925591 43077970 138050 HGSNAT
8 43077584 43238328 340441 POTEA
8 48103469 48668563 23514 SPIDR
8 48629475 48720726 1052 CEBPD
8 48665668 48942743 5591 PRKDC
8 48802762 48910719 4173 MCM4
8 48850994 48994454 7336 UBE2V2
8 49607473 49717870 79645 EFCAB1
8 49810238 49903999 6591 SNAI2
8 49896894 50008642 492307 C8ORF22
8 50752348 51726678 54212 SNTG1
8 52212136 52792005 137902 PXDNL
8 52710134 52881746 115294 PCMTD1
8 53003391 53392439 9705 ST18
8 53426596 53548021 389658 FAM150A
8 53515017 53697026 9821 RB1CC1
8 53782467 53873454 2831 NPBWR1
8 54118275 54234257 4986 OPRK1
8 54608102 54825871 51606 ATP6V1H
8 54694367 54891864 8601 RGS20
8 54859113 55005016 6917 TCEA1
8 54938926 55084577 10434 LYPLA1
8 54977780 55081074 29088 MRPL15
8 55300494 55393456 64321 SOX17
8 55458626 55563394 6101 RP1
8 55945016 56458710 114786 XKR4
8 56615790 56758005 96764 TGS1
8 56631302 56755966 137695 TMEM68
8 56722385 56945006 4067 LYN
8 56960738 57057140 6224 RPS20
8 57005500 57096541 4342 MOS
8 57053467 57193859 5324 PLAG1
8 57054314 57151176 79145 CHCHD7
8 57192569 57303241 195814 SDR16C5
8 57333512 57429293 5179 PENK
8 57850487 57976430 54928 IMPAD1
8 58837112 59082277 90362 FAM110B
8 59253822 59384060 137886 UBXN2B
8 59382736 59482720 1581 CYP7A1
8 59395727 59515419 6386 SDCBP
8 59476063 59642404 8439 NSMAF
8 59697976 60101767 9760 TOX
8 61081422 61263954 767 CA8
8 61359468 61556203 5862 RAB2A
8 61521323 61800586 55636 CHD7
8 62130524 62434204 157807 CLVS1
8 62393114 62697199 444 ASPH
8 63091500 63899031 286183 NKAIN3
8 63907638 64021610 8836 GGH
8 63952047 64068612 7274 TTPA
8 64011111 64145346 253943 YTHDF3
8 65422794 65516191 27319 BHLHE22
8 65488528 65781348 9420 CYP7B1
8 66486887 66642798 9650 MTFR1
8 66494690 66616452 55156 ARMC1
8 66606568 66823969 5150 PDE7A
8 66863790 67032755 85479 DNAJC5B
8 66969277 67107718 84675 TRIM55
8 67068611 67160846 1392 CRH
8 67271262 67362968 23212 RRS1
8 67274717 67401044 137872 ADHFE1
8 67335490 67450759 254778 C8ORF46
8 67454409 67595484 4603 MYBL1
8 67509786 67613377 56260 C8ORF44
8 67509786 67794257 100533105 C8ORF44-SGK3
8 67522487 67649452 80124 VCPIP1
8 67554652 67794257 23678 SGK3
8 67712983 67854283 157777 MCMDC2
8 67838735 67944825 100129654 TCF24
8 67880366 68010786 286187 PPP1R42
8 67906602 68128849 79848 CSPP1
8 67935314 68044562 10987 COPS5
8 68089883 68325912 10565 ARFGEF1
8 68314404 68728620 57094 CPA6
8 68794602 69163897 80243 PREX2
8 69172956 69751258 116328 C8ORF34
8 70308858 70593147 23213 SULF1
8 70564567 70817299 81796 SLCO5A1
8 70943885 71053562 63978 PRDM14
8 71004266 71386020 10499 NCOA2
8 71465452 71590694 23471 TRAM1
8 71511599 71668177 389668 XKR9
8 71529500 71651447 51110 LACTB2
8 72089667 72344467 2138 EYA1
8 72733776 72826731 9242 MSC
8 72913485 73057819 8989 TRPA1
8 73379625 73870584 9312 KCNB2
8 73851096 73979987 7013 TERF1
8 73956777 74075507 157869 SBSPON
8 74136836 74257520 157506 RDH10
8 74182873 74275869 6129 RPL7
8 74312603 74729943 27067 STAU2
8 74672331 74861145 55284 UBE2W
8 74818376 74915018 54968 TMEM70
8 74833563 74961307 23643 LY96
8 74837372 74954522 6921 TCEB1
8 75126938 75303562 56704 JPH1
8 75192617 75299335 54332 GDAP1
8 75666771 75787264 51050 PI15
8 75826707 75966793 83690 CRISPLD1
8 76382202 76499061 3174 HNF4G
8 77523514 77799521 79776 ZFHX4
8 77872493 77983280 5828 PEX2
8 79358335 79537502 5569 PKIA
8 79508281 79651997 51101 ZC2HC1A
8 79625006 79787758 3574 IL7
8 80453048 80598410 11075 STMN2
8 80656244 80750098 23462 HEY1
8 80811094 81012506 28957 MRPS28
8 80927102 81153894 7163 TPD52
8 81327853 81458500 65986 ZBTB10
8 81520685 81857016 619279 ZNF704
8 81860045 82094303 55824 PAG1
8 82122717 82217012 2171 FABP5
8 82332563 82429719 5375 PMP2
8 82350617 82443758 646480 FABP9
8 82370731 82465473 2167 FABP4
8 82417280 82513550 646486 FABP12
8 82549150 82668589 3612 IMPA1
8 82574687 82691748 92421 CHMP4C
8 82585890 82677207 347051 SLC10A5
8 82593565 82703539 79752 ZFAND1
8 82691817 82824521 64089 SNX16
8 85025452 85854078 138046 RALYL
8 85949322 86078314 85444 LRRCC1
8 86019618 86146753 1875 E2F5
8 86087715 86216302 377677 CA13
8 86106287 86202651 401466 C8ORF59
8 86220457 86360383 759 CA1
8 86281055 86381267 761 CA3
8 86306130 86413721 760 CA2
8 87040690 87151851 85481 PSKH2
8 87041138 87186454 245972 ATP6V0D2
8 87206287 87312604 157724 SLC7A13
8 87284993 87500178 11059 WWP1
8 87456655 87593726 8895 CPNE3
8 87464577 87591009 51115 RMDN1
8 87566162 87825903 54714 CNGB3
8 87808675 88414955 168975 CNBD1
8 88862970 88956296 138009 DCAF4L2
8 89029459 89409717 4325 MMP16
8 90699974 90823292 8767 RIPK2
8 90844095 90960095 734 OSGIN2
8 90925563 91066952 4683 NBN
8 90943579 91084227 1666 DECR1
8 91050835 91165109 793 CALB1
8 91614222 91728133 169200 TMEM64
8 91733920 91991630 64168 NECAB1
8 91950705 92067485 100127983 C8ORF88
8 91986501 92123203 55529 TMEM55A
8 92012423 92119323 51633 OTUD6B
8 92044846 92251464 100130742 LRRC69
8 92151721 92430382 115111 SLC26A7
8 92947194 93185454 862 RUNX1T1
8 93875757 94048372 286144 TRIQK
8 94126323 94249079 389676 C8ORF87
8 94642734 94761478 137392 FAM92A1
8 94697071 94850347 91147 TMEM67
8 94723730 94823224 389677 RBM12B
8 94859082 94958296 54704 PDP1
8 95119393 95299531 1015 CDH17
8 95241484 95344547 2669 GEM
8 95364187 95557343 25788 RAD54B
8 95480004 95635746 25962 KIAA1429
8 95583363 95739694 54845 ESRP1
8 95662102 95826076 286148 DPY19L4
8 95765517 95912721 55656 INTS8
8 95872452 95977482 9134 CCNE2
8 95918199 96031615 94241 TP53INP1
8 95967213 96090944 137682 NDUFAF6
8 96075948 96188913 79666 PLEKHF2
8 96237140 96351462 157657 C8ORF37
8 97134557 97243020 392255 GDF6
8 97204113 97366779 9791 PTDSS1
8 97218903 97317862 7381 UQCRB
8 97231625 97343841 51001 MTERF3
8 97435881 97644037 6383 SDC2
8 97587454 98175731 10404 CPQ
8 98265713 98360176 85453 TSPYL5
8 98586406 98762488 92140 MTDH
8 98717808 98884830 55353 LAPTM4B
8 98811310 99068946 4147 MATN2
8 99006749 99125838 203111 ERICH5
8 99033937 99127818 6156 RPL30
8 99059520 99192069 10940 POP1
8 99094566 99199418 10247 HRSP12
8 99184386 99376621 79815 NIPAL2
8 99369249 99463023 3788 KCNS2
8 99446858 100024799 6788 STK3
8 99886630 99984332 116039 OSR2
8 99955493 100909814 157680 VPS13B
8 100870222 100976242 1345 COX6C
8 100953165 101188344 26166 RGS22
8 101092838 101186230 5440 POLR2K
8 101100262 101274132 6674 SPAG1
8 101125587 101228099 286151 FBXO43
8 101249286 101418446 25897 RNF19A
8 101501979 101642014 157567 ANKRD46
8 101565111 101731893 169166 SNX31
8 101695143 101804315 26986 PABPC1
8 101910803 102035623 7534 YWHAZ
8 102189265 102288292 51123 ZNF706
8 102434667 102701952 79977 GRHL2
8 102678769 103207135 83988 NCALD
8 103196728 103321346 50484 RRM2B
8 103244501 103494917 51366 UBR5
8 103493847 103593245 4956 ODF1
8 103641004 103738130 7071 KLF10
8 103818529 103946428 51582 AZIN1
8 103963247 104105285 528 ATP6V1C1
8 104082920 104262533 79870 BAALC
8 104240660 104365094 8323 FZD6
8 104313742 104415232 115908 CTHRC1
8 104356941 104475680 25879 DCAF13
8 104390865 104497563 81034 SLC25A32
8 104442975 105286656 9699 RIMS2
8 105282023 105388917 81501 DCSTAMP
8 105371651 105549277 1807 DPYS
8 105481458 105671252 29967 LRP12
8 106261146 106836767 23414 ZFPM2
8 107212405 107784921 55074 OXR1
8 107751710 107852472 137735 ABRA
8 108241709 108580283 284 ANGPT1
8 108891543 109165913 340419 RSPO2
8 109193971 109330959 3646 EIF3E
8 109385852 109519136 9694 EMC2
8 109775345 109869770 157753 TMEM74
8 110029652 110151812 7201 TRHR
8 110233147 110416350 84955 NUDCD1
8 110276551 110378189 56943 ENY2
8 110304705 110563500 93035 PKHD1L1
8 110481928 110598225 9166 EBAG9
8 110566404 110774020 55638 SYBU
8 110959232 111056959 27012 KCNV1
8 113215158 114519242 114788 CSMD3
8 116400723 116751255 7227 TRPS1
8 117637054 117838062 8667 EIF3H
8 117708741 117806921 84294 UTP23
8 117838172 117957105 5885 RAD21
8 117880463 117976239 441376 AARD
8 117892511 118208953 169026 SLC30A8
8 118462951 118572501 90390 MED30
8 118791601 119194058 2131 EXT1
8 119181694 119704184 401474 SAMD12
8 119915795 120034383 4982 TNFRSF11B
8 120009423 120139202 10584 COLEC10
8 120150609 120277914 114569 MAL2
8 120358551 120456678 4856 NOV
8 120549316 120721106 5168 ENPP2
8 120723013 120915074 6873 TAF2
8 120815894 121083157 64798 DEPTOR
8 120826180 120938170 79075 DSCC1
8 121067346 121404273 7373 COL14A1
8 121387637 121555875 27085 MTBP
8 121388082 121527647 28998 MRPL13
8 121527984 121894309 6641 SNTB1
8 122605270 122723630 3037 HAS2
8 123723900 124006755 22882 ZHX2
8 124005403 124124663 79139 DERL1
8 124014919 124184392 93594 TBC1D31
8 124121286 124242319 84985 FAM83A
8 124212195 124323638 84933 C8ORF76
8 124218428 124356727 100533106 ZHX1-C8ORF76
8 124240689 124356727 11244 ZHX1
8 124312090 124478705 29028 ATAD2
8 124358964 124474480 55093 WDYHV1
8 124490126 124623493 114907 FBXO32
8 124637914 124735190 340359 KLHL38
8 124673033 124819647 312 ANXA13
8 124710881 124847690 157769 FAM91A1
8 124794226 125152302 654463 FER1L6
8 125303158 125454940 157378 TMEM65
8 125393047 125485266 55039 TRMT12
8 125417007 125520859 11236 RNF139
8 125480734 125621329 83940 TATDN1
8 125481342 125582227 4715 NDUFB9
8 125543010 125810748 9788 MTSS1
8 125915538 126011630 137209 ZNF572
8 125940719 126054525 6713 SQLE
8 126016502 126174061 9897 KIAA0196
8 126034082 126399367 286053 NSMCE2
8 126372562 126470647 10221 TRIB1
8 127544682 127640711 157638 FAM84B
8 128357856 128449441 5462 POU5F1B
8 128678314 128773680 4609 MYC
8 130740441 130869134 56169 GSDMC
8 130831838 131022118 51571 FAM49B
8 131044350 131525906 50807 ASAP1
8 131772546 132122835 114 ADCY8
8 132846355 133045886 23167 EFR3A
8 133016466 133141627 729330 OC90
8 133053732 133187512 10086 HHLA1
8 133113104 133563004 3786 KCNQ3
8 133564200 133757863 23639 LRRC6
8 133702191 133842914 137835 TMEM71
8 133717603 133881052 51105 PHF20L1
8 133809204 134167143 7038 TG
8 134028972 134185310 6503 SLA
8 134133281 134263932 8840 WISP1
8 134229413 134379547 10397 NDRG1
8 134447090 134654183 6482 ST3GAL1
8 135470030 135795292 57623 ZFAT
8 136399707 136679852 10656 KHDRBS3
8 139122265 139579065 51059 FAM135B
8 139580477 139996249 169044 COL22A1
8 140609364 140785299 51305 KCNK9
8 140722585 141538678 83696 TRAPPC9
8 141451396 141547252 54108 CHRAC1
8 141521263 141715646 27161 AGO2
8 141648480 142081412 5747 PTK2
8 142068719 142225900 22898 DENND3
8 142197264 142334728 57210 SLC45A4
8 142346586 142447365 2843 GPR20
8 142361487 142462554 11156 PTP4A3
8 142423928 142587330 389690 MROH5
8 143273440 143554610 203062 TSNARE1
8 143475376 143646368 575 ADGRB1
8 143672404 143765833 23237 ARC
8 143691873 143784145 8000 PSCA
8 143711528 143805584 54742 LY6K
8 143718873 143821412 8629 JRK
8 143738620 143838350 51337 THEM6
8 143802361 143893829 57152 SLURP1
8 143811627 143903952 137797 LYPD2
8 143825751 143929264 66004 LYNX1
8 143846216 143948262 2765 GML
8 143846297 143938008 8581 LY6D
8 143933772 144031236 1584 CYP11B1
8 143971974 144069259 1585 CYP11B2
8 144029901 144123827 4061 LY6E
8 144050625 144155720 286122 C8ORF31
8 144219330 144312053 4062 LY6H
8 144225067 144319044 338328 GPIHBP1
8 144258990 144364875 286128 ZFP41
8 144279606 144379101 2738 GLI4
8 144303558 144402120 79943 ZNF696
8 144371496 144512147 116447 TOP1MT
8 144381024 144486390 114822 RHPN1
8 144490229 144582602 389692 MAFA
8 144499824 144693620 23144 ZC3H3
8 144565556 144665231 79792 GSDMD
8 144610073 144702485 84948 TIGD5
8 144628362 144724928 642475 MROH6
8 144636954 144730521 93100 NAPRT
8 144641866 144749845 1936 EEF1D
8 144648182 144755900 9831 ZNF623
8 144666082 144761784 65263 PYCRL
8 144674787 144769732 7264 TSTA3
8 144696621 144797555 286075 ZNF707
8 144728506 144824633 225689 MAPK15
8 144768863 144860279 100130274 CCDC166
8 144786102 144885914 286077 FAM83H
8 144853089 144967549 23513 SCRIB
8 144878513 144981556 22827 PUF60
8 144895754 144993146 340371 NRBP2
8 144919491 145022632 83481 EPPK1
8 144969314 145120913 5339 PLEC
8 144994225 145087583 2907 GRINA
8 145016581 145122015 375686 SPATC1
8 145031319 145130635 84875 PARP10
8 145063521 145155551 54512 EXOSC4
8 145067523 145161119 8733 GPAA1
8 145079937 145172430 1537 CYC1
8 145086166 145185606 26873 OPLAH
8 145089304 145182515 84232 MAF1
8 145092594 145191286 340390 WDR97
8 145132918 145336843 727957 MROH1
8 145133535 145229140 81858 SHARPIN
8 145367879 145460954 51236 HGH1
8 145420546 145512472 642658 SCX
8 145445269 145558385 3297 HSF1
8 145466001 145585120 23246 BOP1
8 145512216 145604948 79581 SLC52A2
8 145518245 145620582 8694 DGAT1
8 145527703 145638453 203054 ADCK5
8 145534227 145629943 83482 SCRT1
8 145559087 145652183 26233 FBXL6
8 145598445 145704733 29894 CPSF1
8 145617797 145712279 55630 SLC39A4
8 145621719 145719499 90990 KIFC2
8 145628983 145723946 51160 VPS28
8 145634162 145739812 4796 TONSL
8 145652108 145747504 84988 PPP1R16A
8 145655314 145761031 50626 CYHR1
8 145659464 145752555 2875 GPT
8 145664418 145756611 113655 MFSD3
8 145673348 145770559 9684 LRRC14
8 145679114 145771718 8928 FOXH1
8 145716666 145813210 9401 RECQL4
8 145727760 145822416 441381 LRRC24
8 145731602 145824458 414919 C8ORF82
8 145734562 145981197 80728 ARHGAP39
8 145926293 146050970 90987 ZNF251
8 145954260 146054529 340385 ZNF517
8 145977608 146082730 80778 ZNF34
8 145982902 146092893 7553 ZNF7
8 145995153 146087805 6132 RPL8
8 146055550 146148963 28991 COMMD5
8 146082335 146196846 58500 ZNF250
8 146135743 146246274 7564 ZNF16
8 146207823 146301416 65265 C8ORF33
9 0 99739 100287171 WASH1
9 96230 188417 2298 FOXD4
9 101037 249075 55871 CBWD1
9 144864 485259 81704 DOCK8
9 193107 285893 157983 C9ORF66
9 400293 766106 23189 KANK1
9 771689 989090 1761 DMRT1
9 906967 1011732 58524 DMRT3
9 980345 1077554 10655 DMRT2
9 1945218 2213623 6595 SMARCA2
9 2551792 2674485 7436 VLDLR
9 2647525 2750037 169522 KCNV2
9 2784154 2914130 9933 PUM3
9 3198296 3596001 5991 RFX3
9 3804127 4370035 169792 GLIS3
9 4420426 4607469 6505 SLC1A1
9 4578315 4736674 55064 SPATA6L
9 4592293 4685272 403313 PLPP6
9 4609552 4728398 55664 CDC37L1
9 4689556 4812043 50808 AK3
9 4722833 4881077 10171 RCL1
9 4915244 5148183 3717 JAK2
9 5143862 5255618 11172 INSL6
9 5161418 5253967 3641 INSL4
9 5279865 5374611 6019 RLN2
9 5314931 5409873 6013 RLN1
9 5337966 5507937 55848 PLGRKT
9 5380502 5490567 29126 CD274
9 5440544 5591282 80380 PDCD1LG2
9 5559118 5796556 57589 RIC1
9 5764571 5903081 79956 ERMP1
9 5820908 5929822 2315 MLANA
9 5899007 6078003 158358 KIAA2026
9 5991018 6085640 26953 RANBP6
9 6145148 6277983 90865 IL33
9 6258348 6351900 89882 TPD52L3
9 6343150 6527051 115426 UHRF2
9 6512463 6715692 2731 GLDC
9 6650862 7195648 23081 KDM4C
9 7776490 7869799 90871 TMEM261
9 8294245 10682723 5789 PTPRD
9 12623385 12730266 7306 TYRP1
9 12705011 12843059 286343 LURAP1L
9 13085702 13349563 8777 MPDZ
9 14061841 14468982 4781 NFIB
9 14591068 14763480 340481 ZDHHC21
9 14699731 14792715 9350 CER1
9 14714663 14980993 158326 FREM1
9 15150841 15377358 158219 TTC39B
9 15352781 15481627 6619 SNAPC3
9 15444064 15581003 11168 PSIP1
9 15483096 15991897 203238 CCDC171
9 16389500 16940786 54796 BNC2
9 17064988 17523921 54875 CNTLN
9 17508951 17817126 6456 SH3GL2
9 18404078 18930947 92949 ADAMTSL1
9 18907657 19119352 158297 SAXO1
9 18979371 19071021 10670 RRAGA
9 19033134 19172940 54801 HAUS6
9 19095758 19197604 123 PLIN2
9 19160762 19394266 55667 DENND4C
9 19338924 19472500 340485 ACER2
9 19356253 19450235 6194 RPS6
9 19487449 19857017 25769 SLC24A2
9 20321662 20692542 4300 MLLT3
9 20588307 21015954 54914 FOCAD
9 20986364 21101635 401494 HACD4
9 21057103 21147962 3456 IFNB1
9 21120630 21212144 3467 IFNW1
9 21145635 21236659 3452 IFNA21
9 21166617 21257598 3441 IFNA4
9 21181467 21272204 3444 IFNA7
9 21186179 21277142 3446 IFNA10
9 21196371 21287310 3449 IFNA16
9 21207241 21298221 3451 IFNA17
9 21219200 21309978 3448 IFNA14
9 21284612 21375312 3442 IFNA5
9 21311017 21405429 55958 KLHL9
9 21330316 21420886 3443 IFNA6
9 21339145 21430184 3445 IFNA8
9 21347370 21438075 3447 IFNA13
9 21364253 21455396 3440 IFNA2
9 21370452 21461315 3439 IFNA1
9 21460838 21552312 338376 IFNE
9 21732634 21885969 4507 MTAP
9 21947750 22064490 1029 CDKN2A
9 21982901 22079312 1030 CDKN2B
9 22376839 22472472 63951 DMRTA1
9 23670102 23896063 1993 ELAVL2
9 24523212 24615674 100129669 IZUMO3
9 25656386 25748856 286319 TUSC1
9 26820682 26962826 79886 CAAP1
9 26877036 27082931 80173 IFT74
9 26883367 27017468 9373 PLAA
9 26973134 27075691 64922 LRRC19
9 27039138 27250176 7010 TEK
9 27264653 27367137 54586 EQTN
9 27305206 27599850 79817 MOB3B
9 27454311 27546496 56832 IFNK
9 27526543 27643864 203228 C9ORF72
9 27928083 29282998 158038 LINGO2
9 32314600 32470832 48 ACO1
9 32435299 32596322 23586 DDX58
9 32520541 32622626 10210 TOPORS
9 32533523 32643182 4712 NDUFB6
9 32609451 32705667 138474 TAF1L
9 32713496 32809199 401498 TMEM215
9 32952603 33071639 54840 APTX
9 32955200 33059906 3301 DNAJA1
9 33021849 33146714 55234 SMU1
9 33090638 33237356 2683 B4GALT1
9 33170195 33268565 27290 SPINK4
9 33194876 33302067 51510 CHMP5
9 33220417 33391155 4799 NFX1
9 33232469 33334759 573 BAG1
9 33364947 33472517 364 AQP7
9 33421151 33517631 360 AQP3
9 33441350 33543941 65083 NOL6
9 33454410 33593001 441459 ANKRD18B
9 33680463 33819229 5646 PRSS3
9 33747181 33940401 54926 UBE2R2
9 33901690 34118947 55833 UBAP2
9 34066380 34196771 25853 DCAF12
9 34109002 34272521 51271 UBAP1
9 34232377 34399198 347240 KIF24
9 34259503 34363711 318 NUDT2
9 34346663 34446894 57462 KIAA1161
9 34359016 34467849 84688 C9ORF24
9 34378181 34528568 203259 FAM219A
9 34388749 34540987 27019 DNAI1
9 34501039 34593037 375704 ENHO
9 34531429 34660138 1271 CNTFR
9 34576585 34670595 2592 GALT
9 34582181 34681898 3590 IL11RA
9 34590481 34682110 138716 RPP25L
9 34593541 34690520 11258 DCTN3
9 34601454 34698011 138715 ARID3C
9 34614718 34707823 10280 SIGMAR1
9 34641879 34732689 10850 CCL27
9 34669566 34761274 6363 CCL19
9 34689001 34780164 6366 CCL21
9 34703049 34799535 259308 FAM205A
9 34887483 35002541 23349 PHF24
9 34919637 35018430 25822 DNAJB5
9 34971091 35065988 138724 C9ORF131
9 35036064 35142739 7415 VCP
9 35053834 35150013 2189 FANCG
9 35068684 35166598 84720 PIGO
9 35079772 35173192 30968 STOML2
9 35084117 35185893 80256 FAM214B
9 35091988 35425332 10497 UNC13B
9 35419948 35581895 9853 RUSC2
9 35535280 35630038 7016 TESK1
9 35541826 35633896 730112 FAM166B
9 35588286 35681500 203260 CCDC107
9 35589975 35688424 971 CD72
9 35603914 35701154 768 CA9
9 35629296 35720947 27240 SIT1
9 35639340 35735278 84904 ARHGEF39
9 35661989 35760053 7169 TPM2
9 35662316 35757005 10488 CREB3
9 35677333 35802392 7094 TLN1
9 35679276 35773264 9827 RGP1
9 35716862 35819225 57704 GBA2
9 35722405 35829728 4882 NPR2
9 35732987 35824274 692094 MSMP
9 35759221 35874844 51754 TMEM8B
9 35787781 35882259 26206 SPAG8
9 35792956 35885042 84681 HINT2
9 35797013 35898744 392307 FAM221B
9 35836188 35927138 646962 HRCT1
9 35849459 35940398 392309 OR13J1
9 35937104 36028151 56656 OR2S2
9 35966909 36144452 8434 RECK
9 36066532 36183910 152007 GLIPR2
9 36099388 36191331 881 CCIN
9 36120852 36232059 1211 CLTA
9 36194438 36347053 10020 GNE
9 36316398 36471195 152006 RNF38
9 36502858 36697680 9833 MELK
9 36813271 37104476 5079 PAX5
9 37050468 37378145 84186 ZCCHC7
9 37352706 37456986 9380 GRHPR
9 37415931 37523694 64425 POLR1E
9 37418099 37535407 9925 ZBTB5
9 37490888 37646250 26267 FBXO10
9 37568411 37662636 401505 TOMM5
9 37581051 37766901 22844 FRMPD1
9 37683799 37798969 158234 TRMT10B
9 37730550 37887665 79269 DCAF10
9 37759710 37855089 51010 EXOSC3
9 37867593 37974350 92014 SLC25A51
9 37895894 38139210 6461 SHB
9 38322660 38418662 219 ALDH1B1
9 38386524 38494444 347252 IGFBPL1
9 38551360 38690360 253650 ANKRD18A
9 39052763 39358300 79937 CNTNAP3
9 39285665 39381959 647060 SPATA31A1
9 40630290 40726537 727830 SPATA31A3
9 40751401 40862112 26149 ZNF658
9 41301106 41397364 727905 SPATA31A5
9 41301109 41397364 26165 SPATA31A7
9 43069971 43203510 441425 ANKRD20A3
9 43070424 43203544 441430 ANKRD20A2
9 43604501 43700730 389730 SPATA31A6
9 43614884 43942473 728577 CNTNAP3B
9 67856760 67989840 84210 ANKRD20A1
9 69179479 69272204 653404 FOXD4L6
9 69184537 69332593 644019 CBWD6
9 69311980 69445109 728747 ANKRD20A4
9 70155706 70248815 653427 FOXD4L5
9 70407648 70498899 349334 FOXD4L4
9 70412003 70560211 220869 CBWD5
9 70786860 70934951 445571 CBWD3
9 70847782 70940000 286380 FOXD4L3
9 70901814 71165977 5239 PGM5
9 71131497 71225783 169693 TMEM252
9 71250329 71644092 8395 PIP5K1B
9 71324963 71418609 116224 FAM122A
9 71580478 71735094 2395 FXN
9 71607448 71699039 5568 PRKACG
9 71666179 71890124 9414 TJP2
9 71869487 72027370 9413 FAM189A2
9 72022448 72357275 320 APBA1
9 72304437 72444876 375743 PTAR1
9 72365720 72541151 138255 C9ORF135
9 72588496 72861888 256691 MAMDC2
9 72803877 72989789 23137 SMC5
9 72979512 73099573 687 KLF9
9 73129965 73806514 80036 TRPM3
9 74278281 74453800 23670 TMEM2
9 74456422 74608371 138241 C9ORF85
9 74457367 74596148 51104 ABHD17B
9 74646296 74745521 138240 C9ORF57
9 74659510 74887140 9615 GDA
9 74946340 75050163 7763 ZFAND5
9 75066716 75471267 117531 TMC1
9 75495577 75638233 216 ALDH1A1
9 75696646 75805310 301 ANXA1
9 77042251 77322117 6096 RORB
9 77317410 77573010 140803 TRPM6
9 77541498 77637802 55071 C9ORF40
9 77577872 77713310 138199 CARNMT1
9 77633397 77782114 26578 OSTF1
9 77656115 77773133 54981 NMRK1
9 78435559 78997255 5125 PCSK5
9 78980432 79079444 55312 RFK
9 78986581 79142332 2650 GCNT1
9 79206291 79591003 158471 PRUNE2
9 79564570 79655869 442425 FOXB2
9 79722360 80052399 23230 VPS13A
9 80017994 80333232 9630 GNA14
9 80311189 80716365 2776 GNAQ
9 80780990 80901983 84131 CEP78
9 80841990 80965009 29968 PSAT1
9 82116687 82361796 7091 TLE4
9 84178597 84374450 7088 TLE1
9 84473342 84569913 389761 SPATA31D4
9 84488414 84585009 389762 SPATA31D3
9 84533686 84630171 389763 SPATA31D1
9 85574499 85748043 158158 RASEF
9 85837904 86223348 257019 FRMD3
9 86167963 86279045 414328 IDNK
9 86254877 86393168 29979 UBQLN1
9 86334335 86502752 80318 GKAP1
9 86431614 86606380 55582 KIF27
9 86525636 86638987 80010 RMI1
9 86533226 86641663 84267 C9ORF64
9 86562997 86665569 3190 HNRNPK
9 86870764 87053413 64078 SLC28A3
9 87213372 87661985 4915 NTRK2
9 88141453 88426944 23287 AGTPBP1
9 88486056 88657217 60560 NAA35
9 88621057 88785116 51280 GOLM1
9 88815179 88944572 389766 C9ORF153
9 88859462 88967490 81689 ISCA1
9 88882647 89039402 79670 ZCCHC6
9 89539276 89632104 2619 GAS1
9 89693558 89794641 401535 C9ORF170
9 90042142 90343549 1612 DAPK1
9 90270973 90366384 1514 CTSL
9 90427771 90523814 286234 SPATA31E1
9 90462876 90558572 441452 SPATA31C1
9 90561358 90659695 23552 CDK20
9 90724219 90819900 645961 SPATA31C2
9 90933296 91113622 10927 SPIN1
9 91080015 91210704 158046 NXNL2
9 91242093 91337075 286238 LOC286238
9 91535777 91631057 286223 C9ORF47
9 91536323 91640069 1903 S1PR3
9 91600685 91863682 53358 SHC3
9 91856109 91951618 1164 CKS2
9 91863387 91994578 79048 SECISBP2
9 91955705 92164611 10507 SEMA4D
9 92149926 92241469 10912 GADD45G
9 93352113 93475387 54769 DIRAS2
9 93493961 93680842 6850 SYK
9 93956096 94194251 549 AUH
9 94151326 94256908 4783 NFIL3
9 94464877 94782444 4920 ROR2
9 94773415 94947756 10558 SPTLC1
9 94952489 95126038 3376 IARS
9 95017749 95397437 401541 CENPP
9 95039639 95157876 55035 NOL8
9 95126248 95236937 4969 OGN
9 95156526 95256836 4958 OMD
9 95198488 95314844 54829 ASPN
9 95235828 95368374 1842 ECM2
9 95355465 95502547 64768 IPPK
9 95453644 95597083 23299 BICD2
9 95587312 95710320 83744 ZNF484
9 95639600 95818518 89846 FGD3
9 95750969 95867418 203328 SUSD3
9 95863770 95966570 4814 NINJ1
9 95877211 96102854 65268 WNK2
9 96060480 96178696 445577 C9ORF129
9 96143977 96348397 23196 FAM120A
9 96188781 96285874 158293 FAM120AOS
9 96268908 96461869 5253 PHF2
9 96693908 96787608 56033 BARX1
9 96723075 96892138 138639 PTPDC1
9 96951547 97084111 169841 ZNF169
9 97060477 97160926 54754 NUTM2F
9 97300995 97426114 8789 FBP2
9 97345420 97472531 2203 FBP1
9 97418950 97869500 84909 C9ORF3
9 97841335 98149991 2176 FANCC
9 98185263 98349247 5727 PTCH1
9 98567899 98800735 375748 ERCC6L2
9 98977588 99134434 3293 HSD17B3
9 99062987 99215992 11046 SLC35D2
9 99128224 99250669 195828 ZNF367
9 99142436 99273618 22927 HABP4
9 99242394 99452112 8555 CDC14B
9 99383532 99487599 195827 AAED1
9 99496830 99610411 22869 ZNF510
9 99559272 99686389 158431 ZNF782
9 99621285 99724572 441457 NUTM2G
9 99771958 99871925 1515 CTSV
9 99999909 100159577 100499483 CCDC180
9 100104301 100278405 23424 TDRD7
9 100193461 100384025 7111 TMOD1
9 100325704 100456029 4686 NCBP1
9 100342361 100465962 158427 TSTD2
9 100417190 100529691 7507 XPA
9 100545536 100638997 2304 FOXE1
9 100646770 100754852 51531 TRMO
9 100669072 100777197 55363 HEMGN
9 100675488 100798224 10541 ANP32B
9 100748958 100865365 54187 NANS
9 100826634 100951635 9830 TRIM14
9 100863256 101024956 7464 CORO2A
9 100941279 101088003 55357 TBC1D2
9 101030363 101541479 9568 GABBR2
9 101474290 101628824 203286 ANKS6
9 101499980 101632363 79695 GALNT12
9 101635994 101853074 1306 COL15A1
9 101797370 101936473 7046 TGFBR1
9 101914569 102012901 10952 SEC61B
9 101958706 102054246 85365 ALG2
9 102514136 102649173 8013 NR4A3
9 102598914 102756818 55014 STX17
9 102721462 102931334 23071 ERP44
9 102791501 103083426 27130 INVS
9 103044356 103185259 54881 TEX10
9 103119494 103234016 91283 MSANTD3
9 103134187 103359918 100526694 MSANTD3-TMEFF1
9 103165519 103359918 8577 TMEFF1
9 103270360 103370669 347273 MURC
9 103721030 104107417 54886 PLPPR1
9 104091135 104192942 7743 ZNF189
9 104102698 104217287 570 BAAT
9 104132248 104230919 54534 MRPL50
9 104162841 104268062 229 ALDOB
9 104215439 104319503 84302 TMEM246
9 104226130 104345626 56254 RNF20
9 104311633 104570862 116443 GRIN3A
9 104333896 104427283 5535 PPP3R2
9 105687592 105800770 1539 CYLC2
9 106786540 106923700 10592 SMC2
9 107196543 107287503 138805 OR13F1
9 107261448 107352411 138802 OR13C8
9 107268533 107359490 138804 OR13C4
9 107278050 107369094 138803 OR13C3
9 107340737 107431694 138799 OR13C5
9 107346951 107437908 392376 OR13C2
9 107359528 107450485 286362 OR13C9
9 107386702 107477743 286365 OR13D1
9 107439968 107542403 25934 NIPSNAP3A
9 107456021 107560045 55335 NIPSNAP3B
9 107523283 107760527 19 ABCA1
9 107936893 108179628 23446 SLC44A1
9 108140314 108334714 83856 FSD1L
9 108250410 108423399 2218 FKTN
9 108354737 108445385 6887 TAL2
9 108386805 108558892 55151 TMEM38B
9 109555377 109793796 58499 ZNF462
9 109975516 110114475 5887 RAD23B
9 110227132 110322001 9314 KLF4
9 111554507 111646035 10881 ACTL7A
9 111596868 111688275 10880 ACTL7B
9 111609799 111766608 8518 IKBKAP
9 111626672 111723237 54942 FAM206A
9 111684848 111845874 8727 CTNNAL1
9 111757414 111952225 23731 TMEM245
9 111879580 111999571 23732 FRRS1L
9 111914253 112153244 54566 EPB41L4B
9 112117973 112330593 5774 PTPN3
9 112333067 112733756 114299 PALM2
9 112472576 112954791 445815 PALM2-AKAP2
9 112740877 112954791 11217 AKAP2
9 112941845 113040413 401546 C9ORF152
9 112986091 113088920 7295 TXN
9 113045866 113170164 255220 TXNDC8
9 113107528 113412160 79987 SVEP1
9 113361050 113583278 4593 MUSK
9 113616053 113870365 1902 LPAR1
9 114069762 114160713 26248 OR2K2
9 114102972 114317025 23392 KIAA0368
9 114217438 114360124 158399 ZNF483
9 114292001 114432135 22949 PTGR1
9 114323631 114436631 548645 DNAJC25
9 114323631 114452526 552891 DNAJC25-GNG10
9 114353850 114452526 2790 GNG10
9 114428798 114615779 158401 C9ORF84
9 114589045 114717654 7357 UGCG
9 114783060 115007577 64420 SUSD1
9 114959994 115165944 9991 PTBP3
9 115072188 115254685 84263 HSDL2
9 115179247 115447591 158405 KIAA1958
9 115428790 115550387 58493 INIP
9 115443133 115657267 401548 SNX30
9 115621199 115723193 57864 SLC46A2
9 115739399 115844472 169834 ZNF883
9 115784094 115889071 7539 ZFP37
9 115843237 115946422 1318 SLC31A2
9 115907799 116053641 23307 FKBP15
9 115913807 116046772 1317 SLC31A1
9 115967913 116075185 9128 PRPF4
9 116009289 116107869 246184 CDC26
9 116039372 116131320 138065 RNF183
9 116041811 116153513 54836 BSPRY
9 116057930 116172620 114987 WDR31
9 116102923 116211964 257169 C9ORF43
9 116115695 116209289 81932 HDHD3
9 116128591 116233618 210 ALAD
9 116137008 116380023 5998 RGS3
9 116149517 116243029 54107 POLE3
9 116568561 116838875 114991 ZNF618
9 116802407 116910752 259 AMBP
9 116833917 116931337 113220 KIF12
9 116847824 117094796 85301 COL27A1
9 117015302 117108759 5004 ORM1
9 117022068 117115536 5005 ORM2
9 117076432 117226685 80709 AKNA
9 117144359 117337736 25861 DFNB31
9 117279993 117381152 9550 ATP6V1G1
9 117303705 117428703 203197 C9ORF91
9 117408713 117514369 100505478 LOC100505478
9 117526914 117638408 9966 TNFSF15
9 117635622 117762875 944 TNFSF8
9 117761853 117950536 3371 TNC
9 117834096 118184923 50514 DEC1
9 118846070 119184600 5069 PAPPA
9 119167503 120247317 23245 ASTN2
9 119379580 119483579 22954 TRIM32
9 120396452 120499769 7099 TLR4
9 121908907 122201739 1620 BRINP1
9 123131146 123412448 55755 CDK5RAP2
9 123343195 123546765 1955 MEGF9
9 123499253 123625740 26190 FBXW2
9 123558331 123675299 5711 PSMD5
9 123597928 123727174 26147 PHF19
9 123644670 123761451 7185 TRAF1
9 123694613 123882554 727 C5
9 123780573 123959886 11064 CNTRL
9 123920414 124034365 51552 RAB14
9 123960379 124115120 2934 GSN
9 124081265 124202582 2040 STOM
9 124259380 124567809 153090 DAB2IP
9 124564203 124925885 158135 TTLL11
9 124852186 124982367 254956 MORN5
9 124886337 124992098 4702 NDUFA8
9 124944855 125061091 26468 LHX6
9 124956881 125105742 92399 MRRF
9 124981833 125097143 92400 RBM18
9 125062808 125177982 5742 PTGS1
9 125203080 125294022 26740 OR1J2
9 125211419 125302361 26219 OR1J4
9 125219236 125310205 347168 OR1J1
9 125245448 125336441 138882 OR1N2
9 125268636 125359572 138883 OR1N1
9 125307016 125397961 158131 OR1Q1
9 125309826 125400756 138881 OR1L8
9 125353994 125444927 26737 OR1L1
9 125367408 125458383 26735 OR1L3
9 125370857 125461814 347169 OR1B1
9 125416268 125507204 254973 OR1L4
9 125442126 125533062 392390 OR1L6
9 125481211 125572174 392391 OR5C1
9 125492401 125583352 392392 OR1K1
9 125560375 125660935 5082 PDCL
9 125591731 125737562 54542 RC3H2
9 125633287 125887147 23637 RABGAP1
9 125650334 125745607 10773 ZBTB6
9 125660307 125763830 57684 ZBTB26
9 125725921 125817944 2844 GPR21
9 125863907 126100855 55342 STRBP
9 126048445 126161034 286204 CRB2
9 126121932 126762417 57706 DENND1A
9 126703888 126815442 9355 LHX2
9 126949884 127134719 10783 NEK6
9 127095743 127247752 5695 PSMB7
9 127223514 127339699 2516 NR5A1
9 127259553 127603589 2649 NR6A1
9 127469436 127597170 169611 OLFML2A
9 127545695 127640170 401551 WDR38
9 127561483 127659696 81873 ARPC5L
9 127600157 127694240 11224 RPL35
9 127620572 127773386 2800 GOLGA1
9 127684887 127975838 286205 SCAI
9 127888851 128022218 5537 PPP6C
9 127892820 128016438 10244 RABEPK
9 127954072 128147290 26130 GAPVD1
9 127977126 128073666 3309 HSPA5
9 128179672 128539513 79109 MAPKAP1
9 128439616 128749655 5090 PBX3
9 129019122 129289320 89853 MVB12B
9 129306721 129483311 4010 LMX1B
9 129497284 129620487 23099 ZBTB43
9 129552943 129668156 403341 ZBTB34
9 129607052 130005445 9649 RALGPS1
9 129829627 129955044 23452 ANGPTL2
9 129955940 130175828 84253 GARNL3
9 130089416 130190170 29988 SLC2A8
9 130116652 130227651 7633 ZNF79
9 130143764 130285780 90678 LRSAM1
9 130189952 130283711 6136 RPL12
9 130247616 130411286 64855 FAM129B
9 130304485 130474995 6812 STXBP1
9 130399270 130496303 286207 CFAP157
9 130408357 130513879 158248 TTC16
9 130456226 130547936 138428 PTRH1
9 130473802 130567628 27433 TOR2A
9 130478304 130573052 1025 CDK9
9 130480595 130611048 10044 SH2D3C
9 130495136 130596360 2356 FPGS
9 130557290 130687052 2022 ENG
9 130608758 130710022 203 AK1
9 130627599 130737627 30815 ST6GALNAC6
9 130650164 130749305 27090 ST6GALNAC4
9 130663807 130763076 138429 PIP5KL1
9 130677373 130770763 8818 DPM2
9 130682860 130812812 399665 FAM102A
9 130760478 130891537 114789 SLC25A25
9 130803511 130899599 203245 NAIF1
9 130841708 130935734 3934 LCN2
9 130852538 130946207 79095 C9ORF16
9 130862971 130960741 80142 PTGES2
9 130895633 131037527 1759 DNM1
9 130908343 131036662 25792 CIZ1
9 130968424 131071268 375757 SWI5
9 130998107 131108268 2801 GOLGA2
9 131014786 131116351 51117 COQ4
9 131032838 131143749 10999 SLC27A4
9 131051395 131154697 26995 TRUB2
9 131063597 131174295 81605 URM1
9 131111438 131219630 51148 CERCAM
9 131147433 131283571 4957 ODF2
9 131196970 131324580 2733 GLE1
9 131244836 131415944 6709 SPTAN1
9 131375933 131478675 6418 SET
9 131375939 131489129 89891 WDR34
9 131394801 131503199 29941 PKN3
9 131463148 131556408 84885 ZDHHC12
9 131472066 131604213 10444 ZER1
9 131479485 131592711 54662 TBC1D13
9 131510778 131604955 2021 ENDOG
9 131561929 131662100 51490 C9ORF114
9 131574390 131700317 56262 LRRC8A
9 131575220 131714354 883 CCBL1
9 131613173 131724320 254295 PHYHD1
9 131639971 131789375 23511 NUP188
9 131687808 131780012 22845 DOLK
9 131729252 131854351 84895 FAM73B
9 131750071 131860632 56904 SH3GLB2
9 131773382 131872717 57171 DOLPP1
9 131803227 131931225 5524 PPP2R4
9 131837072 131943070 1384 CRAT
9 131917830 132010540 389792 IER5L
9 132013294 132104882 414318 C9ORF106
9 132301162 132418410 28989 NTMT1
9 132354503 132453055 375759 C9ORF50
9 132357919 132504951 51450 PRRX2
9 132376882 132474448 140459 ASB6
9 132480614 132585344 9536 PTGES
9 132495431 132593560 27348 TOR1B
9 132527695 132664117 10868 USP20
9 132555220 132656441 1861 TOR1A
9 132569563 132667572 51759 C9ORF78
9 132629465 132875473 23048 FNBP1
9 132745984 132922448 57720 GPR107
9 132864856 133019583 23413 NCS1
9 132958157 133329510 256158 HMCN2
9 133250093 133396661 445 ASS1
9 133384959 133533739 8939 FUBP3
9 133469980 133578384 59335 PRDM12
9 133499146 133600281 23404 EXOSC2
9 133519267 133783062 25 ABL1
9 133748814 133842199 347148 QRFP
9 133757824 133884455 84929 FIBCD1
9 133814503 133988446 10319 LAMC3
9 133901862 134018539 83543 AIF1L
9 133930947 134130057 8021 NUP214
9 134095080 134204649 84814 PLPP7
9 134113464 134221906 286336 FAM78A
9 134235476 134395575 84726 PRRC2B
9 134308288 134419193 10585 POMT1
9 134379182 134476662 83549 UCK1
9 134432156 134685331 2889 RAPGEF1
9 134715496 135025274 9442 MED27
9 134967333 135138220 84628 NTNG2
9 135116826 135300372 23064 SETX
9 135215582 135468706 389799 CFAP77
9 135230936 135352238 7270 TTF1
9 135387992 135485640 56751 BARHL1
9 135449675 135615788 64794 DDX31
9 135475727 135585470 9329 GTF3C4
9 135580964 135824198 158067 AK8
9 135684289 135785418 11092 C9ORF9
9 135746734 135890020 7248 TSC1
9 135750931 135887084 8328 GFI1B
9 135836061 135953890 9328 GTF3C5
9 135867364 135967250 1056 CEL
9 135953106 136094607 5900 RALGDS
9 136008334 136109332 26301 GBGT1
9 136060665 136154637 29989 OBP2B
9 136110562 136220630 28 ABO
9 136145068 136238280 6130 RPL7A
9 136153420 136248041 6835 SURF2
9 136173283 136291220 169436 STKLD1
9 136177542 136273047 6838 SURF6
9 136187750 136285011 6837 MED22
9 136198659 136293361 6834 SURF1
9 136208324 136314820 6836 SURF4
9 136217119 136344525 11093 ADAMTS13
9 136251181 136353292 57109 REXO4
9 136255086 136355909 11094 CACFD1
9 136316215 136414276 11182 SLC2A6
9 136327285 136460641 9719 ADAMTSL2
9 136359707 136460068 389827 TMEM8C
9 136423536 136515368 642968 FAM163B
9 136431484 136544466 1621 DBH
9 136508683 136675077 1757 SARDH
9 136607015 136927446 7410 VAV2
9 136875445 137003141 8019 BRD3
9 136931209 137045094 11091 WDR5
9 137148308 137352432 6256 RXRA
9 137463650 137756688 1289 COL5A1
9 137702657 137799366 2220 FCN2
9 137781430 137879806 2219 FCN1
9 137897088 138033030 10439 OLFM1
9 138165094 138258404 157927 C9ORF62
9 138301647 138400739 9858 PPP1R26
9 138322476 138416519 51116 MRPS2
9 138343283 138438386 3933 LCN1
9 138367025 138461761 138162 C9ORF116
9 138367984 138461815 29991 OBP2A
9 138383601 138478622 5047 PAEP
9 138485167 138577755 392399 LCN9
9 138495501 138601386 360203 GLT6D1
9 138524030 138704993 57582 KCNT1
9 138565254 138661374 402381 SOHLH1
9 138680332 138869005 157922 CAMSAP1
9 138804814 138923226 10422 UBAC1
9 138878382 139057131 138151 NACC2
9 138986426 139080731 90120 C9ORF69
9 139068095 139166955 8022 LHX3
9 139078181 139207687 169714 QSOX2
9 139151931 139274057 26086 GPSM1
9 139235024 139338213 23203 PMPCA
9 139236351 139328263 728489 DNLZ
9 139238407 139338133 64170 CARD9
9 139250028 139362889 6621 SNAPC4
9 139276373 139375054 10807 SDCCAG3
9 139303066 139404256 56623 INPP5E
9 139307946 139400519 158055 C9ORF163
9 139314547 139448211 9919 SEC16A
9 139368895 139510238 4851 NOTCH1
9 139487378 139587130 51162 EGFL7
9 139537023 139639170 138311 FAM69B
9 139547594 139651911 10555 AGPAT2
9 139612618 139707411 414332 LCN10
9 139615776 139707769 85014 TMEM141
9 139618468 139712980 158062 LCN6
9 139620789 139722193 84960 CCDC183
9 139628839 139722731 138307 LCN8
9 139632373 139755639 55684 RABL6
9 139634085 139728965 389812 LCN15
9 139668866 139761797 389813 C9ORF172
9 139673267 139765495 29085 PHPT1
9 139676818 139775251 158056 MAMDC4
9 139710964 139841067 7186 TRAF2
9 139736565 139830788 8721 EDF1
9 139769697 139861426 733 C8G
9 139776767 139869949 286256 LCN12
9 139801955 139896194 5730 PTGDS
9 139807444 139900210 401562 LCNL1
9 139814884 139909206 54461 FBXW5
9 139816869 139908428 286257 C9ORF142
9 139851915 139951234 401563 C9ORF139
9 139869059 139961024 9022 CLIC3
9 139881685 139993374 20 ABCA2
9 139901952 139998990 91373 UAP1L1
9 139904625 139997292 2529 FUT7
9 139911378 140023639 11253 MAN1B1
9 139913908 140010676 56654 NPDC1
9 139922550 140018503 954 ENTPD2
9 139936578 140035028 89958 SAPCD2
9 139963608 140083214 2902 GRIN1
9 139984991 140079195 29952 DPP7
9 140013053 140104822 8636 SSNA1
9 140030118 140133813 27158 NDOR1
9 140043211 140134491 389816 LRRC26
9 140049086 140140763 375791 CYSRT1
9 140049235 140153057 29882 ANAPC2
9 140052017 140144090 643596 RNF224
9 140055208 140151006 142680 SLC34A3
9 140065710 140158159 10383 TUBB4B
9 140066068 140165163 286262 TPRN
9 140075712 140167935 441476 C9ORF173
9 140078534 140170090 94107 TMEM203
9 140079751 140188000 25920 NELFB
9 140094698 140185775 727800 RNF208
9 140102279 140197093 54863 TOR4A
9 140118034 140212244 401565 FAM166A
9 140174082 140266703 441478 NRARP
9 140181345 140387714 54932 EXD3
9 140247846 140348858 10811 NOXA1
9 140308815 140405901 377841 ENTPD8
9 140322022 140423786 26012 NSMF
9 140334403 140515021 375775 PNPLA7
9 140376308 140467007 64975 MRPL41
9 140429358 140543387 92715 DPH7
9 140430095 140529812 92714 ARRDC1
9 140443443 140750578 79813 EHMT1
9 140456530 140554937 116225 ZMYND19
9 140702240 141039076 774 CACNA1B
9 141036636 141154172 100132403 FAM157B
10 72827 165178 347688 TUBB8
10 110404 320577 10771 ZMYND11
10 300129 805608 22982 DIP2C
10 832853 1047645 23185 LARP4B
10 964348 1083708 23560 GTPBP4
10 1032775 1198237 22884 WDR37
10 1044846 1141799 91734 IDI2
10 1065963 1165061 3422 IDI1
10 1203252 1849670 105 ADARB2
10 3039711 3198997 5214 PFKP
10 3159918 3285033 10531 PITRM1
10 3798187 3897473 1316 KLF6
10 4798368 4910251 83592 AKR1E2
10 4935453 5040158 1645 AKR1C1
10 5009967 5130225 1646 AKR1C2
10 5020957 5169878 8644 AKR1C3
10 5168797 5280910 1109 AKR1C4
10 5336975 5436169 114131 UCN3
10 5384513 5521019 10276 NET1
10 5415060 5516793 79861 TUBAL3
10 5496851 5588231 810 CALML3
10 5520657 5611533 51806 CALML5
10 5656800 5825703 54906 FAM208B
10 5660819 5778558 79754 ASB13
10 5787185 5925512 2665 GDI2
10 5861534 5999558 84893 FBXO18
10 5883688 6001860 54522 ANKRD16
10 5974333 6090150 3601 IL15RA
10 6032656 6174333 3559 IL2RA
10 6060948 6179422 84991 RBM17
10 6116840 6297507 5209 PFKFB3
10 6449104 6692263 5588 PRKCQ
10 7180585 7523448 57713 SFMBT2
10 7581231 7778961 80760 ITIH5
10 7675235 7811483 3698 ITIH2
10 7760092 7869762 509 ATP5C1
10 7772924 7899990 22944 KIN
10 7790466 8077016 83860 TAF3
10 8026666 8137164 2625 GATA3
10 10977258 11398672 10659 CELF2
10 11482508 11723788 9712 USP6NL
10 11714355 11826065 79746 ECHDC3
10 11795396 11934276 254427 PROSER2
10 11942020 12155169 26019 UPF2
10 12040915 12185227 55526 DHTKD1
10 12101639 12231957 55176 SEC61A2
10 12167960 12312589 8872 CDC123
10 12189572 12308143 11164 NUDT5
10 12321541 12897545 57118 CAMK1D
10 12918624 13211773 83643 CCDC3
10 13072081 13200276 10133 OPTN
10 13133553 13273104 55388 MCM10
10 13243765 13346328 221044 UCMA
10 13299795 13412130 5264 PHYH
10 13339437 13460298 22929 SEPHS1
10 13460483 13614976 222389 BEND7
10 13558938 13692868 8559 PRPF18
10 13665705 14442866 55691 FRMD4A
10 14540555 14886896 83641 FAM107B
10 14810158 14933740 51182 HSPA14
10 14841250 14949983 441549 CDNF
10 14850781 14966304 79723 SUV39H2
10 14926609 15066431 64421 DCLRE1C
10 14931437 15034850 644890 MEIG1
10 15015894 15135851 55301 OLAH
10 15069178 15166256 10557 RPP38
10 15097473 15200775 414149 ACBD7
10 15117383 15209318 221060 C10ORF111
10 15127770 15280709 9397 NMT2
10 15233643 15483058 221061 FAM171A1
10 15535947 15832334 8516 ITGA8
10 15800174 15972519 80013 FAM188A
10 16408941 16575744 9317 PTER
10 16535741 16634004 389941 C1QL3
10 16612616 16929453 6251 RSU1
10 16845964 17241816 8029 CUBN
10 17164981 17314070 1787 TRDMT1
10 17200257 17299592 7431 VIM
10 17342675 17566254 338596 ST8SIA6
10 17611957 17729373 9200 HACD1
10 17616123 17778821 8027 STAM
10 17781341 18220091 4360 MRC1
10 17971226 18109854 653567 TMEM236
10 18170767 18352221 221074 SLC39A12
10 18359605 18850688 783 CACNB2
10 18814135 19010566 221078 NSUN6
10 18878312 18986940 221079 ARL5B
10 19267699 20043407 340895 MALRD1
10 20035371 20598784 84898 PLXDC2
10 21048902 21533116 10529 NEBL
10 21394691 21505488 387638 C10ORF113
10 21753100 22052559 8028 MLLT10
10 21763420 21856213 399726 CASC10
10 21782408 21884611 387640 SKIDA1
10 22025476 22362650 64215 DNAJC1
10 22477742 22568912 340900 EBLN1
10 22535311 22629246 23412 COMMD3
10 22535311 22640414 100532731 COMMD3-BMI1
10 22540138 22640414 648 BMI1
10 22564373 22726539 9576 SPAG6
10 22803765 23073503 5305 PIP4K2A
10 23146952 23347452 219681 ARMC3
10 23314426 23430942 22921 MSRB2
10 23411459 23503181 256297 PTF1A
10 23585519 23703772 256815 C10ORF67
10 23658197 23751310 220213 OTUD1
10 23913674 24856777 56243 KIAA1217
10 24852537 25082597 57584 ARHGAP21
10 25117535 25311573 56952 PRTFDC1
10 25235507 25335593 79896 THNSL1
10 25250907 25421208 219670 ENKUR
10 25394289 25911157 57512 GPR158
10 26153001 26521465 53904 MYO3A
10 26435235 26613491 2572 GAD2
10 26657265 26876732 54518 APBB1IP
10 26916594 27055726 23590 PDSS1
10 27015524 27220016 10006 ABI1
10 27273044 27459427 22852 ANKRD26
10 27373752 27495848 84930 MASTL
10 27379039 27513349 10730 YME1L1
10 27464142 27601068 91452 ACBD5
10 27667116 27773297 374308 PTCHD3
10 27723102 27851166 22931 RAB18
10 27941802 28104778 283078 MKX
10 28081092 28357979 55130 ARMC4
10 28319922 28641067 143098 MPP7
10 28751516 28932041 51322 WAC
10 28896423 28991868 25805 BAMBI
10 29065336 29190826 283080 C10ORF126
10 29507989 29620158 84569 LYZL1
10 29726276 30094730 6840 SVIL
10 30281728 30418488 57608 KIAA1462
10 30578729 30708267 55149 MTPAP
10 30652949 30770762 1326 MAP3K8
10 30880707 30988647 119180 LYZL2
10 31113564 31390866 220929 ZNF438
10 31538100 31838742 6935 ZEB1
10 32074325 32287804 94134 ARHGAP12
10 32277937 32415371 3799 KIF5B
10 32536643 32737726 80314 EPC1
10 32665009 33191792 79741 CCDC7
10 33169245 33317293 3688 ITGB1
10 33446418 33693833 8829 NRP1
10 34378487 35174253 56288 PARD3
10 35277478 35449570 8453 CUL2
10 35345768 35521886 1390 CREM
10 35465908 35881598 219771 CCNY
10 35824337 35917863 219770 GJD4
10 35907176 36000362 8325 FZD8
10 37344784 37541495 91074 ANKRD30A
10 38045453 38217012 57209 ZNF248
10 38218794 38335453 219749 ZNF25
10 38229577 38368995 7581 ZNF33A
10 38313263 38432278 7587 ZNF37A
10 43064531 43204285 7582 ZNF33B
10 43207953 43350385 9790 BMS1
10 43502516 43645797 5979 RET
10 43563892 43700754 55454 CSGALNACT2
10 43669980 43832367 221002 RASGEF1A
10 43797091 43891783 53828 FXYD4
10 43861064 43974696 3185 HNRNPF
10 44031792 44140066 8187 ZNF239
10 44031854 44133352 220992 ZNF485
10 44119306 44214326 7580 ZNF32
10 44845600 44950545 6387 CXCL12
10 45336763 45452458 643236 TMEM72
10 45385218 45510172 83937 RASSF4
10 45426272 45520777 7570 ZNF22
10 45451708 45544330 11067 C10ORF10
10 45473145 45566358 220979 C10ORF25
10 45778101 45881056 79290 OR13A1
10 45799623 45961567 240 ALOX5
10 45930032 46160354 220972 MARCH8
10 46090948 46238261 93550 ZFAND4
10 46152647 46308412 253725 FAM21C
10 46301039 46419325 119016 AGAP4
10 46923545 47020568 9721 GPRIN2
10 46935443 47040601 83849 SYT15
10 47013533 47108320 5540 NPY4R
10 47157203 47251688 644054 FAM25C
10 47157221 47251688 100133093 FAM25G
10 47588232 47721443 195977 ANTXRL
10 47676849 47783040 728113 ANXA8L1
10 48145723 48257508 642517 AGAP9
10 48185203 48291368 653145 ANXA8
10 48285088 48393866 118738 ZNF488
10 48361486 48460991 5949 RBP3
10 48393091 48486872 2658 GDF2
10 48405787 48509138 2662 GDF10
10 48717041 48897924 26095 PTPN20
10 49344601 49552941 143162 FRMPD2
10 49444681 49667402 5599 MAPK8
10 49634067 49930561 58504 ARHGAP22
10 49823517 50211001 57705 WDFY4
10 50097528 50192280 474354 LRRC18
10 50202289 50393577 196740 VSTM4
10 50319200 50412065 170370 FAM170B
10 50342768 50466445 170371 C10ORF128
10 50437186 50555537 118461 C10ORF71
10 50554160 50674062 644168 DRGX
10 50642525 50817169 2074 ERCC6
10 50703150 50802327 267004 PGBD3
10 50703150 50817584 101243544 ERCC6-PGBD3
10 50747140 50893150 1103 CHAT
10 50748346 50840766 6572 SLC18A3
10 50817683 50936956 282966 C10ORF53
10 50922686 51040425 55753 OGDHL
10 51006320 51441371 8505 PARG
10 51301378 51754610 100652748 TIMM23B
10 51479552 51582518 4477 MSMB
10 51495107 51610734 8031 NCOA4
10 51572080 51693386 100287932 TIMM23
10 51678077 51790259 414189 AGAP6
10 51757647 51913269 387680 FAM21A
10 51926999 52078370 56624 ASAH2
10 52045344 52453737 259230 SGMS1
10 52429687 52534569 653308 ASAH2B
10 52539168 52715435 29974 A1CF
10 52680910 54078110 5592 PRKG1
10 53435245 53529355 23283 CSTF2T
10 54004040 54097417 22943 DKK1
10 54505139 54601460 4153 MBL2
10 55542532 56631051 65217 PCDH15
10 58097198 58191034 11130 ZWINT
10 59931277 60097694 253430 IPMK
10 59958861 60069019 55847 CISD1
10 60024738 60150513 7321 UBE2D1
10 60074902 60178990 7019 TFAM
10 60202903 60611197 80114 BICC1
10 60866347 61027534 84457 PHYHIPL
10 60985888 61192661 220965 FAM13C
10 61390521 61539649 220963 SLC16A9
10 61476747 61583203 100507027 MRLN
10 61528505 61736414 8030 CCDC6
10 61766055 62563284 288 ANK3
10 62468088 62574610 983 CDK1
10 62609197 62774033 9886 RHOBTB1
10 63146400 63283208 219623 TMEM26
10 63352718 63546091 219621 C10ORF107
10 63591012 63876707 84159 ARID5B
10 63932844 64098622 219790 RTKN2
10 64063915 64451771 22891 ZNF365
10 64494515 64588239 84890 ADO
10 64551755 64648927 1959 EGR2
10 64823006 64934791 29982 NRBF2
10 64906980 65295761 221037 JMJD1C
10 65211122 65404883 221035 REEP3
10 67652275 69525949 29119 CTNNA3
10 68615791 68881309 347731 LRRTM3
10 69536426 69667937 56521 DNAJC12
10 69574426 69698147 23411 SIRT1
10 69661655 69905103 26091 HERC4
10 69795873 69991773 84665 MYPN
10 69970351 70061870 220202 ATOH7
10 70021767 70122953 3189 HNRNPH3
10 70022416 70162684 64081 PBLD
10 70083274 70237051 55680 RUFY2
10 70153820 70301730 1763 DNA2
10 70222089 70357280 8034 SLC25A16
10 70250116 70474239 80312 TET1
10 70410900 70572134 55749 CCAR1
10 70517293 70675209 219736 STOX1
10 70591033 70726603 79009 DDX50
10 70645878 70764825 9188 DDX21
10 70777827 70884567 5552 SRGN
10 70813907 70952616 9559 VPS26A
10 70869959 70988854 6832 SUPV3L1
10 70910058 71047315 80201 HKDC1
10 70959755 71181637 3098 HK1
10 71141225 71287423 23555 TSPAN15
10 71143957 71246674 6865 TACR2
10 71311790 71403210 50674 NEUROG3
10 71320002 71413355 219738 C10ORF35
10 71491643 71738904 1305 COL13A1
10 71742356 71892040 55506 H2AFY2
10 71852022 71962690 84883 AIFM2
10 71877736 71976496 219743 TYSND1
10 71889960 72000285 56681 SAR1A
10 71942585 72063190 5464 PPA1
10 71994712 72113450 64106 NPFFR1
10 72038725 72212406 55222 LRRC20
10 72093860 72208374 1979 EIF4EBP2
10 72168563 72348206 27143 PALD1
10 72171691 72271465 4838 NODAL
10 72337103 72432531 5551 PRF1
10 72362558 72542195 140766 ADAMTS14
10 72505703 72660932 8879 SGPL1
10 72510994 72615157 219793 TBATA
10 72623264 72718543 5092 PCBD1
10 72902291 73082635 219699 UNC5B
10 73009009 73143147 55315 SLC29A3
10 73086690 73595704 64072 CDH23
10 73451457 73567581 414152 C10ORF105
10 73487313 73603337 64115 C10ORF54
10 73556054 73681082 5660 PSAP
10 73654119 73793322 9469 CHST3
10 73798791 73918790 9806 SPOCK2
10 73835789 74046199 51008 ASCC1
10 73905757 74015618 119504 ANAPC16
10 73963676 74055797 54541 DDIT4
10 74072587 74184907 54788 DNAJB12
10 74107083 74455949 10367 MICU1
10 74381888 74667452 90550 MCU
10 74583313 74712794 170392 OIT3
10 74674937 74784510 84647 PLA2G12B
10 74746979 74926732 5033 P4HA1
10 74800132 74911586 25961 NUDT13
10 74857876 75021939 317662 FAM149B1
10 74874281 74997853 11319 ECD
10 74981713 75077089 23234 DNAJC9
10 74988600 75082451 51021 MRPS16
10 74993515 75188617 118491 CFAP70
10 75115188 75243841 310 ANXA7
10 75163336 75263319 118490 MSS51
10 75176185 75325782 5532 PPP3CB
10 75237295 75405433 159195 USP54
10 75371369 75471515 58529 MYOZ1
10 75384638 75485863 79933 SYNPO2L
10 75414032 75527554 729092 AGAP5
10 75434130 75551933 9632 SEC24C
10 75462048 75555976 170384 FUT11
10 75471807 75563406 118487 CHCHD1
10 75475381 75581556 23053 ZSWIM8
10 75541668 75641589 8509 NDST2
10 75552258 75704349 818 CAMK2G
10 75600861 75697258 5328 PLAU
10 75649726 75752535 414236 C10ORF55
10 75687871 75899914 7414 VCL
10 75840942 76489061 132 ADK
10 75860014 75980826 26985 AP3M1
10 76516170 76812380 23522 KAT6B
10 76777593 76888272 338599 DUPD1
10 76801392 76961881 142891 SAMD8
10 76834189 76938970 51207 DUSP13
10 76899911 77011207 7417 VDAC2
10 76973728 77065770 118881 COMTD1
10 77121403 78337133 83938 C10ORF11
10 77137587 77231652 84858 ZNF503
10 78609358 79467577 3778 KCNMA1
10 79530548 79756348 9231 DLG5
10 79714906 79859298 11128 POLR3A
10 79723517 79836571 6229 RPS24
10 80758791 81096285 57178 ZMIZ1
10 81037219 81135089 10105 PPIF
10 81122082 81275383 219654 ZCCHC24
10 81202356 81296192 143244 EIF5AL1
10 81295607 81390163 729238 SFTPA2
10 81300694 81395199 653509 SFTPA1
10 81392982 81492513 729262 NUTM2B
10 81677495 81778861 6441 SFTPD
10 81768401 81872307 80195 TMEM254
10 81822257 81924784 219348 PLAC9
10 81894879 82035433 311 ANXA11
10 82011575 82119434 4143 MAT1A
10 82034500 82147829 84332 DYDC2
10 82075860 82186514 143241 DYDC1
10 82097584 82212753 84293 FAM213A
10 82144037 82302391 81619 TSPAN14
10 82227657 82426316 387694 SH2D4B
10 83565069 84766935 10718 NRG3
10 85829184 85933311 27069 GHITM
10 85863553 85965050 387695 C10ORF99
10 85884390 85999376 92211 CDHR1
10 85934808 86038944 5995 RGR
10 85960248 86055345 340745 LRIT2
10 85971275 86071217 26103 LRIT1
10 86018344 86298277 54462 CCSER2
10 87339311 88196250 2894 GRID1
10 88175012 88351541 23063 WAPL
10 88344313 88446216 94233 OPN4
10 88358205 88515824 11155 LDB3
10 88446395 88704945 657 BMPR1A
10 88648287 88743017 6623 SNCG
10 88658187 88750666 10974 ADIRF
10 88660497 88789960 119385 AGAP11
10 88675297 88787425 79812 MMRN2
10 88710045 88804487 643161 FAM25A
10 88784952 88971222 54537 FAM35A
10 88789958 88924776 2746 GLUD1
10 88915204 89014733 728118 NUTM2A
10 89194222 89333218 9562 MINPP1
10 89349475 89527462 9060 PAPSS2
10 89492874 89647917 84896 ATAD1
10 89553194 89751687 5728 PTEN
10 89598917 89693194 100144748 KLLN
10 90013620 90413082 55328 RNLS
10 90276518 90386733 142910 LIPJ
10 90354145 90458572 8513 LIPF
10 90414300 90532513 643414 LIPK
10 90451162 90557999 643418 LIPN
10 90492486 90600303 340654 LIPM
10 90559658 90681732 118932 ANKRD22
10 90569943 90703259 57559 STAMBPL1
10 90674830 90821147 59 ACTA2
10 90680287 90795542 355 FAS
10 90945693 91037071 9023 CH25H
10 90953325 91081796 3988 LIPA
10 90991705 91089033 3433 IFIT2
10 91017575 91120725 3437 IFIT3
10 91067812 91164962 439996 IFIT1B
10 91082302 91186244 3434 IFIT1
10 91104324 91200759 24138 IFIT5
10 91170050 91365313 387700 SLC16A12
10 91319253 91475329 53354 PANK1
10 91391346 91554700 9585 KIF20B
10 92480575 92687671 3363 HTR7
10 92561708 92688312 10556 RPP30
10 92651856 92751032 27063 ANKRD1
10 92852768 93064088 84333 PCGF5
10 93100041 93294585 143279 HECTD2
10 93368196 93462858 5507 PPP1R3C
10 93488150 93645232 80351 TNKS2
10 93613735 93810080 9044 BTAF1
10 93646344 93739258 143282 FGFBP3
10 93788396 94120875 22849 CPEB3
10 93980919 94133721 54708 MARCH5
10 94191440 94403852 3416 IDE
10 94282824 94435152 3832 KIF11
10 94379680 94475408 3087 HHEX
10 94524469 94839251 54536 EXOC6
10 94751020 94848454 340665 CYP26C1
10 94763231 94857641 1592 CYP26A1
10 95046185 95312074 26509 MYOF
10 95186368 95308849 55165 CEP55
10 95256421 95369829 338557 FFAR4
10 95302344 95445429 5146 PDE6C
10 95331592 95430993 5950 RBP4
10 95407639 95532329 118924 FRA10AC1
10 95447565 95577931 9211 LGI1
10 95583729 95682491 159371 SLC35G1
10 95683745 96108148 51196 PLCE1
10 96072982 96192733 64318 NOC3L
10 96092185 96316089 23232 TBC1D12
10 96235523 96381856 3070 HELLS
10 96373250 96515947 1562 CYP2C18
10 96452437 96632962 1557 CYP2C19
10 96628414 96769148 1559 CYP2C9
10 96776528 96899254 1558 CYP2C8
10 96883956 97008686 142827 ACSM6
10 96977324 97120905 9124 PDLIM1
10 97051529 97391177 10580 SORBS1
10 97345685 97486567 5832 ALDH18A1
10 97401535 97657023 953 ENTPD1
10 97403152 97523900 26123 TCTN3
10 97597721 97718415 100127889 C10ORF131
10 97689847 97812441 387707 CC2D2B
10 97733158 97840625 54619 CCNJ
10 97819471 97943517 9849 ZNF518A
10 97931454 98101333 29760 BLNK
10 97994084 98118321 1791 DNTT
10 98082974 98189122 93377 OPALIN
10 98104362 98343683 7093 TLL2
10 98257866 98416809 56889 TM9SF3
10 98333068 98550279 118788 PIK3AP1
10 98522016 98744198 84458 LCOR
10 98671040 98765585 26148 C10ORF12
10 98737794 99015683 6585 SLIT1
10 98961929 99122430 84986 ARHGAP19
10 99009021 99101672 10023 FRAT1
10 99072253 99164458 23401 FRAT2
10 99096457 99231127 23223 RRP12
10 99116026 99213198 5223 PGAM1
10 99135887 99237127 84287 ZDHHC16
10 99175665 99275768 51013 EXOSC1
10 99188638 99350967 80019 UBTD1
10 99198080 99328551 64210 MMS19
10 99262197 99363641 26287 ANKRD2
10 99274101 99392555 112817 HOGA1
10 99279449 99370691 414157 C10ORF62
10 99330442 99456189 55361 PI4K2A
10 99354309 99463913 118812 MORN4
10 99403464 99497909 83742 MARVELD1
10 99417180 99517015 60370 AVPI1
10 99426877 99540664 118813 ZFYVE27
10 99506507 99601756 6425 SFRP5
10 99539994 99651335 401647 GOLGA7B
10 99604756 99860585 55118 CRTAC1
10 99824380 100024654 27291 R3HCC1L
10 99987442 100098007 84171 LOXL4
10 100123321 100244978 84795 PYROXD2
10 100155954 100276720 3257 HPS1
10 100196833 101065632 60495 HPSE2
10 101018855 101174087 26507 CNNM1
10 101136626 101260530 2805 GOT1
10 101222689 101316280 159296 NKX2-3
10 101349262 101491002 57089 ENTPD7
10 101350274 101450221 81894 SLC25A28
10 101421957 101535894 51076 CUTC
10 101448504 101562423 1355 COX15
10 101472354 101631949 1244 ABCC2
10 101615333 101839676 23268 DNMBP
10 101782064 101911642 1369 CPN1
10 101889846 102015814 10613 ERLIN1
10 101928123 102059344 1147 CHUK
10 101972052 102097438 55280 CWF19L1
10 102013034 102116469 282991 BLOC1S2
10 102027902 102160243 9033 PKD2L1
10 102036771 102144588 6319 SCD
10 102152811 102263399 7479 WNT8B
10 102225640 102333681 55662 HIF1AN
10 102226402 102349595 25956 SEC31B
10 102263485 102359680 4714 NDUFB8
10 102425465 102609698 5076 PAX2
10 102602325 102744891 55719 SLF2
10 102662285 102765373 57715 SEMA4G
10 102677292 102774158 56652 C10ORF2
10 102686863 102787593 84445 LZTS2
10 102717578 102817276 84545 MRPL43
10 102720995 102820998 81855 SFXN3
10 102747439 102860914 79955 PDZD7
10 102750998 102845351 81621 KAZALD1
10 102821060 102917546 3195 TLX1
10 102966732 103058717 10660 LBX1
10 103043789 103337078 8945 BTRC
10 103278088 103389410 25911 DPCD
10 103318638 103418027 27343 POLL
10 103350420 103524743 6468 FBXW4
10 103509886 103610126 2253 FGF8
10 103521081 103613170 10360 NPM3
10 103524199 103648222 10724 MGEA5
10 103565730 103673677 30819 KCNIP2
10 103585355 103885932 79591 C10ORF76
10 103755123 103847795 79803 HPS6
10 103822750 103930090 23082 PPRC1
10 103841932 103943628 9221 NOLC1
10 103847324 103950210 8861 LDB1
10 103916034 104009344 83401 ELOVL3
10 103935254 104162656 8729 GBF1
10 103969945 104071231 5309 PITX3
10 104083866 104182286 4791 NFKB2
10 104109570 104202893 79176 FBXL15
10 104142373 104249691 5662 PSD
10 104163001 104262423 79004 CUEDC2
10 104189593 104281300 79946 C10ORF95
10 104193718 104413214 51684 SUFU
10 104218985 104332512 10121 ACTR1A
10 104334251 104438076 81603 TRIM8
10 104404297 104518946 118980 SFXN2
10 104413483 104544190 403 ARL3
10 104433726 104596021 54838 WBP1L
10 104543966 104644718 119032 BORCS7
10 104559209 104681655 57412 AS3MT
10 104570287 104667290 1586 CYP17A1
10 104608074 104858344 54805 CNNM2
10 104827773 105023063 22978 NT5C2
10 104935643 105027773 729020 RPEL1
10 104966919 105070108 9118 INA
10 105042552 105180891 84108 PCGF6
10 105057723 105168822 6877 TAF5
10 105086411 105226019 22984 PDCD11
10 105128808 105226270 84833 USMG5
10 105183734 105372309 9148 NEURL1
10 105186542 105282162 51063 CALHM2
10 105193143 105288648 255022 CALHM1
10 105212560 105308997 119395 CALHM3
10 105333783 105685164 9644 SH3PXD2A
10 105617317 105748045 79991 OBFC1
10 105656942 105808991 9748 SLK
10 105771045 105915638 1308 COL17A1
10 105811815 105906143 119392 SFR1
10 105869645 106062120 80217 CFAP43
10 105943951 106047222 9446 GSTO1
10 105958630 106079176 119391 GSTO2
10 106043521 106234848 159686 CFAP58
10 106049453 106168251 85450 ITPRIP
10 106330858 107045000 22986 SORCS3
10 108313420 108994466 114815 SORCS1
10 111604523 111753311 7511 XPNPEP1
10 111695725 111915323 120 ADD3
10 111897362 112067123 4601 MXI1
10 112032797 112134707 10285 SMNDC1
10 112187624 112291302 1847 DUSP5
10 112257448 112384392 9126 SMC3
10 112334154 112619229 282996 RBM20
10 112561552 112679764 27250 PDCD4
10 112609300 112793425 8036 SHOC2
10 112638487 112749124 92482 BBIP1
10 112766789 112860662 150 ADRA2A
10 113889621 114013537 57678 GPAM
10 113973413 114084792 6975 TECTB
10 114063915 114208138 51703 ACSL5
10 114136755 114598504 143187 VTI1A
10 114170047 114276717 64429 ZDHHC6
10 114640008 114947436 6934 TCF7L2
10 115240589 115369360 3026 HABP2
10 115328582 115493829 4892 NRAP
10 115368920 115510668 840 CASP7
10 115441212 115562192 79949 PLEKHS1
10 115544390 115692265 374354 NHLRC2
10 115574482 115684163 9937 DCLRE1A
10 115733805 115826667 153 ADRB1
10 115861973 116004364 55088 CCDC186
10 115869028 116012063 56165 TDRD1
10 115929012 116074259 340706 VWA2
10 116034582 116234537 84632 AFAP1L2
10 116170868 116514414 3983 ABLIM1
10 116511502 116679586 57700 FAM160B1
10 116627951 116757439 142940 TRUB1
10 116783123 117728509 26033 ATRNL1
10 117796441 118103126 2674 GFRA1
10 118013939 118159541 374355 CCDC172
10 118117423 118257468 119548 PNLIPRP3
10 118235427 118347367 5406 PNLIP
10 118280470 118388687 5407 PNLIPRP1
10 118310464 118424654 5408 PNLIPRP2
10 118403206 118499481 143379 C10ORF82
10 118410702 118572085 259217 HSPA12A
10 118539022 118662112 387712 ENO4
10 118622887 118956097 57698 SHTN1
10 118868031 118967812 11023 VAX1
10 118886999 118989810 338567 KCNK18
10 118930583 119058941 6571 SLC18A2
10 119019999 119204978 118987 PDZD8
10 119231955 119329057 2018 EMX2
10 119744426 119876114 22841 RAB11FIP2
10 120048571 120171839 63877 FAM204A
10 120332915 120425160 2834 PRLHR
10 120420493 120584758 143384 CACUL1
10 120719227 120813244 340719 NANOS1
10 120774540 120910334 8661 EIF3A
10 120793576 120917496 404636 FAM45A
10 120880424 120995204 119559 SFXN4
10 120897196 121235131 2869 GRK5
10 120907210 121008377 10935 PRDX3
10 121239338 121372222 6001 RGS10
10 121312977 121426541 7073 TIAL1
10 121340881 121457329 9531 BAG3
10 121415558 121608662 22876 INPP5F
10 121568915 121703140 79892 MCMBP
10 121582084 121724170 11196 SEC23IP
10 122146465 122369367 196051 PLPP4
10 122540686 122689038 55717 WDR11
10 123217843 123427972 2263 FGFR2
10 123479935 123758316 11101 ATE1
10 123678688 124034060 10579 TACC2
10 123696602 123804743 54780 NSMCE4A
10 123960820 124117676 118663 BTBD16
10 124064093 124211871 59338 PLEKHA1
10 124144178 124236868 387715 ARMS2
10 124151040 124294424 5654 HTRA1
10 124250180 124423252 1755 DMBT1
10 124437224 124529338 399814 C10ORF120
10 124571670 124675691 50624 CUZD1
10 124588609 124709157 196792 FAM24B
10 124600216 124692627 118670 FAM24A
10 124669555 124769907 118672 PSTK
10 124670418 124783919 80007 C10ORF88
10 124698428 124837806 36 ACADSB
10 124730321 124838203 64376 IKZF5
10 124825566 124917247 340784 HMX3
10 124837637 124930188 3167 HMX2
10 124843759 124944886 9184 BUB3
10 125355870 125476913 2849 GPR26
10 125485151 125721500 119587 CPXM2
10 125747181 125923123 51363 CHST15
10 126065871 126177545 4942 OAT
10 126080340 126322710 64077 LHPP
10 126115997 126208550 390010 NKX1-2
10 126287862 126502930 9679 FAM53B
10 126420353 126545239 23172 FAM175B
10 126426399 126550510 399818 METTL10
10 126560691 126696005 54764 ZRANB1
10 126656417 126919624 1488 CTBP2
10 127324262 127441713 387718 TEX36
10 127338083 127472712 26098 EDRF1
10 127435026 127534390 118856 MMP21
10 127442103 127562264 56647 BCCIP
10 127457146 127581837 7390 UROS
10 127504908 127639884 55760 DHX32
10 127515107 127718161 92565 FANK1
10 127680953 128147127 8038 ADAM12
10 128093573 128280010 118611 C10ORF90
10 128523977 129270781 1793 DOCK1
10 128913689 129064422 642938 FAM196A
10 129277612 129370935 594857 NPS
10 129465537 129559450 399823 FOXI2
10 129635324 129904164 5791 PTPRE
10 129656113 129761211 119467 CLRN3
10 129874924 129994468 4288 MKI67
10 131195447 131585884 4255 MGMT
10 131613495 131832091 253738 EBF3
10 131864638 131998646 10539 GLRX3
10 132870654 133179984 256536 TCERG1L
10 133677954 133793338 55844 PPP2R2D
10 133761186 133865517 664 BNIP3
10 133848312 134018313 282973 JAKMIP3
10 133930413 134039280 10570 DPYSL4
10 134000995 134191477 282974 STK32C
10 134075613 134215010 80313 LRRC27
10 134140701 134251358 170394 PWWP2B
10 134188713 134281825 170393 C10ORF91
10 134281352 134616984 3632 INPP5A
10 134578319 134669537 84504 NKX6-2
10 134601895 134826089 54777 CFAP46
10 134831507 134965179 84435 ADGRA1
10 134903970 135059916 85442 KNDC1
10 134973777 135065062 8433 UTF1
10 134981407 135075434 27287 VENTX
10 135052392 135146666 118472 ZNF511
10 135055919 135160407 101 ADAM8
10 135072133 135192660 10844 TUBGCP2
10 135090843 135186187 118471 PRAP1
10 135118927 135220475 50632 CALY
10 135122740 135225200 196743 PAOX
10 135137620 135254174 92170 MTG1
10 135148657 135241529 282969 FUOM
10 135155986 135256908 1892 ECHS1
10 135214169 135308121 503542 SPRN
10 135270866 135372620 1571 CYP2E1
10 135347403 135452876 93426 SYCE1
10 135418602 135510299 441581 FRG2B
11 123079 214573 147199 SCGB1C1
11 126760 220258 113746 ODF3
11 137510 235175 60626 RIC8A
11 166807 272984 5719 PSMD13
11 182923 277422 51272 BET1L
11 195029 306362 23410 SIRT3
11 208569 305388 171389 NLRP6
11 219137 315688 80162 ATHL1
11 238106 329410 10581 IFITM2
11 243990 335272 8519 IFITM1
11 278200 369526 387733 IFITM5
11 299672 390914 10410 IFITM3
11 299794 402117 338707 B4GALNT4
11 322598 424908 11187 PKP3
11 380279 511387 81490 PTDSS2
11 385715 487397 59307 SIGIRR
11 397929 512011 338440 ANO9
11 467521 574916 115399 LRRC56
11 474511 577283 6050 RNH1
11 490970 584025 8045 RASSF7
11 506445 632222 57661 PHRF1
11 512241 605550 3265 HRAS
11 534849 630779 256329 LMNTD2
11 567304 660705 1815 DRD4
11 592554 685999 3665 IRF7
11 596564 695067 53841 CDHR5
11 606312 697173 6343 SCT
11 624219 765754 10522 DEAF1
11 625590 725028 283232 TMEM80
11 636119 747727 64787 EPS8L2
11 677431 785024 6888 TALDO1
11 739935 832876 6181 RPLP2
11 747222 847487 347862 PDDC1
11 748900 845571 57104 PNPLA2
11 758259 851991 283229 CRACR2B
11 762951 858835 977 CD151
11 767109 860126 51286 CEND1
11 770474 868269 79751 SLC25A22
11 772823 887116 7106 TSPAN4
11 779178 875250 55367 PIDD1
11 819720 912529 5441 POLR2L
11 847858 985058 66005 CHID1
11 855808 1032245 161 AP2A2
11 992823 1106706 4588 MUC6
11 1004874 1124416 4583 MUC2
11 1081579 1242366 4586 MUC5AC
11 1174294 1303406 727897 MUC5B
11 1275597 1400892 54472 TOLLIP
11 1341128 1503919 9024 BRSK2
11 1470677 1578009 81532 MOB2
11 1555280 1663150 1850 DUSP8
11 1581032 1672159 439915 KRTAP5-5
11 1585571 1676513 387264 KRTAP5-1
11 1598406 1689524 440021 KRTAP5-2
11 1608794 1699693 387266 KRTAP5-3
11 1622187 1713368 387267 KRTAP5-4
11 1648424 1738985 440023 KRTAP5-6
11 1733639 1841824 402778 IFITM10
11 1753981 1855222 1509 CTSD
11 1785539 1878751 90019 SYT8
11 1790232 1882910 7136 TNNI2
11 1804199 1933493 4046 LSP1
11 1870798 1979936 7140 TNNT3
11 1898501 1997839 6150 MRPL23
11 2130341 2240833 3481 IGF2
11 2147852 2252439 723961 INS-IGF2
11 2161008 2252439 3630 INS
11 2165158 2263035 7054 TH
11 2253242 2359430 10077 TSPAN32
11 2269727 2362182 430 ASCL2
11 2297506 2393143 29125 C11ORF21
11 2327406 2438649 975 CD81
11 2351717 2445108 10078 TSSC4
11 2396220 2890340 3784 KCNQ1
11 2405745 2514275 29850 TRPM5
11 2850950 2966476 5002 SLC22A18
11 2884447 2976995 1028 CDKN1C
11 2888574 2995175 5003 SLC22A18AS
11 2929502 3020650 7262 PHLDA2
11 2945659 3083607 4676 NAP1L4
11 3002151 3148681 833 CARS
11 3088345 3256582 114879 OSBPL5
11 3219173 3310043 386746 MRGPRG
11 3229040 3323616 116534 MRGPRE
11 3359156 3470452 7748 ZNF195
11 3596360 3705646 417 ART1
11 3639735 3733546 116969 ART5
11 3666816 3762614 57053 CHRNA10
11 3676239 3889022 4928 NUP98
11 3748953 3867601 27315 PGAP2
11 3806932 4134440 6786 STIM1
11 3828207 3932213 391 RHOG
11 4045923 4180106 6240 RRM1
11 4368492 4459616 143496 OR52B4
11 4386126 4484926 6737 TRIM21
11 4400524 4491591 119774 OR52K2
11 4440108 4531138 390036 OR52K1
11 4496420 4587374 119772 OR52M1
11 4538020 4629135 143502 OR52I2
11 4545268 4636243 390037 OR52I1
11 4572652 4669050 143501 C11ORF40
11 4590944 4682068 390038 OR51D1
11 4595155 4696716 143503 OR51E1
11 4599901 4699489 55128 TRIM68
11 4681400 4789076 81285 OR51E2
11 4770208 4861147 256892 OR51F1
11 4772615 4863644 119694 OR51F2
11 4804662 4895610 119695 OR52R1
11 4833048 4924113 401665 OR51T1
11 4849466 4940438 119692 OR51S1
11 4858599 4949538 119687 OR51A7
11 4915948 5006893 81282 OR51G2
11 4924603 5015569 79324 OR51G1
11 4939423 5033659 56547 MMP26
11 4947388 5038330 401666 OR51A4
11 4950212 5041160 119682 OR51L1
11 4956001 5046943 401667 OR51A2
11 4997755 5088691 119679 OR52J3
11 5059879 5150857 119678 OR52E2
11 5132921 5223872 390054 OR52A5
11 5152660 5243599 23538 OR52A1
11 5200964 5291930 283111 OR51V1
11 5226695 5318301 3043 HBB
11 5234058 5325858 3045 HBD
11 5234058 5325858 100187828 HBD
11 5249501 5341087 3047 HBG1
11 5254420 5346011 3048 HBG2
11 5269579 5361373 3046 HBE1
11 5302243 5393176 79339 OR51B4
11 5302737 5393676 390058 OR51B6
11 5324527 5415582 79345 OR51B2
11 5340606 5431664 390059 OR51M1
11 5343743 5596882 282763 OR51B5
11 5373340 5464436 390061 OR51Q1
11 5404637 5495707 390064 OR51I2
11 5439914 5530978 390066 OR52D1
11 5441771 5532783 390063 OR51I1
11 5508529 5601153 50613 UBQLN3
11 5515622 5607956 143630 UBQLNL
11 5532106 5623114 340980 OR52B6
11 5545790 5636753 390067 OR52H1
11 5547330 5654188 117854 TRIM6
11 5547864 5685625 445372 TRIM6-TRIM34
11 5571173 5685625 53840 TRIM34
11 5640816 5752093 10346 TRIM22
11 5664424 5776339 85363 TRIM5
11 5687677 5778768 387748 OR56B1
11 5705922 5796959 390072 OR52N4
11 5771565 5862531 390077 OR52N2
11 5778863 5869897 390075 OR52N5
11 5789083 5880046 79473 OR52N1
11 5835522 5926461 390081 OR52E4
11 5842185 5933127 390078 OR52E6
11 5857978 5948932 390079 OR52E8
11 5898576 5989524 390083 OR56A3
11 5968782 6059724 390084 OR56A5
11 5987121 6078215 338751 OR52L1
11 6003280 6094378 120793 OR56A4
11 6027900 6118971 120796 OR56A1
11 6058913 6150065 196335 OR56B4
11 6150453 6241416 120787 OR52W1
11 6156797 6252365 160298 C11ORF42
11 6170584 6261556 255725 OR52B2
11 6190321 6285707 1262 CNGA4
11 6210903 6313357 887 CCKBR
11 6212563 6325941 84067 FAM160A2
11 6320175 6411740 112464 PRKCDBP
11 6341643 6436228 6609 SMPD1
11 6396353 6510702 322 APBB1
11 6432267 6532254 3263 HPX
11 6432676 6525911 26515 TIMM10B
11 6448525 6613254 144132 DNHD1
11 6449842 6565689 10612 TRIM3
11 6475912 6572709 23647 ARFIP2
11 6554937 6652105 3611 ILK
11 6601143 6694880 23378 RRP8
11 6612047 6703475 6881 TAF10
11 6613996 6710692 1200 TPP1
11 6622554 6747080 8642 DCHS1
11 6681615 6774632 63875 MRPL17
11 6736247 6827245 144125 OR2AG1
11 6769237 6860188 338755 OR2AG2
11 6795755 6887139 8590 OR6A2
11 6796913 6887867 144124 OR10A5
11 6820985 6911897 341276 OR10A2
11 6827855 6918850 283297 OR10A4
11 6872232 6963225 120775 OR2D3
11 6877653 6999278 7762 ZNF215
11 6892804 6983731 120776 OR2D2
11 6971699 7112757 338323 NLRP14
11 7000548 7111586 7761 ZNF214
11 7040164 7132379 27288 RBMXL2
11 7203180 7510276 143425 SYT9
11 7436599 7552606 283298 OLFML1
11 7464995 7694996 8495 PPFIBP2
11 7666325 7765474 51700 CYB5R2
11 7691154 7797941 341277 OVCH2
11 7797520 7888489 120065 OR5P2
11 7826583 7917519 120066 OR5P3
11 7929264 8020209 390093 OR10A6
11 7938866 8037719 8665 EIF3F
11 7940122 8031067 26496 OR10A3
11 7961155 8055059 338322 NLRP10
11 7990179 8147654 7275 TUB
11 8107596 8260590 79608 RIC3
11 8225850 8360182 4004 LMO1
11 8393412 8685836 65975 STK33
11 8613583 8750383 9866 TRIM66
11 8633994 8731419 6157 RPL27A
11 8694898 9002498 6764 ST5
11 8862700 8961626 56672 AKIP1
11 8921622 9024553 56673 C11ORF16
11 8939118 9034580 56676 ASCL3
11 8948747 9056558 56674 TMEM9B
11 8982122 9095596 56675 NRIP3
11 9021046 9183150 57758 SCUBE2
11 9140374 9356873 23258 DENND5A
11 9282200 9406315 440026 TMEM41B
11 9336168 9489674 10527 IPO7
11 9412511 9570071 7702 ZNF143
11 9525227 9631313 7465 WEE1
11 9615623 9794538 23075 SWAP70
11 9780213 10385754 81846 SBF2
11 10256526 10348949 133 ADM
11 10401867 10549126 272 AMPD3
11 10509433 10600723 100463486 MTRNR2L8
11 10513224 10632774 50862 RNF141
11 10559412 10660365 10894 LYVE1
11 10574637 10785535 10335 MRVI1
11 10702533 10821302 9646 CTR9
11 10798592 10900582 1982 EIF4G2
11 10854250 10949620 58486 ZBED5
11 11272420 11713561 374378 GALNT18
11 11353488 11444904 283106 CSNK2A3
11 11792969 12000872 55031 USP47
11 11964542 12100917 27122 DKK3
11 12062122 12305337 9645 MICAL2
11 12238446 12400691 84953 MICALCL
11 12329025 12576903 55742 PARVA
11 12625968 12986284 7003 TEAD1
11 12960969 13053653 644943 RASSF10
11 13229273 13428812 406 ARNTL
11 13389542 13554844 84280 BTBD10
11 13493591 13587722 5741 PTH
11 13620205 13773893 84188 FAR1
11 13914183 14309679 10418 SPON1
11 14279465 14456052 22800 RRAS2
11 14459048 14591441 1315 COPB1
11 14506421 14735180 5682 PSMA1
11 14595268 14913604 5140 PDE3B
11 14879555 14983751 120227 CYP2R1
11 14968214 15063832 796 CALCA
11 15025145 15120177 797 CALCB
11 15063969 15288756 387755 INSC
11 15967994 16567935 55553 SOX6
11 16690147 16799901 10944 C11ORF58
11 16789206 17105963 144100 PLEKHA7
11 17075938 17169220 6207 RPS13
11 17088123 17261354 5286 PIK3C2A
11 17228285 17373070 4925 NUCB2
11 17303308 17418868 374383 NCR3LG1
11 17386795 17480878 3767 KCNJ11
11 17394431 17568392 6833 ABCC8
11 17495441 17635963 10083 USH1C
11 17498919 17687491 340990 OTOG
11 17671109 17763678 4654 MYOD1
11 17687494 17824602 3746 KCNC1
11 17789595 18104709 26297 SERGEF
11 18022083 18132335 7166 TPH1
11 18072501 18180027 117195 MRGPRX3
11 18081889 18197638 113174 SAAL1
11 18124383 18215827 117196 MRGPRX4
11 18217807 18311523 6288 SAA1
11 18232901 18328384 6291 SAA4
11 18232901 18340221 100528017 SAA2-SAA4
11 18239779 18340221 6289 SAA2
11 18273815 18408590 2965 GTF2H1
11 18280216 18413721 11234 HPS5
11 18345935 18449765 3939 LDHA
11 18363852 18492793 3948 LDHC
11 18407373 18521147 160287 LDHAL6A
11 18481857 18618503 7251 TSG101
11 18532949 18680293 55293 UEVLD
11 18607947 18726020 144108 SPTY2D1
11 18650281 18746332 144110 TMEM86A
11 18705851 18817777 283284 IGSF22
11 18729474 18884268 84867 PTPN5
11 18935359 19026549 259249 MRGPRX1
11 19056002 19152228 117194 MRGPRX2
11 19068691 19217967 54503 ZDHHC13
11 19183576 19302118 8048 CSRP3
11 19225609 19333202 79733 E2F8
11 19302270 20163147 89797 NAV2
11 20157759 20251870 120237 DBX1
11 20315230 20425329 10553 HTATIP2
11 20339075 20550879 10196 PRMT3
11 20550945 20696610 9152 SLC6A5
11 20621096 21617229 4745 NELL1
11 22144721 22324913 203859 ANO5
11 22289666 22421046 57084 SLC17A6
11 22618159 22854547 2620 GAS2
11 22624078 22717387 2188 FANCF
11 22823597 22921382 258010 SVIP
11 24448515 25124186 338645 LUZP2
11 26140669 26704836 63982 ANO3
11 26560578 26663815 143662 MUC15
11 26668565 26813574 159963 SLC5A12
11 26945627 27038632 387758 FIBIN
11 26992508 27169354 8424 BBOX1
11 27340060 27454795 91057 CCDC34
11 27367507 27564334 55366 LGR4
11 27495964 27598326 55327 LIN7C
11 27656441 27813605 627 BDNF
11 28022162 28199746 81930 KIF18A
11 28059797 28375054 196074 METTL15
11 30011287 30108577 3739 KCNA4
11 30182562 30276824 2488 FSHB
11 30274645 30379770 120534 ARL14EP
11 30386039 30677930 744 MPPED2
11 30865149 31084233 100506627 DCDC5
11 31264170 31461357 341019 DCDC1
11 31321376 31474382 120526 DNAJC24
11 31433945 31601175 196294 IMMP1L
11 31461275 31826073 26610 ELP4
11 31786339 31909509 5080 PAX6
11 32042476 32147272 5954 RCN1
11 32389321 32527081 7490 WT1
11 32535312 32644419 10480 EIF3M
11 32603625 32886204 493860 CCDC73
11 32781480 32899669 79056 PRRG4
11 32844723 33021814 79832 QSER1
11 32967409 33075128 91614 DEPDC7
11 32990962 33115109 55346 TCP11L1
11 33086129 33253037 1479 CSTF3
11 33208217 33398568 10114 HIPK3
11 33493876 33715646 25758 KIAA1549L
11 33699653 33792286 100131378 C11ORF91
11 33704555 33828025 966 CD59
11 33742489 33866071 26273 FBXO3
11 33860122 33983836 4005 LMO2
11 34003229 34144157 4076 CAPRIN1
11 34057110 34188458 55226 NAT10
11 34152533 34449555 25841 ABTB2
11 34390471 34513607 847 CAT
11 34480341 34605347 2001 ELF5
11 34572587 34704834 26298 EHF
11 34867676 35037675 8050 PDHX
11 34883842 35007958 51074 APIP
11 35090416 35273949 960 CD44
11 35252751 35511610 6506 SLC1A2
11 35433375 35621848 25891 PAMR1
11 35569734 35662421 24147 FJX1
11 35614299 35852603 54765 TRIM44
11 35895530 36273686 143458 LDLRAD3
11 36247724 36506754 79899 PRR5L
11 36273841 36380999 29099 COMMD9
11 36485316 36601863 7189 TRAF6
11 36519562 36621310 5896 RAG1
11 36546042 36700841 119710 C11ORF74
11 36593492 36689829 5897 RAG2
11 40115750 41551186 57689 LRRC4C
11 43263504 43386080 8539 API5
11 43310434 43536483 55761 TTC17
11 43632142 43898169 51144 HSD17B12
11 43832356 43961825 221120 ALKBH3
11 43894105 43985433 387763 C11ORF96
11 43999530 44101527 390110 ACCSL
11 44017728 44125569 84680 ACCS
11 44047098 44286980 2132 EXT2
11 44262277 44401716 60529 ALX4
11 44517140 44661315 3732 CD82
11 44715975 44973977 90139 TSPAN18
11 44933898 45042857 9537 TP53I11
11 45098893 45276675 56981 PRDM11
11 45241852 45377884 57586 SYT13
11 45649238 45757206 8534 CHST1
11 45755622 45854567 55343 SLC35C1
11 45798668 45924799 1408 CRY2
11 45837046 45948016 9479 MAPK8IP1
11 45873171 45970647 120071 GYLTL1B
11 45908085 45998833 143678 C11ORF94
11 45911219 46009674 9409 PEX16
11 45930869 46212985 51317 PHF21A
11 46229188 46362972 90993 CREB3L1
11 46284454 46422104 8525 DGKZ
11 46332333 46425387 4192 MDK
11 46386341 46478158 1132 CHRM4
11 46397961 46685619 55626 AMBRA1
11 46568825 46717568 9776 ATG13
11 46604855 46708777 283254 HARBI1
11 46652316 46747466 79797 ZNF408
11 46670715 46781058 2147 F2
11 46678624 46792215 392 ARHGAP1
11 46745083 46937859 9793 CKAP5
11 46858267 47010173 4038 LRP4
11 46888239 47205931 79096 C11ORF49
11 47165848 47268676 84364 ARFGAP2
11 47166492 47280769 1643 DDB2
11 47179072 47278010 29763 PACSIN3
11 47199850 47310584 10062 NR1H3
11 47220926 47371582 8567 MADD
11 47240852 47340398 53 ACP2
11 47332956 47444253 4607 MYBPC3
11 47356408 47470127 6688 SPI1
11 47360045 47458051 91252 SLC39A13
11 47420319 47518024 5702 PSMC3
11 47439307 47540730 5913 RAPSN
11 47467488 47644792 10658 CELF1
11 47516981 47615013 114971 PTPMT1
11 47530561 47626115 4722 NDUFS3
11 47538229 47630746 399888 FAM180B
11 47573748 47670567 55709 KBTBD4
11 47591215 47685961 114900 C1QTNF4
11 47618857 47734206 23788 MTCH2
11 47661142 47806928 79841 AGBL2
11 47718068 47858993 23360 FNBP4
11 47779669 47940057 23279 NUP160
11 47932109 48212394 5795 PTPRJ
11 48168361 48259291 119765 OR4B1
11 48196655 48287567 119764 OR4X2
11 48215412 48306330 390113 OR4X1
11 48257774 48348704 256148 OR4S1
11 48276492 48367482 256144 OR4C3
11 48346899 48443999 403257 OR4C45
11 48440344 48531274 403253 OR4A47
11 48983151 49079529 283116 TRIM49B
11 49055265 49150664 646754 TRIM64C
11 49148186 49300222 2346 FOLH1
11 49903942 49994971 283092 OR4C13
11 49983008 50074071 283093 OR4C12
11 51391377 51482448 81318 OR4A5
11 51445281 51536211 119749 OR4C46
11 54959657 55058595 79097 TRIM48
11 55040676 55131663 81327 OR4A16
11 55065359 55156394 81328 OR4A15
11 55251782 55342895 81309 OR4C15
11 55269603 55360536 219428 OR4C16
11 55335833 55426772 81300 OR4P4
11 55348379 55439315 219431 OR4S2
11 55350829 55441874 219429 OR4C11
11 55362642 55453572 219432 OR4C6
11 55470913 55561858 390142 OR5D13
11 55493031 55583976 219436 OR5D14
11 55508942 55599878 219437 OR5L1
11 55517105 55608047 219438 OR5D18
11 55524694 55615630 26338 OR5L2
11 55536227 55627214 390144 OR5D16
11 55580772 55679284 84767 TRIM51
11 55661125 55752058 390148 OR5W2
11 55682931 55773876 10798 OR5I1
11 55715033 55805939 282770 OR10AG1
11 55727894 55818869 219447 OR5AS1
11 55741156 55832101 338674 OR5F1
11 55790783 55881716 120586 OR8I2
11 55802518 55893457 390151 OR8H2
11 55819848 55910787 390152 OR8H3
11 55874093 55965032 282775 OR5J2
11 55884246 55975194 81168 OR8J3
11 55906869 55997793 219453 OR8K5
11 55949675 56040698 390154 OR5T3
11 55973114 56064095 390155 OR5T1
11 55979581 56070661 219464 OR5T2
11 56015782 56106721 219473 OR8K3
11 56037602 56128538 219469 OR8H1
11 56043514 56134474 390157 OR8K1
11 56057690 56148764 219477 OR8J1
11 56073099 56163975 504189 OR8U8
11 56073099 56164029 219417 OR8U1
11 56164733 56255708 219479 OR5R1
11 56209944 56300877 390162 OR5M9
11 56216963 56308014 219482 OR5M3
11 56237910 56328846 219484 OR5M8
11 56289815 56380733 219487 OR5M11
11 56324249 56415197 390167 OR5M10
11 56360030 56450978 390168 OR5M1
11 56361161 56452094 219493 OR5AR1
11 56388964 56479915 338675 OR5AP2
11 56397863 56488781 390174 OR9G1
11 56397863 56488781 504191 OR9G9
11 56490303 56581287 283189 OR9G4
11 56686388 56777318 390181 OR5AK2
11 56879220 56979188 219527 LRRC55
11 56981051 57074927 187 APLNR
11 57035840 57157549 5024 P2RX3
11 57047102 57162413 85456 TNKS1BP1
11 57073458 57173351 6749 SSRP1
11 57124241 57218623 10394 PRG3
11 57134259 57228130 5553 PRG2
11 57154426 57265053 29015 SLC43A3
11 57158009 57265012 349667 RTN4RL2
11 57232003 57353192 8501 SLC43A1
11 57240113 57337747 219537 SMTNL1
11 57275935 57368232 26519 TIMM10
11 57295026 57402326 710 SERPING1
11 57299127 57405803 9246 UBE2L6
11 57355215 57449337 10978 CLP1
11 57365473 57488659 25921 ZDHHC5
11 57392559 57487417 219539 YPEL4
11 57409994 57528445 51075 TMX2
11 57438721 57530883 280636 C11ORF31
11 57451186 57549673 219541 MED19
11 57459233 57606652 1500 CTNND1
11 57490985 57589253 643376 BTBD18
11 57721352 57969038 219956 OR9Q1
11 57728424 57819378 219952 OR6Q1
11 57865971 57956916 219954 OR9I1
11 57887905 57978990 219957 OR9Q2
11 57912216 58003194 219959 OR1S1
11 57950675 58041653 219958 OR1S2
11 57975353 58066390 219960 OR10Q1
11 58014263 58105732 81341 OR10W1
11 58105597 58196542 219965 OR5B17
11 58149937 58240882 441608 OR5B3
11 58169737 58260786 390190 OR5B2
11 58186592 58277646 390191 OR5B12
11 58254648 58345578 219968 OR5B21
11 58274343 58415712 9404 LPXN
11 58276586 58409023 80829 ZFP91
11 58320145 58413205 1270 CNTF
11 58456229 58569447 10249 GLYAT
11 58581539 58681997 219970 GLYATL2
11 58625101 58744547 92292 GLYATL1
11 58804657 58914888 374393 FAM111B
11 58840218 58942511 63901 FAM111A
11 58868902 58996060 23220 DTX4
11 58955982 59050494 219972 MPEG1
11 59061931 59152867 390195 OR5AN1
11 59140641 59231589 219982 OR5A1
11 59154433 59245378 219983 OR4D6
11 59169451 59260426 219981 OR5A2
11 59174902 59265838 390197 OR4D10
11 59201048 59291984 219986 OR4D11
11 59212385 59303330 390199 OR4D9
11 59321870 59453617 5007 OSBP
11 59384191 59506511 219988 PATL1
11 59452531 59593355 6809 STX3
11 59460388 59551318 390201 OR10V1
11 59553607 59648345 54948 MRPL16
11 59576745 59682974 2694 GIF
11 59600280 59704041 6947 TCN1
11 59737747 59835516 219990 OOSP2
11 59754100 59858588 932 MS4A3
11 59786136 59885940 2206 MS4A2
11 59919079 60022139 64231 MS4A6A
11 59978013 60096445 51338 MS4A4A
11 60032354 60128441 245802 MS4A6E
11 60075957 60183426 58475 MS4A7
11 60093486 60205228 84689 MS4A14
11 60127061 60235265 64232 MS4A5
11 60153281 60258225 931 MS4A1
11 60190250 60294901 54860 MS4A12
11 60212885 60330191 503497 MS4A13
11 60397046 60503285 83661 MS4A8
11 60421481 60531686 728588 MS4A18
11 60454339 60564204 219995 MS4A15
11 60482820 60588778 341116 MS4A10
11 60539428 60638561 79080 CCDC86
11 60565014 60663164 22917 ZP1
11 60598397 60693444 11251 PTGDR2
11 60611370 60710915 79073 TMEM109
11 60621912 60724631 54972 TMEM132A
11 60638019 60744061 27339 PRPF19
11 60669112 60807848 923 CD6
11 60684554 60789257 51296 SLC15A3
11 60799929 60915323 921 CD5
11 60877727 60998916 55048 VPS37C
11 60900984 61000341 643834 PGA3
11 60919820 61019167 643847 PGA4
11 60938647 61038915 5222 PGA5
11 61005757 61132788 220001 VWCE
11 61030653 61136231 26007 TKFC
11 61046918 61170684 1642 DDB1
11 61059472 61156975 51524 TMEM138
11 61089831 61186335 51259 TMEM216
11 61096219 61199755 220002 CYB561A3
11 61127596 61234239 54949 SDHAF2
11 61150119 61267464 79869 CPSF7
11 61178584 61278400 220004 PPP1R32
11 61206271 61298490 390205 LRRC10B
11 61261187 61418344 9066 SYT7
11 61377904 61534474 747 DAGLA
11 61450108 61575990 745 MYRF
11 61490108 61584714 2237 FEN1
11 61513674 61654826 9415 FADS2
11 61536601 61630085 746 TMEM258
11 61547096 61654529 3992 FADS1
11 61620994 61729017 3995 FADS3
11 61644767 61757741 5866 RAB3IL1
11 61647355 61751935 7439 BEST1
11 61711756 61805132 2495 FTH1
11 61821444 61940635 3619 INCENP
11 61887709 61981009 10648 SCGB1D1
11 61906139 62001411 4246 SCGB2A1
11 61939723 62032280 10647 SCGB1D2
11 61967626 62060629 4250 SCGB2A2
11 62034773 62180887 80150 ASRGL1
11 62043753 62136536 404552 SCGB1D4
11 62116506 62210678 7356 SCGB1A1
11 62181013 62384332 79026 AHNAK
11 62307072 62411460 1937 EEF1G
11 62310212 62402592 6094 ROM1
11 62322516 62429109 64852 TUT1
11 62340674 62439312 9219 MTA2
11 62349690 62450237 256364 EML3
11 62362767 62459647 26229 B3GAT3
11 62362778 62454923 751071 METTL12
11 62369125 62461162 790955 UQCC3
11 62372297 62484198 23193 GANAB
11 62394319 62490774 80789 INTS5
11 62405065 62496678 2785 GNG3
11 62410288 62509241 79081 LBHD1
11 62423969 62516589 51035 UBXN1
11 62425951 62526108 283237 TTC9C
11 62433873 62527371 221091 LRRN4CL
11 62437733 62545179 26580 BSCL2
11 62459010 62554187 5436 POLR2G
11 62460096 62564857 221092 HNRNPUL2
11 62468774 62574813 10629 TAF6L
11 62484873 62577872 374395 TMEM179B
11 62498434 62591656 79842 ZBTB3
11 62537786 62629486 79064 TMEM223
11 62539597 62642964 10482 NXF1
11 62553483 62676355 6520 SLC3A2
11 62554331 62669563 6811 STX5
11 62580376 62677628 54663 WDR74
11 62656150 62759012 1128 CHRM1
11 62724068 62822495 9356 SLC22A6
11 62740295 62853317 9376 SLC22A8
11 62827411 62981693 283238 SLC22A24
11 62911295 63067124 387601 SLC22A25
11 62987429 63099246 387775 SLC22A10
11 63067260 63197712 114571 SLC22A9
11 63203523 63304246 85329 LGALS12
11 63208875 63328680 117245 HRASLS5
11 63234272 63333930 5920 RARRES3
11 63300241 63400855 54979 HRASLS2
11 63321943 63451941 11145 PLA2G16
11 63371553 63509446 25923 ATL3
11 63378921 63547363 10313 RTN3
11 63507363 63606113 65998 C11ORF95
11 63510845 63615190 144097 C11ORF84
11 63536399 63698492 2011 MARK2
11 63636441 63744791 79829 NAA40
11 63658692 63754316 283248 RCOR2
11 63672078 63764015 1351 COX8A
11 63683324 63785892 55611 OTUB1
11 63746029 64003585 28992 MACROD1
11 63801361 63906645 23769 FLRT1
11 63882743 63992020 10963 STIP1
11 63904151 64011363 83706 FERMT3
11 63923729 64017488 84304 NUDT22
11 63927752 64021753 3338 DNAJC4
11 63932055 64026736 7423 VEGFB
11 63938412 64031607 2286 FKBP2
11 63948994 64056924 5331 PLCB3
11 63971270 64063726 83707 TRPT1
11 63981810 64076972 56834 GPR137
11 63988792 64087503 50801 KCNK4
11 63991950 64084413 26472 PPP1R14B
11 63997862 64092239 25858 TEX40
11 64002999 64104212 2101 ESRRA
11 64015559 64109295 25824 PRDX5
11 64017299 64122176 572 BAD
11 64037689 64145006 283234 CCDC88B
11 64056624 64159687 8986 RPS6KA4
11 64063963 64155556 51504 TRMT112
11 64253072 64360347 55867 SLC22A11
11 64288281 64389825 116085 SLC22A12
11 64353645 64560660 9379 NRXN2
11 64474382 64582928 10235 RASGRP2
11 64493860 64598187 5837 PYGM
11 64512075 64616316 7536 SF1
11 64536572 64640726 5871 MAP4K2
11 64550985 64648766 4221 MEN1
11 64571661 64682041 55561 CDC42BPG
11 64600198 64717185 10938 EHD1
11 64622142 64721950 5526 PPP2R5B
11 64642003 64754722 23130 ATG2A
11 64681942 64773360 170589 GPHA2
11 64685701 64809563 283129 C11ORF85
11 64711584 64809657 402 ARL2
11 64724879 64828044 29907 SNX15
11 64735416 64834517 116071 BATF2
11 64738375 64832300 29901 SAC3D1
11 64781693 64875874 7542 ZFPL1
11 64792294 64896009 10004 NAALADL1
11 64793586 64899332 738 VPS51
11 64809325 64903707 7108 TM7SF2
11 64819715 64914841 740 MRPL49
11 64824926 64921615 113130 CDCA5
11 64835843 64926581 100130348 TMEM262
11 64863874 64955210 741 ZNHIT2
11 64867706 64960688 387778 SPDYC
11 64868098 64959672 2197 FAU
11 64874750 64972003 84447 SYVN1
11 64878685 64999477 823 CAPN1
11 64911310 65013511 440044 SLC22A20
11 64959322 65086156 23649 POLA2
11 65012288 65109900 10435 CDC42EP2
11 65031224 65140451 5977 DPF2
11 65052281 65145082 220359 TIGD3
11 65084040 65200995 83786 FRMD8
11 65122662 65221172 283130 SLC25A45
11 65222547 65326182 57410 SCYL1
11 65267929 65359359 10534 SSSCA1
11 65269819 65361669 23625 FAM89B
11 65273508 65380116 254102 EHBP1L1
11 65286029 65395699 4054 LTBP3
11 65313782 65424910 399909 PCNXL3
11 65335577 65438391 6494 SIPA1
11 65340325 65433467 10089 KCNK7
11 65345225 65451720 4296 MAP3K11
11 65401066 65500443 5970 RELA
11 65409472 65507077 10524 KAT5
11 65465143 65558409 84153 RNASEH2C
11 65484504 65584690 5017 OVOL1
11 65521368 65618062 91056 AP5B1
11 65531409 65641172 254122 SNX32
11 65557871 65653914 80198 MUS81
11 65577283 65671212 1521 CTSW
11 65587874 65679106 11007 CCDC85B
11 65602284 65695804 1072 CFL1
11 65613911 65710405 30008 EFEMP2
11 65616727 65709048 10589 DRAP1
11 65631210 65726010 9158 FIBP
11 65639606 65737997 8061 FOSL1
11 65643114 65747434 254187 TSGA10IP
11 65659159 65767607 9092 SART1
11 65664282 65756531 83638 C11ORF68
11 65699549 65791617 8815 BANF1
11 65709461 65800976 1474 CST6
11 65744015 65839637 84285 EIF1AD
11 65749815 65856382 10992 SF3B2
11 65764222 65863988 117144 CATSPER1
11 65767823 66032218 55690 PACS1
11 65788235 65886651 89792 GAL3ST3
11 65954764 66055332 64837 KLC2
11 65966055 66064963 81876 RAB1B
11 65975671 66071685 254263 CNIH2
11 65989372 66084135 256472 TMEM151A
11 66032050 66126638 10897 YIF1A
11 66061957 66154515 57124 CD248
11 66079541 66174000 9610 RIN1
11 66084803 66182582 25855 BRMS1
11 66092842 66185161 11041 B4GAT1
11 66109991 66209947 3177 SLC29A2
11 66118474 66214177 266743 NPAS4
11 66163797 66264808 246330 PELI3
11 66177483 66297130 10072 DPP3
11 66182545 66276319 65003 MRPL11
11 66208118 66321084 582 BBS1
11 66243865 66350800 89 ACTN3
11 66286734 66383671 254359 ZDHHC24
11 66290689 66393490 9973 CCS
11 66310934 66406047 8722 CTSF
11 66314052 66417397 10432 RBM14
11 66314052 66433944 100526737 RBM14-RBM4
11 66336087 66455858 5936 RBM4
11 66337639 66430554 55231 CCDC87
11 66412464 66515392 83759 RBM4B
11 66432719 66558870 6712 SPTBN2
11 66442206 66630987 79703 C11ORF80
11 66540882 66634003 9986 RCE1
11 66554875 66647946 78999 LRFN4
11 66595996 66795847 5091 PC
11 66672753 66764479 254439 C11ORF86
11 66720189 66838334 91683 SYT12
11 66754288 66859488 29984 RHOD
11 66816739 67045550 22992 KDM2A
11 66963904 67074029 156 ADRBK1
11 66986761 67089955 338692 ANKRD13D
11 67000918 67100078 54961 SSH3
11 67089422 67185883 5883 RAD9A
11 67098235 67191067 57804 POLD4
11 67101383 67197561 374403 TBC1D10C
11 67111638 67211648 23529 CLCF1
11 67113148 67213078 57571 CARNS1
11 67125934 67222879 6199 RPS6KB2
11 67145651 67239376 5499 PPP1CA
11 67149885 67249246 57010 CABP4
11 67180499 67278579 9049 AIP
11 67182980 67275153 5790 PTPRCAP
11 67185517 67281292 57175 CORO1B
11 67198771 67290200 390212 GPR152
11 67211818 67306748 80194 TMEM134
11 67239238 67342843 9600 PITPNM1
11 67253960 67346199 10263 CDK2AP2
11 67266417 67360899 51475 CABP2
11 67281065 67374124 2950 GSTP1
11 67304322 67400012 4723 NDUFV1
11 67375408 67467408 254552 NUDT8
11 67378773 67477031 347853 TBX10
11 67390025 67488130 91703 ACY3
11 67409632 67518685 222 ALDH3B2
11 67706016 67816749 221 ALDH3B1
11 67728083 67824114 4728 NDUFS8
11 67736461 67838366 10312 TCIRG1
11 67738570 67841595 81622 UNC93B1
11 67800325 67958858 1119 CHKA
11 67902329 68051239 51111 SUV420H1
11 68008802 68109469 53838 C11ORF24
11 68010076 68236743 4041 LRP5
11 68158185 68402801 55291 PPP6R3
11 68381942 68478643 51083 GAL
11 68454907 68588988 9633 MTL5
11 68502087 68679399 1374 CPT1A
11 68601318 68728069 3508 IGHMBP2
11 68638745 68741303 219927 MRPL21
11 68727489 68818455 116512 MRGPRD
11 68746349 68878072 219931 TPCN2
11 68751861 68850850 116535 MRGPRF
11 68991604 69084754 26579 MYEOV
11 69385872 69489242 595 CCND1
11 69460331 69560165 220064 ORAOV1
11 69493005 69589106 9965 FGF19
11 69567796 69660171 2249 FGF4
11 69604735 69704192 2248 FGF3
11 69854407 70055652 55107 ANO1
11 69979268 70073508 8772 FADD
11 70046805 70250607 8500 PPFIA1
11 70174611 70302690 2017 CTTN
11 70293960 71005842 22941 SHANK2
11 71094216 71232581 55191 NADSYN1
11 71125456 71229477 1717 DHCR7
11 71168312 71259210 440050 KRTAP5-7
11 71179070 71270253 57830 KRTAP5-8
11 71189465 71280653 3846 KRTAP5-9
11 71206608 71297666 387273 KRTAP5-10
11 71272900 71363921 440051 KRTAP5-11
11 71428556 71532280 55199 FAM86C1
11 71474245 71568608 245911 DEFB108B
11 71505090 71602593 100131539 ZNF705E
11 71569767 71728643 55298 RNF121
11 71639957 71733965 10068 IL18BP
11 71693909 71861739 4926 NUMA1
11 71721376 71841828 220074 LRTOMT
11 71776770 71870934 2352 FOLR3
11 71788337 71884433 55004 LAMTOR1
11 71800632 71893822 25906 ANAPC15
11 71830601 71927367 2348 FOLR1
11 71857818 71952994 2350 FOLR2
11 71865881 71970188 3636 INPPL1
11 71930120 72025220 401 PHOX2A
11 71983469 72215728 81570 CLPB
11 72267183 72455497 5138 PDE2A
11 72376113 72533434 116985 ARAP1
11 72445773 72574750 10809 STARD10
11 72455450 72560680 89849 ATG16L2
11 72527789 72923143 9873 FCHSD2
11 72859342 72973472 5029 P2RY2
11 72905549 73029670 5031 P2RY6
11 72949662 73100425 9828 ARHGEF17
11 73017404 73128519 84957 RELT
11 73091522 73379234 23201 FAM168A
11 73287222 73393864 58473 PLEKHB1
11 73366682 73542201 5870 RAB6A
11 73428916 73595656 51642 MRPL48
11 73517743 73658781 80227 PAAF1
11 73563712 73657890 51287 COA4
11 73591363 73701332 374407 DNAJB13
11 73665715 73763889 7351 UCP2
11 73691325 73790282 7352 UCP3
11 73703758 73952064 26005 C2CD3
11 73812107 73985748 51400 PPME1
11 73957693 74092721 283208 P4HA3
11 74021356 74179510 283209 PGM2L1
11 74145885 74248600 10008 KCNE3
11 74182922 74274755 387787 LIPT2
11 74233574 74374105 10714 POLD3
11 74387472 74512430 25884 CHRDL2
11 74389912 74573458 254225 RNF169
11 74531954 74730232 143570 XRRA1
11 74590291 74710076 9789 SPCS2
11 74629949 74738743 10825 NEU3
11 74779795 74870758 341152 OR2AT4
11 74792031 74937445 11309 SLCO2B1
11 74881949 74974749 100507050 TPBGL
11 74951165 75132875 408 ARRB1
11 75040534 75153345 6188 RPS3
11 75113437 75211674 283212 KLHL35
11 75125684 75306599 81544 GDPD5
11 75203100 75303849 871 SERPINH1
11 75277962 75449479 4135 MAP6
11 75358933 75462331 80168 MOGAT2
11 75409777 75532581 84649 DGAT2
11 75456211 75875282 7405 UVRAG
11 75877369 75987574 7481 WNT11
11 76022356 76139175 100506127 LOC100506127
11 76041000 76162009 5612 PRKRIR
11 76348567 76451791 2615 LRRC32
11 76423356 76529198 25987 TSKU
11 76501916 76757841 55331 ACER3
11 76675384 76773005 192134 B3GNT6
11 76707991 76857198 726 CAPN5
11 76743885 76834377 4975 OMP
11 76769309 76946286 4647 MYO7A
11 76907602 77068463 220032 GDPD4
11 77013059 77255108 5058 PAK1
11 77230679 77341401 282679 AQP11
11 77307195 77418851 1207 CLNS1A
11 77357273 77601880 51773 RSF1
11 77462207 77603398 28971 AAMDC
11 77569765 77775717 92105 INTS4
11 77704906 77799403 7069 THRSP
11 77706760 77827237 65987 KCTD14
11 77706760 77861265 100532726 NDUFC2-KCTD14
11 77759392 77861265 4718 NDUFC2
11 77791987 77920699 79053 ALG8
11 77829857 77945757 57558 USP35
11 77862289 77969675 283219 KCTD21
11 77906335 78198868 9846 GAB2
11 78127006 78355909 79731 NARS2
11 78344327 79221695 26011 TENM4
11 82423045 82514906 220382 FAM181B
11 82515408 82681557 5547 PRCP
11 82542736 82665699 220042 DDIAS
11 82664174 82852965 27314 RAB30
11 82798136 82916835 51585 PCF11
11 82834780 82987141 338699 ANKRD42
11 82950134 83067450 60492 CCDC90B
11 83146055 85408314 1740 DLG2
11 85269616 85367583 55863 TMEM126B
11 85288962 85387597 84233 TMEM126A
11 85348607 85446182 58487 CREBZF
11 85374886 85467320 220388 CCDC89
11 85385264 85592202 54843 SYTL2
11 85496143 85651063 220047 CCDC83
11 85648213 85850923 8301 PICALM
11 85885425 86009852 8726 EED
11 85943252 86076985 51501 C11ORF73
11 86015777 86154151 60494 CCDC81
11 86132149 86453678 10873 ME3
11 86432100 86542273 11098 PRSS23
11 86636716 86736440 8322 FZD4
11 86678885 87059876 65084 TMEM135
11 87826414 87978635 23682 RAB38
11 88006759 88140941 1075 CTSC
11 88217743 88866846 2915 GRM5
11 88841039 89048927 7299 TYR
11 89037521 89392779 50507 NOX4
11 89322464 89451886 219595 FOLH1B
11 89373466 89471040 390231 TRIM77
11 89510822 89611743 57093 TRIM49
11 89583605 89679185 642446 TRIM64B
11 89624578 89723576 729384 TRIM49D2
11 89624639 89720878 399939 TRIM49D1
11 89631671 89727240 120146 TRIM64
11 89694273 89795193 642612 TRIM49C
11 89749117 89840299 642623 UBTFL1
11 89797817 89945779 10003 NAALAD2
11 89913596 90026532 26973 CHORDC1
11 92015261 92649635 120114 FAT3
11 92632788 92735948 4544 MTNR1B
11 92857336 93001141 120103 SLC36A4
11 92993882 93191636 159989 CCDC67
11 93191638 93346546 56935 SMCO4
11 93324815 93483522 85459 CEP295
11 93404759 93516268 28970 C11ORF54
11 93447404 93566496 9440 MED17
11 93449095 93544703 79101 TAF1D
11 93533734 93653668 387804 VSTM5
11 93684377 93867374 341208 HEPHL1
11 93792093 93935137 24145 PANX1
11 93968802 94060858 390243 IZUMO1R
11 94090476 94204585 10888 GPR83
11 94130468 94297040 4361 MRE11A
11 94157152 94252744 54851 ANKRD49
11 94175694 94285289 643037 C11ORF97
11 94207016 94303064 2526 FUT4
11 94230473 94374587 143689 PIWIL4
11 94431507 94629918 154810 AMOTL1
11 94636844 94752676 55693 KDM4D
11 94675786 94776776 51503 CWC15
11 94688421 94780760 390245 KDM4E
11 94730040 94824387 10929 SRSF8
11 94752973 94885815 23052 ENDOD1
11 94878676 95035705 143686 SESN3
11 95453624 95585857 9702 CEP57
11 95482105 95592954 143684 FAM76B
11 95546043 95727371 8898 MTMR2
11 95689756 96146344 84441 MAML2
11 96053157 96146727 8690 JRKL
11 96065928 96193083 79780 CCDC82
11 98821705 100249616 53942 CNTN5
11 100488406 100881656 143872 ARHGAP42
11 100792810 100884666 83935 TMEM133
11 100880354 101070544 5241 PGR
11 101302294 101524659 7225 TRPC6
11 101715745 101891796 57562 CEP126
11 101741404 101857253 253935 ANGPTL5
11 101848168 101975291 85016 C11ORF70
11 101911191 102124154 10413 YAP1
11 102118180 102230135 330 BIRC3
11 102147912 102269401 329 BIRC2
11 102247055 102393775 114908 TMEM123
11 102371238 102471478 4316 MMP7
11 102427565 102566063 9313 MMP20
11 102542414 102646468 64066 MMP27
11 102562525 102665685 4317 MMP8
11 102621232 102721359 4319 MMP10
11 102640640 102738966 4312 MMP1
11 102686527 102784420 4314 MMP3
11 102713463 102815764 4321 MMP12
11 102793720 102896463 4322 MMP13
11 102901412 103032944 84259 DCUN1D5
11 102910159 103370591 79659 DYNC2H1
11 103757913 104105027 80310 PDGFD
11 103837307 103929922 414301 DDI1
11 104736444 104839397 100506742 CASP12
11 104793593 104909325 837 CASP4
11 104844966 104963895 838 CASP5
11 104876236 104975884 834 CASP1
11 104892052 104986051 114769 CARD16
11 104943195 105042158 440068 CARD17
11 104988447 105080461 59082 CARD18
11 105410799 105872819 2893 GRIA4
11 105858628 105962954 84437 MSANTD4
11 105878291 105989419 60496 AASDHPPT
11 105901824 106018465 143879 KBTBD3
11 106524737 106959171 2977 GUCY1A2
11 107177071 107398572 143884 CWF19L2
11 107353452 107506461 91801 ALKBH8
11 107391816 107557505 55531 ELMOD1
11 107558100 107652787 6588 SLN
11 107641716 107799914 54733 SLC35F2
11 107729200 107854208 54734 RAB39A
11 107809407 107998488 8065 CUL5
11 107922257 108038891 38 ACAT1
11 108008118 108163365 4863 NPAT
11 108023558 108259826 472 ATM
11 108233726 108408258 160140 C11ORF65
11 108322832 108439159 143888 KDELC2
11 108356157 108534465 23086 EXPH5
11 108465751 108831657 1662 DDX10
11 109222845 109319893 399947 C11ORF87
11 109894086 110062566 85463 ZC3H12C
11 110025604 110237437 5962 RDX
11 110230660 110355608 2230 FDX1
11 110427758 110653912 57569 ARHGAP20
11 111056706 111177129 341032 C11ORF53
11 111099270 111199460 120376 COLCA2
11 111144113 111245773 399948 COLCA1
11 111202980 111320157 5450 POU2AF1
11 111315509 111427756 399949 C11ORF88
11 111318255 111453079 54766 BTG4
11 111341232 111452470 143903 LAYN
11 111403114 111617641 23235 SIK2
11 111577631 111707169 5519 PPP2R1B
11 111632918 111812305 79796 ALG9
11 111679947 111774797 64776 C11ORF1
11 111713459 111804817 3316 HSPB2
11 111719600 111817595 91894 C11ORF52
11 111724779 111820181 91893 FDXACB1
11 111727867 111913374 85458 DIXDC1
11 111759343 111853937 1410 CRYAB
11 111825537 111955002 1737 DLAT
11 111874967 111975874 55216 C11ORF57
11 111887547 111986525 6392 SDHD
11 111914733 112014895 120379 PIH1D2
11 111935538 112027522 26521 TIMM8B
11 111968094 112063279 56158 TEX12
11 111976207 112109649 83875 BCO2
11 111993973 112104840 3606 IL18
11 112027087 112124695 5805 PTS
11 112098875 112201583 349633 PLET1
11 112761968 113169158 4684 NCAM1
11 113115250 113257114 54970 TTC12
11 113188512 113291140 255239 ANKK1
11 113260316 113416001 1813 DRD2
11 113538267 113647095 80975 TMPRSS5
11 113580517 113671207 644672 CLDN25
11 113583904 113714485 9183 ZW10
11 113648596 113816292 57646 USP28
11 113705517 113837283 9177 HTR3B
11 113775796 113881034 3359 HTR3A
11 113860430 114141397 7704 ZBTB16
11 114096534 114203238 4837 NNMT
11 114201250 114301332 10179 RBM7
11 114240107 114341000 25996 REXO2
11 114242169 114341272 54494 C11ORF71
11 114372436 114500617 120400 NXPE1
11 114421312 114536484 54827 NXPE4
11 114479199 114597652 120406 NXPE2
11 115024344 115445241 23705 CADM1
11 116598885 116713714 84811 BUD13
11 116629275 116728739 8882 ZPR1
11 116630623 116723787 345 APOC3
11 116640085 116733136 116519 APOA5
11 116671417 116764011 337 APOA4
11 116686468 116778338 335 APOA1
11 116694117 117039131 23387 SIK3
11 116944999 117067592 5049 PAFAH1B2
11 116979938 117088161 51092 SIDT2
11 117000039 117095508 6876 TAGLN
11 117033340 117176404 257160 RNF214
11 117055786 117173241 9159 PCSK7
11 117122493 117303982 22897 CEP164
11 117136401 117256972 23621 BACE1
11 117278487 117737976 57453 DSCAML1
11 117670789 117768807 486 FXYD2
11 117670789 117817746 100533181 FXYD6-FXYD2
11 117687690 117818201 53826 FXYD6
11 117751355 117870168 84000 TMPRSS13
11 117787105 117892199 3587 IL10RA
11 117877726 118010556 56649 TMPRSS4
11 117984091 118093630 6330 SCN4B
11 118013518 118117337 6327 SCN2B
11 118044441 118165809 120425 AMICA1
11 118077404 118193083 196264 MPZL3
11 118104130 118205251 10205 MPZL2
11 118105294 118206890 916 CD3E
11 118145058 118244497 917 CD3G
11 118160295 118289926 9354 UBE4A
11 118189788 118283459 915 CD3D
11 118202103 118300562 10632 ATP5L
11 118237204 118417539 4297 KMT2A
11 118328209 118421740 143941 TTC36
11 118331802 118437313 84866 TMEM25
11 118373101 118493747 372 ARCN1
11 118395242 118506791 56912 IFT46
11 118407212 118548748 23187 PHLDB1
11 118508941 118620381 11181 TREH
11 118598472 118731972 1656 DDX6
11 118684474 118786980 643 CXCR5
11 118746850 118851613 283149 BCL9L
11 118757007 118849269 7379 UPK2
11 118772416 118871995 283150 FOXR1
11 118798842 118906502 338657 CCDC84
11 118819240 118914385 51399 TRAPPC4
11 118866421 118959057 6230 RPS25
11 118868462 118972688 55823 VPS11
11 118875060 118971616 2542 SLC37A4
11 118885586 118984259 3145 HMBS
11 118894895 118997957 10525 HYOU1
11 118908059 119007834 9854 C2CD2L
11 118922232 119025765 25988 HINFP
11 118944584 119036177 3014 H2AFX
11 118947212 119042785 1798 DPAGT1
11 118949749 119053374 64137 ABCG4
11 118969042 119074726 79671 NLRX1
11 118986165 119080932 79849 PDZD3
11 119006985 119198859 867 CBL
11 119040962 119136584 283152 CCDC153
11 119135209 119228024 79102 RNF26
11 119159233 119257840 4162 MCAM
11 119189643 119287383 83552 MFRP
11 119189643 119287383 114902 C1QTNF5
11 119205924 119322436 9099 USP2
11 119268650 119365695 7070 THY1
11 119488807 119669435 5818 PVRL1
11 119961993 120078863 23650 TRIM29
11 120011746 120120650 220323 OAF
11 120037348 120210653 25833 POU2F3
11 120125837 120224388 219902 TMEM136
11 120137617 120380645 23365 ARHGEF12
11 120312454 120879513 2900 GRIK4
11 120824802 120980354 219899 TBCEL
11 120903374 121081515 7007 TECTA
11 121093387 121204119 6309 SC5D
11 121252911 121524471 6653 SORL1
11 121966061 122056923 414899 BLID
11 122456397 122705187 84959 UBASH3B
11 122639205 122763347 56253 CRTAM
11 122683235 122850430 79864 C11ORF63
11 122828356 122922379 390259 BSX
11 122908199 123003043 3312 HSPA8
11 122922713 123136013 79827 CLMP
11 123326343 123518479 57476 GRAMD1B
11 123479894 123595315 55800 SCN3B
11 123574634 123682391 7753 ZNF202
11 123604287 123695226 390260 OR6X1
11 123656115 123747057 390261 OR6M1
11 123707138 123798083 338662 OR8D4
11 123733632 123826349 338661 TMEM225
11 123740323 123831280 219875 OR4D5
11 123793573 123884545 219874 OR6T1
11 123816281 123907217 390264 OR10G4
11 123823719 123914655 219870 OR10G9
11 123827402 123918398 219873 OR10S1
11 123830329 123921265 219869 OR10G8
11 123888772 123979708 390265 OR10G7
11 123916110 124037618 4013 VWA5A
11 124025343 124116368 26492 OR8G2
11 124050422 124155756 26494 OR8G1
11 124064722 124155763 219865 OR8G5
11 124159735 124250662 283159 OR8D1
11 124169157 124260093 283160 OR8D2
11 124232297 124323239 26595 OR8B2
11 124246305 124337247 390271 OR8B3
11 124273837 124364767 283162 OR8B4
11 124290045 124380981 26493 OR8B8
11 124369964 124460945 390275 OR8A1
11 124392617 124483550 219858 OR8B12
11 124411452 124510251 116337 PANX3
11 124422741 124525822 84897 TBRG1
11 124473739 124584687 53340 SPA17
11 124485684 124616199 54414 SIAE
11 124539828 124637102 4900 NRGN
11 124597369 124692109 23584 VSIG2
11 124603018 124702223 90952 ESAM
11 124616393 124740300 79684 MSANTD2
11 124665304 124771370 64221 ROBO3
11 124719145 124810573 641654 HEPN1
11 124734113 124837831 54538 ROBO4
11 124754016 124931385 80071 CCDC15
11 124769145 124876308 220296 HEPACAM
11 124863012 124980412 219855 SLC37A2
11 124944265 125051659 219854 TMEM218
11 124964558 125323285 63876 PKNOX2
11 125295109 125389422 403312 LOC403312
11 125295640 125436206 9638 FEZ1
11 125369282 125474584 9538 EI24
11 125392689 125512654 3703 STT3A
11 125425030 125566150 1111 CHEK1
11 125522228 125620793 56 ACRV1
11 125546187 125639743 160065 PATE1
11 125588005 125681495 100169851 PATE3
11 125626027 125718714 399967 PATE2
11 125633210 125729967 399968 PATE4
11 125683508 125790541 219844 HYLS1
11 125704260 125813006 29118 DDX25
11 125743379 125843116 83480 PUS3
11 125806712 126003187 50937 CDON
11 126011618 126152879 79607 FAM118B
11 126051988 126151587 84881 RPUSD4
11 126068934 126168027 55572 FOXRED1
11 126082981 126184828 114609 TIRAP
11 126103646 126235648 28960 DCPS
11 126112813 126208877 6734 SRPR
11 126155539 126304536 6484 ST3GAL4
11 126273395 126940766 84623 KIRREL3
11 128308655 128527453 2113 ETS1
11 128486429 128703162 2313 FLI1
11 128687908 128807268 3758 KCNJ1
11 128691312 128807951 3762 KCNJ5
11 128749459 128845964 219833 C11ORF45
11 128784626 128883294 63970 TP53AIP1
11 128814954 129132093 9743 ARHGAP32
11 129175880 129342174 8538 BARX2
11 129615740 129749898 120224 TMEM45B
11 129713669 129835490 4798 NFRKB
11 129749600 129942730 56980 PRDM10
11 129869715 130034706 334 APLP2
11 129959681 130100257 6768 ST14
11 130076573 130254607 29068 ZBTB44
11 130248868 130366539 170689 ADAMTS15
11 130254817 130368539 11095 ADAMTS8
11 130472850 130607247 283171 C11ORF44
11 130725765 130856382 399979 SNX19
11 131170370 132226716 50863 NTM
11 132264874 133472403 4978 OPCML
11 133690516 133785433 219938 SPATA19
11 133758519 133896649 22997 IGSF9B
11 133868819 134041652 83700 JAM3
11 134002336 134164426 23310 NCAPD3
11 134024498 134137686 112936 VPS26B
11 134053433 134155746 27034 ACAD8
11 134076274 134209458 112937 GLB1L3
11 134098172 134193260 29087 THYN1
11 134131767 134266218 89944 GLB1L2
11 134228397 134351812 27087 B3GAT1
12 106048 307625 440073 IQSEC3
12 279242 393371 6539 SLC6A12
12 309786 442039 6540 SLC6A13
12 369222 568621 5927 KDM5A
12 428515 571806 84318 CCDC77
12 499542 691058 283358 B4GALNT3
12 653461 842907 4815 NINJ2
12 792088 1040618 65125 WNK1
12 1000901 1169207 5893 RAD52
12 1030373 1625099 23085 ERC1
12 1655158 1773331 144699 FBXL14
12 1656221 1776378 81029 WNT5B
12 1730246 1917845 79602 ADIPOR2
12 1859432 1965918 654429 LRTM2
12 1881122 2097870 93589 CACNA2D4
12 2035213 2183677 196513 DCP1B
12 2092415 2827115 775 CACNA1C
12 2834107 2934587 2288 FKBP4
12 2851786 2954237 55846 ITFG2
12 2914513 3014221 83714 NRIP2
12 2916364 3018691 83695 RHNO1
12 2930032 3070306 7289 TULP3
12 2946846 3056321 2305 FOXM1
12 2998477 3169842 7004 TEAD4
12 3116520 3415730 10867 TSPAN9
12 3420514 3723138 56341 PRMT8
12 3704493 3932366 84766 CRACR2A
12 3898026 4052614 57097 PARP11
12 4312901 4434522 894 CCND2
12 4360358 4489190 57103 TIGAR
12 4457392 4558894 8074 FGF23
12 4523307 4624780 2251 FGF6
12 4576895 4717674 57102 C12ORF4
12 4577949 4689213 10635 RAD51AP1
12 4629237 4743054 8798 DYRK4
12 4688263 4816720 4704 NDUFA9
12 4704673 4828213 10566 AKAP3
12 4759751 4901892 26290 GALNT8
12 4848341 4980278 3742 KCNA6
12 4949072 5047422 3736 KCNA1
12 5083084 5175954 3741 KCNA5
12 5471279 5624465 4908 NTF3
12 5651816 6125398 57101 ANO2
12 6038039 6303836 7450 VWF
12 6239481 6367437 928 CD9
12 6349601 6457672 55200 PLEKHG6
12 6414533 6520737 4055 LTBR
12 6417922 6521283 7132 TNFRSF1A
12 6436008 6556523 6337 SCNN1A
12 6484050 6580884 939 CD27
12 6491176 6591488 55080 TAPBPL
12 6533297 6661132 9918 NCAPD2
12 6551403 6650065 6843 VAMP1
12 6573570 6667541 2597 GAPDH
12 6581315 6672471 51258 MRPL51
12 6628693 6735249 25900 IFFO1
12 6646035 6747498 4839 NOP2
12 6659247 6786599 1108 CHD4
12 6708000 6815297 57121 LPAR5
12 6727241 6826580 84519 ACRBP
12 6739703 6842308 51147 ING4
12 6755642 6868738 171017 ZNF384
12 6763149 6861041 50813 COPS7A
12 6782956 6880009 196500 PIANP
12 6805540 6900118 5763 PTMS
12 6811669 6907621 3902 LAG3
12 6828637 6949976 920 CD4
12 6837157 6932082 8079 MLF2
12 6860962 6956583 27239 GPR162
12 6867537 6969018 10536 P3H3
12 6880017 6976559 2784 GNB3
12 6891284 6995795 8078 USP5
12 6906583 7000110 7167 TPI1
12 6935888 7031230 83461 CDCA3
12 6943896 7043406 10233 LRRC23
12 6953613 7052859 2026 ENO2
12 6960099 7052521 84727 SPSB2
12 6963625 7071484 1822 ATN1
12 6982600 7075166 113246 C12ORF57
12 6985739 7090479 5777 PTPN6
12 7009943 7105165 10436 EMG1
12 7054514 7149916 11331 PHB2
12 7065346 7195842 10162 LPCAT3
12 7097979 7198335 716 C1S
12 7167514 7315043 715 C1R
12 7212966 7331530 9746 CLSTN3
12 7227145 7331874 51279 C1RL
12 7256279 7351466 83758 RBP5
12 7271758 7391169 5830 PEX5
12 7386927 7500969 341392 ACSM4
12 7487555 7666781 283316 CD163L1
12 7603411 7726414 9332 CD163
12 7781995 7893195 339 APOBEC1
12 7794049 7890152 359787 DPPA3
12 7822380 7918360 9573 GDF3
12 7847811 7946717 360030 NANOGNB
12 7862010 7972069 170482 CLEC4C
12 7871991 7968657 79923 NANOG
12 7945107 8113792 144195 SLC2A14
12 8051823 8158892 6515 SLC2A3
12 8115358 8228118 55810 FOXJ2
12 8164806 8270373 25977 NECAP1
12 8190918 8288955 719 C3AR1
12 8206227 8311203 50856 CLEC4A
12 8255149 8352642 440077 ZNF705A
12 8353855 8450214 55138 FAM90A1
12 8538590 8650926 93978 CLEC6A
12 8596135 8694960 338339 CLEC4D
12 8665900 8763558 26253 CLEC4E
12 8734761 8835442 57379 AICDA
12 8778538 8885484 8076 MFAP5
12 8780495 8949787 57494 RIMKLB
12 8905067 9049377 144568 A2ML1
12 8997315 9114060 1911 PHC1
12 9072220 9183340 10219 KLRG1
12 9072956 9172357 4074 M6PR
12 9200303 9338558 2 A2M
12 9281435 9430966 5858 PZP
12 9727869 9830497 3820 KLRB1
12 9752303 9872151 29121 CLEC2D
12 9848455 9955895 160365 CLECL1
12 9885081 9983497 969 CD69
12 9910076 10017603 51348 KLRF1
12 9984967 10092458 9976 CLEC2B
12 10031271 10154980 387836 CLEC2A
12 10033914 10158194 160364 CLEC12A
12 10093230 10191399 387837 CLEC12B
12 10113275 10238629 283420 CLEC9A
12 10125661 10221899 51266 CLEC1B
12 10202152 10321664 51267 CLEC1A
12 10249375 10352868 64581 CLEC7A
12 10253197 10364403 120939 TMEM52B
12 10290898 10394790 4973 OLR1
12 10295488 10395724 23710 GABARAPL1
12 10387049 10489850 3824 KLRD1
12 10504951 10612653 22914 KLRK1
12 10504951 10632745 100528032 KLRC4-KLRK1
12 10539982 10632356 8302 KLRC4
12 10544913 10643194 3823 KLRC3
12 10563205 10658592 3822 KLRC2
12 10574862 10677284 3821 KLRC1
12 10736363 10836208 55110 MAGOHB
12 10751537 10896891 55359 STYK1
12 10831675 10945953 8531 YBX3
12 10934130 11025226 50837 TAS2R7
12 10938649 11029579 50836 TAS2R8
12 10941692 11032767 50835 TAS2R9
12 10957944 11048868 50839 TAS2R10
12 10978447 11072075 11272 PRR4
12 11011833 11107444 5555 PRH2
12 11013559 11394222 5554 PRH1
12 11040524 11132161 50838 TAS2R13
12 11070852 11161806 50840 TAS2R14
12 11118511 11209511 259296 TAS2R50
12 11128560 11220474 259295 TAS2R20
12 11154217 11245219 259294 TAS2R19
12 11162985 11254006 259290 TAS2R31
12 11193963 11284893 259292 TAS2R46
12 11223885 11314912 259289 TAS2R43
12 11253779 11348619 100129361 SMIM10L1
12 11265883 11356843 259293 TAS2R30
12 11318598 11409543 353164 TAS2R42
12 11398846 11492641 5544 PRB3
12 11440014 11533369 5545 PRB4
12 11484756 11578524 5542 PRB1
12 11524473 11618498 653247 PRB2
12 11732787 12068325 2120 ETV6
12 12153877 12272627 79370 BCL2L14
12 12248960 12489811 4040 LRP6
12 12440012 12639838 118426 BORCS5
12 12462217 12573169 54682 MANSC1
12 12606215 12785448 80824 DUSP16
12 12694766 12818042 1389 CREBL2
12 12793994 12919121 2842 GPR19
12 12800203 12895316 1027 CDKN1B
12 12808850 12964399 81575 APOLD1
12 12896279 13002915 51202 DDX47
12 12973955 13086600 9052 GPRC5A
12 13073708 13173318 55507 GPRC5D
12 13107798 13223243 50865 HEBP1
12 13127314 13256383 57613 FAM234B
12 13216470 13326630 83445 GSG1
12 13279601 13389708 2012 EMP1
12 13694409 14203022 2904 GRIN2B
12 14448565 14675869 55729 ATF7IP
12 14636596 14790791 79887 PLBD1
12 14745567 14919519 2984 GUCY2C
12 14857269 14950936 55766 H2AFJ
12 14886505 14996791 144608 C12ORF60
12 14903653 14994065 121504 HIST4H4
12 14919411 15026401 51729 WBP11
12 14937583 15037116 440087 SMCO3
12 14962244 15066413 420 ART4
12 15014114 15108853 4256 MGP
12 15046960 15161483 121506 ERP27
12 15055955 15154799 5149 PDE6H
12 15074949 15184562 397 ARHGDIB
12 15240715 15444411 85004 RERG
12 15405190 15771265 5800 PTPRO
12 15753074 16012510 2059 EPS8
12 15965287 16076410 11171 STRAP
12 15994105 16210315 51071 DERA
12 16321418 16500619 729025 SLC15A5
12 16430075 16550123 4257 MGST1
12 16681305 16831148 55885 LMO3
12 18213802 18313127 79785 RERGL
12 18344473 18821352 5288 PIK3C2G
12 18816109 18960993 89869 PLCZ1
12 18821044 18912122 93661 CAPZA3
12 19212625 19549333 54477 PLEKHA5
12 19522607 19695173 121536 AEBP2
12 20452178 20857041 5139 PDE3A
12 20778288 20926320 53919 SLCO1C1
12 20893637 21089843 28234 SLCO1B3
12 21098629 21263040 338821 SLCO1B7
12 21214127 21412730 10599 SLCO1B1
12 21397533 21618371 6579 SLCO1A2
12 21455801 21552914 3375 IAPP
12 21520537 21644182 79912 PYROXD1
12 21584698 21691337 51026 GOLT1B
12 21601843 21724603 5965 RECQL
12 21609255 21704210 80763 SPX
12 21669122 21827781 2998 GYS2
12 21768275 21880789 3945 LDHB
12 21897888 21997755 3764 KCNJ8
12 21930323 22159628 10060 ABCC9
12 22129109 22238606 55907 CMAS
12 22326324 22557648 6489 ST8SIA1
12 22581479 22767480 9847 C2CD5
12 22708075 22863608 55500 ETNK1
12 23665230 24785383 6660 SOX5
12 24942957 25172393 586 BCAT1
12 25126364 25220373 196415 C12ORF77
12 25135180 25281269 4033 LRMP
12 25241222 25418094 55259 CASC1
12 25278149 25377949 144363 LYRM5
12 25337722 25473865 3845 KRAS
12 25609015 25871496 160492 LMNTD1
12 26041963 26252825 11228 RASSF8
12 26252958 26348003 79365 BHLHE41
12 26278268 26407708 8082 SSPN
12 26468269 27056131 3709 ITPR2
12 27021304 27139581 26127 FGFR1OP2
12 27038111 27161254 55726 ASUN
12 27104505 27237339 51768 TM7SF3
12 27105454 27203606 9412 MED21
12 27213989 27305455 728858 C12ORF71
12 27327077 27498890 23012 STK38L
12 27415786 27598746 56938 ARNTL2
12 27549742 27675118 341346 SMCO2
12 27607044 27868497 8496 PPFIBP1
12 27779427 27870566 387849 REP15
12 27793705 27929237 60488 MRPS35
12 27863186 27975973 57542 KLHL42
12 27895598 27994209 100287284 MANSC4
12 28091016 28194916 5744 PTHLH
12 28340132 28723099 55297 CCDC91
12 29231935 29508549 55711 FAR2
12 29473578 29604143 51290 ERGIC2
12 29560488 29720619 341350 OVCH1
12 29633745 30007692 83857 TMTC1
12 30761914 30918929 10526 IPO8
12 30842485 30977448 65981 CAPRIN2
12 31009837 31169537 441631 TSPAN11
12 31156778 31277725 1663 DDX11
12 31413519 31549159 58516 FAM60A
12 31515156 31813952 160518 DENND5B
12 31730093 31842016 254013 METTL20
12 31804070 31952108 196394 AMN1
12 31924118 32015175 440093 H3F3C
12 32042352 32166043 55196 KIAA1551
12 32190184 32551141 636 BICD1
12 32568905 32818984 121512 FGD4
12 32762133 32918584 10059 DNM1L
12 32879477 32978887 51067 YARS2
12 32923679 33119780 5318 PKP2
12 33508347 33662754 341359 SYT10
12 34105215 34201236 84920 ALG10
12 38640556 38743528 144245 ALG10B
12 39026001 39369420 144402 CPNE8
12 39667029 39907192 55605 KIF21A
12 39925021 40083843 225 ABCD2
12 39949971 40135720 283461 C12ORF40
12 40128822 40569661 114134 SLC2A13
12 40548812 40783086 120892 LRRK2
12 40717195 40984557 283463 MUC19
12 41016243 41486213 1272 CNTN1
12 41512249 41988392 29951 PDZRN4
12 42455647 42608673 283464 GXYLT1
12 42530906 42702154 10138 YAF2
12 42649946 42862422 51535 PPHLN1
12 42685887 42789932 85437 ZCRB1
12 42832139 43053572 144165 PRICKLE1
12 43728011 44015724 80070 ADAMTS20
12 44082746 44203346 51135 IRAK4
12 44102409 44222620 83448 PUS7L
12 44159663 44803545 84216 TMEM117
12 44167525 44270178 5756 TWF1
12 44882057 45377711 4753 NELL2
12 45388538 45514882 440097 DBX2
12 45539769 45854187 196527 ANO6
12 46053619 46321819 196528 ARID2
12 46292913 46454401 9169 SCAF11
12 46556839 46733208 81539 SLC38A1
12 46731970 46836645 54407 SLC38A2
12 47138543 47289780 55089 SLC38A4
12 47403385 47650446 91523 PCED1B
12 47449489 47543734 347902 AMIGO2
12 48035714 48169844 79657 RPAP3
12 48083517 48189355 8909 ENDOU
12 48096966 48196536 55652 SLC48A1
12 48108452 48222889 10411 RAPGEF3
12 48156493 48283763 51564 HDAC7
12 48215319 48368814 7421 VDR
12 48287329 48382661 79022 TMEM106C
12 48346747 48468285 1280 COL2A1
12 48416680 48570091 29843 SENP1
12 48429655 48560187 5213 PFKM
12 48507365 48599709 387856 CCDC184
12 48521571 48621377 140461 ASB8
12 48576121 48667075 121275 OR10AD1
12 48652762 48744062 341567 H1FNT
12 48713792 48815029 121274 ZNF641
12 48796447 48886843 23519 ANP32D
12 48806285 48910297 121273 C12ORF54
12 48849414 48941886 341568 OR8S1
12 48941466 49033829 3906 LALBA
12 49026994 49146035 54934 KANSL2
12 49062240 49180781 904 CCNT1
12 49138214 49242726 784 CACNB3
12 49139973 49252879 112 ADCY6
12 49203538 49315957 9416 DDX23
12 49227892 49335359 85478 CCDC65
12 49230915 49329653 27289 RND1
12 49295741 49389330 51303 FKBP11
12 49302235 49396396 7471 WNT1
12 49309991 49421252 377 ARF3
12 49339122 49435641 7480 WNT10B
12 49368932 49463088 23109 DDN
12 49376054 49482629 5571 PRKAG1
12 49392757 49519107 8085 KMT2D
12 49438458 49533808 121268 RHEBL1
12 49463205 49558602 50846 DHH
12 49470922 49574683 55716 LMBR1L
12 49501566 49595304 10376 TUBA1B
12 49551708 49687121 84790 TUBA1C
12 49558577 49653107 7846 TUBA1A
12 49618908 49712481 5630 PRPH
12 49646970 49745514 10024 TROAP
12 49670699 49767467 79962 DNAJC22
12 49690687 49941209 65244 SPATS2
12 49706199 49800971 338761 C1QL4
12 49862939 49972095 23416 KCNH3
12 49932076 50031928 10445 MCRS1
12 49947196 50058452 25766 PRPF40B
12 49961287 50069433 84070 FAM186B
12 50011723 50171197 91010 FMNL3
12 50065292 50178717 7009 TMBIM6
12 50164928 50292208 57701 NCKAP5L
12 50209825 50306912 144233 BCDIN3D
12 50240678 50367760 23017 FAIM2
12 50274523 50372664 359 AQP2
12 50285278 50379465 362 AQP5
12 50296619 50390922 363 AQP6
12 50362944 50489307 29127 RACGAP1
12 50381419 50497405 41 ASIC1
12 50408982 50514494 6602 SMARCD1
12 50427601 50525103 2819 GPD1
12 50435763 50534240 84987 COX14
12 50503088 50631316 91012 CERS5
12 50549562 50747353 51474 LIMA1
12 50701094 50860405 121006 FAM186A
12 50724591 50893788 113251 LARP4
12 50828767 51162450 57609 DIP2B
12 51087788 51234943 466 ATF1
12 51166700 51301663 283471 TMPRSS12
12 51248533 51346300 25840 METTL7A
12 51277781 51384289 613227 HIGD1C
12 51353565 51492058 4891 SLC11A2
12 51372081 51474207 25875 LETMD1
12 51434987 51547454 81566 CSRNP2
12 51467538 51636926 7024 TFCP2
12 51560718 51661950 5463 POU6F1
12 51562507 51660501 9802 DAZAP2
12 51619132 51734202 57228 SMAGP
12 51654821 51788464 51411 BIN2
12 51702226 51810463 1990 CELA1
12 51715100 51929547 9498 SLC4A8
12 51725832 51855200 11226 GALNT6
12 51915019 52226648 6334 SCN8A
12 52191675 52295701 401720 FIGNL2
12 52211792 52305505 341405 ANKRD33
12 52231201 52337145 94 ACVRL1
12 52275450 52410863 91 ACVR1B
12 52330728 52429673 160622 GRASP
12 52346615 52473291 3164 NR4A1
12 52393757 52491279 60673 ATG101
12 52542779 52655784 144501 KRT80
12 52556953 52662709 3855 KRT7
12 52579364 52674639 283403 C12ORF80
12 52625648 52722947 3892 KRT86
12 52659696 52755299 3887 KRT81
12 52688084 52785182 3889 KRT83
12 52733789 52831309 3891 KRT85
12 52751595 52849417 3890 KRT84
12 52767734 52870176 3888 KRT82
12 52797853 52898110 9119 KRT75
12 52820434 52915910 3854 KRT6B
12 52842299 52937569 286887 KRT6C
12 52860957 52957181 3853 KRT6A
12 52888358 52984243 3852 KRT5
12 52917692 53016931 112802 KRT71
12 52939602 53037609 121391 KRT74
12 52959372 53065322 140807 KRT72
12 52981353 53082343 319101 KRT73
12 53018341 53115959 3849 KRT2
12 53048519 53144191 3848 KRT1
12 53063410 53167247 374454 KRT77
12 53141938 53241129 51350 KRT76
12 53163468 53259892 3850 KRT3
12 53180326 53277900 3851 KRT4
12 53195230 53298077 338785 KRT79
12 53211587 53312778 196374 KRT78
12 53270970 53413650 3856 KRT8
12 53272654 53366685 3875 KRT18
12 53330041 53455993 1975 EIF4B
12 53370809 53478162 23371 TNS2
12 53421435 53516128 3489 IGFBP6
12 53427273 53538323 8435 SOAT2
12 53438099 53543204 84926 SPRYD3
12 53504534 53604654 283337 ZNF740
12 53531446 53644693 51380 CSAD
12 53565101 53671091 3695 ITGB7
12 53575369 53668190 84975 MFSD5
12 53584349 53696040 5916 RARG
12 53592082 53707427 9700 ESPL1
12 53619234 53713234 5204 PFDN5
12 53623469 53720965 60314 C12ORF10
12 53681239 53785412 8086 AAAS
12 53700359 53808577 121340 SP7
12 53703978 53830226 6667 SP1
12 53747638 53845318 269 AMHR2
12 53765432 53860427 54458 PRR13
12 53775885 53894946 5094 PCBP2
12 53824704 53920215 6895 TARBP2
12 53854275 53963444 7786 MAP3K12
12 53880473 53971422 8620 NPFF
12 53885842 54090199 11016 ATF7
12 54038943 54140512 517 ATP5G2
12 54084901 54191307 57658 CALCOCO1
12 54262575 54360328 3229 HOXC13
12 54278713 54370350 3228 HOXC12
12 54296909 54390203 3227 HOXC11
12 54308945 54404062 3226 HOXC10
12 54323876 54417120 3225 HOXC9
12 54332889 54426545 3224 HOXC8
12 54340635 54444607 3223 HOXC6
12 54340635 54469814 3221 HOXC4
12 54356831 54449144 3222 HOXC5
12 54554141 54652778 23583 SMUG1
12 54604487 54699030 3178 HNRNPA1
12 54604730 54743915 23468 CBX5
12 54648873 54765635 22818 COPZ1
12 54665890 54764821 4778 NFE2
12 54736228 54828270 53831 GPR84
12 54742912 54855089 25946 ZNF385A
12 54769044 54883244 3678 ITGA5
12 54821494 54956899 3071 NCKAP1L
12 54829735 54937386 121355 GTSF1
12 54873176 54993023 5153 PDE1B
12 54953023 55052443 5502 PPP1R1A
12 55004622 55098663 90070 LACRT
12 55018374 55112277 117159 DCD
12 55178298 55272174 118430 MUCL1
12 55322086 55448530 9840 TESPA1
12 55343728 55443801 58158 NEUROD4
12 55453552 55544560 441639 OR9K2
12 55544808 55635759 121364 OR10A7
12 55571071 55662010 254783 OR6C74
12 55644383 55735322 390321 OR6C1
12 55655484 55746420 254786 OR6C3
12 55668071 55759016 283365 OR6C6
12 55688894 55779833 390323 OR6C75
12 55724312 55815251 403282 OR6C65
12 55750037 55840976 390326 OR6C76
12 55775997 55866936 341416 OR6C2
12 55816161 55907100 403284 OR6C68
12 55842983 55933922 390327 OR6C70
12 55875010 55965940 341418 OR6C4
12 55898198 55989128 121129 OR2AP1
12 55960675 56051617 121130 OR10P1
12 56005329 56098394 196410 METTL7B
12 56039817 56133491 2647 BLOC1S1
12 56044150 56138526 5959 RDH5
12 56058353 56176089 3679 ITGA7
12 56067063 56166665 10220 GDF11
12 56099226 56193457 967 CD63
12 56131053 56281540 84324 SARNP
12 56141805 56234959 29095 ORMDL2
12 56194743 56293420 85406 DNAJC14
12 56209213 56306767 4327 MMP19
12 56254945 56367807 1606 DGKA
12 56275196 56391697 84305 PYM1
12 56290552 56386573 1017 CDK2
12 56297696 56410467 5869 RAB5B
12 56321042 56419309 6821 SUOX
12 56327888 56430496 6490 PMEL
12 56344688 56452219 64375 IKZF4
12 56365685 56458007 6231 RPS26
12 56403808 56517291 2065 ERBB3
12 56428102 56527694 5036 PA2G4
12 56440373 56531616 6171 RPL41
12 56442003 56536280 84872 ZC3H10
12 56451985 56558460 23344 ESYT1
12 56476203 56571771 140465 MYL6B
12 56482044 56575366 4637 MYL6
12 56535635 56653351 6601 SMARCC2
12 56548124 56643638 79035 NABP2
12 56553819 56651629 283375 SLC39A5
12 56576287 56685753 10193 RNF41
12 56590641 56684750 93058 COQ10A
12 56611590 56722143 283373 ANKRD52
12 56645482 56764175 1431 CS
12 56662662 56754194 51561 IL23A
12 56684212 56780128 10330 CNPY2
12 56690006 56797837 9924 PAN2
12 56715381 56824037 6773 STAT2
12 56734354 56826583 319 APOF
12 56790156 56913200 8914 TIMELESS
12 56792300 56884767 283377 SPRYD4
12 56823285 56918435 4284 MIP
12 56844727 56952198 27165 GLS2
12 56845608 57009980 5939 RBMS2
12 56969379 57100163 11176 BAZ2A
12 57011958 57109852 506 ATP5B
12 57037124 57152192 10728 PTGES3
12 57086210 57189326 4666 NACA
12 57087001 57201574 8630 HSD17B6
12 57105363 57216146 5557 PRIM1
12 57296937 57398189 121214 SDR9C7
12 57318354 57410469 11318 GPR182
12 57325215 57421418 8608 RDH16
12 57372616 57470297 9880 ZBTB39
12 57383780 57480344 6866 TAC3
12 57402300 57514549 4640 MYO1A
12 57412676 57509259 4665 NAB2
12 57429425 57542574 23306 NEMP1
12 57452281 57627125 4035 LRP1
12 57469186 57575196 6778 STAT6
12 57540577 57640232 11247 NXPH4
12 57553355 57648718 6472 SHMT2
12 57608685 57704475 56901 NDUFA4L2
12 57617237 57714976 246329 STAC3
12 57627547 57774246 22864 R3HDM2
12 57758467 57865845 3626 INHBC
12 57779095 57871791 83729 INHBE
12 57783917 57886047 2735 GLI1
12 57811735 57930438 4141 MARS
12 57846037 57943633 64333 ARHGAP9
12 57846658 57943931 114785 MBD6
12 57873846 57998554 3798 KIF5A
12 57890370 57984300 1649 DDIT3
12 57903832 58011114 10540 DCTN2
12 57914941 58017211 79837 PIP4K2C
12 57928404 58023587 196403 DTX3
12 57933962 58031028 115557 ARHGEF25
12 57943692 58039934 65012 SLC26A10
12 57999677 58097022 2583 B4GALNT1
12 58017737 58135340 10956 OS9
12 58068783 58162026 6302 TSPAN31
12 58078880 58174193 92979 MARCH9
12 58096382 58196324 25895 METTL21B
12 58098075 58205944 116986 AGAP2
12 58106527 58216639 10102 TSFM
12 58121509 58216230 1019 CDK4
12 58136116 58230976 1594 CYP27B1
12 58142350 58235914 4234 METTL1
12 58171159 58279852 10677 AVIL
12 58193709 58310747 10106 CTDSP2
12 58265444 58371052 91419 XRCC6BP1
12 59245936 59384319 121227 LRIG3
12 59919820 60203635 9194 SLC16A7
12 62082028 62656620 338811 FAM19A2
12 62584120 62823501 9958 USP15
12 62790596 63011363 23041 MON2
12 63017762 63398665 57460 PPM1H
12 63516538 63616590 552 AVPR1A
12 63932692 64132354 283417 DPY19L2
12 64103582 64223338 10329 TMEM5
12 64168540 64561613 57522 SRGAP1
12 64560091 64686076 144577 C12ORF66
12 64640762 64854345 115749 C12ORF56
12 64728152 64862463 11260 XPOT
12 64775839 64915899 29110 TBK1
12 64934292 65111347 283349 RASSF3
12 65087221 65223226 2799 GNS
12 65148351 65294798 23329 TBC1D30
12 65424403 65585346 11197 WIF1
12 65493350 65662141 23592 LEMD3
12 65602422 65880687 253827 MSRB3
12 66148239 66380071 8091 HMGA2
12 66496848 66594533 84298 LLPH
12 66510715 66633852 51643 TMBIM4
12 66512977 66668394 11213 IRAK3
12 66626334 66757423 92797 HELB
12 66721210 67142925 23426 GRIP1
12 67593060 67728472 55832 CAND1
12 67972511 68076444 8445 DYRK2
12 68528549 68623521 3458 IFNG
12 68575128 68689571 55801 IL26
12 68622024 68717281 50616 IL22
12 68668345 68796161 56890 MDM1
12 68934618 69074385 5908 RAP1B
12 69010730 69156473 57122 NUP107
12 69069935 69179853 55508 SLC35E3
12 69131951 69259324 4193 MDM2
12 69224955 69427020 1368 CPM
12 69563316 69688138 11052 CPSF6
12 69672133 69768013 4069 LYZ
12 69683489 69804650 8089 YEATS4
12 69794128 69993571 10818 FRS2
12 69909207 70015357 10576 CCT2
12 69982344 70074942 376132 LRRC10
12 70017287 70163196 144453 BEST3
12 70062465 70236984 117177 RAB3IP
12 70149102 70372505 196446 MYRFL
12 70566773 70768773 4848 CNOT2
12 70690061 70848072 27345 KCNMB4
12 70890631 71101220 5787 PTPRB
12 71011852 71384584 5801 PTPRR
12 71498876 71621779 7103 TSPAN8
12 71763549 72000088 8549 LGR5
12 71983378 72127749 196441 ZFC3H1
12 71987676 72094428 83591 THAP2
12 72009877 72117839 55266 TMEM19
12 72078657 72201150 23011 RAB21
12 72163486 72340629 64786 TBC1D15
12 72262625 72446221 121278 TPH2
12 72596528 73079422 29953 TRHDE
12 74861550 74955232 552889 ATXN7L3B
12 75413857 75673528 3747 KCNC2
12 75649758 75854702 84698 CAPS2
12 75658418 75784169 256710 GLIPR1L1
12 75714849 75846177 144321 GLIPR1L2
12 75804512 75915716 11010 GLIPR1
12 75871418 75975418 11103 KRR1
12 76399226 76495556 22822 PHLDA1
12 76419162 76548813 4673 NAP1L1
12 76718265 76812222 79738 BBS10
12 76725577 77023589 114882 OSBPL8
12 77087853 77267474 23390 ZDHHC17
12 77232494 77342820 1466 CSRP2
12 77395025 77529360 144455 E2F7
12 78155068 78626792 89795 NAV3
12 79187772 79865788 6857 SYT1
12 79965744 80154790 5074 PAWR
12 80147342 80399235 4659 PPP1R12A
12 80533232 80792870 283310 OTOGL
12 80768125 81093968 374462 PTPRQ
12 81031407 81123256 4618 MYF6
12 81040707 81133447 4617 MYF5
12 81171170 81401694 8825 LIN7A
12 81401808 81669582 79611 ACSS3
12 81631753 82223109 8499 PPFIA2
12 82682275 82893016 84190 METTL25
12 82726082 82822199 29080 CCDC59
12 83010933 83548067 160335 TMTC2
12 85233266 85376608 55117 SLC6A15
12 85360098 85658883 84125 LRRIQ1
12 85388093 85500055 144448 TSPAN19
12 85604035 85715561 8092 ALX1
12 86178330 86300318 9182 RASSF9
12 86198072 86296770 4922 NTS
12 86353036 87302681 25834 MGAT4C
12 88353815 88493176 160419 C12ORF50
12 88359267 88463937 91298 C12ORF29
12 88422789 88605993 80184 CEP290
12 88466072 88613664 160418 TMTC3
12 88866569 89044250 4254 KITLG
12 89721601 89816636 1848 DUSP6
12 89793497 89990039 282809 POC1B
12 89893189 89988583 8693 GALNT4
12 89893189 89990039 100528030 POC1B-GALNT4
12 89961825 90119844 490 ATP2B1
12 91325991 91418953 196477 CCER1
12 91337455 91468803 1833 EPYC
12 91424270 91522131 11081 KERA
12 91477231 91575542 4060 LUM
12 91519034 91646806 1634 DCN
12 92514053 92609673 694 BTG1
12 92747734 92844730 574028 CLLU1
12 92793869 92891924 574016 CLLU1OS
12 93026618 93122325 338809 C12ORF74
12 93060264 93185868 440107 PLEKHG7
12 93146284 93393107 8411 EEA1
12 93701698 93817024 11163 NUDT4
12 93782087 93906026 7334 UBE2N
12 93791265 93917548 28977 MRPL42
12 93893597 93990521 8835 SOCS2
12 94001150 94264531 8738 CRADD
12 94472498 94721451 10154 PLXNC1
12 94682055 94923764 51134 CEP83
12 94940899 95114338 57458 TMCC3
12 95345103 95467489 55967 NDUFA12
12 95394004 95537404 7181 NR2C1
12 95450524 95681240 55785 FGD6
12 95541521 95716566 55591 VEZT
12 95797821 95929613 10988 METAP2
12 95890335 96015266 84101 USP44
12 96031582 96254536 59277 NTN4
12 96182708 96280238 6636 SNRPF
12 96240825 96406428 120935 CCDC38
12 96267070 96382370 144193 AMDHD1
12 96346439 96460143 3034 HAL
12 96374530 96507298 4048 LTA4H
12 96518159 96683613 2004 ELK3
12 96652038 96864366 5128 CDK17
12 96813348 97289333 144535 CFAP54
12 97231000 97367469 121441 NEDD1
12 98839350 98964157 7112 TMPO
12 98917402 99015778 5250 SLC25A3
12 98969077 99149211 317 APAF1
12 98987181 99108829 121457 IKBIP
12 99108568 100448432 56899 ANKS1B
12 99971527 100063892 196472 FAM71C
12 100410862 100606642 23074 UHRF1BP1L
12 100523864 100638202 64431 ACTR6
12 100591548 100753914 55681 SCYL2
12 100626041 100730857 120863 DEPDC4
12 100680856 100835837 246213 SLC17A8
12 100797550 100977645 9971 NR1H4
12 100897438 101042066 283431 GAS2L3
12 101118373 101542419 121601 ANO4
12 101529993 101674016 160728 SLC5A8
12 101603904 101800397 27340 UTP20
12 101766897 101871598 400 ARL1
12 101918708 102099658 4604 MYBPC1
12 102021416 102142846 56994 CHPT1
12 102102425 102203250 50511 SYCP3
12 102119274 102294645 79158 GNPTAB
12 102201104 102337401 55332 DRAM1
12 102386617 102525902 51019 CCDC53
12 102443955 102611298 55010 PARPBP
12 102447972 102582361 79023 NUP37
12 102570236 102661623 5367 PMCH
12 102769644 102944423 3479 IGF1
12 103212103 103381381 5053 PAH
12 103281451 103374294 429 ASCL1
12 103675718 103959788 374470 C12ORF42
12 103911068 104180502 55576 STAB2
12 104146080 104304975 51559 NT5DC3
12 104254111 104361708 7184 HSP90B1
12 104289592 104402656 6996 TDG
12 104323980 104420993 728568 C12ORF73
12 104362764 104513915 83468 GLT8D2
12 104388235 104520304 29915 HCFC2
12 104490857 104602040 4801 NFYB
12 104539556 104764085 7296 TXNRD1
12 104627509 104718982 493861 EID3
12 104780691 105175792 50515 CHST11
12 105177274 105392472 84102 SLC41A2
12 105310097 105408505 121053 C12ORF45
12 105393561 105548341 160428 ALDH1L2
12 105431491 105582912 23325 KIAA1033
12 105547074 105700008 55198 APPL2
12 105654413 105785296 387882 C12ORF75
12 106437124 106603811 9891 NUAK1
12 106611658 106711713 10970 CKAP4
12 106626568 106760792 255394 TCP11L2
12 106681435 106923976 55703 POLR3B
12 106906684 107176582 5992 RFX4
12 107098398 107303094 55188 RIC8B
12 107279543 107387813 90488 TMEM263
12 107351068 107450944 80298 MTERF2
12 107365142 107557635 1407 CRY1
12 107642196 108073419 121551 BTBD11
12 108009589 108126257 11137 PWP1
12 108098161 108190421 121549 ASCL4
12 108106642 108224914 11108 PRDM4
12 108453247 108664313 9671 WSCD2
12 108661820 108803094 1240 CMKLR1
12 108839050 108933380 11153 FICD
12 108885238 108983160 23479 ISCU
12 108895990 109025165 9733 SART3
12 108963621 109061894 338773 TMEM119
12 108995679 109097670 6404 SELPLG
12 109018884 109195326 23603 CORO1C
12 109156465 109321359 54434 SSH1
12 109203856 109314710 1610 DAO
12 109281904 109529045 55530 SVOP
12 109390893 109545831 84749 USP30
12 109465398 109568798 7374 UNG
12 109505992 109601293 121642 ALKBH2
12 109507201 109726030 32 ACACB
12 109695782 109817025 121643 FOXN4
12 109756523 109906176 283446 MYO1H
12 109845427 109994510 89910 UBE3B
12 109866459 109985155 83892 KCTD10
12 109941499 110055075 4598 MVK
12 109971520 110081358 326625 MMAB
12 110082186 110228312 84915 FAM222A
12 110200891 110341212 59341 TRPV4
12 110268078 110375874 84260 TCHP
12 110268747 110388293 51228 GLTP
12 110347606 110504194 9815 GIT2
12 110367234 110497235 88455 ANKRD13A
12 110458981 110575500 400073 C12ORF76
12 110492139 110676600 28981 IFT81
12 110649031 110808897 488 ATP2A2
12 110790704 110911535 51434 ANAPC7
12 110836231 110948192 29902 FAM216A
12 110852694 110958216 10094 ARPC3
12 110870004 110989891 144715 RAD9B
12 110870290 110976526 51184 GPN3
12 110909327 111009945 51699 VPS29
12 110952236 111091064 160760 PPTC7
12 110981831 111106935 79600 TCTN1
12 111066490 111197617 84329 HVCN1
12 111137612 111250783 5501 PPP1CC
12 111214763 111365339 160762 CCDC63
12 111328623 111428404 4633 MYL2
12 111401827 111808358 23316 CUX2
12 111773751 111909427 10019 SH2B3
12 111778454 111876925 144717 FAM109A
12 111870017 112107480 6311 ATXN2
12 112053856 112214911 80724 ACAD10
12 112059949 112193800 8315 BRAP
12 112134690 112267789 217 ALDH2
12 112210031 112351228 8550 MAPKAPK5
12 112349086 112521023 89894 TMEM116
12 112381151 112481024 10961 ERP29
12 112444492 112616635 80018 NAA25
12 112493348 112611408 10906 TRAFD1
12 112577991 112889896 283450 HECTD4
12 112786535 112967717 5781 PTPN11
12 112822993 112917443 6128 RPL6
12 113159548 113356684 22895 RPH3A
12 113274738 113377712 4938 OAS1
12 113306237 113431055 4940 OAS3
12 113346273 113469528 4939 OAS2
12 113425661 113555833 1840 DTX1
12 113516623 113644044 8437 RASAL1
12 113517662 113617081 387885 CFAP73
12 113553330 113650173 84934 RITA1
12 113574977 113693284 79039 DDX54
12 113589242 113756389 53373 TPCN1
12 113613245 113728899 115811 IQCD
12 113716570 113842925 80024 SLC8B1
12 113726370 113847458 196463 PLBD2
12 113790194 113896081 113675 SDSL
12 113810250 113911692 10993 SDS
12 113880693 113979877 64211 LHX5
12 114234542 114474176 9904 RBM19
12 114771734 114916247 6910 TBX5
12 115088058 115191969 6926 TBX3
12 116376380 116784991 23389 MED13L
12 116927185 117034425 643246 MAP1LC3B2
12 117106095 117311436 84900 RNFT2
12 117131124 117245875 79794 C12ORF49
12 117278224 117389232 8739 HRK
12 117278760 117488953 26259 FBXW8
12 117456727 117607251 54997 TESC
12 117561584 117698300 23014 FBXO21
12 117625946 117869607 4842 NOS1
12 117870816 118476028 283455 KSR2
12 118384505 118490042 5985 RFC5
12 118450496 118569979 55884 WSB2
12 118481397 118611810 54621 VSIG10
12 118503688 118603393 5037 PEBP1
12 118567605 118880750 51347 TAOK3
12 118744357 118875840 64426 SUDS3
12 119349299 119620856 84530 SRRM4
12 119546594 119652551 26353 HSPB8
12 119702516 119998852 160777 CCDC60
12 119961263 120099363 387890 TMEM233
12 120035760 120139429 5564 PRKAB1
12 120103594 120385095 11113 CIT
12 120357647 120552299 92558 CCDC64
12 120512898 120624643 11021 RAB35
12 120545013 120702513 10985 GCN1
12 120614502 120709014 6175 RPLP0
12 120628241 120773574 5829 PXN
12 120670123 120771045 23409 SIRT4
12 120739913 120835592 5319 PLA2G1B
12 120759132 120876983 4440 MSI1
12 120805892 120898545 1337 COX6A1
12 120814240 120921556 283459 GATC
12 120837659 120956298 8655 DYNLL1
12 120861763 120954215 51499 TRIAP1
12 120879470 120977558 8683 SRSF9
12 120902131 121035397 9921 RNF10
12 120921081 121036964 84274 COQ5
12 120996847 121089201 51367 POP5
12 121008421 121125127 9478 CABP1
12 121054926 121159667 9761 MLEC
12 121078237 121181443 84747 UNC119B
12 121093540 121197811 35 ACADS
12 121180312 121412155 121665 SPPL3
12 121346370 121460314 6927 HNF1A
12 121420224 121524305 64897 C12ORF43
12 121438094 121547045 8638 OASL
12 121500630 121644354 5027 P2RX7
12 121577663 121691909 5025 P2RX4
12 121655494 121806111 10645 CAMKK2
12 121726047 121862012 51433 ANAPC5
12 121767885 121882155 80196 RNF34
12 121846899 122088920 84678 KDM2B
12 121994454 122099946 84876 ORAI1
12 122069292 122177560 283385 MORN3
12 122080657 122239974 144404 TMEM120B
12 122172637 122290562 23067 SETD1B
12 122195659 122301594 54509 RHOF
12 122256636 122375771 5715 PSMD9
12 122257432 122396517 3242 HPD
12 122286462 122461832 144406 WDR66
12 122389791 122519950 605 BCL7A
12 122446633 122651894 22877 MLXIP
12 122582265 122708018 254050 LRRC43
12 122618227 122712084 79369 B3GNT4
12 122636576 122728746 386653 IL31
12 122672208 122782081 56616 DIABLO
12 122696093 122821068 65082 VPS33A
12 122735980 122977116 6249 CLIP1
12 122936145 123055620 55596 ZCCHC8
12 122941808 123130947 9735 KNTC1
12 122969189 123081560 65117 RSRC2
12 123165839 123257904 338442 HCAR2
12 123167367 123275611 8562 DENR
12 123179302 123271439 8843 HCAR3
12 123189055 123331927 84660 CCDC62
12 123192152 123285129 27198 HCAR1
12 123249261 123367507 9026 HIP1R
12 123329874 123450712 79720 VPS37B
12 123385497 123521056 23457 ABCB9
12 123389249 123484588 79676 OGFOD2
12 123394606 123487460 51329 ARL6IP4
12 123448026 123665036 57605 PITPNM2
12 123620942 123787785 10198 MPHOSPH9
12 123647843 123762506 91574 C12ORF65
12 123725516 123826687 8099 CDK2AP1
12 123753655 123904988 55206 SBNO1
12 123798703 123913900 387893 SETD8
12 123872650 123970941 11066 SNRNP35
12 123879585 123991280 196383 RILPL2
12 123935908 124088265 353116 RILPL1
12 123999075 124102688 10959 TMED2
12 124016671 124125482 57696 DDX55
12 124048285 124167151 2967 GTF2H3
12 124085569 124188323 1967 EIF2B1
12 124085659 124212950 79867 TCTN2
12 124126864 124266301 23545 ATP6V0A2
12 124177041 124440267 196385 DNAH10
12 124387761 124519986 144348 ZNF664
12 124387761 124820570 100533183 ZNF664-FAM101A
12 124400955 124527532 80212 CCDC92
12 124703709 124820570 144347 FAM101A
12 124788956 125122010 9612 NCOR2
12 125242173 125418519 949 SCARB1
12 125376190 125469587 7316 UBC
12 125408193 125530349 140707 BRI3BP
12 125411369 125543667 57647 DHX37
12 125479924 125647871 65985 AACS
12 125741161 126166923 114795 TMEM132B
12 128681947 129212460 92293 TMEM132C
12 129257738 129378541 121260 SLC15A4
12 129268080 129489509 144423 GLT1D1
12 129536270 130458212 121256 TMEM132D
12 130577003 130670285 11211 FZD10
12 130752432 130876877 9271 PIWIL1
12 130860680 131072410 23504 RIMBP2
12 131254144 131393819 2054 STX2
12 131286538 131382223 5901 RAN
12 131368451 131646008 283383 ADGRD1
12 132125631 132304283 6433 SFSWAP
12 132242940 132356316 4326 MMP17
12 132309278 132427707 8408 ULK1
12 132343744 132448406 80324 PUS1
12 132364464 132585011 57634 EP400
12 132558971 132657018 79050 NOC4L
12 132601139 132698880 317781 DDX51
12 132660916 132975905 50614 GALNT9
12 132997156 133181773 57666 FBRSL1
12 133125365 133218972 22953 P2RX2
12 133159735 133257037 100507055 LRCOL1
12 133180347 133334110 5426 POLE
12 133194191 133301577 5827 PXMP2
12 133217392 133319323 192111 PGAM5
12 133282252 133408474 23141 ANKLE2
12 133325494 133475426 2802 GOLGA3
12 133396937 133534204 55743 CHFR
12 133478018 133602892 100289635 ZNF605
12 133492933 133609154 7574 ZNF26
12 133543871 133659890 7637 ZNF84
12 133586788 133704258 7699 ZNF140
12 133637213 133756049 7556 ZNF10
12 133676554 133777059 101060200 ZNF891
12 133687994 133803697 10795 ZNF268
12 133774897 133882422 647589 ANHX
13 19727909 19825992 7278 TUBA3C
13 19977018 20180903 93492 TPTE2
13 20137787 20267599 54737 MPHOSPH8
13 20257008 20427159 55269 PSPC1
13 20377623 20507776 9205 ZMYM5
13 20462809 20685984 7750 ZMYM2
13 20692394 20805183 2700 GJA3
13 20741603 20837114 2706 GJB2
13 20776100 20876534 10804 GJB6
13 20957805 21170012 51084 CRYL1
13 21071207 21285576 8100 IFT88
13 21207481 21317237 53342 IL17D
13 21283072 21418057 221143 N6AMT2
13 21331467 21546913 64328 XPO4
13 21527175 21705722 26524 LATS2
13 21644652 21743224 10284 SAP18
13 21680371 21773220 78988 MRPL57
13 21707733 21820741 221150 SKA3
13 21926709 22103509 253832 ZDHHC20
13 22046827 22248355 221154 MICU2
13 22175214 22298640 2254 FGF9
13 23685059 23919304 6445 SGCG
13 23882961 24077867 26278 SACS
13 24074508 24270244 55504 TNFRSF19
13 24284327 24533587 4285 MIPEP
13 24393027 24486242 542767 C1QTNF9B-AS1
13 24445237 24541145 387911 C1QTNF9B
13 24483764 24901212 221178 SPATA13
13 24811303 24916669 338872 C1QTNF9
13 24975068 25156948 143 PARP4
13 25184548 25305923 479 ATP12A
13 25268300 25474058 56163 RNF17
13 25436411 25567027 55835 CENPJ
13 25600275 25692704 5042 PABPC3
13 25715816 25816421 219287 AMER2
13 25800340 25931704 9107 MTMR6
13 25805665 25936561 9818 NUP58
13 25876148 26619989 51761 ATP8A2
13 26598734 26695198 387914 SHISA2
13 26758755 26998569 1024 CDK8
13 26766904 26866508 6049 RNF6
13 27061839 27283082 10810 WASF3
13 27309338 27404922 2835 GPR12
13 27620286 27816033 219333 USP12
13 27755691 27850702 6144 RPL21
13 27774463 27867827 387496 RASL11A
13 27928680 28029846 2971 GTF3A
13 27989775 28094739 219402 MTIF3
13 28100049 28264720 222484 LNX2
13 28124879 28261559 51082 POLR1D
13 28296779 28388089 219409 GSX1
13 28424167 28520451 3651 PDX1
13 28516204 28613505 1045 CDX2
13 28532242 28632774 646625 URAD
13 28557410 28744729 2322 FLT3
13 28642642 28889475 255967 PAN3
13 28854482 29139265 2321 FLT1
13 29163140 29273093 51371 POMP
13 29254217 29363150 283537 SLC46A3
13 29528747 30100084 23281 MTUS2
13 30063550 30239825 6541 SLC7A1
13 30318544 30494820 5412 UBL3
13 30756766 30951624 84056 KATNAL1
13 31012052 31261734 3146 HMGB1
13 31121829 31253686 10208 USPL1
13 31217614 31358565 241 ALOX5AP
13 31410311 31519709 84935 MEDAG
13 31436833 31569153 122046 TEX26
13 31689110 31806525 10808 HSPH1
13 31704111 31926411 145173 B3GLCT
13 32243678 32397009 122042 RXFP2
13 32535436 32890776 10129 FRY
13 32819616 32993809 675 BRCA2
13 32857907 32956091 646799 ZAR1L
13 32954859 33072315 90634 N4BP2L1
13 32986624 33183022 10443 N4BP2L2
13 33090563 33372158 23047 PDS5B
13 33520570 33660282 9365 KL
13 33657271 34320972 90627 STARD13
13 34322205 34560695 5983 RFC3
13 35446423 36266874 26960 NBEA
13 36027925 36120832 4081 MAB21L1
13 36322788 36775514 9201 DCLK1
13 36722344 36858752 54937 SOHLH2
13 36722344 36941992 100526761 CCDC169-SOHLH2
13 36781178 36941992 728591 CCDC169
13 36855774 37014317 23111 SPG20
13 36935966 37037019 8900 CCNA1
13 37178048 37291975 400120 SERTM1
13 37323338 37423740 5994 RFXAP
13 37398967 37564409 4093 SMAD9
13 37503907 37643504 29880 ALG5
13 37504677 37603751 11340 EXOSC8
13 37563450 37703850 55578 SUPT20H
13 37657396 37749801 122011 CSNK1A1L
13 38116718 38242981 10631 POSTN
13 38190772 38513939 7223 TRPC4
13 38853907 38957144 51569 UFM1
13 39191172 39481267 341640 FREM2
13 39520061 39634996 161003 STOML3
13 39542447 39644244 387921 NHLRC3
13 39564001 39682213 80209 PROSER1
13 39897028 40247356 10186 LHFP
13 40159763 40385802 57511 COG6
13 41109800 41310734 2308 FOXO1
13 41283431 41415347 10240 MRPS31
13 41293546 41406596 10166 SLC25A15
13 41486054 41663508 1997 ELF1
13 41565696 41678139 11193 WBP4
13 41681708 41776936 89890 KBTBD6
13 41745710 41838702 84078 KBTBD7
13 41770515 41907713 9617 MTRF1
13 41815340 41971166 79612 NAA16
13 41961541 42065013 28984 RGCC
13 42120960 42605221 23078 VWA8
13 42544171 42837033 160851 DGKH
13 42776288 42917403 11215 AKAP11
13 43066871 43202149 8600 TNFSF11
13 43285685 43385685 144809 FAM216B
13 43440523 43636407 94240 EPSTI1
13 43527361 43703306 29103 DNAJC15
13 43767665 44431116 55068 ENOX1
13 44383419 44488068 144811 LACC1
13 44390488 44523826 160857 CCDC122
13 44697286 44805393 79024 SMIM2
13 44877977 44991850 387923 SERP2
13 44986278 45220701 8848 TSC22D1
13 45493383 45633613 26747 NUFIP1
13 45493686 45622404 55425 GPALPP1
13 45624630 45878239 2963 GTF2F2
13 45746987 45845175 386618 KCTD4
13 45887605 45985419 7178 TPT1
13 45947453 46062590 253512 SLC25A30
13 45969029 46130833 83548 COG3
13 46095431 46259874 220081 ERICH6B
13 46206438 46308694 220082 SPERT
13 46334415 46495846 283514 SIAH3
13 46516313 46696896 23091 ZC3H13
13 46607321 46749211 1361 CPB2
13 46680057 46826459 3936 LCP1
13 46716077 46870938 220416 LRRC63
13 46896134 47034177 80183 KIAA0226L
13 47057295 47347175 23143 LRCH1
13 47325390 47441367 2098 ESD
13 47385676 47541211 3356 HTR2A
13 48496790 48645462 8803 SUCLA2
13 48541702 48641358 55270 NUDT15
13 48629863 48739277 29079 MED4
13 48737273 48856232 9445 ITM2B
13 48807882 49076026 5925 RB1
13 48965181 49088840 10161 LPAR6
13 49043098 49177392 1102 RCBTB2
13 49157846 49303498 57105 CYSLTR2
13 49480047 49803915 22862 FNDC3A
13 49724473 49816513 2862 MLNR
13 49752046 49887622 81602 CDADC1
13 49862785 50088262 81617 CAB39L
13 49948428 50089139 83852 SETDB2
13 49999800 50123117 51131 PHF11
13 50086081 50229719 55213 RCBTB1
13 50132434 50228008 115761 ARL11
13 50214811 50335623 84650 EBPL
13 50253442 50437057 3839 KPNA3
13 50466837 50580637 57213 SPRYD7
13 50501142 50612603 10206 TRIM13
13 50519389 50615058 283518 KCNRG
13 51265161 51488075 220107 DLEU7
13 51413813 51564596 79621 RNASEH2B
13 51726469 51878377 220108 FAM124A
13 51845167 51956239 647174 SERPINE3
13 51915700 52097275 26512 INTS6
13 52088483 52356171 115825 WDFY2
13 52322128 52448298 79758 DHRS12
13 52366116 52460372 83446 CCDC70
13 52486805 52655630 540 ATP7B
13 52516522 52623780 440138 ALG11
13 52528826 52627736 9724 UTP14C
13 52618899 52773228 341676 NEK5
13 52686778 52803996 4752 NEK3
13 52931302 53050629 55901 THSD1
13 52959494 53070766 26586 CKAP2
13 52966736 53094813 51028 VPS36
13 53121604 53237919 144983 HNRNPA1L2
13 53156830 53282433 10910 SUGT1
13 53257399 53383947 11061 LECT1
13 53398108 53492775 5100 PCDH8
13 53532875 53646196 10562 OLFM4
13 57645051 57764352 122183 PRR20A
13 57645051 57764352 729233 PRR20B
13 57645051 57764352 729240 PRR20C
13 57645051 57764352 729246 PRR20D
13 57645051 57764352 729250 PRR20E
13 58135788 58323065 27253 PCDH17
13 60219720 60808119 81624 DIAPH3
13 60900590 61168013 81550 TDRD3
13 61963818 62059655 64881 PCDH20
13 66856965 67874468 5101 PCDH9
13 70254724 70752625 57626 KLHL1
13 71992097 72511330 1602 DACH1
13 73231886 73350336 79866 BORA
13 73262494 73371938 440145 MZT1
13 73286229 73610591 10464 PIBF1
13 73309539 73426266 22894 DIS3
13 73559113 73671680 688 KLF5
13 74240148 74778066 11278 KLF12
13 75838799 76126304 9882 TBC1D4
13 76053615 76200156 7347 UCHL3
13 76079349 76193575 170622 COMMD6
13 76124569 76454006 4008 LMO7
13 76375173 76477948 729420 LMO7DN
13 77434303 77530540 115207 KCTD12
13 77496058 77596652 1203 CLN5
13 77559388 77671331 26224 FBXL3
13 77598791 77971177 23077 MYCBP2
13 78039808 78239398 8796 SCEL
13 78201988 78358377 122060 SLAIN1
13 78449615 78619664 1910 EDNRB
13 79153229 79247695 5457 POU4F1
13 79168420 79303314 79596 RNF219
13 79873002 80050356 64062 RBM26
13 79985258 80150212 54602 NDFIP2
13 80890111 80985086 10253 SPRY2
13 84431339 84526528 114798 SLITRK1
13 86346921 86443483 84189 SLITRK6
13 88254869 88351870 26050 SLITRK5
13 91980872 93539487 2262 GPC5
13 93809077 95080273 10082 GPC6
13 95071840 95201936 1638 DCT
13 95184103 95306899 160897 GPR180
13 95206307 95318529 23483 TGDS
13 95341878 95434797 11166 SOX21
[truncated: 197,838 more chars]
