# Supplementary material for: Meta-analysis of GWAS of over 16,000 individuals with autism spectrum disorder highlights a novel locus at 10q24.32 and a significant overlap with schizophrenia
Source: Mol Autism. 2017 May 22;8:21. doi: 10.1186/s13229-017-0137-9 (PMC5441062; doi:10.1186/s13229-017-0137-9)
Supplement: Supplementary file 8 — INRICH-format gene co-ordinates (based on hg19). (SETS 17 KB) [file 13229_2017_137_MOESM8_ESM.sets]

226	PGCSchizophrenia2014:0001	PGCSchizophrenia2014_GWS_REGION
392	PGCSchizophrenia2014:0001	PGCSchizophrenia2014_GWS_REGION
403	PGCSchizophrenia2014:0001	PGCSchizophrenia2014_GWS_REGION
473	PGCSchizophrenia2014:0001	PGCSchizophrenia2014_GWS_REGION
488	PGCSchizophrenia2014:0001	PGCSchizophrenia2014_GWS_REGION
775	PGCSchizophrenia2014:0001	PGCSchizophrenia2014_GWS_REGION
783	PGCSchizophrenia2014:0001	PGCSchizophrenia2014_GWS_REGION
995	PGCSchizophrenia2014:0001	PGCSchizophrenia2014_GWS_REGION
1132	PGCSchizophrenia2014:0001	PGCSchizophrenia2014_GWS_REGION
1136	PGCSchizophrenia2014:0001	PGCSchizophrenia2014_GWS_REGION
1138	PGCSchizophrenia2014:0001	PGCSchizophrenia2014_GWS_REGION
1143	PGCSchizophrenia2014:0001	PGCSchizophrenia2014_GWS_REGION
1182	PGCSchizophrenia2014:0001	PGCSchizophrenia2014_GWS_REGION
1500	PGCSchizophrenia2014:0001	PGCSchizophrenia2014_GWS_REGION
1506	PGCSchizophrenia2014:0001	PGCSchizophrenia2014_GWS_REGION
1565	PGCSchizophrenia2014:0001	PGCSchizophrenia2014_GWS_REGION
1586	PGCSchizophrenia2014:0001	PGCSchizophrenia2014_GWS_REGION
1687	PGCSchizophrenia2014:0001	PGCSchizophrenia2014_GWS_REGION
1803	PGCSchizophrenia2014:0001	PGCSchizophrenia2014_GWS_REGION
1806	PGCSchizophrenia2014:0001	PGCSchizophrenia2014_GWS_REGION
1813	PGCSchizophrenia2014:0001	PGCSchizophrenia2014_GWS_REGION
1819	PGCSchizophrenia2014:0001	PGCSchizophrenia2014_GWS_REGION
1958	PGCSchizophrenia2014:0001	PGCSchizophrenia2014_GWS_REGION
2033	PGCSchizophrenia2014:0001	PGCSchizophrenia2014_GWS_REGION
2107	PGCSchizophrenia2014:0001	PGCSchizophrenia2014_GWS_REGION
2147	PGCSchizophrenia2014:0001	PGCSchizophrenia2014_GWS_REGION
2242	PGCSchizophrenia2014:0001	PGCSchizophrenia2014_GWS_REGION
2676	PGCSchizophrenia2014:0001	PGCSchizophrenia2014_GWS_REGION
2823	PGCSchizophrenia2014:0001	PGCSchizophrenia2014_GWS_REGION
2903	PGCSchizophrenia2014:0001	PGCSchizophrenia2014_GWS_REGION
2913	PGCSchizophrenia2014:0001	PGCSchizophrenia2014_GWS_REGION
3035	PGCSchizophrenia2014:0001	PGCSchizophrenia2014_GWS_REGION
3313	PGCSchizophrenia2014:0001	PGCSchizophrenia2014_GWS_REGION
3329	PGCSchizophrenia2014:0001	PGCSchizophrenia2014_GWS_REGION
3336	PGCSchizophrenia2014:0001	PGCSchizophrenia2014_GWS_REGION
3550	PGCSchizophrenia2014:0001	PGCSchizophrenia2014_GWS_REGION
3697	PGCSchizophrenia2014:0001	PGCSchizophrenia2014_GWS_REGION
3699	PGCSchizophrenia2014:0001	PGCSchizophrenia2014_GWS_REGION
3700	PGCSchizophrenia2014:0001	PGCSchizophrenia2014_GWS_REGION
3769	PGCSchizophrenia2014:0001	PGCSchizophrenia2014_GWS_REGION
3831	PGCSchizophrenia2014:0001	PGCSchizophrenia2014_GWS_REGION
3931	PGCSchizophrenia2014:0001	PGCSchizophrenia2014_GWS_REGION
4035	PGCSchizophrenia2014:0001	PGCSchizophrenia2014_GWS_REGION
4124	PGCSchizophrenia2014:0001	PGCSchizophrenia2014_GWS_REGION
4179	PGCSchizophrenia2014:0001	PGCSchizophrenia2014_GWS_REGION
4192	PGCSchizophrenia2014:0001	PGCSchizophrenia2014_GWS_REGION
4640	PGCSchizophrenia2014:0001	PGCSchizophrenia2014_GWS_REGION
4665	PGCSchizophrenia2014:0001	PGCSchizophrenia2014_GWS_REGION
4668	PGCSchizophrenia2014:0001	PGCSchizophrenia2014_GWS_REGION
4690	PGCSchizophrenia2014:0001	PGCSchizophrenia2014_GWS_REGION
4695	PGCSchizophrenia2014:0001	PGCSchizophrenia2014_GWS_REGION
4700	PGCSchizophrenia2014:0001	PGCSchizophrenia2014_GWS_REGION
4750	PGCSchizophrenia2014:0001	PGCSchizophrenia2014_GWS_REGION
4775	PGCSchizophrenia2014:0001	PGCSchizophrenia2014_GWS_REGION
4900	PGCSchizophrenia2014:0001	PGCSchizophrenia2014_GWS_REGION
5045	PGCSchizophrenia2014:0001	PGCSchizophrenia2014_GWS_REGION
5096	PGCSchizophrenia2014:0001	PGCSchizophrenia2014_GWS_REGION
5330	PGCSchizophrenia2014:0001	PGCSchizophrenia2014_GWS_REGION
5334	PGCSchizophrenia2014:0001	PGCSchizophrenia2014_GWS_REGION
5523	PGCSchizophrenia2014:0001	PGCSchizophrenia2014_GWS_REGION
5531	PGCSchizophrenia2014:0001	PGCSchizophrenia2014_GWS_REGION
5587	PGCSchizophrenia2014:0001	PGCSchizophrenia2014_GWS_REGION
5595	PGCSchizophrenia2014:0001	PGCSchizophrenia2014_GWS_REGION
5639	PGCSchizophrenia2014:0001	PGCSchizophrenia2014_GWS_REGION
5681	PGCSchizophrenia2014:0001	PGCSchizophrenia2014_GWS_REGION
5685	PGCSchizophrenia2014:0001	PGCSchizophrenia2014_GWS_REGION
5699	PGCSchizophrenia2014:0001	PGCSchizophrenia2014_GWS_REGION
5740	PGCSchizophrenia2014:0001	PGCSchizophrenia2014_GWS_REGION
5792	PGCSchizophrenia2014:0001	PGCSchizophrenia2014_GWS_REGION
5905	PGCSchizophrenia2014:0001	PGCSchizophrenia2014_GWS_REGION
6314	PGCSchizophrenia2014:0001	PGCSchizophrenia2014_GWS_REGION
6472	PGCSchizophrenia2014:0001	PGCSchizophrenia2014_GWS_REGION
6560	PGCSchizophrenia2014:0001	PGCSchizophrenia2014_GWS_REGION
6720	PGCSchizophrenia2014:0001	PGCSchizophrenia2014_GWS_REGION
6733	PGCSchizophrenia2014:0001	PGCSchizophrenia2014_GWS_REGION
6778	PGCSchizophrenia2014:0001	PGCSchizophrenia2014_GWS_REGION
6787	PGCSchizophrenia2014:0001	PGCSchizophrenia2014_GWS_REGION
6877	PGCSchizophrenia2014:0001	PGCSchizophrenia2014_GWS_REGION
6911	PGCSchizophrenia2014:0001	PGCSchizophrenia2014_GWS_REGION
6925	PGCSchizophrenia2014:0001	PGCSchizophrenia2014_GWS_REGION
6942	PGCSchizophrenia2014:0001	PGCSchizophrenia2014_GWS_REGION
7444	PGCSchizophrenia2014:0001	PGCSchizophrenia2014_GWS_REGION
7517	PGCSchizophrenia2014:0001	PGCSchizophrenia2014_GWS_REGION
8087	PGCSchizophrenia2014:0001	PGCSchizophrenia2014_GWS_REGION
8099	PGCSchizophrenia2014:0001	PGCSchizophrenia2014_GWS_REGION
8379	PGCSchizophrenia2014:0001	PGCSchizophrenia2014_GWS_REGION
8448	PGCSchizophrenia2014:0001	PGCSchizophrenia2014_GWS_REGION
8452	PGCSchizophrenia2014:0001	PGCSchizophrenia2014_GWS_REGION
8479	PGCSchizophrenia2014:0001	PGCSchizophrenia2014_GWS_REGION
8525	PGCSchizophrenia2014:0001	PGCSchizophrenia2014_GWS_REGION
8911	PGCSchizophrenia2014:0001	PGCSchizophrenia2014_GWS_REGION
9057	PGCSchizophrenia2014:0001	PGCSchizophrenia2014_GWS_REGION
9118	PGCSchizophrenia2014:0001	PGCSchizophrenia2014_GWS_REGION
9162	PGCSchizophrenia2014:0001	PGCSchizophrenia2014_GWS_REGION
9344	PGCSchizophrenia2014:0001	PGCSchizophrenia2014_GWS_REGION
9529	PGCSchizophrenia2014:0001	PGCSchizophrenia2014_GWS_REGION
9628	PGCSchizophrenia2014:0001	PGCSchizophrenia2014_GWS_REGION
9651	PGCSchizophrenia2014:0001	PGCSchizophrenia2014_GWS_REGION
9682	PGCSchizophrenia2014:0001	PGCSchizophrenia2014_GWS_REGION
9745	PGCSchizophrenia2014:0001	PGCSchizophrenia2014_GWS_REGION
9776	PGCSchizophrenia2014:0001	PGCSchizophrenia2014_GWS_REGION
9779	PGCSchizophrenia2014:0001	PGCSchizophrenia2014_GWS_REGION
9861	PGCSchizophrenia2014:0001	PGCSchizophrenia2014_GWS_REGION
9881	PGCSchizophrenia2014:0001	PGCSchizophrenia2014_GWS_REGION
9892	PGCSchizophrenia2014:0001	PGCSchizophrenia2014_GWS_REGION
10000	PGCSchizophrenia2014:0001	PGCSchizophrenia2014_GWS_REGION
10198	PGCSchizophrenia2014:0001	PGCSchizophrenia2014_GWS_REGION
10204	PGCSchizophrenia2014:0001	PGCSchizophrenia2014_GWS_REGION
10274	PGCSchizophrenia2014:0001	PGCSchizophrenia2014_GWS_REGION
10806	PGCSchizophrenia2014:0001	PGCSchizophrenia2014_GWS_REGION
10978	PGCSchizophrenia2014:0001	PGCSchizophrenia2014_GWS_REGION
11247	PGCSchizophrenia2014:0001	PGCSchizophrenia2014_GWS_REGION
11311	PGCSchizophrenia2014:0001	PGCSchizophrenia2014_GWS_REGION
22864	PGCSchizophrenia2014:0001	PGCSchizophrenia2014_GWS_REGION
22978	PGCSchizophrenia2014:0001	PGCSchizophrenia2014_GWS_REGION
22984	PGCSchizophrenia2014:0001	PGCSchizophrenia2014_GWS_REGION
22997	PGCSchizophrenia2014:0001	PGCSchizophrenia2014_GWS_REGION
23166	PGCSchizophrenia2014:0001	PGCSchizophrenia2014_GWS_REGION
23293	PGCSchizophrenia2014:0001	PGCSchizophrenia2014_GWS_REGION
23306	PGCSchizophrenia2014:0001	PGCSchizophrenia2014_GWS_REGION
23314	PGCSchizophrenia2014:0001	PGCSchizophrenia2014_GWS_REGION
23383	PGCSchizophrenia2014:0001	PGCSchizophrenia2014_GWS_REGION
23438	PGCSchizophrenia2014:0001	PGCSchizophrenia2014_GWS_REGION
23451	PGCSchizophrenia2014:0001	PGCSchizophrenia2014_GWS_REGION
23457	PGCSchizophrenia2014:0001	PGCSchizophrenia2014_GWS_REGION
23584	PGCSchizophrenia2014:0001	PGCSchizophrenia2014_GWS_REGION
23632	PGCSchizophrenia2014:0001	PGCSchizophrenia2014_GWS_REGION
23644	PGCSchizophrenia2014:0001	PGCSchizophrenia2014_GWS_REGION
23659	PGCSchizophrenia2014:0001	PGCSchizophrenia2014_GWS_REGION
25791	PGCSchizophrenia2014:0001	PGCSchizophrenia2014_GWS_REGION
25843	PGCSchizophrenia2014:0001	PGCSchizophrenia2014_GWS_REGION
25921	PGCSchizophrenia2014:0001	PGCSchizophrenia2014_GWS_REGION
26051	PGCSchizophrenia2014:0001	PGCSchizophrenia2014_GWS_REGION
26058	PGCSchizophrenia2014:0001	PGCSchizophrenia2014_GWS_REGION
26122	PGCSchizophrenia2014:0001	PGCSchizophrenia2014_GWS_REGION
26354	PGCSchizophrenia2014:0001	PGCSchizophrenia2014_GWS_REGION
28972	PGCSchizophrenia2014:0001	PGCSchizophrenia2014_GWS_REGION
51070	PGCSchizophrenia2014:0001	PGCSchizophrenia2014_GWS_REGION
51075	PGCSchizophrenia2014:0001	PGCSchizophrenia2014_GWS_REGION
51079	PGCSchizophrenia2014:0001	PGCSchizophrenia2014_GWS_REGION
51107	PGCSchizophrenia2014:0001	PGCSchizophrenia2014_GWS_REGION
51168	PGCSchizophrenia2014:0001	PGCSchizophrenia2014_GWS_REGION
51177	PGCSchizophrenia2014:0001	PGCSchizophrenia2014_GWS_REGION
51307	PGCSchizophrenia2014:0001	PGCSchizophrenia2014_GWS_REGION
51308	PGCSchizophrenia2014:0001	PGCSchizophrenia2014_GWS_REGION
51329	PGCSchizophrenia2014:0001	PGCSchizophrenia2014_GWS_REGION
51678	PGCSchizophrenia2014:0001	PGCSchizophrenia2014_GWS_REGION
51780	PGCSchizophrenia2014:0001	PGCSchizophrenia2014_GWS_REGION
53345	PGCSchizophrenia2014:0001	PGCSchizophrenia2014_GWS_REGION
54805	PGCSchizophrenia2014:0001	PGCSchizophrenia2014_GWS_REGION
54815	PGCSchizophrenia2014:0001	PGCSchizophrenia2014_GWS_REGION
54838	PGCSchizophrenia2014:0001	PGCSchizophrenia2014_GWS_REGION
54853	PGCSchizophrenia2014:0001	PGCSchizophrenia2014_GWS_REGION
54920	PGCSchizophrenia2014:0001	PGCSchizophrenia2014_GWS_REGION
54993	PGCSchizophrenia2014:0001	PGCSchizophrenia2014_GWS_REGION
55120	PGCSchizophrenia2014:0001	PGCSchizophrenia2014_GWS_REGION
55167	PGCSchizophrenia2014:0001	PGCSchizophrenia2014_GWS_REGION
55193	PGCSchizophrenia2014:0001	PGCSchizophrenia2014_GWS_REGION
55206	PGCSchizophrenia2014:0001	PGCSchizophrenia2014_GWS_REGION
55374	PGCSchizophrenia2014:0001	PGCSchizophrenia2014_GWS_REGION
55568	PGCSchizophrenia2014:0001	PGCSchizophrenia2014_GWS_REGION
55626	PGCSchizophrenia2014:0001	PGCSchizophrenia2014_GWS_REGION
55794	PGCSchizophrenia2014:0001	PGCSchizophrenia2014_GWS_REGION
55815	PGCSchizophrenia2014:0001	PGCSchizophrenia2014_GWS_REGION
55830	PGCSchizophrenia2014:0001	PGCSchizophrenia2014_GWS_REGION
55904	PGCSchizophrenia2014:0001	PGCSchizophrenia2014_GWS_REGION
55964	PGCSchizophrenia2014:0001	PGCSchizophrenia2014_GWS_REGION
56140	PGCSchizophrenia2014:0001	PGCSchizophrenia2014_GWS_REGION
56141	PGCSchizophrenia2014:0001	PGCSchizophrenia2014_GWS_REGION
56142	PGCSchizophrenia2014:0001	PGCSchizophrenia2014_GWS_REGION
56143	PGCSchizophrenia2014:0001	PGCSchizophrenia2014_GWS_REGION
56144	PGCSchizophrenia2014:0001	PGCSchizophrenia2014_GWS_REGION
56145	PGCSchizophrenia2014:0001	PGCSchizophrenia2014_GWS_REGION
56146	PGCSchizophrenia2014:0001	PGCSchizophrenia2014_GWS_REGION
56147	PGCSchizophrenia2014:0001	PGCSchizophrenia2014_GWS_REGION
56603	PGCSchizophrenia2014:0001	PGCSchizophrenia2014_GWS_REGION
56901	PGCSchizophrenia2014:0001	PGCSchizophrenia2014_GWS_REGION
56924	PGCSchizophrenia2014:0001	PGCSchizophrenia2014_GWS_REGION
57188	PGCSchizophrenia2014:0001	PGCSchizophrenia2014_GWS_REGION
57215	PGCSchizophrenia2014:0001	PGCSchizophrenia2014_GWS_REGION
57282	PGCSchizophrenia2014:0001	PGCSchizophrenia2014_GWS_REGION
57412	PGCSchizophrenia2014:0001	PGCSchizophrenia2014_GWS_REGION
57479	PGCSchizophrenia2014:0001	PGCSchizophrenia2014_GWS_REGION
57605	PGCSchizophrenia2014:0001	PGCSchizophrenia2014_GWS_REGION
57610	PGCSchizophrenia2014:0001	PGCSchizophrenia2014_GWS_REGION
57688	PGCSchizophrenia2014:0001	PGCSchizophrenia2014_GWS_REGION
57794	PGCSchizophrenia2014:0001	PGCSchizophrenia2014_GWS_REGION
57795	PGCSchizophrenia2014:0001	PGCSchizophrenia2014_GWS_REGION
63826	PGCSchizophrenia2014:0001	PGCSchizophrenia2014_GWS_REGION
64116	PGCSchizophrenia2014:0001	PGCSchizophrenia2014_GWS_REGION
64174	PGCSchizophrenia2014:0001	PGCSchizophrenia2014_GWS_REGION
64180	PGCSchizophrenia2014:0001	PGCSchizophrenia2014_GWS_REGION
64478	PGCSchizophrenia2014:0001	PGCSchizophrenia2014_GWS_REGION
64919	PGCSchizophrenia2014:0001	PGCSchizophrenia2014_GWS_REGION
64943	PGCSchizophrenia2014:0001	PGCSchizophrenia2014_GWS_REGION
66037	PGCSchizophrenia2014:0001	PGCSchizophrenia2014_GWS_REGION
79018	PGCSchizophrenia2014:0001	PGCSchizophrenia2014_GWS_REGION
79019	PGCSchizophrenia2014:0001	PGCSchizophrenia2014_GWS_REGION
79038	PGCSchizophrenia2014:0001	PGCSchizophrenia2014_GWS_REGION
79153	PGCSchizophrenia2014:0001	PGCSchizophrenia2014_GWS_REGION
79568	PGCSchizophrenia2014:0001	PGCSchizophrenia2014_GWS_REGION
79676	PGCSchizophrenia2014:0001	PGCSchizophrenia2014_GWS_REGION
79797	PGCSchizophrenia2014:0001	PGCSchizophrenia2014_GWS_REGION
79913	PGCSchizophrenia2014:0001	PGCSchizophrenia2014_GWS_REGION
80004	PGCSchizophrenia2014:0001	PGCSchizophrenia2014_GWS_REGION
80145	PGCSchizophrenia2014:0001	PGCSchizophrenia2014_GWS_REGION
80152	PGCSchizophrenia2014:0001	PGCSchizophrenia2014_GWS_REGION
80219	PGCSchizophrenia2014:0001	PGCSchizophrenia2014_GWS_REGION
80723	PGCSchizophrenia2014:0001	PGCSchizophrenia2014_GWS_REGION
81577	PGCSchizophrenia2014:0001	PGCSchizophrenia2014_GWS_REGION
81611	PGCSchizophrenia2014:0001	PGCSchizophrenia2014_GWS_REGION
83450	PGCSchizophrenia2014:0001	PGCSchizophrenia2014_GWS_REGION
83719	PGCSchizophrenia2014:0001	PGCSchizophrenia2014_GWS_REGION
83723	PGCSchizophrenia2014:0001	PGCSchizophrenia2014_GWS_REGION
83746	PGCSchizophrenia2014:0001	PGCSchizophrenia2014_GWS_REGION
83857	PGCSchizophrenia2014:0001	PGCSchizophrenia2014_GWS_REGION
83943	PGCSchizophrenia2014:0001	PGCSchizophrenia2014_GWS_REGION
83983	PGCSchizophrenia2014:0001	PGCSchizophrenia2014_GWS_REGION
84108	PGCSchizophrenia2014:0001	PGCSchizophrenia2014_GWS_REGION
84334	PGCSchizophrenia2014:0001	PGCSchizophrenia2014_GWS_REGION
84833	PGCSchizophrenia2014:0001	PGCSchizophrenia2014_GWS_REGION
90993	PGCSchizophrenia2014:0001	PGCSchizophrenia2014_GWS_REGION
91526	PGCSchizophrenia2014:0001	PGCSchizophrenia2014_GWS_REGION
91574	PGCSchizophrenia2014:0001	PGCSchizophrenia2014_GWS_REGION
91647	PGCSchizophrenia2014:0001	PGCSchizophrenia2014_GWS_REGION
91689	PGCSchizophrenia2014:0001	PGCSchizophrenia2014_GWS_REGION
91752	PGCSchizophrenia2014:0001	PGCSchizophrenia2014_GWS_REGION
92935	PGCSchizophrenia2014:0001	PGCSchizophrenia2014_GWS_REGION
115650	PGCSchizophrenia2014:0001	PGCSchizophrenia2014_GWS_REGION
115708	PGCSchizophrenia2014:0001	PGCSchizophrenia2014_GWS_REGION
118980	PGCSchizophrenia2014:0001	PGCSchizophrenia2014_GWS_REGION
119032	PGCSchizophrenia2014:0001	PGCSchizophrenia2014_GWS_REGION
123688	PGCSchizophrenia2014:0001	PGCSchizophrenia2014_GWS_REGION
123904	PGCSchizophrenia2014:0001	PGCSchizophrenia2014_GWS_REGION
124446	PGCSchizophrenia2014:0001	PGCSchizophrenia2014_GWS_REGION
129450	PGCSchizophrenia2014:0001	PGCSchizophrenia2014_GWS_REGION
130132	PGCSchizophrenia2014:0001	PGCSchizophrenia2014_GWS_REGION
131118	PGCSchizophrenia2014:0001	PGCSchizophrenia2014_GWS_REGION
146378	PGCSchizophrenia2014:0001	PGCSchizophrenia2014_GWS_REGION
146691	PGCSchizophrenia2014:0001	PGCSchizophrenia2014_GWS_REGION
148113	PGCSchizophrenia2014:0001	PGCSchizophrenia2014_GWS_REGION
150356	PGCSchizophrenia2014:0001	PGCSchizophrenia2014_GWS_REGION
150368	PGCSchizophrenia2014:0001	PGCSchizophrenia2014_GWS_REGION
152330	PGCSchizophrenia2014:0001	PGCSchizophrenia2014_GWS_REGION
153527	PGCSchizophrenia2014:0001	PGCSchizophrenia2014_GWS_REGION
164684	PGCSchizophrenia2014:0001	PGCSchizophrenia2014_GWS_REGION
196383	PGCSchizophrenia2014:0001	PGCSchizophrenia2014_GWS_REGION
203062	PGCSchizophrenia2014:0001	PGCSchizophrenia2014_GWS_REGION
205327	PGCSchizophrenia2014:0001	PGCSchizophrenia2014_GWS_REGION
219539	PGCSchizophrenia2014:0001	PGCSchizophrenia2014_GWS_REGION
219541	PGCSchizophrenia2014:0001	PGCSchizophrenia2014_GWS_REGION
246329	PGCSchizophrenia2014:0001	PGCSchizophrenia2014_GWS_REGION
253980	PGCSchizophrenia2014:0001	PGCSchizophrenia2014_GWS_REGION
280636	PGCSchizophrenia2014:0001	PGCSchizophrenia2014_GWS_REGION
283254	PGCSchizophrenia2014:0001	PGCSchizophrenia2014_GWS_REGION
283899	PGCSchizophrenia2014:0001	PGCSchizophrenia2014_GWS_REGION
348980	PGCSchizophrenia2014:0001	PGCSchizophrenia2014_GWS_REGION
373863	PGCSchizophrenia2014:0001	PGCSchizophrenia2014_GWS_REGION
374887	PGCSchizophrenia2014:0001	PGCSchizophrenia2014_GWS_REGION
375346	PGCSchizophrenia2014:0001	PGCSchizophrenia2014_GWS_REGION
387893	PGCSchizophrenia2014:0001	PGCSchizophrenia2014_GWS_REGION
389084	PGCSchizophrenia2014:0001	PGCSchizophrenia2014_GWS_REGION
389125	PGCSchizophrenia2014:0001	PGCSchizophrenia2014_GWS_REGION
399947	PGCSchizophrenia2014:0001	PGCSchizophrenia2014_GWS_REGION
399979	PGCSchizophrenia2014:0001	PGCSchizophrenia2014_GWS_REGION
440957	PGCSchizophrenia2014:0001	PGCSchizophrenia2014_GWS_REGION
643376	PGCSchizophrenia2014:0001	PGCSchizophrenia2014_GWS_REGION
643707	PGCSchizophrenia2014:0001	PGCSchizophrenia2014_GWS_REGION
729020	PGCSchizophrenia2014:0001	PGCSchizophrenia2014_GWS_REGION
100131244	PGCSchizophrenia2014:0001	PGCSchizophrenia2014_GWS_REGION
100131303	PGCSchizophrenia2014:0001	PGCSchizophrenia2014_GWS_REGION
100505679	PGCSchizophrenia2014:0001	PGCSchizophrenia2014_GWS_REGION
100526772	PGCSchizophrenia2014:0001	PGCSchizophrenia2014_GWS_REGION
100529241	PGCSchizophrenia2014:0001	PGCSchizophrenia2014_GWS_REGION
