# Supplementary material for: Meta-analysis of GWAS of over 16,000 individuals with autism spectrum disorder highlights a novel locus at 10q24.32 and a significant overlap with schizophrenia
Source: Mol Autism. 2017 May 22;8:21. doi: 10.1186/s13229-017-0137-9 (PMC5441062; doi:10.1186/s13229-017-0137-9)
Supplement: Supplementary file 10 — Full Results of Gene-set Enrichment findings (INRICH) for ASD Meta-analysis (World-wide Ancestries) versus Candidate.sets. (XLS 236 KB) [file 13229_2017_137_MOESM10_ESM.xls]

## Sheet: Main Analysis Results
TARGET	T_TARG	N_INT	P	PCORR
PGCSchizophrenia2014:0001 PGCSchizophrenia2014_GWS_REGION	82	19	0.00809919	0.00839832

## Sheet: Interval-Gene-Target Summary
TARGET	INTERVAL	GENE_LOC	GENE_ID	GENE_DESC	P
PGCSchizophrenia2014:0001 PGCSchizophrenia2014_GWS_REGION	int49,int215:chr1:43970956..44482312	chr1:43926546..44191189	5792,9682	PTPRF,KDM4A	0.00809919
PGCSchizophrenia2014:0001 PGCSchizophrenia2014_GWS_REGION	int838:chr1:98297731..98562260	chr1:97523299..98456615	1806	DPYD	0.00809919
PGCSchizophrenia2014:0001 PGCSchizophrenia2014_GWS_REGION	int898:chr2:57962055..58592907	chr2:58064785..58538515	7444,55120	VRK2,FANCL	0.00809919
PGCSchizophrenia2014:0001 PGCSchizophrenia2014_GWS_REGION	int381,int987:chr2:72395464..73129386	chr2:72336366..72444991	56603	CYP26B1	0.00809919
PGCSchizophrenia2014:0001 PGCSchizophrenia2014_GWS_REGION	int146:chr2:162801454..162878404	chr2:162410844..163001052	57282,1803	SLC4A10,DPP4	0.00809919
PGCSchizophrenia2014:0001 PGCSchizophrenia2014_GWS_REGION	int339:chr2:233471239..233523617	chr2:233492014..233947951	26058,3769,389084,25791	GIGYF2,KCNJ13,C2ORF82,NGEF	0.00809919
PGCSchizophrenia2014:0001 PGCSchizophrenia2014_GWS_REGION	int313:chr3:3022997..3023000	chr3:2070549..3119645	152330	CNTN4	0.00809919
PGCSchizophrenia2014:0001 PGCSchizophrenia2014_GWS_REGION	int767:chr4:176577433..176618491	chr4:176534087..176993842	2823	GPM6A	0.00809919
PGCSchizophrenia2014:0001 PGCSchizophrenia2014_GWS_REGION	int78:chr5:60603462..60842210	chr5:60558099..60861999	57688	ZSWIM6	0.00809919
PGCSchizophrenia2014:0001 PGCSchizophrenia2014_GWS_REGION	int514:chr5:108992465..109179240	chr5:108955066..109225326	4124	MAN2A1	0.00809919
PGCSchizophrenia2014:0001 PGCSchizophrenia2014_GWS_REGION	int128,int150:chr5:153578518..153690010	chr5:153500294..153820543	55568	GALNT10	0.00809919
PGCSchizophrenia2014:0001 PGCSchizophrenia2014_GWS_REGION	int448:chr7:1877501..2247496	chr7:1835427..2342583	8379	MAD1L1	0.00809919
PGCSchizophrenia2014:0001 PGCSchizophrenia2014_GWS_REGION	int181,int401:chr7:104525009..105088693	chr7:104584636..105099377	55904,6733	KMT2E,SRPK2	0.00809919
PGCSchizophrenia2014:0001 PGCSchizophrenia2014_GWS_REGION	int878:chr8:2827474..2911322	chr8:2772874..4922328	64478	CSMD1	0.00809919
PGCSchizophrenia2014:0001 PGCSchizophrenia2014_GWS_REGION	int469:chr11:46308093..46935185	chr11:46229188..46792215	90993,8525,4192,1132,55626,9776,283254,79797,2147,392	CREB3L1,DGKZ,MDK,CHRM4,AMBRA1,ATG13,HARBI1,ZNF408,F2,ARHGAP1	0.00809919
PGCSchizophrenia2014:0001 PGCSchizophrenia2014_GWS_REGION	int657:chr12:29680874..29773473	chr12:29633745..30007692	83857	TMTC1	0.00809919
PGCSchizophrenia2014:0001 PGCSchizophrenia2014_GWS_REGION	int540:chr14:72478034..72487872	chr14:72328816..73053238	9628	RGS6	0.00809919
PGCSchizophrenia2014:0001 PGCSchizophrenia2014_GWS_REGION	int185:chr15:85184963..85452820	chr15:85074248..85186947	54993	ZSCAN2	0.00809919
PGCSchizophrenia2014:0001 PGCSchizophrenia2014_GWS_REGION	int311:chr17:2253085..2295405	chr17:1943132..2277069	23293,63826	SMG6,SRR	0.00809919

## Sheet: Interval Summary
INTERVAL	N_SNP	N_ALTLOC	GENE_ID	GENE_DESC
int100:chr19:11220410..11256887	157	357184	85509,148156,94025,125963,57693,390882,125962,390883,162998,26648,125958,84527,100529215,374879,7730,10781,147741,79088,7675,93134,54811,162993,59286,5300,54850,93145,50509,50700,55337,56342,692312,5032,83854,8666,1786,51073,3383,9294,3386,7087,100125288,112812,125950,3385,7297,5141,11140,9817,84971,53637,57153,65095,1032,10053,3609,81890,1785,255809,10498,11018,90580,6597,78992,3949,147841,25959…	MBD3L1,ZNF558,MUC16,OR1M1,ZNF317,OR7G2,OR7G1,OR7G3,OR7D2,OR7E24,OR7D4,ZNF559,ZNF559-ZNF177,ZNF699,ZNF177,ZNF266,ZNF560,ZNF426,ZNF121,ZNF561,ZNF562,ZNF846,UBL5,PIN1,FBXL12,OLFM2,COL5A3,RDH8,C19ORF66,PPAN,PPAN-P2RY11,P2RY11,ANGPTL6,EIF3G,DNMT1,MRPL4,ICAM1,S1PR2,ICAM4,ICAM5,ZGLP1,FDX1L,RAVER1,ICAM3,TYK2,PDE4A,CDC37,KEAP1,ATG4D,S1PR5,SLC44A2,KRI1,CDKN2D,AP1M2,ILF3,QTRT1,DNM2,C19ORF38,CARM1,TMED1,C19O…
int102:chr14:92564150..92639767	285	520763	145567,9252,80017,8111,440193,55671,79820,123036,10516,9321,4287,53981,4707	TTC7B,RPS6KA5,C14ORF159,GPR68,CCDC88C,PPP4R3A,CATSPERB,TC2N,FBLN5,TRIP11,ATXN3,CPSF2,NDUFB1
int103:chr11:57989089..58437328	1129	919112	219956,219952,219954,219957,219959,219958,219960,81341,219965,441608,390190,390191,219968,9404,80829,1270	OR9Q1,OR6Q1,OR9I1,OR9Q2,OR1S1,OR1S2,OR10Q1,OR10W1,OR5B17,OR5B3,OR5B2,OR5B12,OR5B21,LPXN,ZFP91,CNTF
int106,int793:chr9:114832028..114888773	147	774618	64420,9991,84263,158405,58493,401548,57864	SUSD1,PTBP3,HSDL2,KIAA1958,INIP,SNX30,SLC46A2
int10:chr6:43229211..43258464	68	630615	116113,4188,7942,29964,5225,100188893,10817,25862,705,9477,896,129685,647024,2978,2979,55173,55809,23304,5961,6903,23506,285855,171558,10695,441150,27232,5528,5190,116138,88745,89953,4201,5754,9820,51069,6722,23113,84630,10591,10864,401262,24149,89845,93643,65989,9533,221424,25844,57510,5429,9587,221421,54676,55168,7422	FOXP4,MDFI,TFEB,PRICKLE4,PGC,TOMM6,FRS3,USP49,BYSL,MED20,CCND3,TAF8,C6ORF132,GUCA1A,GUCA1B,MRPS10,TRERF1,UBR2,PRPH2,TBCC,GLTSCR1L,RPL7L1,PTCRA,CNPY3,C6ORF226,GNMT,PPP2R5D,PEX6,KLHDC3,RRP36,KLC4,MEA1,PTK7,CUL7,MRPL2,SRF,CUL9,TTBK1,DNPH1,SLC22A7,CRIP3,ZNF318,ABCC10,TJAP1,DLK2,POLR1C,LRRC73,YIPF3,XPO5,POLH,MAD2L1BP,RSPH9,GTPBP2,MRPS18A,VEGFA
int112:chr1:198543996..198625162	145	468559	127124,5788	ATP6V1G3,PTPRC
int113:chr2:168723890..168748110	112	297855	8708	B3GALT1
int114:chr1:236900018..236938860	140	555563	4811,7107,56605,128178,3964,55127,88,4548	NID1,GPR137B,ERO1B,EDARADD,LGALS8,HEATR1,ACTN2,MTR
int117:chr6:53590928..53808979	593	956861	401265,55227	KLHL31,LRRC1
int119:chr3:47588649..48170521	486	19203	1232,1230,729230,1234,9034,4057,83597,79442,6997,259236,259173,29122,100287362,377047,5745,339906,4634,151903,23218,29072,64147,23276,25930,22937,54859,10675,6599,22907,4134,993,820,51385,10201,646424,285231,51372,84126,5364,11277,79714,51246,5210,90226,1294,7384,440955,65010,1951,51517,51447,5576,788,10425,646450,54681,11180,25915,55152,3615,54870,5859,10869,3913,200942,339834,64925,646498,37534…	CCR3,CCR1,CCR2,CCR5,CCRL2,LTF,RTP3,LRRC2,TDGF1,TMIE,ALS2CL,PRSS50,PRSS46,PRSS45,PTH1R,PRSS42,MYL3,CCDC12,NBEAL2,SETD2,KIF9,KLHL18,PTPN23,SCAP,ELP6,CSPG5,SMARCC1,DHX30,MAP4,CDC25A,CAMP,ZNF589,NME6,SPINK8,FBXW12,TMA7,ATRIP,PLXNB1,TREX1,CCDC51,SHISA5,PFKFB4,UCN2,COL7A1,UQCRC1,TMEM89,SLC26A6,CELSR3,NCKIPSD,IP6K2,PRKAR2A,SLC25A20,ARIH2,ARIH2OS,P4HTM,WDR6,NDUFAF3,DALRD3,IMPDH2,QRICH1,QARS,USP19,LAMB2,K…
int11:chr12:3890095..3987881	238	828496	56341,84766,57097	PRMT8,CRACR2A,PARP11
int12,int9:chr7:132938039..133334591	485	101299	60412,136332,84912	EXOC4,LRGUK,SLC35B4
int126,int733:chr3:155807217..156005200	355	503177	7881,6747,25976	KCNAB1,SSR3,TIPARP
int128,int150:chr5:153578518..153690010	419	515914	55568,79685,9421	GALNT10,SAP30L,HAND1
int131:chr22:32977782..32977782	1	3780332	3976,5008,652968,83874,550631,10291,23541,51537,200312,266629,284904,730005,9514,6948,23481,339665,23762,150290,22880,6525,27124,140606,91445,50487,3985,113791,23598,4733,56478,9814,23761,253143,9681,7533,25775,6523,150297,10739,6527,10738,51493,254240,25793,8224,7078	LIF,OSM,GATSL3,TBC1D10A,CCDC157,SF3A1,SEC14L2,MTFP1,RNF215,SEC14L3,SEC14L4,SEC14L6,GAL3ST1,TCN2,PES1,SLC35E4,OSBP2,DUSP18,MORC2,SMTN,INPP5J,SELM,RNF185,PLA2G3,LIMK2,PIK3IP1,PATZ1,DRG1,EIF4ENIF1,SFI1,PISD,PRR14L,DEPDC5,YWHAH,C22ORF24,SLC5A1,C22ORF42,RFPL2,SLC5A4,RFPL3,RTCB,BPIFC,FBXO7,SYN3,TIMP3
int133:chr17:1182166..1204291	124	166577	55275,79850,55178,50628,51031,64359,29928,29,727857,286753	VPS53,FAM57A,RNMTL1,GEMIN4,GLOD4,NXN,TIMM22,ABR,BHLHA9,TUSC5
int134,int13:chr14:99140055..99270397	412	787545	283598	C14ORF177
int137:chr1:2944527..2990994	109	694342	140625,63976,27237,1953,127262,7161,49856,148870,388588,57470,1677,9731,339448	ACTRT2,PRDM16,ARHGEF16,MEGF6,TPRG1L,TP73,WRAP73,CCDC27,SMIM1,LRRC47,DFFB,CEP104,C1ORF174
int138:chr13:98966784..99023519	191	654316	10160,140432,8428	FARP1,RNF113B,STK24
int140:chr5:133294384..133416974	281	801958	56951,7416,6932,6500,5515,51265,7320,91368,23338,10802,51128,819,9879,134553,79770,84105,347732,5307	C5ORF15,VDAC1,TCF7,SKP1,PPP2CA,CDKL3,UBE2B,CDKN2AIPNL,JADE2,SEC24A,SAR1B,CAMLG,DDX46,C5ORF24,TXNDC15,PCBD2,CATSPER3,PITX1
int142,int162:chr2:38943024..39173570	401	458332	92906,130589,79833,6432,90957,729967,100271715,6654,344387,8491	HNRNPLL,GALM,GEMIN6,SRSF7,DHX57,MORN2,ARHGEF33,SOS1,CDKL4,MAP4K3
int143:chr19:14792529..14864228	275	495698	976,5585,10212,5731,10755,9524,3337,388512,4713,84658,84449,30817,26664,26659,390892,26333,26658,6511,126402,23581,126370,85360,10994,4854,79852,23476,10270,26993,58525,64926,126410,114770,11283,4051,66002,26538,26532,284433,26539,8529,126541,57834,7171,4218,84941,26017,8907,117286,10365,58513,84167,125972,10523,79939,9441,79041,79086,284434,23309,9002,27151,4650,93323,55850,79629,29086,126549,20…	ADGRE5,PKN1,DDX39A,PTGER1,GIPC1,TECR,DNAJB1,CLEC17A,NDUFB7,ADGRE3,ZNF333,ADGRE2,OR7C1,OR7A5,OR7A10,OR7A17,OR7C2,SLC1A6,CCDC105,CASP14,OR1I1,SYDE1,ILVBL,NOTCH3,EPHX3,BRD4,AKAP8,AKAP8L,WIZ,RASAL3,CYP4F22,PGLYRP2,CYP4F8,CYP4F3,CYP4F12,OR10H2,OR10H3,OR10H5,OR10H1,CYP4F2,OR10H4,CYP4F11,TPM4,RAB8A,HSH2D,FAM32A,AP1M1,CIB3,KLF2,EPS15L1,C19ORF44,CALR3,CHERP,SLC35E1,MED26,TMEM38A,SMIM7,NWD1,SIN3B,F2RL3,CPA…
int144:chr14:79681303..79854885	140	29138	9369	NRXN3
int145:chr9:101858054..101931740	117	343371	1306,7046,10952,85365	COL15A1,TGFBR1,SEC61B,ALG2
int146:chr2:162801454..162878404	77	80824	57282,1803,2641,2191,64135,25801,90134	SLC4A10,DPP4,GCG,FAP,IFIH1,GCA,KCNH7
int147:chr2:206050355..206135580	222	841407	117583,8828	PARD3B,NRP2
int151:chr11:35399975..35403614	10	460877	960,6506,25891,24147,54765	CD44,SLC1A2,PAMR1,FJX1,TRIM44
int152:chr16:66874574..66874574	1	3780332	1003,146227,51192,100529251,7084,113540,146225,123920,146223,1783,283847,766,8883,57546,8824,1014,23491,6236,51647,283848,865,80262,55336,3299,8996,1874,84752,79767,8717,653319,29100,283849,6553,26231,25894,29109,55282,146212,3291,51673,29800,9114,79567,181,10664,146206,50855,388284,65057,84080,81577,57610,55815,57215,10204,23644,80152,123904,5681,1506,5699,3931,6560,54920,64180,64174,100131303,5…	CDH5,BEAN1,CKLF,CKLF-CMTM1,TK2,CMTM1,CMTM2,CMTM3,CMTM4,DYNC1LI2,CCDC79,CA7,NAE1,PDP2,CES2,CDH16,CES3,RRAD,FAM96B,CES4A,CBFB,C16ORF70,FBXL8,HSF4,NOL3,E2F4,B3GNT9,ELMO3,TRADD,KIAA0895L,TMEM208,EXOC3L1,SLC9A5,LRRC29,PLEKHG4,FHOD1,LRRC36,KCTD19,HSD11B2,TPPP3,ZDHHC1,ATP6V0D1,FAM65A,AGRP,CTCF,RLTPR,PARD6A,C16ORF86,ACD,ENKD1,GFOD2,RANBP10,TSNAXIP1,THAP11,NUTF2,EDC4,CENPT,NRN1L,PSKH1,CTRL,PSMB10,LCAT,SLC…
int153:chr15:52811815..52811815	1	3780332	10017,10681,55930,4644,10776,56204,3175	BCL2L10,GNB5,MYO5C,MYO5A,ARPP19,FAM214A,ONECUT1
int154:chr20:23995051..24051650	120	636274	92086	GGTLC1
int155:chr17:71174027..71255954	264	731037	201266,6752,9382,55028,84923,642843,23580,54549	SLC39A11,SSTR2,COG1,C17ORF80,FAM104A,CPSF4L,CDC42EP4,SDK2
int156:chr11:124406100..124446589	149	534181	283159,283160,26595,390271,283162,26493,390275,219858,116337,84897,53340,54414,4900,23584,90952,79684,64221,641654,54538,80071,220296,219855,219854,63876,403312,9638,9538,3703,1111,56,160065,100169851,399967,399968,219844,29118,83480,50937	OR8D1,OR8D2,OR8B2,OR8B3,OR8B4,OR8B8,OR8A1,OR8B12,PANX3,TBRG1,SPA17,SIAE,NRGN,VSIG2,ESAM,MSANTD2,ROBO3,HEPN1,ROBO4,CCDC15,HEPACAM,SLC37A2,TMEM218,PKNOX2,LOC403312,FEZ1,EI24,STT3A,CHEK1,ACRV1,PATE1,PATE3,PATE2,PATE4,HYLS1,DDX25,PUS3,CDON
int157:chr7:72022225..72417063	560	186499	441250,9883	TYW1B,POM121
int15:chr3:179820592..180292831	608	40388	151613,339829	TTC14,CCDC39
int15:chr3:179820592..180292831	608	40388	64393,5290,27094,51193,55669,59345,86,4711,57129,8975,51555	ZMAT3,PIK3CA,KCNMB3,ZNF639,MFN1,GNB4,ACTL6A,NDUFB5,MRPL47,USP13,PEX5L
int160:chr15:35341836..35395583	140	767145	57369,70,9716,54989	GJD2,ACTC1,AQR,ZNF770
int164:chr9:24493958..24683413	236	145979	100129669	IZUMO3
int166:chr7:77862252..77953248	309	675207	9863	MAGI2
int168,int589:chr19:7636021..7731619	278	837538	23370,374877,140467,57192,92960,10908,57662,100131801,6813,56729,56949,199675,126003,126006,2208,10332,339390,30835,115704,80131,5609,100507588,80164,6618,404217,10469,1994,6370,84467,79603,6234,51293,4701,51129,256949,9230,51257,4670,84106,84330,4542,81794	ARHGEF18,C19ORF45,ZNF358,MCOLN1,PEX11G,PNPLA6,CAMSAP3,PET100,STXBP2,RETN,XAB2,MCEMP1,TRAPPC5,PCP2,FCER2,CLEC4M,CLEC4G,CD209,EVI5L,LRRC8E,MAP2K7,TGFBR3L,PRR36,SNAPC2,CTXN1,TIMM44,ELAVL1,CCL25,FBN3,CERS4,RPS28,CD320,NDUFA7,ANGPTL4,KANK3,RAB11B,MARCH2,HNRNPM,PRAM1,ZNF414,MYO1F,ADAMTS10
int169,int130,int4:chr20:14696013..14913496	549	952879	55617,51575,79133,80343,140733,23767	TASP1,ESF1,NDUFAF5,SEL1L2,MACROD2,FLRT3
int170,int121:chr2:119223974..119631981	915	814385	2019,8685	EN1,MARCO
int173:chr7:154554896..154569850	37	589860	1804	DPP6
int175:chr9:114918772..115147463	642	941277	64420,9991,84263,158405,58493,401548,57864	SUSD1,PTBP3,HSDL2,KIAA1958,INIP,SNX30,SLC46A2
int176:chr21:42436332..42489796	224	376036	25825,191585,54097,4600,4599,7113	BACE2,PLAC4,FAM3B,MX2,MX1,TMPRSS2
int178:chr12:70913328..70944714	84	691097	5787,5801	PTPRB,PTPRR
int179:chr19:55010778..55012790	18	110048	91662,91663,5582,59284,59283,59285,284415,4696,26121,441864,4849,126014,29844,79042,6203,79165,147798,79143,11025,79168,10990,10288,11026,353514,23547,3903,57348,114823,3904,94059,148170,11027,11024,10859,11006,115653,3804,3802,3805,3811,3809,3812,2204,9437,55655,199713,51206,54869,112724,54776,7138,7137,352909,6861,5794,255043,22870,84446,23640,84787,284417,147744,6158,125965,284418,3589,388564,…	NLRP12,MYADM,PRKCG,CACNG7,CACNG8,CACNG6,VSTM1,NDUFA3,PRPF31,TARM1,CNOT3,OSCAR,TFPT,TSEN34,RPS9,LENG1,TMC4,MBOAT7,LILRB3,LILRA6,LILRB5,LILRB2,LILRA3,LILRA5,LILRA4,LAIR1,TTYH1,LENG8,LAIR2,LENG9,CDC42EP5,LILRA2,LILRA1,LILRB1,LILRB4,KIR3DL3,KIR2DL3,KIR2DL1,KIR2DL4,KIR3DL1,KIR2DS4,KIR3DL2,FCAR,NCR1,NLRP2,NLRP7,GP6,EPS8L1,RDH13,PPP1R12C,TNNT1,TNNI3,DNAAF3,SYT5,PTPRH,TMEM86B,PPP6R1,BRSK1,HSPBP1,SUV420H2…
int181,int401:chr7:104525009..105088693	902	120512	5001,375612	ORC5,LHFPL3
int181,int401:chr7:104525009..105088693	902	120512	55904,6733,54517,60561,222255,222256	KMT2E,SRPK2,PUS7,RINT1,ATXN7L1,CDHR3
int183:chr6:113973847..114133862	531	717694	4082	MARCKS
int184,int590:chr10:106387449..106758234	896	922961	22986	SORCS3
int185:chr15:85184963..85452820	627	910741	54993,84942,4828,23478,9640,57538,9154,5151	ZSCAN2,WDR73,NMB,SEC11A,ZNF592,ALPK3,SLC28A1,PDE8A
int187:chr12:108034827..108139363	269	867467	121551,11137,121549,11108	BTBD11,PWP1,ASCL4,PRDM4
int188,int272,int415:chr10:103804114..104209407	465	76667	10660,8945,25911,27343,6468,2253,10360,10724,30819,79591,79803,23082,9221,8861,83401,8729,5309,4791,79176,5662,79004,79946,51684,10121,81603,118980,403,54838,119032,57412,1586,54805,22978,729020,9118,84108,6877,22984,84833,9148,51063,255022,119395,9644,79991,9748,1308,119392,80217,9446,119391,159686,85450	LBX1,BTRC,DPCD,POLL,FBXW4,FGF8,NPM3,MGEA5,KCNIP2,C10ORF76,HPS6,PPRC1,NOLC1,LDB1,ELOVL3,GBF1,PITX3,NFKB2,FBXL15,PSD,CUEDC2,C10ORF95,SUFU,ACTR1A,TRIM8,SFXN2,ARL3,WBP1L,BORCS7,AS3MT,CYP17A1,CNNM2,NT5C2,RPEL1,INA,PCGF6,TAF5,PDCD11,USMG5,NEURL1,CALHM2,CALHM1,CALHM3,SH3PXD2A,OBFC1,SLK,COL17A1,SFR1,CFAP43,GSTO1,GSTO2,CFAP58,ITPRIP
int18:chr5:1099300..1115398	56	544706	79844,9319,65980,85409,10723,340024,348932,7015,81037,6531,79888	ZDHHC11,TRIP13,BRD9,NKD2,SLC12A7,SLC6A19,SLC6A18,TERT,CLPTM1L,SLC6A3,LPCAT1
int190,int779:chr19:53743855..53780026	155	362046	90338,55786,84671,79788,317701,342926,317703,91664,112401,91661,388561,126017,55422,503834	ZNF160,ZNF415,ZNF347,ZNF665,VN1R2,ZNF677,VN1R4,ZNF845,BIRC8,ZNF765,ZNF761,ZNF813,ZNF331,DPRX
int191:chr7:148628677..148645341	58	546031	202865,8454,2146	C7ORF33,CUL1,EZH2
int192:chr5:126546576..126631791	142	393905	84466,133619	MEGF10,PRRC1
int195:chr21:16058284..16059028	5	275842	64092,388813	SAMSN1,LOC388813
int196:chr7:95080493..95158854	169	684407	55607,5444,5446,5445,51666	PPP1R9A,PON1,PON3,PON2,ASB4
int197:chr12:130339043..130366041	44	349167	121256	TMEM132D
int198,int814:chr7:114593865..114684099	151	398830	29969	MDFIC
int1:chr8:119094919..119128220	72	597063	2131,401474	EXT1,SAMD12
int200:chr1:114726064..114731913	31	256765	148281	SYT6
int203:chr9:84463850..84473465	12	162088	389761,389762,389763	SPATA31D4,SPATA31D3,SPATA31D1
int204:chr3:118610653..118892550	670	925598	152404,152405,7348,8702,57514,56983,55254,51300,941,141,51365,64091,89876,10063,8856,2932,165829,116064,11167	IGSF11,C3ORF30,UPK1B,B4GALT4,ARHGAP31,POGLUT1,TMEM39A,TIMMDC1,CD80,ADPRH,PLA1A,POPDC2,MAATS1,COX17,NR1I2,GSK3B,GPR156,LRRC58,FSTL1
int206:chr3:143606992..143872124	522	650121	285195,205428	SLC9A9,C3ORF58
int207:chr19:54540779..54544575	22	235192	91662,91663,5582,59284,59283,59285,284415,4696,26121,441864,4849,126014,29844,79042,6203,79165,147798,79143,11025,79168,10990,10288,11026,353514,23547,3903,57348,114823,3904,94059,148170,11027,11024,10859,11006,115653,3804,3802,3805,3811,3809,3812,2204,9437,55655,199713,51206,54869,112724,54776,7138,7137,352909,6861,5794,255043,22870,84446,23640,84787,284417,147744,6158,125965,284418,3589,388564,…	NLRP12,MYADM,PRKCG,CACNG7,CACNG8,CACNG6,VSTM1,NDUFA3,PRPF31,TARM1,CNOT3,OSCAR,TFPT,TSEN34,RPS9,LENG1,TMC4,MBOAT7,LILRB3,LILRA6,LILRB5,LILRB2,LILRA3,LILRA5,LILRA4,LAIR1,TTYH1,LENG8,LAIR2,LENG9,CDC42EP5,LILRA2,LILRA1,LILRB1,LILRB4,KIR3DL3,KIR2DL3,KIR2DL1,KIR2DL4,KIR3DL1,KIR2DS4,KIR3DL2,FCAR,NCR1,NLRP2,NLRP7,GP6,EPS8L1,RDH13,PPP1R12C,TNNT1,TNNI3,DNAAF3,SYT5,PTPRH,TMEM86B,PPP6R1,BRSK1,HSPBP1,SUV420H2…
int209:chr7:5967150..5983553	9	12964	26100,222962,84629,80028,60,6624,54476,654231,51622,7965,5395,100310846,27102,84132,9265,5879,84792,221955,11014,392862,55146,79034,54753,100131017,7559,222967,221960	WIPI2,SLC29A4,TNRC18,FBXL18,ACTB,FSCN1,RNF216,OCM,CCZ1,AIMP2,PMS2,ANKRD61,EIF2AK1,USP42,CYTH3,RAC1,FAM220A,DAGLB,KDELR2,GRID2IP,ZDHHC4,C7ORF26,ZNF853,ZNF316,ZNF12,RSPH10B,CCZ1B
int20:chr20:5029207..5042089	51	440608	9770,9962,8760,29058,5111	RASSF2,SLC23A2,CDS2,TMEM230,PCNA
int211:chr5:179748631..179763398	39	607075	80230,3187,285679,821,646019,9794,4056,8878,11282,51149,23061,55819,255426,5601,9945	RUFY1,HNRNPH1,C5ORF60,CANX,CBY3,MAML1,LTC4S,SQSTM1,MGAT4B,C5ORF45,TBC1D9B,RNF130,RASGEF1C,MAPK9,GFPT2
int212:chr8:39505191..39617681	207	519083	8749,2515,3620,169355	ADAM18,ADAM2,IDO1,IDO2
int213:chr14:73343471..73717433	951	955875	8110,26094,53349,58517,5663,89932,8650,79697,399671,641371,10965,122970,641372,83544,9240,91748,145482,57862,51004,145483,957,80127,91750,4329,338917,5826,55237	DPF3,DCAF4,ZFYVE1,RBM25,PSEN1,PAPLN,NUMB,C14ORF169,HEATR4,ACOT1,ACOT2,ACOT4,ACOT6,DNAL1,PNMA1,ELMSAN1,PTGR2,ZNF410,COQ6,FAM161B,ENTPD5,BBOF1,LIN52,ALDH6A1,VSX2,ABCD4,VRTN
int214,int579:chr2:118368816..118873792	1536	408316	8886	DDX18
int214,int579:chr2:118368816..118873792	1536	408316	54520,51141	CCDC93,INSIG2
int216:chr2:61036023..61220340	264	242342	64895,5966,150962,5194,84542,339804,130872,9736,7514	PAPOLG,REL,PUS10,PEX13,KIAA1841,C2ORF74,AHSA2,USP34,XPO1
int217:chr3:33152151..33194990	94	636197	2720,10491,643853,26032,25827,7342,23122,10015	GLB1,CRTAP,TMPPE,SUSD5,FBXL2,UBP1,CLASP2,PDCD6IP
int220:chr6:53415061..53415325	2	224233	2729	GCLC
int221:chr10:54072560..54116232	88	565325	29974,5592,23283,22943	A1CF,PRKG1,CSTF2T,DKK1
int224,int487:chr1:184737999..184943837	380	549405	80267,116496,6045,54823,81627,10625	EDEM3,FAM129A,RNF2,SWT1,TRMT1L,IVNS1ABP
int225,int758:chr19:56313528..56330079	99	149017	91662,91663,5582,59284,59283,59285,284415,4696,26121,441864,4849,126014,29844,79042,6203,79165,147798,79143,11025,79168,10990,10288,11026,353514,23547,3903,57348,114823,3904,94059,148170,11027,11024,10859,11006,115653,3804,3802,3805,3811,3809,3812,2204,9437,55655,199713,51206,54869,112724,54776,7138,7137,352909,6861,5794,255043,22870,84446,23640,84787,284417,147744,6158,125965,284418,3589,388564,…	NLRP12,MYADM,PRKCG,CACNG7,CACNG8,CACNG6,VSTM1,NDUFA3,PRPF31,TARM1,CNOT3,OSCAR,TFPT,TSEN34,RPS9,LENG1,TMC4,MBOAT7,LILRB3,LILRA6,LILRB5,LILRB2,LILRA3,LILRA5,LILRA4,LAIR1,TTYH1,LENG8,LAIR2,LENG9,CDC42EP5,LILRA2,LILRA1,LILRB1,LILRB4,KIR3DL3,KIR2DL3,KIR2DL1,KIR2DL4,KIR3DL1,KIR2DS4,KIR3DL2,FCAR,NCR1,NLRP2,NLRP7,GP6,EPS8L1,RDH13,PPP1R12C,TNNT1,TNNI3,DNAAF3,SYT5,PTPRH,TMEM86B,PPP6R1,BRSK1,HSPBP1,SUV420H2…
int228:chr5:130655526..131539255	957	21430	8974,8572,6583,6584	P4HA2,PDLIM4,SLC22A4,SLC22A5
int228:chr5:130655526..131539255	957	21430	90624,3094,56990,51735,96459,728637,23305,3562,1437	LYRM7,HINT1,CDC42SE2,RAPGEF6,FNIP1,MEIKIN,ACSL6,IL3,CSF2
int229:chr9:75798406..76200815	731	489096	301	ANXA1
int22:chr21:33782206..33867280	235	841401	56246,54069,9875,59271	MRAP,MIS18A,URB1,EVA1C
int24,int350,int324:chr1:117848822..118098984	682	965035	10905,54855	MAN1A2,FAM46C
int240,int418,int391:chr12:31915159..32060340	775	8532	58516,160518,254013,196394,440093	FAM60A,DENND5B,METTL20,AMN1,H3F3C
int240,int418,int391:chr12:31915159..32060340	775	8532	55196	KIAA1551
int241:chr19:20864227..20893225	75	673915	100129842,199777	ZNF737,ZNF626
int242,int349:chr14:24662857..24721665	90	307841	10901,317749,728635,90668,9362,5106,80344,4901,161247,5720,55072,10379,9985,51016,5721,283629,79711,51292,10548,29082,145553,100528064,4738,26277,7051,161424,56413,1241,5875,115817,27141,4776,196883,11035,57523,23351,643866,56948,1215,1511,2999,3002	DHRS4,DHRS4L2,DHRS4L1,LRRC16B,CPNE6,PCK2,DCAF11,NRL,FITM1,PSME1,RNF31,IRF9,REC8,EMC9,PSME2,TSSK4,IPO4,GMPR2,TM9SF1,CHMP4A,MDP1,NEDD8-MDP1,NEDD8,TINF2,TGM1,NOP9,LTB4R2,LTB4R,RABGGTA,DHRS1,CIDEB,NFATC4,ADCY4,RIPK3,NYNRIN,KHNYN,CBLN3,SDR39U1,CMA1,CTSG,GZMH,GZMB
int243:chr4:75909106..75985047	121	347045	685,25849	BTC,PARM1
int244:chr10:48391129..48449237	92	337783	642517,653145,118738,5949,2658,2662	AGAP9,ANXA8,ZNF488,RBP3,GDF2,GDF10
int249:chr19:817522..830854	57	375596	8612,54531,51298,126567,25759,8174,91978,284451,997,3004,682,610,27006,5442,10272,55658,5064,400668,126353,5725,566,5657,1991,1675,79948,84634,10025,1820,91300,57418,116444,1265,10347,91304,23526,2879,5434,22904,6794,513,90007,1153,55009,255057,1943,84939,374291,26528,6209,2593,10297,92840,148223,126520,54760,339366,399664,53615,10975,6929,390874,148229,57455,83855,113179,113178,81926,1455,55643,…	PLPP2,MIER2,THEG,C2CD4C,SHC2,MADCAM1,TPGS1,ODF3L2,CDC34,GZMM,BSG,HCN2,FGF22,POLRMT,FSTL3,RNF126,PALM,PRSS57,MISP,PTBP1,AZU1,PRTN3,ELANE,CFD,PLPPR3,KISS1R,MED16,ARID3A,R3HDM4,WDR18,GRIN3B,CNN2,ABCA7,TMEM259,HMHA1,GPX4,POLR2E,SBNO2,STK11,ATP5D,MIDN,CIRBP,C19ORF24,CBARP,EFNA2,MUM1,NDUFS7,DAZAP1,RPS15,GAMT,APC2,REEP6,C19ORF25,PLK5,PCSK4,ADAMTSL5,MEX3D,MBD3,UQCR11,TCF3,ONECUT3,ATP8B3,REXO1,KLF16,ADAT3…
int253:chr11:78399817..78440736	72	429404	2615,25987,55331,192134,726,4975,4647,220032,5058,282679,1207,51773,28971,92105,7069,65987,100532726,4718,79053,57558,283219,9846,79731,26011	LRRC32,TSKU,ACER3,B3GNT6,CAPN5,OMP,MYO7A,GDPD4,PAK1,AQP11,CLNS1A,RSF1,AAMDC,INTS4,THRSP,KCTD14,NDUFC2-KCTD14,NDUFC2,ALG8,USP35,KCTD21,GAB2,NARS2,TENM4
int254:chr15:102085503..102093632	21	539916	22856,55829,6627,5046	CHSY1,VIMP,SNRPA1,PCSK6
int257,int528:chr12:80453341..80556864	159	312925	283310,374462,4618,4617	OTOGL,PTPRQ,MYF6,MYF5
int258:chr17:10035379..10035379	1	3780332	201140,9340,644070,5957,8522	DHRS7C,GLP2R,GSG1L2,RCVRN,GAS7
int260:chr13:60130083..60369746	405	418527	81624	DIAPH3
int262,int493,int412:chr1:151833831..152141922	466	268072	23632,81611,79630,148523,54460,51107,9129,23248,80222,1893,54507,4170,2029,55204,84072,1520,1513,405,9869,8416,58497,29956,149428,55793,54964,10962,126626,56882,79626,100534012,79005,10500,8394,388695,29765,6944,5710,57592,5298,5993,5692,8991,23126,57530,7286,81609,284485,11189,51686,65005,11022,339398,6097,100191040,284486,117145,6281,6282,126637,7062,126638,388697,2312,388698,49860,254910,54544…	CA14,ANP32E,C1ORF54,CIART,MRPS21,APH1A,PRPF3,RPRD2,TARS2,ECM1,ADAMTSL4,MCL1,ENSA,GOLPH3L,HORMAD1,CTSS,CTSK,ARNT,SETDB1,ANXA9,PRUNE,CERS2,BNIPL,FAM63A,C1ORF56,MLLT11,GABPB2,CDC42SE1,TNFAIP8L2,TNFAIP8L2-SCNM1,SCNM1,SEMA6C,PIP5K1A,LYSMD1,TMOD4,VPS72,PSMD4,ZNF687,PI4KB,RFX5,PSMB4,SELENBP1,POGZ,CGN,TUFT1,SNX27,RIIAD1,CELF3,OAZ3,MRPL9,TDRKH,LINGO4,RORC,C2CD4D,THEM5,THEM4,S100A10,S100A11,TCHHL1,TCHH,RPT…
int267:chr22:36216155..36440240	236	75329	80830,4151,80831,23543	APOL6,MB,APOL5,RBFOX2
int268:chr8:82678893..82873063	567	893429	3612,92421,347051,79752,64089	IMPA1,CHMP4C,SLC10A5,ZFAND1,SNX16
int270:chr21:38458048..38598090	322	825668	23562,6493,3141,53820,7267,51227,10311,1859	CLDN14,SIM2,HLCS,RIPPLY3,TTC3,PIGP,DSCR3,DYRK1A
int273:chr4:160151176..160355746	337	386850	9693	RAPGEF2
int275:chr8:97529682..97543956	65	323895	6383,10404	SDC2,CPQ
int276:chr3:112948233..113007525	107	469273	91653,55779,152185,54847,205717,523,80218,54762,254887,57577,79691,1814,7634,201633,26137	BOC,CFAP44,SPICE1,SIDT1,USF3,ATP6V1A,NAA50,GRAMD1C,ZDHHC23,CCDC191,QTRTD1,DRD3,ZNF80,TIGIT,ZBTB20
int277:chr20:43896605..43896605	1	3780332	57158,51526,78997,140902,3172,128486,79183,11142,10955,100,8839,60598,140730,7529,80336,6789,10953,3787,149708,128488,5266,6406,6407,6590,11317,8785,90196,6385,55861,51604,27296,10406,10816,140870,100526773,57119,90199,140832,259240,259239,164237,391253,280664,116092,11065,140686,90203,140831,7125,90204,5476,10005,63935,128497,140825,5360,63925,4318,57468,57727,958,64405,51006,63916	JPH2,OSER1,GDAP1L1,R3HDML,HNF4A,FITM2,TTPAL,PKIG,SERINC3,ADA,WISP2,KCNK15,RIMS4,YWHAB,PABPC1L,STK4,TOMM34,KCNS1,WFDC5,WFDC12,PI3,SEMG1,SEMG2,SLPI,RBPJL,MATN4,SYS1,SDC4,DBNDD2,PIGT,TP53TG5,WFDC2,SPINT3,WFDC6,EPPIN-WFDC6,EPPIN,WFDC8,WFDC10A,WFDC9,WFDC11,WFDC13,SPINT4,WFDC10B,DNTTIP1,UBE2C,WFDC3,SNX21,ZSWIM3,TNNC2,ZSWIM1,CTSA,ACOT8,PCIF1,SPATA25,NEURL2,PLTP,ZNF335,MMP9,SLC12A5,NCOA5,CD40,CDH22,SLC35…
int279,int704:chr7:148305430..148357439	94	466382	202865,8454,2146	C7ORF33,CUL1,EZH2
int281:chr4:103610517..103610517	1	3780332	4790,4126,7323,493856,150159,133308,56898,1062	NFKB1,MANBA,UBE2D3,CISD2,SLC9B1,SLC9B2,BDH2,CENPE
int282,int791:chr22:20031102..20162758	388	853485	5413,2812,6899,54584,79680,10587,1312,128989,421,54487,5902,29801,27037,388849	SEPT5,GP1BB,TBX1,GNB1L,C22ORF29,TXNRD2,COMT,TANGO2,ARVCF,DGCR8,RANBP1,ZDHHC8,TRMT2A,CCDC188
int283:chr15:29450081..29462476	40	568854	321,23359,56160	APBA2,FAM189A1,NDNL2
int284:chr13:113745941..113745941	1	3780332	10426,400165,23250,23263,2155,2159,8858,8451,55795,3916,79774,101928841,113622,55002,55208,7027,6011,496,348013,2621,643365	TUBGCP3,ATP11AUN,ATP11A,MCF2L,F7,F10,PROZ,CUL4A,PCID2,LAMP1,GRTP1,LOC101928841,ADPRHL1,TMCO3,DCUN1D2,TFDP1,GRK1,ATP4B,TMEM255B,GAS6,LINC00452
int286:chr12:117999874..118004024	8	327946	283455,5985,55884,54621,5037,51347,64426	KSR2,RFC5,WSB2,VSIG10,PEBP1,TAOK3,SUDS3
int289:chr6:6353056..6375309	70	629774	2162	F13A1
int28:chr19:49451217..49484302	80	384004	27076,653583,284346,23474,390940,7515,79177,100170229,126298,126299,199731,5329,56269,56006,3783,284349,284348,342908,7638,7596,7711,7773,7673,7766,342909,7767,7768,10780,7769,7770,353355,9310,7771,26974,7772,7733,125931,147710,5817,56971,388551,602,23624,4059,5819,10452,348,341,346,344,1209,5971,11129,79760,284352,162979,388552,284353,79090,57787,90332,147700,1158,2068,10849,10848,2067,2354,1476…	LYPD3,PHLDB3,ZNF575,ETHE1,PINLYP,XRCC1,ZNF576,SRRM5,IRGQ,ZNF428,CADM4,PLAUR,IRGC,SMG9,KCNN4,ZNF283,LYPD5,ZNF404,ZNF221,ZNF45,ZNF155,ZNF230,ZNF222,ZNF223,ZNF284,ZNF224,ZNF225,ZNF234,ZNF226,ZNF227,ZNF233,ZNF235,ZNF112,ZNF285,ZNF229,ZNF180,CEACAM20,IGSF23,PVR,CEACAM19,CEACAM16,BCL3,CBLC,BCAM,PVRL2,TOMM40,APOE,APOC1,APOC4,APOC2,CLPTM1,RELB,CLASRP,GEMIN7,PPP1R37,ZNF296,BLOC1S3,NKPD1,TRAPPC6A,MARK4,EXO…
int29,int34,int26,int346:chr12:96089725..96302462	740	605845	59277,6636,120935,144193,3034,4048	NTN4,SNRPF,CCDC38,AMDHD1,HAL,LTA4H
int290:chr10:129769429..129824976	159	768635	5791,119467,4288	PTPRE,CLRN3,MKI67
int291,int431:chr6:144101139..144207531	207	585816	8504,134637,2519,9749,84946,153918,5325,83443,8676	PEX3,ADAT2,FUCA2,PHACTR2,LTV1,ZC2HC1B,PLAGL1,SF3B5,STX11
int293:chr1:19093325..19100178	30	368830	5081	PAX7
int294:chr21:40135124..40217615	228	836887	2114	ETS2
int296:chr4:15395591..15499481	252	832475	114905,57545,26234,285550,683,952	C1QTNF7,CC2D2A,FBXL5,FAM200B,BST1,CD38
int297:chr2:64885133..64914631	50	383938	29094,54812,9792	LGALSL,AFTPH,SERTAD2
int298:chr8:102749568..102920513	282	391163	79977,83988,50484,51366,4956	GRHL2,NCALD,RRM2B,UBR5,ODF1
int2:chr6:46044196..46150542	301	862197	53405,22875,59084,10231,51302,9481,221400,100287718,7941,4224,221395,266977	CLIC5,ENPP4,ENPP5,RCAN2,CYP39A1,SLC25A27,TDRD6,ANKRD66,PLA2G7,MEP1A,ADGRF5,ADGRF1
int3,int74,int167,int219:chr9:119138164..119529014	1063	949431	5069,23245,22954	PAPPA,ASTN2,TRIM32
int300:chr7:31826095..31890104	132	618383	5137	PDE1C
int303:chr4:72510..315279	411	66135	654254,7700	ZNF732,ZNF141
int303:chr4:72510..315279	411	66135	152687,255403	ZNF595,ZNF718
int305,int14:chr9:16836723..16910872	360	189032	54796	BNC2
int306,int679:chr6:162933134..163273912	1308	309388	4216,56895,5071,135138	MAP3K4,AGPAT4,PARK2,PACRG
int308,int842:chr9:33436759..33577332	374	905262	54840,3301,55234,2683,27290,51510,4799,573,364,360,65083,441459	APTX,DNAJA1,SMU1,B4GALT1,SPINK4,CHMP5,NFX1,BAG1,AQP7,AQP3,NOL6,ANKRD18B
int309:chr7:95250377..95261975	32	587401	5166	PDK4
int310:chr9:9389169..9440297	362	30345	5789	PTPRD
int311:chr17:2253085..2295405	137	668666	7531,1398,4641,51763,5306,124935,8578,83547,10594,124997,5345,727910,5176,114826,6117,146760,1801,124641,3090,23293,63826,9905,55720,4335,79066,5048,23277,23108,8386,4991,8390,26189,8383	YWHAE,CRK,MYO1C,INPP5K,PITPNA,SLC43A2,SCARF1,RILP,PRPF8,WDR81,SERPINF2,TLCD2,SERPINF1,SMYD4,RPA1,RTN4RL1,DPH1,OVCA2,HIC1,SMG6,SRR,SGSM2,TSR1,MNT,METTL16,PAFAH1B1,CLUH,RAP1GAP2,OR1D5,OR1D2,OR1G1,OR1A2,OR1A1
int313:chr3:3022997..3023000	2	21497	152330,3568,51095,51185	CNTN4,IL5RA,TRNT1,CRBN
int314,int833:chr2:98339513..98991264	1288	555874	57730,1329,10120,7535,23505,200403,1261,3631,25972,493753,11320,343990,80705,150590,51601,51263,129531,254773,129530,9669,10190,51455,3899	ANKRD36B,COX5B,ACTR1B,ZAP70,TMEM131,VWA3B,CNGA3,INPP4A,UNC50,COA5,MGAT4A,KIAA1211L,TSGA10,C2ORF15,LIPT1,MRPL30,MITD1,LYG2,LYG1,EIF5B,TXNDC9,REV1,AFF3
int315:chr13:53625781..54040483	845	673314	10562	OLFM4
int316:chr6:116315485..116418158	155	297251	2444,221294,1300,29940,23270,7259,441168,254228,221301,100128327,51389,345895,3841,221302,221303,222545,222546	FRK,NT5DC1,COL10A1,DSE,TSPYL4,TSPYL1,FAM26F,FAM26E,FAM26D,TRAPPC3L,RWDD1,RSPH4A,KPNA5,ZUFSP,FAM162B,GPRC6A,RFX6
int317:chr16:85721809..85776273	179	676665	23199,51659,404550,1327,10328,3394	GSE1,GINS2,C16ORF74,COX4I1,EMC8,IRF8
int318,int250:chr16:11460924..11477246	108	103932	8651,7142,58531,5620,5619,116028	SOCS1,TNP2,PRM3,PRM2,PRM1,RMI2
int320:chr1:242524313..242603322	350	283777	8564,2271,23596,128025,1122,9156,441925,440738,200150	KMO,FH,OPN3,WDR64,CHML,EXO1,BECN2,MAP1LC3C,PLD5
int327:chr13:67304963..67492255	345	544247	5101	PCDH9
int328,int688,int280,int323:chr2:62905539..64334456	1879	34122	7360,51542,57162	UGP2,VPS54,PELI1
int328,int688,int280,int323:chr2:62905539..64334456	1879	34122	23301,5013	EHBP1,OTX1
int328,int688,int280,int323:chr2:62905539..64334456	1879	34122	51057,4190	WDPCP,MDH1
int32:chr19:30294146..30328851	90	697728	342865,10775,79156,83636,898	VSTM2B,POP4,PLEKHF1,C19ORF12,CCNE1
int330:chr6:16714217..16753147	94	686377	2766,6310	GMPR,ATXN1
int332:chr7:127263886..127786919	708	130008	381,29999,79571,27044,5078,64101	ARF5,FSCN3,GCC1,SND1,PAX4,LRRC4
int335:chr8:128675771..128679252	9	437621	4609	MYC
int337:chr15:72097992..73161393	929	11091	79875,196993,10002,4649,123228,196996,5315,56965,60677,3073,338949,25820,55889,585,83440	THSD4,CT62,NR2E3,MYO9A,SENP8,GRAMD2,PKM,PARP6,CELF6,HEXA,TMEM202,ARIH1,GOLGA6B,BBS4,ADPGK
int338:chr2:208542789..208560343	45	616581	1385,151194,151195,7855,389072	CREB1,METTL21A,CCNYL1,FZD5,PLEKHM3
int339:chr2:233471239..233523617	148	764421	129563,4880,250,251,248,646960,1144,9427,1146,9470,200765,80303,26058,3769,389084,25791,4759,3635,55054,6295,8527,55230,54576,54575,54600,54577,54578,54579,54657,54659,54658,339766,414061,55355,79054,6694	DIS3L2,NPPC,ALPP,ALPPL2,ALPI,PRSS56,CHRND,ECEL1,CHRNG,EIF4E2,TIGD1,EFHD1,GIGYF2,KCNJ13,C2ORF82,NGEF,NEU2,INPP5D,ATG16L1,SAG,DGKD,USP40,UGT1A8,UGT1A10,UGT1A9,UGT1A7,UGT1A6,UGT1A5,UGT1A4,UGT1A3,UGT1A1,MROH2A,DNAJB3,HJURP,TRPM8,SPP2
int340:chr1:13954726..13956807	9	390174	126755,10630,7799	LRRC38,PDPN,PRDM2
int341:chr3:183444520..183622545	426	894907	23200,54165,56922,27074,23101,84002,89857,54800,55689,79929,55486,10057,200909,170572,285242,8893,1857,1173,55324,90113,9718,10195,5708,94032,1981,131408,5437,8646,1181,7066	ATP11B,DCUN1D1,MCCC1,LAMP3,MCF2L2,B3GNT5,KLHL6,KLHL24,YEATS2,MAP6D1,PARL,ABCC5,HTR3D,HTR3C,HTR3E,EIF2B5,DVL3,AP2M1,ABCF3,VWA5B2,ECE2,ALG3,PSMD2,CAMK2N2,EIF4G1,FAM131A,POLR2H,CHRD,CLCN2,THPO
int343:chr16:22309893..22438213	55	4357	440345,7385,730094,255762,146177,29904,55718,1039,100132247	NPIPB4,UQCRC2,C16ORF52,PDZD9,VWA3A,EEF2K,POLR3E,CDR2,NPIPB5
int344:chr7:83712363..83796620	329	461727	10371	SEMA3A
int347,int307:chr8:72179780..72239230	178	759243	2138	EYA1
int348:chr12:51983427..52209780	270	30019	79657,8909,55652,10411,51564,7421,79022,1280,29843,5213,387856,140461,121275,341567,121274,23519,121273,341568,3906,54934,904,784,112,9416,85478,27289,51303,7471,377,7480,23109,5571,8085,121268,50846,55716,10376,84790,7846,5630,10024,79962,65244,338761,23416,10445,25766,84070,91010,7009,57701,144233,23017,359,362,363,29127,41,6602,2819,84987,91012,51474,121006,113251,57609,466,283471,25840,613227…	RPAP3,ENDOU,SLC48A1,RAPGEF3,HDAC7,VDR,TMEM106C,COL2A1,SENP1,PFKM,CCDC184,ASB8,OR10AD1,H1FNT,ZNF641,ANP32D,C12ORF54,OR8S1,LALBA,KANSL2,CCNT1,CACNB3,ADCY6,DDX23,CCDC65,RND1,FKBP11,WNT1,ARF3,WNT10B,DDN,PRKAG1,KMT2D,RHEBL1,DHH,LMBR1L,TUBA1B,TUBA1C,TUBA1A,PRPH,TROAP,DNAJC22,SPATS2,C1QL4,KCNH3,MCRS1,PRPF40B,FAM186B,FMNL3,TMBIM6,NCKAP5L,BCDIN3D,FAIM2,AQP2,AQP5,AQP6,RACGAP1,ASIC1,SMARCD1,GPD1,COX14,CERS5…
int35,int847:chr16:2163579..2289455	189	292116	79622,4350,51728,64285,8131,3050,3042,3040,3039,3049,83986,55692,398,64714,8786,8312,4833,26063,10573,58986,9727,6650,146325,283948,9091,57799,117166,84331,197335,89941,9028,10273,84326,79006,65990,84264,339123,84219,146330,10232,124093,64428,63922,388199,113000,51764,64788,30812,6755,390664,8912,7177,23430,25823,64499,7329,8938,84572,115939,64718,283951,645811,9894,1186,79652,390667,9742,57585,9…	SNRNP25,MPG,POLR3K,RHBDF1,NPRL3,HBZ,HBM,HBA2,HBA1,HBQ1,FAM234A,LUC7L,ARHGDIG,PDIA2,RGS11,AXIN1,NME4,DECR2,MRPL28,TMEM8A,RAB11FIP3,CAPN15,PRR35,NHLRC4,PIGQ,RAB40C,WFIKKN1,FAM195A,WDR90,RHOT2,RHBDL1,STUB1,C16ORF13,METRN,FAM173A,HAGHL,JMJD8,WDR24,FBXL16,MSLN,CCDC78,NARFL,CHTF18,PRR25,RPUSD1,GNG13,LMF1,SOX8,SSTR5,C1QTNF8,CACNA1H,TPSAB1,TPSD1,TPSG1,TPSB2,UBE2I,BAIAP3,GNPTG,TSR3,UNKL,C16ORF91,CCDC154,T…
int351:chr7:133787989..133787989	1	3780332	60412,136332,84912	EXOC4,LRGUK,SLC35B4
int352:chr12:15567923..15669413	185	502049	85004,5800,2059,11171,51071	RERG,PTPRO,EPS8,STRAP,DERA
int359:chr15:57244382..57244382	1	3780332	6938,84952,100820829,145781,81488	TCF12,CGNL1,MYZAP,GCOM1,POLR2M
int360:chr5:32461803..32493382	124	455263	23037,64083,54545,51663	PDZD2,GOLPH3,MTMR12,ZFR
int362:chr14:68970211..69010925	105	719514	10243,161142,64398,1965,51382,26499,161145,57475,384,5283,10490,145226,51109,23503,5890	GPHN,FAM71D,MPP5,EIF2S1,ATP6V1D,PLEK2,TMEM229B,PLEKHH1,ARG2,PIGH,VTI1B,RDH12,RDH11,ZFYVE26,RAD51B
int363:chr11:68593258..68796746	524	952649	221,4728,10312,81622,1119,51111,53838,4041,55291,51083,9633,1374,3508,219927,116512,219931,116535	ALDH3B1,NDUFS8,TCIRG1,UNC93B1,CHKA,SUV420H1,C11ORF24,LRP5,PPP6R3,GAL,MTL5,CPT1A,IGHMBP2,MRPL21,MRGPRD,TPCN2,MRGPRF
int364:chr9:132265328..132309588	200	292526	28989,375759,51450,140459,9536,27348,10868,1861,51759,23048,57720,23413,256158,445,8939,59335,23404,25,347148,84929,10319,83543,8021,84814,286336	NTMT1,C9ORF50,PRRX2,ASB6,PTGES,TOR1B,USP20,TOR1A,C9ORF78,FNBP1,GPR107,NCS1,HMCN2,ASS1,FUBP3,PRDM12,EXOSC2,ABL1,QRFP,FIBCD1,LAMC3,AIF1L,NUP214,PLPP7,FAM78A
int365:chr15:58628415..58662317	170	213912	3990,102,54629,79811,54778,9133,4643,92483,145773,9245,2958,663	LIPC,ADAM10,FAM63B,SLTM,RNF111,CCNB2,MYO1E,LDHAL6B,FAM81A,GCNT3,GTF2A2,BNIP2
int366,int992:chr3:133786772..134017219	501	136996	6259	RYK
int366,int992:chr3:133786772..134017219	501	136996	55573,11073,7018,58477,51560,80111,6578	CDV3,TOPBP1,TF,SRPRB,RAB6B,C3ORF36,SLCO2A1
int369:chr13:29138398..29148653	32	565709	3651,1045,646625,2322,255967,2321	PDX1,CDX2,URAD,FLT3,PAN3,FLT1
int371:chr19:47969394..48115083	178	41314	27076,653583,284346,23474,390940,7515,79177,100170229,126298,126299,199731,5329,56269,56006,3783,284349,284348,342908,7638,7596,7711,7773,7673,7766,342909,7767,7768,10780,7769,7770,353355,9310,7771,26974,7772,7733,125931,147710,5817,56971,388551,602,23624,4059,5819,10452,348,341,346,344,1209,5971,11129,79760,284352,162979,388552,284353,79090,57787,90332,147700,1158,2068,10849,10848,2067,2354,1476…	LYPD3,PHLDB3,ZNF575,ETHE1,PINLYP,XRCC1,ZNF576,SRRM5,IRGQ,ZNF428,CADM4,PLAUR,IRGC,SMG9,KCNN4,ZNF283,LYPD5,ZNF404,ZNF221,ZNF45,ZNF155,ZNF230,ZNF222,ZNF223,ZNF284,ZNF224,ZNF225,ZNF234,ZNF226,ZNF227,ZNF233,ZNF235,ZNF112,ZNF285,ZNF229,ZNF180,CEACAM20,IGSF23,PVR,CEACAM19,CEACAM16,BCL3,CBLC,BCAM,PVRL2,TOMM40,APOE,APOC1,APOC4,APOC2,CLPTM1,RELB,CLASRP,GEMIN7,PPP1R37,ZNF296,BLOC1S3,NKPD1,TRAPPC6A,MARK4,EXO…
int374,int937:chr16:2014130..2070433	223	450999	79622,4350,51728,64285,8131,3050,3042,3040,3039,3049,83986,55692,398,64714,8786,8312,4833,26063,10573,58986,9727,6650,146325,283948,9091,57799,117166,84331,197335,89941,9028,10273,84326,79006,65990,84264,339123,84219,146330,10232,124093,64428,63922,388199,113000,51764,64788,30812,6755,390664,8912,7177,23430,25823,64499,7329,8938,84572,115939,64718,283951,645811,9894,1186,79652,390667,9742,57585,9…	SNRNP25,MPG,POLR3K,RHBDF1,NPRL3,HBZ,HBM,HBA2,HBA1,HBQ1,FAM234A,LUC7L,ARHGDIG,PDIA2,RGS11,AXIN1,NME4,DECR2,MRPL28,TMEM8A,RAB11FIP3,CAPN15,PRR35,NHLRC4,PIGQ,RAB40C,WFIKKN1,FAM195A,WDR90,RHOT2,RHBDL1,STUB1,C16ORF13,METRN,FAM173A,HAGHL,JMJD8,WDR24,FBXL16,MSLN,CCDC78,NARFL,CHTF18,PRR25,RPUSD1,GNG13,LMF1,SOX8,SSTR5,C1QTNF8,CACNA1H,TPSAB1,TPSD1,TPSG1,TPSB2,UBE2I,BAIAP3,GNPTG,TSR3,UNKL,C16ORF91,CCDC154,T…
int375:chr11:4862230..4934503	202	813347	143496,6737,119774,390036,119772,143502,390037,143501,390038,143503,55128,81285,256892,119694,119695,401665,119692,119687,81282,79324,56547,401666,119682,401667,119679,119678,390054,23538,283111,3043,100187828,3047,3048,3046,79339,390058,79345,390059,282763,390061,390064,390066,390063,50613,143630,340980,390067,117854,445372,53840,10346,85363,387748,390072,390077,390075,79473,390081,390078,390079…	OR52B4,TRIM21,OR52K2,OR52K1,OR52M1,OR52I2,OR52I1,C11ORF40,OR51D1,OR51E1,TRIM68,OR51E2,OR51F1,OR51F2,OR52R1,OR51T1,OR51S1,OR51A7,OR51G2,OR51G1,MMP26,OR51A4,OR51L1,OR51A2,OR52J3,OR52E2,OR52A5,OR52A1,OR51V1,HBB,HBD,HBG1,HBG2,HBE1,OR51B4,OR51B6,OR51B2,OR51M1,OR51B5,OR51Q1,OR51I2,OR52D1,OR51I1,UBQLN3,UBQLNL,OR52B6,OR52H1,TRIM6,TRIM6-TRIM34,TRIM34,TRIM22,TRIM5,OR56B1,OR52N4,OR52N2,OR52N5,OR52N1,OR52E4,…
int376:chr3:9378654..9543642	212	169421	56852,9901,25917,55209,375323,64419,151835,7862,4968,10093,100526693,8536,26140,10474,285367,84522,132014,63924,84818,78987,285368,55831,2177,401052,55845,115795,7428,3656,9797,51738,6396,491	RAD18,SRGAP3,THUMPD3,SETD5,LHFPL4,MTMR14,CPNE9,BRPF1,OGG1,ARPC4,ARPC4-TTLL3,CAMK1,TTLL3,TADA3,RPUSD3,JAGN1,IL17RE,CIDEC,IL17RC,CRELD1,PRRT3,EMC3,FANCD2,LOC401052,BRK1,FANCD2OS,VHL,IRAK2,TATDN2,GHRL,SEC13,ATP2B2
int377:chr20:44779565..44813304	79	651528	57158,51526,78997,140902,3172,128486,79183,11142,10955,100,8839,60598,140730,7529,80336,6789,10953,3787,149708,128488,5266,6406,6407,6590,11317,8785,90196,6385,55861,51604,27296,10406,10816,140870,100526773,57119,90199,140832,259240,259239,164237,391253,280664,116092,11065,140686,90203,140831,7125,90204,5476,10005,63935,128497,140825,5360,63925,4318,57468,57727,958,64405,51006,63916	JPH2,OSER1,GDAP1L1,R3HDML,HNF4A,FITM2,TTPAL,PKIG,SERINC3,ADA,WISP2,KCNK15,RIMS4,YWHAB,PABPC1L,STK4,TOMM34,KCNS1,WFDC5,WFDC12,PI3,SEMG1,SEMG2,SLPI,RBPJL,MATN4,SYS1,SDC4,DBNDD2,PIGT,TP53TG5,WFDC2,SPINT3,WFDC6,EPPIN-WFDC6,EPPIN,WFDC8,WFDC10A,WFDC9,WFDC11,WFDC13,SPINT4,WFDC10B,DNTTIP1,UBE2C,WFDC3,SNX21,ZSWIM3,TNNC2,ZSWIM1,CTSA,ACOT8,PCIF1,SPATA25,NEURL2,PLTP,ZNF335,MMP9,SLC12A5,NCOA5,CD40,CDH22,SLC35…
int381,int987:chr2:72395464..73129386	923	77219	56603,23233,6697,2016,94097,26056,344022,10322,10574,84279,150726,1961,7840,9027,51471,51002,388960,8446,10617,72,1716,200424,388962,10797,55233,57835,1639,84058,83444,23559,388963,6242,64427,7841,3196,116540,84865,27429,85474,1796,84759,165545,550,84695,130951,10505	CYP26B1,EXOC6B,SPR,EMX1,SFXN5,RAB11FIP5,NOTO,SMYD5,CCT7,PRADC1,FBXO41,EGR4,ALMS1,NAT8,NAT8B,TPRKB,C2ORF78,DUSP11,STAMBP,ACTG2,DGUOK,TET3,BOLA3,MTHFD2,MOB1A,SLC4A5,DCTN1,WDR54,INO80B,WBP1,C2ORF81,RTKN,TTC31,MOGS,TLX2,MRPL53,CCDC142,HTRA2,LBX2,DOK1,PCGF1,DQX1,AUP1,LOXL3,M1AP,SEMA4F
int382:chr11:9964346..10331311	1164	736553	65975,9866,6157,6764,56672,56673,56676,56674,56675,57758,23258,440026,10527,7702,7465,23075,81846,133	STK33,TRIM66,RPL27A,ST5,AKIP1,C11ORF16,ASCL3,TMEM9B,NRIP3,SCUBE2,DENND5A,TMEM41B,IPO7,ZNF143,WEE1,SWAP70,SBF2,ADM
int383:chr11:35561328..35775330	363	425192	960,6506,25891,24147,54765	CD44,SLC1A2,PAMR1,FJX1,TRIM44
int385:chr11:5378666..5381504	30	49582	143496,6737,119774,390036,119772,143502,390037,143501,390038,143503,55128,81285,256892,119694,119695,401665,119692,119687,81282,79324,56547,401666,119682,401667,119679,119678,390054,23538,283111,3043,100187828,3047,3048,3046,79339,390058,79345,390059,282763,390061,390064,390066,390063,50613,143630,340980,390067,117854,445372,53840,10346,85363,387748,390072,390077,390075,79473,390081,390078,390079…	OR52B4,TRIM21,OR52K2,OR52K1,OR52M1,OR52I2,OR52I1,C11ORF40,OR51D1,OR51E1,TRIM68,OR51E2,OR51F1,OR51F2,OR52R1,OR51T1,OR51S1,OR51A7,OR51G2,OR51G1,MMP26,OR51A4,OR51L1,OR51A2,OR52J3,OR52E2,OR52A5,OR52A1,OR51V1,HBB,HBD,HBG1,HBG2,HBE1,OR51B4,OR51B6,OR51B2,OR51M1,OR51B5,OR51Q1,OR51I2,OR52D1,OR51I1,UBQLN3,UBQLNL,OR52B6,OR52H1,TRIM6,TRIM6-TRIM34,TRIM34,TRIM22,TRIM5,OR56B1,OR52N4,OR52N2,OR52N5,OR52N1,OR52E4,…
int389:chr22:36580879..36599659	120	110698	80833,80832,8542,23780,4627,25828,80020,8664,10369,11020,5816,4689,1439,4357,339669,79734,7263,164656,3560,114904,6753,5880,27128	APOL3,APOL4,APOL1,APOL2,MYH9,TXN2,FOXRED2,EIF3D,CACNG2,IFT27,PVALB,NCF4,CSF2RB,MPST,TEX33,KCTD17,TST,TMPRSS6,IL2RB,C1QTNF6,SSTR3,RAC2,CYTH4
int38:chr15:90890799..91083353	609	788913	51458,90381,374654,56964,5346,8800,145873,55897,290,10239,100526783,348110,374655,3418,10509,390637,51335,10519,342132,8826,64784,641,5045,2242,4122,55898,91433,374659,9055,26276,9899	RHCG,TICRR,KIF7,WDR93,PLIN1,PEX11A,MESP2,MESP1,ANPEP,AP3S2,C15ORF38-AP3S2,ARPIN,ZNF710,IDH2,SEMA4B,GDPGP1,NGRN,CIB1,ZNF774,IQGAP1,CRTC3,BLM,FURIN,FES,MAN2A2,UNC45A,RCCD1,HDDC3,PRC1,VPS33B,SV2B
int392,int177:chr3:70900385..71120801	196	39815	27086	FOXP1
int393:chr7:6646145..6646145	1	3780332	26100,222962,84629,80028,60,6624,54476,654231,51622,7965,5395,100310846,27102,84132,9265,5879,84792,221955,11014,392862,55146,79034,54753,100131017,7559,222967,221960	WIPI2,SLC29A4,TNRC18,FBXL18,ACTB,FSCN1,RNF216,OCM,CCZ1,AIMP2,PMS2,ANKRD61,EIF2AK1,USP42,CYTH3,RAC1,FAM220A,DAGLB,KDELR2,GRID2IP,ZDHHC4,C7ORF26,ZNF853,ZNF316,ZNF12,RSPH10B,CCZ1B
int394:chr13:95036778..95082174	151	649946	10082,1638,160897,23483	GPC6,DCT,GPR180,TGDS
int395:chr22:33000959..33041767	140	611249	3976,5008,652968,83874,550631,10291,23541,51537,200312,266629,284904,730005,9514,6948,23481,339665,23762,150290,22880,6525,27124,140606,91445,50487,3985,113791,23598,4733,56478,9814,23761,253143,9681,7533,25775,6523,150297,10739,6527,10738,51493,254240,25793,8224,7078	LIF,OSM,GATSL3,TBC1D10A,CCDC157,SF3A1,SEC14L2,MTFP1,RNF215,SEC14L3,SEC14L4,SEC14L6,GAL3ST1,TCN2,PES1,SLC35E4,OSBP2,DUSP18,MORC2,SMTN,INPP5J,SELM,RNF185,PLA2G3,LIMK2,PIK3IP1,PATZ1,DRG1,EIF4ENIF1,SFI1,PISD,PRR14L,DEPDC5,YWHAH,C22ORF24,SLC5A1,C22ORF42,RFPL2,SLC5A4,RFPL3,RTCB,BPIFC,FBXO7,SYN3,TIMP3
int397:chr2:77130648..77339606	811	388320	80059	LRRTM4
int398:chr9:124935259..124951749	31	431003	153090,158135,254956,4702,26468,92399,92400,5742	DAB2IP,TTLL11,MORN5,NDUFA8,LHX6,MRRF,RBM18,PTGS1
int400:chr1:230537589..230637842	267	866826	2590,79605	GALNT2,PGBD5
int403:chr3:35680517..35775455	171	485229	10777	ARPP21
int405:chr15:90673788..90756292	317	488817	51458,90381,374654,56964,5346,8800,145873,55897,290,10239,100526783,348110,374655,3418,10509,390637,51335,10519,342132,8826,64784,641,5045,2242,4122,55898,91433,374659,9055,26276,9899	RHCG,TICRR,KIF7,WDR93,PLIN1,PEX11A,MESP2,MESP1,ANPEP,AP3S2,C15ORF38-AP3S2,ARPIN,ZNF710,IDH2,SEMA4B,GDPGP1,NGRN,CIB1,ZNF774,IQGAP1,CRTC3,BLM,FURIN,FES,MAN2A2,UNC45A,RCCD1,HDDC3,PRC1,VPS33B,SV2B
int407:chr15:60608397..60670149	195	722665	302,79664,6095	ANXA2,ICE2,RORA
int408:chr9:72470461..72475010	13	494788	8395,116224,2395,5568,9414,9413,320,375743,138255	PIP5K1B,FAM122A,FXN,PRKACG,TJP2,FAM189A2,APBA1,PTAR1,C9ORF135
int411:chr4:186797804..186859331	243	453763	291,57587,83891,353322,55805,441054,55325,256309,27295,8470,7098,25854,285440,3818,2160	SLC25A4,CFAP97,SNX25,ANKRD37,LRP2BP,C4ORF47,UFSP2,CCDC110,PDLIM3,SORBS2,TLR3,FAM149A,CYP4V2,KLKB1,F11
int413:chr20:21057668..21246620	242	160729	55857,22803,644524	KIZ,XRN2,NKX2-4
int419:chr5:176998497..177106718	221	648878	90249,3101,51720,23567,2264,64324,27166,53917,83463,10636,10960,6569,2870,80758,345456,2161,1627,9260,79930,51428,54540,54732,11285	UNC5A,HK3,UIMC1,ZNF346,FGFR4,NSD1,PRELID1,RAB24,MXD3,RGS14,LMAN2,SLC34A1,GRK6,PRR7,PFN3,F12,DBN1,PDLIM7,DOK3,DDX41,FAM193B,TMED9,B4GALT7
int421:chr11:131799218..131850108	158	718034	50863	NTM
int424:chr3:143357749..143394418	89	681080	285195,205428	SLC9A9,C3ORF58
int426:chr13:24482512..24494811	74	161090	4285,542767,387911,221178,338872	MIPEP,C1QTNF9B-AS1,C1QTNF9B,SPATA13,C1QTNF9
int427,int238:chr19:56282151..56306966	83	601366	91662,91663,5582,59284,59283,59285,284415,4696,26121,441864,4849,126014,29844,79042,6203,79165,147798,79143,11025,79168,10990,10288,11026,353514,23547,3903,57348,114823,3904,94059,148170,11027,11024,10859,11006,115653,3804,3802,3805,3811,3809,3812,2204,9437,55655,199713,51206,54869,112724,54776,7138,7137,352909,6861,5794,255043,22870,84446,23640,84787,284417,147744,6158,125965,284418,3589,388564,…	NLRP12,MYADM,PRKCG,CACNG7,CACNG8,CACNG6,VSTM1,NDUFA3,PRPF31,TARM1,CNOT3,OSCAR,TFPT,TSEN34,RPS9,LENG1,TMC4,MBOAT7,LILRB3,LILRA6,LILRB5,LILRB2,LILRA3,LILRA5,LILRA4,LAIR1,TTYH1,LENG8,LAIR2,LENG9,CDC42EP5,LILRA2,LILRA1,LILRB1,LILRB4,KIR3DL3,KIR2DL3,KIR2DL1,KIR2DL4,KIR3DL1,KIR2DS4,KIR3DL2,FCAR,NCR1,NLRP2,NLRP7,GP6,EPS8L1,RDH13,PPP1R12C,TNNT1,TNNI3,DNAAF3,SYT5,PTPRH,TMEM86B,PPP6R1,BRSK1,HSPBP1,SUV420H2…
int429:chr1:66360325..66453134	212	764421	5142	PDE4B
int42:chr10:35878148..35909646	58	457785	8453,1390,219771,219770,8325	CUL2,CREM,CCNY,GJD4,FZD8
int432:chr17:2400876..2433464	109	620820	7531,1398,4641,51763,5306,124935,8578,83547,10594,124997,5345,727910,5176,114826,6117,146760,1801,124641,3090,23293,63826,9905,55720,4335,79066,5048,23277,23108,8386,4991,8390,26189,8383	YWHAE,CRK,MYO1C,INPP5K,PITPNA,SLC43A2,SCARF1,RILP,PRPF8,WDR81,SERPINF2,TLCD2,SERPINF1,SMYD4,RPA1,RTN4RL1,DPH1,OVCA2,HIC1,SMG6,SRR,SGSM2,TSR1,MNT,METTL16,PAFAH1B1,CLUH,RAP1GAP2,OR1D5,OR1D2,OR1G1,OR1A2,OR1A1
int437:chr3:6880004..6902624	64	656806	2917	GRM7
int438:chr2:132625252..132692267	181	804991	29798,408029	C2ORF27A,C2ORF27B
int439,int651:chr2:31244297..31348390	353	686218	79623,440854,30845	GALNT14,CAPN14,EHD3
int43:chr9:14366507..14373886	14	377117	4781	NFIB
int441:chr2:65399337..65408269	28	554804	6509,23177,5861,10097,200734	SLC1A4,CEP68,RAB1A,ACTR2,SPRED2
int443:chr16:7574590..7604361	139	282923	54715	RBFOX1
int444,int893,int36,int163:chr3:69802902..70217984	759	497310	4286	MITF
int448:chr7:1877501..2247496	990	965139	8379,4521,29960,29886,8662,55501,3955,402635,23288,221927,80727,155185,2768,84433	MAD1L1,NUDT1,FTSJ2,SNX8,EIF3B,CHST12,LFNG,GRIFIN,IQCE,BRAT1,TTYH3,AMZ1,GNA12,CARD11
int449,int559:chr16:20554613..20860026	656	784909	348158,116285,6296,55623,81691,112479,57149,123879,55567,57146,257629,7783,1428	ACSM2B,ACSM1,ACSM3,THUMPD1,LOC81691,ERI2,LYRM1,DCUN1D3,DNAH3,TMEM159,ANKS4B,ZP2,CRYM
int451:chr17:64444148..64534580	229	843499	8313,201134,350,5578,27091,27092,786,9931,26207,5718,25926,2186,3838,284018	AXIN2,CEP112,APOH,PRKCA,CACNG5,CACNG4,CACNG1,HELZ,PITPNC1,PSMD12,NOL11,BPTF,KPNA2,C17ORF58
int453:chr19:4854740..4858154	13	331556	8612,54531,51298,126567,25759,8174,91978,284451,997,3004,682,610,27006,5442,10272,55658,5064,400668,126353,5725,566,5657,1991,1675,79948,84634,10025,1820,91300,57418,116444,1265,10347,91304,23526,2879,5434,22904,6794,513,90007,1153,55009,255057,1943,84939,374291,26528,6209,2593,10297,92840,148223,126520,54760,339366,399664,53615,10975,6929,390874,148229,57455,83855,113179,113178,81926,1455,55643,…	PLPP2,MIER2,THEG,C2CD4C,SHC2,MADCAM1,TPGS1,ODF3L2,CDC34,GZMM,BSG,HCN2,FGF22,POLRMT,FSTL3,RNF126,PALM,PRSS57,MISP,PTBP1,AZU1,PRTN3,ELANE,CFD,PLPPR3,KISS1R,MED16,ARID3A,R3HDM4,WDR18,GRIN3B,CNN2,ABCA7,TMEM259,HMHA1,GPX4,POLR2E,SBNO2,STK11,ATP5D,MIDN,CIRBP,C19ORF24,CBARP,EFNA2,MUM1,NDUFS7,DAZAP1,RPS15,GAMT,APC2,REEP6,C19ORF25,PLK5,PCSK4,ADAMTSL5,MEX3D,MBD3,UQCR11,TCF3,ONECUT3,ATP8B3,REXO1,KLF16,ADAT3…
int455:chr13:42156864..42184822	52	457114	23078,160851,11215	VWA8,DGKH,AKAP11
int456:chr11:3108506..3108506	1	3780332	3481,723961,3630,7054,10077,430,29125,975,10078,3784,29850,5002,1028,5003,7262,4676,833,114879,386746,116534	IGF2,INS-IGF2,INS,TH,TSPAN32,ASCL2,C11ORF21,CD81,TSSC4,KCNQ1,TRPM5,SLC22A18,CDKN1C,SLC22A18AS,PHLDA2,NAP1L4,CARS,OSBPL5,MRGPRG,MRGPRE
int457:chr19:4872275..4872275	1	2678571	8612,54531,51298,126567,25759,8174,91978,284451,997,3004,682,610,27006,5442,10272,55658,5064,400668,126353,5725,566,5657,1991,1675,79948,84634,10025,1820,91300,57418,116444,1265,10347,91304,23526,2879,5434,22904,6794,513,90007,1153,55009,255057,1943,84939,374291,26528,6209,2593,10297,92840,148223,126520,54760,339366,399664,53615,10975,6929,390874,148229,57455,83855,113179,113178,81926,1455,55643,…	PLPP2,MIER2,THEG,C2CD4C,SHC2,MADCAM1,TPGS1,ODF3L2,CDC34,GZMM,BSG,HCN2,FGF22,POLRMT,FSTL3,RNF126,PALM,PRSS57,MISP,PTBP1,AZU1,PRTN3,ELANE,CFD,PLPPR3,KISS1R,MED16,ARID3A,R3HDM4,WDR18,GRIN3B,CNN2,ABCA7,TMEM259,HMHA1,GPX4,POLR2E,SBNO2,STK11,ATP5D,MIDN,CIRBP,C19ORF24,CBARP,EFNA2,MUM1,NDUFS7,DAZAP1,RPS15,GAMT,APC2,REEP6,C19ORF25,PLK5,PCSK4,ADAMTSL5,MEX3D,MBD3,UQCR11,TCF3,ONECUT3,ATP8B3,REXO1,KLF16,ADAT3…
int459:chr18:74029649..74061749	41	182276	9658,400658	ZNF516,C18ORF65
int45:chr5:178696394..178698324	9	364584	5626,23138,64777,55651,3182,85007,91522,57396,6940,117608,80108,285676,345462,2916,30832,9509	PROP1,N4BP3,RMND5B,NHP2,HNRNPAB,PHYKPL,COL23A1,CLK4,ZNF354A,ZNF354B,ZFP2,ZNF454,ZNF879,GRM6,ZNF354C,ADAMTS2
int46,int979,int226,int79,int41:chr17:73200922..73538143	820	938191	6169,94015,64446,124602,350383,388419,55890,11314,124599,146723,10871,100131439,342510,326624,146722,9368,54868,26151,2905,2232,92736,283985,347741,124590,30850,283987,3396,23510,9121,10476,79637,30833,51155,79902,6613,51081,23163,57409,60386,2885,9772,283989,3993,57513,80022,643008,100130933,29115,9400,3691,85451,2584,3021,201294,23558,91107,201292,64978,85302,100134934,51,1018,2125,8811,353174,…	RPL38,TTYH2,DNAI2,KIF19,GPR142,BTBD17,GPRC5C,CD300A,CD300LB,C17ORF77,CD300C,CD300LD,CD300E,RAB37,CD300LF,SLC9A3R1,TMEM104,NAT9,GRIN2C,FDXR,OTOP2,FADS6,OTOP3,USH1G,CDR2L,HID1,ICT1,KCTD2,SLC16A5,ATP5H,ARMC7,NT5C,HN1,NUP85,SUMO2,MRPS7,GGA3,MIF4GD,SLC25A19,GRB2,TMEM94,TSEN54,LLGL2,CASKIN2,MYO15B,SMIM5,SMIM6,SAP30BP,RECQL5,ITGB4,UNK,GALK1,H3F3B,UNC13D,WBP2,TRIM47,TRIM65,MRPL38,FBF1,TEN1,ACOX1,CDK3,EVP…
int460:chr10:11959691..12107640	498	699130	26019,55526,55176,8872,11164	UPF2,DHTKD1,SEC61A2,CDC123,NUDT5
int462:chr13:43796169..43859983	83	188065	55068,144811,160857	ENOX1,LACC1,CCDC122
int466:chr12:53716133..53929672	266	142643	144501,3855,283403,3892,3887,3889,3891,3890,3888,9119,3854,286887,3853,3852,112802,121391,140807,319101,3849,3848,374454,51350,3850,3851,338785,196374,3856,3875,1975,23371,3489,8435,84926,283337,51380,3695,84975,5916,9700,5204,60314,8086,121340,6667,269,54458,5094,6895,7786,8620,11016,517,57658	KRT80,KRT7,C12ORF80,KRT86,KRT81,KRT83,KRT85,KRT84,KRT82,KRT75,KRT6B,KRT6C,KRT6A,KRT5,KRT71,KRT74,KRT72,KRT73,KRT2,KRT1,KRT77,KRT76,KRT3,KRT4,KRT79,KRT78,KRT8,KRT18,EIF4B,TNS2,IGFBP6,SOAT2,SPRYD3,ZNF740,CSAD,ITGB7,MFSD5,RARG,ESPL1,PFDN5,C12ORF10,AAAS,SP7,SP1,AMHR2,PRR13,PCBP2,TARBP2,MAP3K12,NPFF,ATF7,ATP5G2,CALCOCO1
int467,int288,int87,int299:chr10:61526281..61791932	810	205433	220963,100507027,8030	SLC16A9,MRLN,CCDC6
int467,int288,int87,int299:chr10:61526281..61791932	810	205433	288,983	ANK3,CDK1
int468:chr6:1989604..2199634	252	125996	2296,2762	FOXC1,GMDS
int469:chr11:46308093..46935185	606	33288	90993,8525,4192,1132,55626,9776,283254,79797,2147,392,9793,4038,79096,84364,1643,29763,10062,8567,53,4607,6688,91252,5702,5913,10658,114971,4722,399888,55709,114900,23788,79841,23360,23279,5795,119765,119764,390113,256148,256144,403257,403253	CREB3L1,DGKZ,MDK,CHRM4,AMBRA1,ATG13,HARBI1,ZNF408,F2,ARHGAP1,CKAP5,LRP4,C11ORF49,ARFGAP2,DDB2,PACSIN3,NR1H3,MADD,ACP2,MYBPC3,SPI1,SLC39A13,PSMC3,RAPSN,CELF1,PTPMT1,NDUFS3,FAM180B,KBTBD4,C1QTNF4,MTCH2,AGBL2,FNBP4,NUP160,PTPRJ,OR4B1,OR4X2,OR4X1,OR4S1,OR4C3,OR4C45,OR4A47
int471:chr17:55763653..55794219	100	632783	124540	MSI2
int473:chr7:1442088..1479952	124	649761	79778,26173,7975,202915,84262,392617	MICALL2,INTS1,MAFK,TMEM184A,PSMG3,ELFN1
int477:chr7:93202612..93276888	187	810416	799	CALCR
int478:chr17:18669341..18843089	473	927832	254272,729288,147166,10517,51030,5636,125206,644815,10750,388436,400581,22905,5598,27077,7732,4239	TBC1D28,ZNF286B,TRIM16L,FBXW10,TVP23B,PRPSAP2,SLC5A10,FAM83G,GRAP,LOC388436,GRAPL,EPN2,MAPK7,B9D1,RNF112,MFAP4
int47:chr4:152730201..152778727	137	753439	729830,5188	FAM160A1,GATB
int480:chr9:79456175..79467292	44	439419	158471,442425	PRUNE2,FOXB2
int483:chr14:77495886..77532343	86	666286	64207,85457,283576,57156,58157,2954,29954,161394,283578,122945,10598,63894,145501,9517,81892,8846,283579,22938,57143	IRF2BPL,CIPC,ZDHHC22,TMEM63C,NGB,GSTZ1,POMT2,SAMD15,TMED8,NOXRED1,AHSA1,VIPAS39,ISM2,SPTLC2,SLIRP,ALKBH1,C14ORF178,SNW1,ADCK1
int484:chr1:82220276..82539588	818	972879	23266	ADGRL2
int485,int236:chr1:158981187..159074762	224	810235	391112,128368,128366,128367,6708,81448,128371,391114,128372,81442,4332,149628,3428,9447,57863,2532,2205,441911,26476	OR6Y1,OR10Z1,OR6P1,OR10X1,SPTA1,OR6K2,OR6K6,OR6K3,OR6N1,OR6N2,MNDA,PYHIN1,IFI16,AIM2,CADM3,ACKR1,FCER1A,OR10J3,OR10J1
int486,int447:chr1:169651770..170054087	1349	575435	481,29922,8548,57821,10560,2153,6403,6402,6401,55732,92342,57147,22920,149281	ATP1B1,NME7,BLZF1,CCDC181,SLC19A2,F5,SELP,SELL,SELE,C1ORF112,METTL18,SCYL3,KIFAP3,METTL11B
int488:chr9:6566602..6610892	113	730021	90865,89882,115426,2731,23081	IL33,TPD52L3,UHRF2,GLDC,KDM4C
int48:chr16:6656073..6695451	223	125897	54715	RBFOX1
int49,int215:chr1:43970956..44482312	956	512588	440585,149465,10969,128218,7075,149466,4352,991,23334,64834,112950,81888,5792,9682,6487,9048,9670,1802,533,8704,149473,6536,128209,55929,79033,55182,339541,79639,11004,6202,1263,149478,266675,343521,8643,8891,7389,79654,57643,84842,114034,4595,10420,25974,10327,5052,4678,149483,60313,51249,3652,23139,8503,10103,541468,55624,8438,7388,10489,387338,2166	FAM183A,CFAP57,EBNA1BP2,TMEM125,TIE1,C1ORF210,MPL,CDC20,SZT2,ELOVL1,MED8,HYI,PTPRF,KDM4A,ST3GAL3,ARTN,IPO13,DPH2,ATP6V0B,B4GALT2,CCDC24,SLC6A9,KLF17,DMAP1,ERI3,RNF220,C1ORF228,TMEM53,KIF2C,RPS8,PLK3,BTBD19,BEST4,TCTEX1D4,PTCH2,EIF2B3,UROD,HECTD3,ZSWIM5,HPDL,TOE1,MUTYH,TESK2,MMACHC,AKR1A1,PRDX1,NASP,CCDC17,GPBP1L1,TMEM69,IPP,MAST2,PIK3R3,TSPAN1,LURAP1,POMGNT1,RAD54L,UQCRH,LRRC41,NSUN4,FAAH
int492:chr1:64940492..64998457	82	246566	57685,55225,3716	CACHD1,RAVER2,JAK1
int494:chr7:106763218..107288677	925	410943	5577,26959,10466,2845,11062,55973,5172,79872,1811,1738,3912,22798,4897,50640,4189,168451	PRKAR2B,HBP1,COG5,GPR22,DUS4L,BCAP29,SLC26A4,CBLL1,SLC26A3,DLD,LAMB1,LAMB4,NRCAM,PNPLA8,DNAJB9,THAP5
int495:chr7:114337652..114387041	135	758069	93986	FOXP2
int496,int255,int104,int967:chr18:9878527..9988562	267	839503	4729,23253,57045,10928,9989,11031,84203,9218	NDUFV2,ANKRD12,TWSG1,RALBP1,PPP4R1,RAB31,TXNDC2,VAPA
int498:chr5:139191665..139207494	24	279574	84249,9542,5813,492311,84418,5201,83697,1839,54882,404734,8637,113829,10011,10307,55374,3550,54853,929,23438,4695,153527,373863,3035,56147,56146,56145,56144,56143,56142,56141,56140,9752,56139,56138,56137,56136,56135,56134,29930,56133,56132,56131,26167,56130,56129,56128,57717,56127,56126,56125,56124,56123,56122,56121,56114,56113,56112,56104,83884,56111,56103,56110,6879,56102,56109,56108,8641,9708,…	PSD2,NRG2,PURA,IGIP,CYSTM1,PFDN1,SLC4A9,HBEGF,ANKHD1,ANKHD1-EIF4EBP3,EIF4EBP3,SLC35A4,SRA1,APBB3,TMCO6,IK,WDR55,CD14,HARS2,NDUFA2,ZMAT2,DND1,HARS,PCDHA1,PCDHA2,PCDHA3,PCDHA4,PCDHA5,PCDHA6,PCDHA7,PCDHA8,PCDHA9,PCDHA10,PCDHA11,PCDHA12,PCDHA13,PCDHAC1,PCDHAC2,PCDHB1,PCDHB2,PCDHB3,PCDHB4,PCDHB5,PCDHB6,PCDHB7,PCDHB8,PCDHB16,PCDHB9,PCDHB10,PCDHB11,PCDHB12,PCDHB13,PCDHB14,PCDHB15,PCDHGA1,PCDHGA2,PCDHGA3…
int499:chr17:43507403..44672951	4172	118637	1394,162540,4137,246744,284058,105376839,100506084	CRHR1,SPPL2C,MAPT,STH,KANSL1,LRRC37A,ARL17B
int499:chr17:43507403..44672951	4172	118637	80174,124808,4185,51751,10052,388389,9343,2670,146909,10882,4836,79877,79777,10614,124790,113026,752,124783,9020,201176,9842	DBF4B,CCDC43,ADAM11,HIGD1B,GJC1,CCDC103,EFTUD2,GFAP,KIF18B,C1QL1,NMT1,DCAKD,ACBD4,HEXIM1,HEXIM2,PLCD3,FMNL1,SPATA32,MAP3K14,ARHGAP27,PLEKHM1
int499:chr17:43507403..44672951	4172	118637	474170,51326,4905,7473,7484,9570,388394	LRRC37A2,ARL17A,NSF,WNT3,WNT9B,GOSR2,RPRML
int5,int65,int773:chr9:124971170..124982500	22	427289	153090,158135,254956,4702,26468,92399,92400,5742	DAB2IP,TTLL11,MORN5,NDUFA8,LHX6,MRRF,RBM18,PTGS1
int501:chr12:108316976..108475893	470	870552	9671,1240	WSCD2,CMKLR1
int504,int461:chr1:161976234..162014632	80	583380	114836,8832,6504,962,57823,4063,51744,55600,142683,50848,100131187,7391,257106,126823,4817,81607,5202,51506,27005,5498,9191,4720,2207,8703,84134,9507,654790,336,9970,6391,4359,257177,2212,3310,9103,2214,2213,2215,84824,127943,11266,22926,25903,9722,400793,284680,117157,127933,6675,4921,51478	SLAMF6,CD84,SLAMF1,CD48,SLAMF7,LY9,CD244,ITLN1,ITLN2,F11R,TSTD1,USF1,ARHGAP30,KLHDC9,NIT1,PVRL4,PFDN2,UFC1,USP21,PPOX,DEDD,NDUFS2,FCER1G,B4GALT3,TOMM40L,ADAMTS4,PCP4L1,APOA2,NR1I3,SDHC,MPZ,CFAP126,FCGR2A,HSPA6,FCGR2C,FCGR3A,FCGR2B,FCGR3B,FCRLA,FCRLB,DUSP12,ATF6,OLFML2B,NOS1AP,C1ORF226,C1ORF111,SH2D1B,UHMK1,UAP1,DDR2,HSD17B7
int506,int430,int648,int251,int605:chr2:240115701..240327863	550	956893	9759	HDAC4
int507:chr7:2482781..2544564	254	398056	8379,4521,29960,29886,8662,55501,3955,402635,23288,221927,80727,155185,2768,84433	MAD1L1,NUDT1,FTSJ2,SNX8,EIF3B,CHST12,LFNG,GRIFIN,IQCE,BRAT1,TTYH3,AMZ1,GNA12,CARD11
int50:chr15:54381200..54381200	1	3780332	440279	UNC13C
int51,int446,int287:chr6:11712240..11774626	211	656419	84830	ADTRP
int510,int55:chr2:23539749..23684208	381	910405	114818	KLHL29
int512:chr3:141931928..142000001	166	778755	9616,131890,483,7029,256356,54464,545,5357,7220,26577,23350,344838,9435	RNF7,GRK7,ATP1B3,TFDP2,GK5,XRN1,ATR,PLS1,TRPC1,PCOLCE2,U2SURP,PAQR9,CHST2
int514:chr5:108992465..109179240	549	884363	4124	MAN2A1
int515:chr19:39475140..39545986	438	42128	57677,284406,84924,339324,57711,84911,92283,163081,728485,342892,25850,388536,374900,374899,147923,199704,163087,92285,284459,84503,148266,148268,390927,163255,51276,22835,163115,84775,126231,23094,83889,8193,10653,94274,64073,9424,57828,90522,5714,399473,147965,6261,199720,115727,27335,11184,81,147968,653499,3963,3960,1891,3191,4793,126432,22933,6183,643669,54938,115290,126433,390928,10298,34289…	ZFP14,ZFP82,ZNF566,ZNF260,ZNF529,ZNF382,ZNF461,ZNF567,LOC728485,ZNF850,ZNF345,ZNF790,ZNF568,ZNF829,ZNF420,ZNF585A,ZNF383,ZNF585B,HKR1,ZNF527,ZNF569,ZNF570,ZNF793,ZNF540,ZNF571,ZFP30,ZNF781,ZNF607,ZNF573,SIPA1L3,WDR87,DPF1,SPINT2,PPP1R14A,C19ORF33,KCNK6,CATSPERG,YIF1B,PSMD8,SPRED3,FAM98C,RYR1,GGN,RASGRP4,EIF3K,MAP4K1,ACTN4,CAPN12,LGALS7B,LGALS7,LGALS4,ECH1,HNRNPL,NFKBIB,RINL,SIRT2,MRPS12,CCER2,SAR…
int516:chr18:55310072..55429904	378	785390	2235,100505549,4677,5205	FECH,LOC100505549,NARS,ATP8B1
int517:chr3:15775446..16066785	680	909431	6533,80852,51244,84077,152273,7182,64432,64145,23473,9467,85403,131965,8292,686,26061,23243	SLC6A6,GRIP2,CCDC174,C3ORF20,FGD5,NR2C2,MRPS25,RBSN,CAPN7,SH3BP5,EAF1,METTL6,COLQ,BTD,HACL1,ANKRD28
int519:chr7:55165996..55165996	1	3780332	1956	EGFR
int523:chr12:25268476..25334387	237	584733	586,196415,4033,55259,144363,3845	BCAT1,C12ORF77,LRMP,CASC1,LYRM5,KRAS
int524:chr7:157115381..157196117	231	822147	140545,64327,64434,3110,9690,10049	RNF32,LMBR1,NOM1,MNX1,UBE3C,DNAJB6
int525:chr3:107823224..108545856	1783	649541	84666,50852	RETNLB,TRAT1
int525:chr3:107823224..108545856	1783	649541	961,55081,11148,22989,9666,57650	CD47,IFT57,HHLA2,MYH15,DZIP3,KIAA1524
int526:chr8:103532303..103556877	119	259768	79977,83988,50484,51366,4956	GRHL2,NCALD,RRM2B,UBR5,ODF1
int527:chr4:36033833..36109744	134	451761	116984,401124	ARAP2,DTHD1
int529:chr11:18054284..18163882	279	868120	10944,144100,6207,5286,4925,374383,3767,6833,10083,340990,4654,3746,26297,7166,117195,113174,117196	C11ORF58,PLEKHA7,RPS13,PIK3C2A,NUCB2,NCR3LG1,KCNJ11,ABCC8,USH1C,OTOG,MYOD1,KCNC1,SERGEF,TPH1,MRGPRX3,SAAL1,MRGPRX4
int52:chr7:73877809..73987405	191	452367	2006,3984,7458,7462,5982,7461,9569,2969,653361,84163	ELN,LIMK1,EIF4H,LAT2,RFC2,CLIP2,GTF2IRD1,GTF2I,NCF1,GTF2IRD2
int530:chr2:3313428..3381189	294	317799	7260,51112,55256,6201,78989,246243,55821,728597	TSSC1,TRAPPC12,ADI1,RPS7,COLEC11,RNASEH1,ALLC,DCDC2C
int531:chr10:123271146..123271539	2	224379	2263	FGFR2
int532:chr7:70071979..70093546	61	651230	26053	AUTS2
int534:chr6:19827389..19827389	1	3780332	3400	ID4
int535,int520:chr13:96018546..96087296	259	521686	10257,9071,22873,5611,55757,266722	ABCC4,CLDN10,DZIP1,DNAJC3,UGGT2,HS6ST3
int536:chr5:796047..824025	78	679527	79844,9319,65980,85409,10723,340024,348932,7015,81037,6531,79888	ZDHHC11,TRIP13,BRD9,NKD2,SLC12A7,SLC6A19,SLC6A18,TERT,CLPTM1L,SLC6A3,LPCAT1
int537:chr3:111051286..111257896	425	718043	10225,79413,257068,90102,55347,29114,344805,79669,257144,285335,4345	CD96,ZBED2,PLCXD2,PHLDB2,ABHD10,TAGLN3,TMPRSS7,C3ORF52,GCSAM,SLC9C1,CD200
int538:chr17:72839130..72854486	36	568244	6169,94015,64446,124602,350383,388419,55890,11314,124599,146723,10871,100131439,342510,326624,146722,9368,54868,26151,2905,2232,92736,283985,347741,124590,30850,283987,3396,23510,9121,10476,79637,30833,51155,79902,6613,51081,23163,57409,60386,2885,9772,283989,3993,57513,80022,643008,100130933,29115,9400,3691,85451,2584,3021,201294,23558,91107,201292,64978,85302,100134934,51,1018,2125,8811,353174,…	RPL38,TTYH2,DNAI2,KIF19,GPR142,BTBD17,GPRC5C,CD300A,CD300LB,C17ORF77,CD300C,CD300LD,CD300E,RAB37,CD300LF,SLC9A3R1,TMEM104,NAT9,GRIN2C,FDXR,OTOP2,FADS6,OTOP3,USH1G,CDR2L,HID1,ICT1,KCTD2,SLC16A5,ATP5H,ARMC7,NT5C,HN1,NUP85,SUMO2,MRPS7,GGA3,MIF4GD,SLC25A19,GRB2,TMEM94,TSEN54,LLGL2,CASKIN2,MYO15B,SMIM5,SMIM6,SAP30BP,RECQL5,ITGB4,UNK,GALK1,H3F3B,UNC13D,WBP2,TRIM47,TRIM65,MRPL38,FBF1,TEN1,ACOX1,CDK3,EVP…
int53:chr5:179601491..179616398	58	455743	80230,3187,285679,821,646019,9794,4056,8878,11282,51149,23061,55819,255426,5601,9945	RUFY1,HNRNPH1,C5ORF60,CANX,CBY3,MAML1,LTC4S,SQSTM1,MGAT4B,C5ORF45,TBC1D9B,RNF130,RASGEF1C,MAPK9,GFPT2
int540:chr14:72478034..72487872	30	567015	9628	RGS6
int543:chr7:4952056..5063651	476	310991	221937,9907,55698,56903,100505381,57786,100533952	FOXK1,AP5Z1,RADIL,PAPOLB,MMD2,RBAK,RBAK-RBAKDN
int544:chr10:91369885..91602478	761	721148	9023,3988,3433,3437,439996,3434,24138,387700,53354,9585	CH25H,LIPA,IFIT2,IFIT3,IFIT1B,IFIT1,IFIT5,SLC16A12,PANK1,KIF20B
int545:chr12:50271497..50281414	30	568769	79657,8909,55652,10411,51564,7421,79022,1280,29843,5213,387856,140461,121275,341567,121274,23519,121273,341568,3906,54934,904,784,112,9416,85478,27289,51303,7471,377,7480,23109,5571,8085,121268,50846,55716,10376,84790,7846,5630,10024,79962,65244,338761,23416,10445,25766,84070,91010,7009,57701,144233,23017,359,362,363,29127,41,6602,2819,84987,91012,51474,121006,113251,57609,466,283471,25840,613227…	RPAP3,ENDOU,SLC48A1,RAPGEF3,HDAC7,VDR,TMEM106C,COL2A1,SENP1,PFKM,CCDC184,ASB8,OR10AD1,H1FNT,ZNF641,ANP32D,C12ORF54,OR8S1,LALBA,KANSL2,CCNT1,CACNB3,ADCY6,DDX23,CCDC65,RND1,FKBP11,WNT1,ARF3,WNT10B,DDN,PRKAG1,KMT2D,RHEBL1,DHH,LMBR1L,TUBA1B,TUBA1C,TUBA1A,PRPH,TROAP,DNAJC22,SPATS2,C1QL4,KCNH3,MCRS1,PRPF40B,FAM186B,FMNL3,TMBIM6,NCKAP5L,BCDIN3D,FAIM2,AQP2,AQP5,AQP6,RACGAP1,ASIC1,SMARCD1,GPD1,COX14,CERS5…
int549:chr7:37511633..37737176	425	84604	9844	ELMO1
int549:chr7:37511633..37737176	425	84604	353345	GPR141
int54:chr2:228091192..228114954	174	51937	3667,84236,1286,1285,56947,79853,3267	IRS1,RHBDD1,COL4A4,COL4A3,MFF,TM4SF20,AGFG1
int550:chr6:38342071..38342083	6	58	266727,60685,114781,1769,2739,2740,55776,8645,89822,83795,221458,23500,4337	MDGA1,ZFAND3,BTBD9,DNAH8,GLO1,GLP1R,SAYSD1,KCNK5,KCNK17,KCNK16,KIF6,DAAM2,MOCS1
int551:chr2:46483483..46519425	150	389792	2034	EPAS1
int552:chr15:54770610..54770655	2	93081	440279	UNC13C
int553:chr7:5164082..5187445	157	79692	26100,222962,84629,80028,60,6624,54476,654231,51622,7965,5395,100310846,27102,84132,9265,5879,84792,221955,11014,392862,55146,79034,54753,100131017,7559,222967,221960	WIPI2,SLC29A4,TNRC18,FBXL18,ACTB,FSCN1,RNF216,OCM,CCZ1,AIMP2,PMS2,ANKRD61,EIF2AK1,USP42,CYTH3,RAC1,FAM220A,DAGLB,KDELR2,GRID2IP,ZDHHC4,C7ORF26,ZNF853,ZNF316,ZNF12,RSPH10B,CCZ1B
int554,int978:chr17:48642502..48643801	12	125414	3211,3212,3213,3214,3215,3216,3217,3218,3219,360205,84366,10481,284076,10241,516,65264,11267,10642,2695,124872,51225,2793,162466,22834,5245,4804,11248,8405,10237,81558,11143,729220,255061,1748,1747,3675,5164,201191,6442,84687,1277,162461,64132,146956,51264,80221,55379,55316,84073,1101,55040,64847,8913,8714,51747,91369,124857,10140	HOXB1,HOXB2,HOXB3,HOXB4,HOXB5,HOXB6,HOXB7,HOXB8,HOXB9,PRAC2,PRAC1,HOXB13,TTLL6,CALCOCO2,ATP5G1,UBE2Z,SNF8,IGF2BP1,GIP,B4GALNT2,ABI3,GNGT2,PHOSPHO1,ZNF652,PHB,NGFR,NXPH3,SPOP,SLC35B1,FAM117A,KAT7,FLJ45513,TAC4,DLX4,DLX3,ITGA3,PDK2,SAMD14,SGCA,PPP1R9B,COL1A1,TMEM92,XYLT2,EME1,MRPL27,ACSF2,LRRC59,RSAD1,MYCBPAP,CHAD,EPN3,SPATA20,CACNA1G,ABCC3,LUC7L3,ANKRD40,WFIKKN2,TOB1
int555:chr15:97312002..97323225	58	245412	145946	SPATA8
int556:chr5:166984363..167044636	103	412151	57451,23286,5917,79646,6586	TENM2,WWC1,RARS,PANK3,SLIT3
int557:chr17:65060773..65276451	251	111166	8313,201134,350,5578,27091,27092,786,9931,26207,5718,25926,2186,3838,284018	AXIN2,CEP112,APOH,PRKCA,CACNG5,CACNG4,CACNG1,HELZ,PITPNC1,PSMD12,NOL11,BPTF,KPNA2,C17ORF58
int558:chr8:38622060..38622060	1	3780332	6867,59339,203100,8754,83877,203102	TACC1,PLEKHA2,HTRA4,ADAM9,TM2D2,ADAM32
int560:chr5:170284624..170694033	592	199579	133874,3937,30820,3779,2568,64901,30012,4869,8817	C5ORF58,LCP2,KCNIP1,KCNMB1,GABRP,RANBP17,TLX3,NPM1,FGF18
int562:chr1:42274619..42350417	161	663629	1907,59269	EDN2,HIVEP3
int563:chr4:140664598..140677858	28	495476	80155,84709,4717,83452,80854,4258,55534,60592,1047,152586,255520,7350,23158	NAA15,MGARP,NDUFC1,RAB33B,SETD7,MGST2,MAML3,SCOC,CLGN,MGAT4D,ELMOD2,UCP1,TBC1D9
int564:chr14:95948545..95964845	62	476387	161176,51218	SYNE3,GLRX5
int565:chr14:76809245..76869394	174	775844	2103	ESRRB
int56:chr12:3992808..4001019	32	446851	56341,84766,57097	PRMT8,CRACR2A,PARP11
int570:chr18:32628519..32926744	478	68826	1837,10982	DTNA,MAPRE2
int570:chr18:32628519..32926744	478	68826	84307,100101467,7572,252884	ZNF397,ZSCAN30,ZNF24,ZNF396
int571:chr11:98738309..98857006	464	443013	53942	CNTN5
int574:chr17:1097733..1106917	30	544958	55275,79850,55178,50628,51031,64359,29928,29,727857,286753	VPS53,FAM57A,RNMTL1,GEMIN4,GLOD4,NXN,TIMM22,ABR,BHLHA9,TUSC5
int576:chr3:134113349..134341297	495	804662	51421,80254,25847,339855	AMOTL2,CEP63,ANAPC13,KY
int577:chr11:63295034..63353603	59	82636	85329,117245,5920,54979,11145,25923,10313,65998,144097,2011,79829,283248,1351,55611,28992,23769,10963,83706,84304,3338,7423,2286,5331,83707,56834,50801,26472,25858,2101,25824,572,283234,8986,51504	LGALS12,HRASLS5,RARRES3,HRASLS2,PLA2G16,ATL3,RTN3,C11ORF95,C11ORF84,MARK2,NAA40,RCOR2,COX8A,OTUB1,MACROD1,FLRT1,STIP1,FERMT3,NUDT22,DNAJC4,VEGFB,FKBP2,PLCB3,TRPT1,GPR137,KCNK4,PPP1R14B,TEX40,ESRRA,PRDX5,BAD,CCDC88B,RPS6KA4,TRMT112
int578:chr3:133171505..133176402	19	442269	66000,8419	TMEM108,BFSP2
int57:chr6:89419848..89633046	345	363516	8732,10957,135295,135293,2569,2570,51465,58528,22881,57226,23195,9994,84694,60468	RNGTT,PNRC1,SRSF12,PM20D2,GABRR1,GABRR2,UBE2J1,RRAGD,ANKRD6,LYRM2,MDN1,CASP8AP2,GJA10,BACH2
int58,int790,int141,int787:chr4:93452066..94129968	1116	274514	2895,474	GRID2,ATOH1
int581:chr3:141427415..141428737	5	375769	9616,131890,483,7029,256356,54464,545,5357,7220,26577,23350,344838,9435	RNF7,GRK7,ATP1B3,TFDP2,GK5,XRN1,ATR,PLS1,TRPC1,PCOLCE2,U2SURP,PAQR9,CHST2
int585,int720:chr3:55062106..55097273	132	506610	55799,57408	CACNA2D3,LRTM1
int586:chr18:29398246..29519164	276	794640	1828,147409,1830,1829,7276,9331,147407,22878,54941,51444,4225	DSG1,DSG4,DSG3,DSG2,TTR,B4GALT6,SLC25A52,TRAPPC8,RNF125,RNF138,MEP1B
int591:chr7:138336705..138374458	79	585163	8805,136306,50617,155006,57670,92092,56829,79989,254048,51631,154791,100996928,346689,154790,28996,6916,64761,80853	TRIM24,SVOPL,ATP6V0A4,TMEM213,KIAA1549,ZC3HAV1L,ZC3HAV1,TTC26,UBN2,LUC7L2,C7ORF55,C7ORF55-LUC7L2,KLRG2,CLEC2L,HIPK2,TBXAS1,PARP12,KDM7A
int594:chr17:48396110..48495321	241	828419	3211,3212,3213,3214,3215,3216,3217,3218,3219,360205,84366,10481,284076,10241,516,65264,11267,10642,2695,124872,51225,2793,162466,22834,5245,4804,11248,8405,10237,81558,11143,729220,255061,1748,1747,3675,5164,201191,6442,84687,1277,162461,64132,146956,51264,80221,55379,55316,84073,1101,55040,64847,8913,8714,51747,91369,124857,10140	HOXB1,HOXB2,HOXB3,HOXB4,HOXB5,HOXB6,HOXB7,HOXB8,HOXB9,PRAC2,PRAC1,HOXB13,TTLL6,CALCOCO2,ATP5G1,UBE2Z,SNF8,IGF2BP1,GIP,B4GALNT2,ABI3,GNGT2,PHOSPHO1,ZNF652,PHB,NGFR,NXPH3,SPOP,SLC35B1,FAM117A,KAT7,FLJ45513,TAC4,DLX4,DLX3,ITGA3,PDK2,SAMD14,SGCA,PPP1R9B,COL1A1,TMEM92,XYLT2,EME1,MRPL27,ACSF2,LRRC59,RSAD1,MYCBPAP,CHAD,EPN3,SPATA20,CACNA1G,ABCC3,LUC7L3,ANKRD40,WFIKKN2,TOB1
int596:chr15:83393718..83911837	811	250061	64506,8120,123722,123720,9455,83640,123207,53339,53346,50810,646	CPEB1,AP3B2,FSD2,WHAMM,HOMER2,FAM103A1,C15ORF40,BTBD1,TM6SF1,HDGFRP3,BNC1
int597:chr4:168855062..168956972	200	593136	11199,55601,91351,23022	ANXA10,DDX60,DDX60L,PALLD
int598:chr12:33451588..34844133	2993	549356	341359	SYT10
int598:chr12:33451588..34844133	2993	549356	84920	ALG10
int599:chr13:111719291..111780597	199	697729	8874,121793	ARHGEF7,TEX29
int59:chr7:133542099..133542099	1	3780332	60412,136332,84912	EXOC4,LRGUK,SLC35B4
int6,int575:chr11:132912844..132936734	62	653715	4978	OPCML
int603:chr12:109854515..110084931	824	119370	84915,59341,84260,51228,9815,88455,400073,28981,488,51434,29902,10094,144715,51184,51699,160760,79600,84329,5501,160762,4633,23316,10019,144717,6311,80724,8315,217,8550,89894,10961,80018,10906,283450,5781,6128	FAM222A,TRPV4,TCHP,GLTP,GIT2,ANKRD13A,C12ORF76,IFT81,ATP2A2,ANAPC7,FAM216A,ARPC3,RAD9B,GPN3,VPS29,PPTC7,TCTN1,HVCN1,PPP1CC,CCDC63,MYL2,CUX2,SH2B3,FAM109A,ATXN2,ACAD10,BRAP,ALDH2,MAPKAPK5,TMEM116,ERP29,NAA25,TRAFD1,HECTD4,PTPN11,RPL6
int603:chr12:109854515..110084931	824	119370	11153,23479,9733,338773,6404,23603,54434,1610,55530,84749,7374,121642,32,121643,283446,89910,83892,4598,326625	FICD,ISCU,SART3,TMEM119,SELPLG,CORO1C,SSH1,DAO,SVOP,USP30,UNG,ALKBH2,ACACB,FOXN4,MYO1H,UBE3B,KCTD10,MVK,MMAB
int604:chr6:147156451..147239784	182	704458	10981,79747	RAB32,ADGB
int606:chr17:49630076..49694162	151	745775	56934	CA10
int607,int372:chr10:97745894..97902109	264	419284	1558,142827,9124,10580,5832,953,26123,100127889,387707,54619,9849,29760,1791,93377,7093,56889,118788,84458,26148,6585,84986,10023,23401,23223,5223,84287,51013,80019,64210,26287,112817,414157,55361,118812,83742,60370,118813,6425,401647,55118,27291,84171	CYP2C8,ACSM6,PDLIM1,SORBS1,ALDH18A1,ENTPD1,TCTN3,C10ORF131,CC2D2B,CCNJ,ZNF518A,BLNK,DNTT,OPALIN,TLL2,TM9SF3,PIK3AP1,LCOR,C10ORF12,SLIT1,ARHGAP19,FRAT1,FRAT2,RRP12,PGAM1,ZDHHC16,EXOSC1,UBTD1,MMS19,ANKRD2,HOGA1,C10ORF62,PI4K2A,MORN4,MARVELD1,AVPI1,ZFYVE27,SFRP5,GOLGA7B,CRTAC1,R3HCC1L,LOXL4
int609:chr1:112566033..112597493	87	693743	515,5016,128346,79084,140,5906,11218,55924,3752,643355	ATP5F1,OVGP1,C1ORF162,WDR77,ADORA3,RAP1A,DDX20,FAM212B,KCND3,LOC643355
int60:chr10:69378540..69896336	1067	326643	56521,23411,26091,84665,220202,3189,64081,55680,1763,8034,80312,55749,219736,79009,9188	DNAJC12,SIRT1,HERC4,MYPN,ATOH7,HNRNPH3,PBLD,RUFY2,DNA2,SLC25A16,TET1,CCAR1,STOX1,DDX50,DDX21
int60:chr10:69378540..69896336	1067	326643	29119,347731	CTNNA3,LRRTM3
int611:chr2:85387493..85387493	1	3780332	8802,1768,129293,9168,56888,83439,84173,10618,54884,284948,822,4144,8673,10791,2677,51255,10713,129303,388969,10578,6439,84913	SUCLG1,DNAH6,TRABD2A,TMSB10,KCMF1,TCF7L1,ELMOD3,TGOLN2,RETSAT,SH2D6,CAPG,MAT2A,VAMP8,VAMP5,GGCX,RNF181,USP39,TMEM150A,C2ORF68,GNLY,SFTPB,ATOH8
int614,int425,int239:chr13:113457829..113508839	139	764455	10426,400165,23250,23263,2155,2159,8858,8451,55795,3916,79774,101928841,113622,55002,55208,7027,6011,496,348013,2621,643365	TUBGCP3,ATP11AUN,ATP11A,MCF2L,F7,F10,PROZ,CUL4A,PCID2,LAMP1,GRTP1,LOC101928841,ADPRHL1,TMCO3,DCUN1D2,TFDP1,GRK1,ATP4B,TMEM255B,GAS6,LINC00452
int618:chr11:15774451..16059173	433	278384	55553	SOX6
int619:chr10:80939219..80972653	113	613891	57178,10105,219654,143244,729238,653509,729262	ZMIZ1,PPIF,ZCCHC24,EIF5AL1,SFTPA2,SFTPA1,NUTM2B
int621:chr10:19601065..19682953	284	640367	340895,84898	MALRD1,PLXDC2
int622:chr1:199891803..200086951	500	947799	2494	NR5A2
int627:chr4:25016106..25016106	1	3780332	6649,91050,55203,51091,55300,29063,29945	SOD3,CCDC149,LGI2,SEPSECS,PI4K2B,ZCCHC4,ANAPC4
int62:chr6:85217228..85523135	780	971295	9096	TBX18
int632:chr4:170870240..171057186	481	944524	9848,51166	MFAP3L,AADAT
int636:chr3:121342819..121727963	1030	377348	9515,10721,503582,51725,3059,2804,9657,55840,6565	STXBP5L,POLQ,ARGFX,FBXO40,HCLS1,GOLGB1,IQCB1,EAF2,SLC15A2
int636:chr3:121342819..121727963	1030	377348	286676,942,846,1475,26355,131076,54554,3836,151636,165631,83666,54625,79663,84925,54437,10954,26984,111,201562,4638,64770,54763,8997,7372,3693,56667,57493,84561,7707,8723,114885	ILDR1,CD86,CASR,CSTA,FAM162A,CCDC58,WDR5B,KPNA1,DTX3L,PARP15,PARP9,PARP14,HSPBAP1,DIRC2,SEMA5B,PDIA5,SEC22A,ADCY5,HACD2,MYLK,CCDC14,ROPN1,KALRN,UMPS,ITGB5,MUC13,HEG1,SLC12A8,ZNF148,SNX4,OSBPL11
int637,int266,int321:chr15:57761908..57866927	442	332670	6938,84952,100820829,145781,81488	TCF12,CGNL1,MYZAP,GCOM1,POLR2M
int638:chr8:18871388..18871388	1	3780332	23362	PSD3
int642:chr15:74043523..74054462	25	521532	4756,10021,283677,27020,80381,388135,161514,4016,5371,9399,342096,57611,3671,64220,80125,1583,8482,84993,10620,1198,80153,1544,1543,1445,79748,594855,25989,4351,10066,57184,9377,192683,54913,60490	NEO1,HCN4,REC114,NPTN,CD276,C15ORF59,TBC1D21,LOXL1,PML,STOML1,GOLGA6A,ISLR2,ISLR,STRA6,CCDC33,CYP11A1,SEMA7A,UBL7,ARID3B,CLK3,EDC3,CYP1A2,CYP1A1,CSK,LMAN1L,CPLX3,ULK3,MPI,SCAMP2,FAM219B,COX5A,SCAMP5,RPP25,PPCDC
int643,int675:chr7:12139784..12303596	853	79993	54664	TMEM106B
int645:chr14:93036450..93048734	36	592607	123041,79890,5641,9950,1113,3705,26175,55148,64112,84520,55727,57578,341947,145270,90050,51676,78990,122509,57062,3429,57718,83982,51156,866,390502,5265,256394,327657,145264,5267,5104,12	SLC24A4,RIN3,LGMN,GOLGA5,CHGA,ITPK1,TMEM251,UBR7,MOAP1,C14ORF142,BTBD7,UNC79,COX8C,PRIMA1,FAM181A,ASB2,OTUB2,IFI27L1,DDX24,IFI27,PPP4R4,IFI27L2,SERPINA10,SERPINA6,SERPINA2,SERPINA1,SERPINA11,SERPINA9,SERPINA12,SERPINA4,SERPINA5,SERPINA3
int646:chr19:6575461..6584230	41	317852	6294,9667,374875,25873,257062,125988,9361,4902,163154,56931,2528,2525,400673,828,2527,126328,8498,5990,81616,4298,125981,8192,84266,5623,2962,8570,92359,284427,79085,79958,8744,10382,970,8740,718,9322,7409,56927,10045,2015	SAFB,SAFB2,HSD11B1L,RPL36,CATSPERD,C19ORF70,LONP1,NRTN,PRR22,DUS3L,FUT6,FUT3,VMAC,CAPS,FUT5,NDUFA11,RANBP3,RFX2,ACSBG2,MLLT1,ACER1,CLPP,ALKBH7,PSPN,GTF2F1,KHSRP,CRB3,SLC25A41,SLC25A23,DENND1C,TNFSF9,TUBB4A,CD70,TNFSF14,C3,TRIP10,VAV1,GPR108,SH2D3A,ADGRE1
int649:chr15:63238408..63293082	193	597026	7168,114294,51762,51065,83464,771,9960,283807,8925,23604,6642,84191,79856,5479,53944,9325,9768,23060,4947,348093,80301,80119,348094,51324,123264,123263,390594,51285,390595,10081,10845,8483,54956,9543,57722,54878,51495,9187,81556,10260,8766,84465,115752,54962,5604,55055,10302,6124,197021,4091	TPM1,LACTB,RAB8B,RPS27L,APH1B,CA12,USP3,FBXL22,HERC1,DAPK2,SNX1,FAM96A,SNX22,PPIB,CSNK1G1,TRIP4,KIAA0101,ZNF609,OAZ2,RBPMS2,PLEKHO2,PIF1,ANKDD1A,SPG21,SLC51B,MTFMT,KBTBD13,RASL12,UBAP1L,PDCD7,CLPX,CILP,PARP16,IGDCC3,IGDCC4,DPP8,HACD3,SLC24A1,VWA9,DENND4A,RAB11A,MEGF11,DIS3L,TIPIN,MAP2K1,ZWILCH,SNAPC5,RPL4,LCTL,SMAD6
int64:chr5:179617225..179617225	1	3780332	80230,3187,285679,821,646019,9794,4056,8878,11282,51149,23061,55819,255426,5601,9945	RUFY1,HNRNPH1,C5ORF60,CANX,CBY3,MAML1,LTC4S,SQSTM1,MGAT4B,C5ORF45,TBC1D9B,RNF130,RASGEF1C,MAPK9,GFPT2
int650:chr9:136664170..136678449	29	474437	9442,84628,23064,389799,7270,56751,64794,9329,158067,11092,7248,8328,9328,1056,5900,26301,29989,28,6130,6835,169436,6838,6837,6834,6836,11093,57109,11094,11182,9719,389827,642968,1621,1757,7410,8019,11091	MED27,NTNG2,SETX,CFAP77,TTF1,BARHL1,DDX31,GTF3C4,AK8,C9ORF9,TSC1,GFI1B,GTF3C5,CEL,RALGDS,GBGT1,OBP2B,ABO,RPL7A,SURF2,STKLD1,SURF6,MED22,SURF1,SURF4,ADAMTS13,REXO4,CACFD1,SLC2A6,ADAMTSL2,TMEM8C,FAM163B,DBH,SARDH,VAV2,BRD3,WDR5
int652,int136:chr2:98998983..100146146	1760	109545	57730,1329,10120,7535,23505,200403,1261,3631,25972,493753,11320,343990,80705,150590,51601,51263,129531,254773,129530,9669,10190,51455,3899	ANKRD36B,COX5B,ACTR1B,ZAP70,TMEM131,VWA3B,CNGA3,INPP4A,UNC50,COA5,MGAT4A,KIAA1211L,TSGA10,C2ORF15,LIPT1,MRPL30,MITD1,LYG2,LYG1,EIF5B,TXNDC9,REV1,AFF3
int654:chr19:30237263..30237263	1	3780332	342865,10775,79156,83636,898	VSTM2B,POP4,PLEKHF1,C19ORF12,CCNE1
int656:chr4:156763869..156838141	156	649871	2982,2983,51802,6999,1519	GUCY1A3,GUCY1B3,ASIC5,TDO2,CTSO
int657:chr12:29680874..29773473	261	848857	55711,51290,341350,83857	FAR2,ERGIC2,OVCH1,TMTC1
int658:chr11:17810960..17853231	77	464467	10944,144100,6207,5286,4925,374383,3767,6833,10083,340990,4654,3746,26297,7166,117195,113174,117196	C11ORF58,PLEKHA7,RPS13,PIK3C2A,NUCB2,NCR3LG1,KCNJ11,ABCC8,USH1C,OTOG,MYOD1,KCNC1,SERGEF,TPH1,MRGPRX3,SAAL1,MRGPRX4
int659,int905:chr6:69130024..69806978	2058	657208	577	ADGRB3
int661,int193,int655,int31,int271,int479,int625,int831,int907,int295,int396,int508,int615,int33,int867,int472,int568,int601:chr8:8088877..11895352	13966	2646	9258,90459	MFHAS1,ERI1
int661,int193,int655,int31,int271,int479,int625,int831,int907,int295,int396,int508,int615,int33,int867,int472,int568,int601:chr8:8088877..11895352	13966	2646	83648,640	FAM167A,BLK
int661,int193,int655,int31,int271,int479,int625,int831,int907,int295,int396,int508,int615,int33,int867,int472,int568,int601:chr8:8088877..11895352	13966	2646	8658	TNKS
int661,int193,int655,int31,int271,int479,int625,int831,int907,int295,int396,int508,int615,int33,int867,int472,int568,int601:chr8:8088877..11895352	13966	2646	203074	PRSS55
int661,int193,int655,int31,int271,int479,int625,int831,int907,int295,int396,int508,int615,int33,int867,int472,int568,int601:chr8:8088877..11895352	13966	2646	2626,252969,2222,1508,613209,613210,613211,728957,100133267,392197,377630,85002	GATA4,NEIL2,FDFT1,CTSB,DEFB135,DEFB136,DEFB134,ZNF705D,LOC100133267,USP17L7,USP17L2,FAM86B1
int661,int193,int655,int31,int271,int479,int625,int831,int907,int295,int396,int508,int615,int33,int867,int472,int568,int601:chr8:8088877..11895352	13966	2646	79660	PPP1R3B
int661,int193,int655,int31,int271,int479,int625,int831,int907,int295,int396,int508,int615,int33,int867,int472,int568,int601:chr8:8088877..11895352	13966	2646	157285	SGK223
int661,int193,int655,int31,int271,int479,int625,int831,int907,int295,int396,int508,int615,int33,int867,int472,int568,int601:chr8:8088877..11895352	13966	2646	4482	MSRA
int661,int193,int655,int31,int271,int479,int625,int831,int907,int295,int396,int508,int615,int33,int867,int472,int568,int601:chr8:8088877..11895352	13966	2646	137075	CLDN23
int661,int193,int655,int31,int271,int479,int625,int831,int907,int295,int396,int508,int615,int33,int867,int472,int568,int601:chr8:8088877..11895352	13966	2646	94137,203076,83595,54984,286046,66036,83650	RP1L1,C8ORF74,SOX7,PINX1,XKR6,MTMR9,SLC35G5
int663:chr13:28511130..28544701	104	674808	3651,1045,646625,2322,255967,2321	PDX1,CDX2,URAD,FLT3,PAN3,FLT1
int664:chr9:121959985..122001714	104	711874	1620	BRINP1
int665:chr10:16554561..16617359	189	761652	9317,389941,6251,8029,1787,7431	PTER,C1QL3,RSU1,CUBN,TRDMT1,VIM
int667:chr10:117978024..117997389	56	638836	2674,374355,119548,5406,5407,5408,143379,259217,387712,57698,11023,338567,6571,118987	GFRA1,CCDC172,PNLIPRP3,PNLIP,PNLIPRP1,PNLIPRP2,C10ORF82,HSPA12A,ENO4,SHTN1,VAX1,KCNK18,SLC18A2,PDZD8
int668:chr12:125097041..125099481	13	300677	338442,8562,8843,84660,27198,9026,79720,23457,79676,51329,57605,10198,91574,8099,55206,387893,11066,196383,353116,10959,57696,2967,1967,79867,23545,196385,144348,100533183,80212,144347,9612	HCAR2,DENR,HCAR3,CCDC62,HCAR1,HIP1R,VPS37B,ABCB9,OGFOD2,ARL6IP4,PITPNM2,MPHOSPH9,C12ORF65,CDK2AP1,SBNO1,SETD8,SNRNP35,RILPL2,RILPL1,TMED2,DDX55,GTF2H3,EIF2B1,TCTN2,ATP6V0A2,DNAH10,ZNF664,ZNF664-FAM101A,CCDC92,FAM101A,NCOR2
int670:chr15:61434259..61467811	90	700990	302,79664,6095	ANXA2,ICE2,RORA
int673:chr12:4734085..4734085	1	3780332	894,57103,8074,2251,57102,10635,8798,4704,10566,26290,3742,3736	CCND2,TIGAR,FGF23,FGF6,C12ORF4,RAD51AP1,DYRK4,NDUFA9,AKAP3,GALNT8,KCNA6,KCNA1
int674:chr11:20884974..20884974	1	3780332	9152,4745	SLC6A5,NELL1
int676:chr19:46987086..47039689	202	348493	27076,653583,284346,23474,390940,7515,79177,100170229,126298,126299,199731,5329,56269,56006,3783,284349,284348,342908,7638,7596,7711,7773,7673,7766,342909,7767,7768,10780,7769,7770,353355,9310,7771,26974,7772,7733,125931,147710,5817,56971,388551,602,23624,4059,5819,10452,348,341,346,344,1209,5971,11129,79760,284352,162979,388552,284353,79090,57787,90332,147700,1158,2068,10849,10848,2067,2354,1476…	LYPD3,PHLDB3,ZNF575,ETHE1,PINLYP,XRCC1,ZNF576,SRRM5,IRGQ,ZNF428,CADM4,PLAUR,IRGC,SMG9,KCNN4,ZNF283,LYPD5,ZNF404,ZNF221,ZNF45,ZNF155,ZNF230,ZNF222,ZNF223,ZNF284,ZNF224,ZNF225,ZNF234,ZNF226,ZNF227,ZNF233,ZNF235,ZNF112,ZNF285,ZNF229,ZNF180,CEACAM20,IGSF23,PVR,CEACAM19,CEACAM16,BCL3,CBLC,BCAM,PVRL2,TOMM40,APOE,APOC1,APOC4,APOC2,CLPTM1,RELB,CLASRP,GEMIN7,PPP1R37,ZNF296,BLOC1S3,NKPD1,TRAPPC6A,MARK4,EXO…
int678:chr8:94306996..94698775	650	360302	137392,91147,389677	FAM92A1,TMEM67,RBM12B
int67:chr5:96218598..96316470	276	853641	831,51752,64167,4012	CAST,ERAP1,ERAP2,LNPEP
int680:chr7:90593031..90593031	1	3780332	5218,8321	CDK14,FZD1
int681:chr15:30333820..30354303	37	415232	7082,653073	TJP1,GOLGA8J
int684:chr3:138731594..138822318	152	400452	401089,668,729627,389151,389152	FOXL2NB,FOXL2,PRR23A,PRR23B,PRR23C
int68:chr4:152172334..152535271	745	223037	729830,5188	FAM160A1,GATB
int68:chr4:152172334..152535271	745	223037	166614,987,10586,6189,152503,345062	DCLK2,LRBA,MAB21L2,RPS3A,SH3D19,PRSS48
int690:chr16:8968067..9079252	254	783857	283953,79091,18,5373,25880,23589,7874,29035	TMEM114,METTL22,ABAT,PMM2,TMEM186,CARHSP1,USP7,C16ORF72
int691:chr11:98911438..98911604	4	60445	53942	CNTN5
int693:chr12:125825114..125837962	41	575683	114795	TMEM132B
int694:chr19:49167361..49206726	95	388483	27076,653583,284346,23474,390940,7515,79177,100170229,126298,126299,199731,5329,56269,56006,3783,284349,284348,342908,7638,7596,7711,7773,7673,7766,342909,7767,7768,10780,7769,7770,353355,9310,7771,26974,7772,7733,125931,147710,5817,56971,388551,602,23624,4059,5819,10452,348,341,346,344,1209,5971,11129,79760,284352,162979,388552,284353,79090,57787,90332,147700,1158,2068,10849,10848,2067,2354,1476…	LYPD3,PHLDB3,ZNF575,ETHE1,PINLYP,XRCC1,ZNF576,SRRM5,IRGQ,ZNF428,CADM4,PLAUR,IRGC,SMG9,KCNN4,ZNF283,LYPD5,ZNF404,ZNF221,ZNF45,ZNF155,ZNF230,ZNF222,ZNF223,ZNF284,ZNF224,ZNF225,ZNF234,ZNF226,ZNF227,ZNF233,ZNF235,ZNF112,ZNF285,ZNF229,ZNF180,CEACAM20,IGSF23,PVR,CEACAM19,CEACAM16,BCL3,CBLC,BCAM,PVRL2,TOMM40,APOE,APOC1,APOC4,APOC2,CLPTM1,RELB,CLASRP,GEMIN7,PPP1R37,ZNF296,BLOC1S3,NKPD1,TRAPPC6A,MARK4,EXO…
int695:chr10:50420747..50420755	3	2521	143162,5599,58504,57705,474354,196740,170370,170371,118461,644168,2074,267004,101243544,1103,6572,282966,55753,8505,100652748,4477,8031,100287932,414189,387680	FRMPD2,MAPK8,ARHGAP22,WDFY4,LRRC18,VSTM4,FAM170B,C10ORF128,C10ORF71,DRGX,ERCC6,PGBD3,ERCC6-PGBD3,CHAT,SLC18A3,C10ORF53,OGDHL,PARG,TIMM23B,MSMB,NCOA4,TIMM23,AGAP6,FAM21A
int696:chr8:41723550..41935324	319	282391	51125,84296,137964,157848,286,7994,10947,5327,3551,5423,7419,27121,6575,114926	GOLGA7,GINS4,GPAT4,NKX6-3,ANK1,KAT6A,AP3M2,PLAT,IKBKB,POLB,VDAC3,DKK4,SLC20A2,SMIM19
int697:chr12:65706289..65842258	153	109874	11197,23592,253827	WIF1,LEMD3,MSRB3
int698:chr2:30053857..30053857	1	3780332	5500,245711,23160,55006,165186,79745,388939,238	PPP1CB,SPDYA,WDR43,TRMT61B,FAM179A,CLIP4,C2ORF71,ALK
int69:chr7:70296308..70614846	1022	727332	64409	WBSCR17
int7,int189:chr3:153587256..154132927	1501	876772	26084,170506,344758	ARHGEF26,DHX36,GPR149
int701:chr3:158726922..158807537	138	421805	654502,100505385,29970	IQCJ,IQCJ-SCHIP1,SCHIP1
int702:chr1:163294334..163343813	181	549453	8490,83540	RGS5,NUF2
int705:chr6:83911265..84011961	220	724259	90025,23033,112611,5238,4199,167681,9892	UBE3D,DOPEY1,RWDD2A,PGM3,ME1,PRSS35,SNAP91
int707:chr1:831909..872352	133	651566	148398,339451,84069,26155,9636,375790,84808,57801,401934,54991,254173,126792,8784,7293,51150,6339,388581,118424,126789,80772,83756,116983,54973,1855,54587,54998,643965,64856,81669,219293,55052,441869,83858,55210,339453,29101,142678,8510,643988,984,728661,728642,9906,65220,2782,163688,339456,85452,2563,5590,6497,199990,79906,11079,5192,9651,8764,55229,388585,127281,79258,100287898	SAMD11,KLHL17,PLEKHN1,NOC2L,ISG15,AGRN,PERM1,HES4,RNF223,C1ORF159,TTLL10,B3GALT6,TNFRSF18,TNFRSF4,SDF4,SCNN1D,FAM132A,UBE2J2,PUSL1,CPTP,TAS1R3,ACAP3,CPSF3L,DVL1,MXRA8,AURKAIP1,TMEM88B,VWA1,CCNL2,ATAD3C,MRPL20,ANKRD65,ATAD3B,ATAD3A,TMEM240,SSU72,MIB2,MMP23B,C1ORF233,CDK11B,SLC35E2B,CDK11A,SLC35E2,NADK,GNB1,CALML6,TMEM52,CFAP74,GABRD,PRKCZ,SKI,FAAP20,MORN1,RER1,PEX10,PLCH2,TNFRSF14,PANK4,HES5,FAM21…
int709:chr16:89654124..89654130	2	16532	84627,161882,124245,27189,1535,4597,348180,333929,115992,9780,81620,51693,353,2588,390748,863,197322,1013,197320,146429,29123,6687,6137,27132,1800,124045,8558,5119,92822,124044,9605,2175,84501,22980,4157,10381,54849,2622,92806,79007,11105	ZNF469,ZFPM1,ZC3H18,IL17C,CYBA,MVD,CTU2,SNAI3,RNF166,PIEZO1,CDT1,TRAPPC2L,APRT,GALNS,PABPN1L,CBFA2T3,ACSF3,CDH15,ZNF778,SLC22A31,ANKRD11,SPG7,RPL13,CPNE7,DPEP1,SPATA33,CDK10,CHMP1A,ZNF276,SPATA2L,VPS9D1,FANCA,SPIRE2,TCF25,MC1R,TUBB3,DEF8,GAS8,CENPBD1,DBNDD1,PRDM7
int70:chr1:77899667..78819970	1507	202697	81849,10026,26289,26009,23032,374986,91624,8880,11080,54810	ST6GALNAC5,PIGK,AK5,ZZZ3,USP33,FAM73A,NEXN,FUBP1,DNAJB4,GIPC2
int710:chr3:140184066..140262885	237	787974	64084	CLSTN2
int711:chr11:114040325..114092582	187	578859	80975,644672,9183,57646,9177,3359,7704,4837,10179,25996,54494	TMPRSS5,CLDN25,ZW10,USP28,HTR3B,HTR3A,ZBTB16,NNMT,RBM7,REXO2,C11ORF71
int712:chr12:27861268..27957674	216	748304	23012,56938,341346,8496,387849,60488,57542,100287284	STK38L,ARNTL2,SMCO2,PPFIBP1,REP15,MRPS35,KLHL42,MANSC4
int713,int259:chr18:14632790..14752957	518	291007	374860	ANKRD30B
int714:chr7:132185295..132360827	247	229758	91584	PLXNA4
int715:chr17:64343408..64430847	232	848225	8313,201134,350,5578,27091,27092,786,9931,26207,5718,25926,2186,3838,284018	AXIN2,CEP112,APOH,PRKCA,CACNG5,CACNG4,CACNG1,HELZ,PITPNC1,PSMD12,NOL11,BPTF,KPNA2,C17ORF58
int716:chr6:100302722..100426848	247	630352	84539	MCHR2
int717:chr2:15984727..16031488	124	745781	4613	MYCN
int718:chr15:23082237..23116232	83	673242	283767,114791,23191,81614,123606	GOLGA6L1,TUBGCP5,CYFIP1,NIPA2,NIPA1
int719:chr3:149255800..149293316	111	706353	116441,4071,7104,25937,51122,389161,11342,5217	TM4SF18,TM4SF1,TM4SF4,WWTR1,COMMD2,ANKUB1,RNF13,PFN2
int72,int435,int458:chr1:29186719..29621487	788	481584	8289,55650,84243,2810,10726,54707,63906,8431,388610,126695,115572,6548,23038,84065,84958,2827,9064,8547,388611,10163,27245,2268,2537,199870,23673,5511,9473,27293,6118,55113,2140,5724,93974,22826,83667,54797,65979,1104,54952,115273,6883,10691,51441,4985,2035,399474,6429,10076,51102	ARID1A,PIGV,ZDHHC18,SFN,NUDC,GPN2,GPATCH3,NR0B2,TRNP1,KDF1,FAM46B,SLC9A1,WDTC1,TMEM222,SYTL1,GPR3,MAP3K6,FCN3,CD164L2,WASF2,AHDC1,FGR,IFI6,FAM76A,STX12,PPP1R8,THEMIS2,SMPDL3B,RPA2,XKR8,EYA3,PTAFR,ATPIF1,DNAJC8,SESN2,MED18,PHACTR4,RCC1,TRNAU1AP,RAB42,TAF12,GMEB1,YTHDF2,OPRD1,EPB41,TMEM200B,SRSF4,PTPRU,MECR
int721:chr2:141910349..142076470	431	928957	53353	LRP1B
int722:chr7:84224219..84704447	705	197837	223117	SEMA3D
int723:chr10:21406811..21458310	82	341993	10529,387638	NEBL,C10ORF113
int725,int312:chr1:66982415..67223764	857	543322	84251,200132,10022,79819,57708,23169,400757,149233,3595,26135	SGIP1,TCTEX1D1,INSL5,WDR78,MIER1,SLC35D1,C1ORF141,IL23R,IL12RB2,SERBP1
int726:chr5:125882825..125882825	1	3780332	501,51808,389320	ALDH7A1,PHAX,TEX43
int729:chr11:114302800..114450708	360	86056	80975,644672,9183,57646,9177,3359,7704,4837,10179,25996,54494	TMPRSS5,CLDN25,ZW10,USP28,HTR3B,HTR3A,ZBTB16,NNMT,RBM7,REXO2,C11ORF71
int729:chr11:114302800..114450708	360	86056	120400,54827,120406	NXPE1,NXPE4,NXPE2
int730:chr3:50186948..50412945	180	6533	1232,1230,729230,1234,9034,4057,83597,79442,6997,259236,259173,29122,100287362,377047,5745,339906,4634,151903,23218,29072,64147,23276,25930,22937,54859,10675,6599,22907,4134,993,820,51385,10201,646424,285231,51372,84126,5364,11277,79714,51246,5210,90226,1294,7384,440955,65010,1951,51517,51447,5576,788,10425,646450,54681,11180,25915,55152,3615,54870,5859,10869,3913,200942,339834,64925,646498,37534…	CCR3,CCR1,CCR2,CCR5,CCRL2,LTF,RTP3,LRRC2,TDGF1,TMIE,ALS2CL,PRSS50,PRSS46,PRSS45,PTH1R,PRSS42,MYL3,CCDC12,NBEAL2,SETD2,KIF9,KLHL18,PTPN23,SCAP,ELP6,CSPG5,SMARCC1,DHX30,MAP4,CDC25A,CAMP,ZNF589,NME6,SPINK8,FBXW12,TMA7,ATRIP,PLXNB1,TREX1,CCDC51,SHISA5,PFKFB4,UCN2,COL7A1,UQCRC1,TMEM89,SLC26A6,CELSR3,NCKIPSD,IP6K2,PRKAR2A,SLC25A20,ARIH2,ARIH2OS,P4HTM,WDR6,NDUFAF3,DALRD3,IMPDH2,QRICH1,QARS,USP19,LAMB2,K…
int731:chr7:148367856..148384436	21	176263	202865,8454,2146	C7ORF33,CUL1,EZH2
int735:chr15:94819298..94819316	2	37513	55784	MCTP2
int736:chr2:28086793..28455336	569	59956	8648,79172,391356,109,51277,22979,5443,1788,1838,55252,3797,10890,150946,3030,3032,85465,165082,92749,9381,339778,130106,3777,54978,1058,56896,22924,54867,60509,11117,3795,100128731,84696,150921,10669,10113,339779,51374,790,8884,285126,57159,7781,7349,4358,9784,2976,8890,130557,29959,5496,200634,26160,2646,64838,84226,84450,11321,22950,79635,9913,9553,64080,9577,2355,151056	NCOA1,CENPO,PTRHD1,ADCY3,DNAJC27,EFR3B,POMC,DNMT3A,DTNB,ASXL2,KIF3C,RAB10,GAREML,HADHA,HADHB,EPT1,ADGRF3,DRC1,OTOF,C2ORF70,CIB4,KCNK3,SLC35F6,CENPA,DPYSL5,MAPRE3,TMEM214,AGBL5,EMILIN1,KHK,OST4,ABHD1,TCF23,CGREF1,PREB,PRR30,ATRAID,CAD,SLC5A6,DNAJC5G,TRIM54,SLC30A3,UCN,MPV17,SNX17,GTF3C2,EIF2B4,ZNF513,NRBP1,PPM1G,KRTCAP3,IFT172,GCKR,FNDC4,C2ORF16,ZNF512,GPN1,SLC4A1AP,CCDC121,SUPT7L,MRPL33,RBKS,BRE,…
int737:chr2:240106472..240106472	1	3780332	9759	HDAC4
int738:chr9:136453084..136453084	1	3780332	9442,84628,23064,389799,7270,56751,64794,9329,158067,11092,7248,8328,9328,1056,5900,26301,29989,28,6130,6835,169436,6838,6837,6834,6836,11093,57109,11094,11182,9719,389827,642968,1621,1757,7410,8019,11091	MED27,NTNG2,SETX,CFAP77,TTF1,BARHL1,DDX31,GTF3C4,AK8,C9ORF9,TSC1,GFI1B,GTF3C5,CEL,RALGDS,GBGT1,OBP2B,ABO,RPL7A,SURF2,STKLD1,SURF6,MED22,SURF1,SURF4,ADAMTS13,REXO4,CACFD1,SLC2A6,ADAMTSL2,TMEM8C,FAM163B,DBH,SARDH,VAV2,BRD3,WDR5
int739:chr5:107350363..107519404	388	846185	64839	FBXL17
int73:chr15:78563735..78563735	1	3780332	23102,646892,3419,10518,23205,55466,80349,1381,3658,123688,5685,1138,1136,1143	TBC1D2B,SH2D7,IDH3A,CIB2,ACSBG1,DNAJA4,WDR61,CRABP1,IREB2,HYKK,PSMA4,CHRNA5,CHRNA3,CHRNB4
int740:chr2:101451819..101468655	49	624234	4862,6160,11138,55571,284996,200407,731220	NPAS2,RPL31,TBC1D8,CNOT11,RNF149,CREG2,RFX8
int741:chr13:95785721..95819942	84	676238	10257,9071,22873,5611,55757,266722	ABCC4,CLDN10,DZIP1,DNAJC3,UGGT2,HS6ST3
int744:chr11:8405882..8650904	631	970526	65975,9866,6157,6764,56672,56673,56676,56674,56675,57758,23258,440026,10527,7702,7465,23075,81846,133	STK33,TRIM66,RPL27A,ST5,AKIP1,C11ORF16,ASCL3,TMEM9B,NRIP3,SCUBE2,DENND5A,TMEM41B,IPO7,ZNF143,WEE1,SWAP70,SBF2,ADM
int747:chr1:47687084..47997658	743	929286	1579,260293,199974,284541,10158,6886,6491,51727,2301,2306	CYP4A11,CYP4X1,CYP4Z1,CYP4A22,PDZK1IP1,TAL1,STIL,CMPK1,FOXE3,FOXD2
int750,int355:chr1:234660129..234789801	342	73648	148641,388753,6894	SLC35F3,COA6,TARBP1
int750,int355:chr1:234660129..234789801	342	73648	359948	IRF2BP2
int751:chr15:90580008..90612287	62	496488	51458,90381,374654,56964,5346,8800,145873,55897,290,10239,100526783,348110,374655,3418,10509,390637,51335,10519,342132,8826,64784,641,5045,2242,4122,55898,91433,374659,9055,26276,9899	RHCG,TICRR,KIF7,WDR93,PLIN1,PEX11A,MESP2,MESP1,ANPEP,AP3S2,C15ORF38-AP3S2,ARPIN,ZNF710,IDH2,SEMA4B,GDPGP1,NGRN,CIB1,ZNF774,IQGAP1,CRTC3,BLM,FURIN,FES,MAN2A2,UNC45A,RCCD1,HDDC3,PRC1,VPS33B,SV2B
int752:chr9:130013301..130076801	73	125837	23099,403341,9649,23452,84253,29988,7633,90678,6136,64855,6812,286207,158248,138428,27433,1025,10044,2356,2022,203,30815,27090,138429,8818,399665,114789,203245,3934,79095,80142,1759,25792,375757,2801,51117,10999,26995,81605,51148,4957,2733,6709,6418,89891,29941,84885,10444,54662,2021,51490,56262,883,254295,23511,22845,84895,56904,57171,5524,1384,389792	ZBTB43,ZBTB34,RALGPS1,ANGPTL2,GARNL3,SLC2A8,ZNF79,LRSAM1,RPL12,FAM129B,STXBP1,CFAP157,TTC16,PTRH1,TOR2A,CDK9,SH2D3C,FPGS,ENG,AK1,ST6GALNAC6,ST6GALNAC4,PIP5KL1,DPM2,FAM102A,SLC25A25,NAIF1,LCN2,C9ORF16,PTGES2,DNM1,CIZ1,SWI5,GOLGA2,COQ4,SLC27A4,TRUB2,URM1,CERCAM,ODF2,GLE1,SPTAN1,SET,WDR34,PKN3,ZDHHC12,ZER1,TBC1D13,ENDOG,C9ORF114,LRRC8A,CCBL1,PHYHD1,NUP188,DOLK,FAM73B,SH3GLB2,DOLPP1,PPP2R4,CRAT,IER5L
int753:chr10:13190019..13190019	1	3780332	83643,10133,55388,221044,5264,22929	CCDC3,OPTN,MCM10,UCMA,PHYH,SEPHS1
int754:chr15:70428667..70434356	19	506386	7090	TLE3
int755:chr3:16285927..16399177	248	739785	117248,92106,285381,23180,1618	GALNT15,OXNAD1,DPH3,RFTN1,DAZL
int756:chr6:146004677..146665424	768	62143	7957,84085,257218,2911	EPM2A,FBXO30,SHPRH,GRM1
int757:chr6:167027891..167103251	220	801183	285800,113402,51660,6196,8635,11116,1235,401285,2853,54346,83887,6953	PRR18,SFT2D1,MPC1,RPS6KA2,RNASET2,FGFR1OP,CCR6,TCP10L2,GPR31,UNC93A,TTLL2,TCP10
int759:chr17:39235053..39654962	1247	845134	84152,10948,4761,8557,5409,2064,93210,2886,84299,22806,124626,100505591,55876,284110,94103,5709,1440,7067,9862,339287,22794,9572,51195,147179,990,5914,125111,7153,3487,84951,1236,6605,125113,192666,147183,353288,147184,342574,162605,3858,3859,54474,25984,390792,125115,85293,83897,83896,83895,728255,81850,100132476,81851,81872,728279,100132386,730755,85294,728224,653240,83755,81871,728318,85289,84…	PPP1R1B,STARD3,NEUROD2,TCAP,PNMT,ERBB2,PGAP3,GRB7,MIEN1,IKZF3,ZPBP2,LRRC3C,GSDMB,GSDMA,ORMDL3,PSMD3,CSF3,THRA,MED24,MSL1,CASC3,NR1D1,RAPGEFL1,WIPF2,CDC6,RARA,GJD3,TOP2A,IGFBP4,TNS4,CCR7,SMARCE1,KRT222,KRT24,KRT25,KRT26,TMEM99,KRT27,KRT28,KRT10,KRT12,KRT20,KRT23,KRT39,KRT40,KRTAP3-3,KRTAP3-2,KRTAP3-1,KRTAP1-5,KRTAP1-4,KRTAP1-3,KRTAP4-7,KRTAP1-1,KRTAP2-1,KRTAP2-2,KRTAP4-9,KRTAP2-3,KRTAP2-4,KRTAP4-8…
int75:chr8:66607219..66816620	424	696361	9650,55156,5150	MTFR1,ARMC1,PDE7A
int761:chr12:93373064..93388109	20	200278	338809,440107,8411	C12ORF74,PLEKHG7,EEA1
int762:chr6:143920407..144026251	306	850605	8504,134637,2519,9749,84946,153918,5325,83443,8676	PEX3,ADAT2,FUCA2,PHACTR2,LTV1,ZC2HC1B,PLAGL1,SF3B5,STX11
int763:chr14:77056487..77223284	517	817765	22846,145497,23357	VASH1,LRRC74A,ANGEL1
int764:chr1:72558138..72838406	463	376807	257194	NEGR1
int766,int423:chr8:72783133..72890597	312	848523	9242	MSC
int767:chr4:176577433..176618491	166	424610	2823,116966,132851,140458,60559	GPM6A,WDR17,SPATA4,ASB5,SPCS3
int768:chr21:19683507..19683507	1	3780332	54149,140578,5651	C21ORF91,CHODL,TMPRSS15
int769,int334:chr7:70205453..70257129	154	742616	26053	AUTS2
int76:chr12:132339263..132571956	336	236734	6433,4326,8408,80324,57634,79050,317781,50614	SFSWAP,MMP17,ULK1,PUS1,EP400,NOC4L,DDX51,GALNT9
int770:chr17:9126903..9133249	63	35228	146849,388333,162387,146850,23533,9423,9482,146845,124739	CCDC42,SPDYE4,MFSD6L,PIK3R6,PIK3R5,NTN1,STX8,CFAP52,USP43
int772:chr15:58835317..58835317	1	3780332	3990,102,54629,79811,54778,9133,4643,92483,145773,9245,2958,663	LIPC,ADAM10,FAM63B,SLTM,RNF111,CCNB2,MYO1E,LDHAL6B,FAM81A,GCNT3,GTF2A2,BNIP2
int774:chr10:26160650..26484154	1582	76425	53904,2572	MYO3A,GAD2
int775:chr16:78711242..78718027	39	208199	283927,57687,10143,51741	NUDT7,VAT1L,CLEC3A,WWOX
int776:chr14:31347709..31353247	13	458105	1690,29966,11154,25831,25938,112487,2856,80224	COCH,STRN3,AP4S1,HECTD1,HEATR5A,DTD2,GPR33,NUBPL
int780:chr2:239997987..240018393	76	500485	9759	HDAC4
int782:chr10:68578970..68587261	25	555376	29119,347731	CTNNA3,LRRTM3
int784:chr9:23681078..23718477	96	705689	1993	ELAVL2
int785:chr8:1698335..1751479	185	611217	9228,2055,9639,9920,9172	DLGAP2,CLN8,ARHGEF10,KBTBD11,MYOM2
int78:chr5:60603462..60842210	266	91934	57688	ZSWIM6
int792:chr5:167875385..167900328	100	432276	57451,23286,5917,79646,6586	TENM2,WWC1,RARS,PANK3,SLIT3
int794:chr18:43651133..43716475	206	730816	8170,6563,284266,57724,9050,115106,498,147339,494470,125336,29906,9063,83473,100506888,728929,162699,51224,84064,51124,652991	SLC14A2,SLC14A1,SIGLEC15,EPG5,PSTPIP2,HAUS1,ATP5A1,C18ORF25,RNF165,LOXHD1,ST8SIA5,PIAS2,KATNAL2,TCEB3CL2,TCEB3CL,TCEB3C,TCEB3B,HDHD2,IER3IP1,SKOR2
int795,int30:chr1:216790882..216941624	398	916846	51133,7399,2104	KCTD3,USH2A,ESRRG
int796:chr4:45743536..46182933	752	394722	2565	GABRG1
int798:chr1:38198744..38452059	521	721965	80149,64769,7802,79753,29889,284654,55143,54955,284656,149175,127687,79693,4520,3633,10946,51118,2275,5453	ZC3H12A,MEAF6,DNALI1,SNIP1,GNL2,RSPO1,CDCA8,C1ORF109,EPHA10,MANEAL,C1ORF122,YRDC,MTF1,INPP5B,SF3A3,UTP11L,FHL3,POU3F1
int799:chr20:4008974..4008974	1	3780332	140885,5173,140901,388780,7053,343641,6628,79175,117532,10528,57593,3420,128653,100288797,64601,56265,5786,64773,2797,64949,5020,551,22888,60493,3704,9762,65992,83959,25943,8455,64096,80332,116835,6614,994,54976,55317,25876,1059,57506,80025,11237,54498,146	SIRPA,PDYN,STK35,LOC388780,TGM3,TGM6,SNRPB,ZNF343,TMC2,NOP56,EBF4,IDH3B,C20ORF141,TMEM239,VPS16,CPXM1,PTPRA,PCED1A,GNRH2,MRPS26,OXT,AVP,UBOX5,FASTKD5,ITPA,LZTS3,DDRGK1,SLC4A11,C20ORF194,ATRN,GFRA4,ADAM33,HSPA12B,SIGLEC1,CDC25B,C20ORF27,AP5S1,SPEF1,CENPB,MAVS,PANK2,RNF24,SMOX,ADRA1D
int803:chr17:198892..207714	35	435764	9501,400566,359845	RPH3AL,C17ORF97,FAM101B
int804:chr3:10302172..10510287	509	928875	56852,9901,25917,55209,375323,64419,151835,7862,4968,10093,100526693,8536,26140,10474,285367,84522,132014,63924,84818,78987,285368,55831,2177,401052,55845,115795,7428,3656,9797,51738,6396,491	RAD18,SRGAP3,THUMPD3,SETD5,LHFPL4,MTMR14,CPNE9,BRPF1,OGG1,ARPC4,ARPC4-TTLL3,CAMK1,TTLL3,TADA3,RPUSD3,JAGN1,IL17RE,CIDEC,IL17RC,CRELD1,PRRT3,EMC3,FANCD2,LOC401052,BRK1,FANCD2OS,VHL,IRAK2,TATDN2,GHRL,SEC13,ATP2B2
int806,int827,int379:chr7:129419881..129594320	549	797847	7328,51530,23008,136263,84928,1358,51200,93979,1357,95681,4232,26958,114960,136259	UBE2H,ZC3HC1,KLHDC10,SSMEM1,TMEM209,CPA2,CPA4,CPA5,CPA1,CEP41,MEST,COPG2,TSGA13,KLF14
int807:chr1:232156020..232159180	9	450538	22796,10753,183,84886,79573,64801,375061,440730,149373,8443,128061,83932,149371,54583,7257,27185	COG2,CAPN9,AGT,C1ORF198,TTC13,ARV1,FAM89A,TRIM67,LOC149373,GNPAT,C1ORF131,SPRTN,EXOC8,EGLN1,TSNAX,DISC1
int80:chr16:51163406..51211595	65	215169	6299	SALL1
int810:chr15:62874445..62911117	87	669888	83660	TLN2
int811:chr3:7037880..7055219	41	584700	2917	GRM7
int812:chr10:13723311..13723311	1	3780332	222389,8559,55691	BEND7,PRPF18,FRMD4A
int815:chr2:23720267..23738700	66	529562	114818	KLHL29
int816:chr6:168527603..168531726	16	438727	4301,3834,100128124,79981	MLLT4,KIF25,HGC6.3,FRMD1
int82,int44:chr15:47716150..48050095	716	775108	80031	SEMA6D
int821:chr14:74033183..74083901	162	695023	8110,26094,53349,58517,5663,89932,8650,79697,399671,641371,10965,122970,641372,83544,9240,91748,145482,57862,51004,145483,957,80127,91750,4329,338917,5826,55237	DPF3,DCAF4,ZFYVE1,RBM25,PSEN1,PAPLN,NUMB,C14ORF169,HEATR4,ACOT1,ACOT2,ACOT4,ACOT6,DNAL1,PNMA1,ELMSAN1,PTGR2,ZNF410,COQ6,FAM161B,ENTPD5,BBOF1,LIN52,ALDH6A1,VSX2,ABCD4,VRTN
int822:chr5:172781934..172785705	14	451855	1482,8614	NKX2-5,STC2
int823:chr7:101451258..101660633	351	409190	1523,10603,100289561,729597,79706,80228,222229,54784,5439,100271927,100310812,548644,10156,246721,100134938,222234,222235,10234,83787,222236	CUX1,SH2B2,LOC100289561,SPDYE6,PRKRIP1,ORAI2,LRWD1,ALKBH4,POLR2J,RASA4B,SPDYE2B,POLR2J3,RASA4,POLR2J2,UPK3BL,FAM185A,FBXL13,LRRC17,ARMC10,NAPEPLD
int824:chr1:38567570..38592450	35	239129	80149,64769,7802,79753,29889,284654,55143,54955,284656,149175,127687,79693,4520,3633,10946,51118,2275,5453	ZC3H12A,MEAF6,DNALI1,SNIP1,GNL2,RSPO1,CDCA8,C1ORF109,EPHA10,MANEAL,C1ORF122,YRDC,MTF1,INPP5B,SF3A3,UTP11L,FHL3,POU3F1
int825:chr2:238857006..239037273	593	726476	1293,79083,51052,64284,9208,375316,10267,140739,51540,339768,377007,151176,80895,55502,8864,26146,51665	COL6A3,MLPH,PRLH,RAB17,LRRFIP1,RBM44,RAMP1,UBE2F,SCLY,ESPNL,KLHL30,FAM132B,ILKAP,HES6,PER2,TRAF3IP1,ASB1
int826:chr1:210977822..211067951	215	803033	57172,3914,50486,3290,80342,27042,148304,3664,255928,56256,55733,3756,55758,7188	CAMK1G,LAMB3,G0S2,HSD11B1,TRAF3IP3,DIEXF,C1ORF74,IRF6,SYT14,SERTAD4,HHAT,KCNH1,RCOR3,TRAF5
int829:chr2:230618034..230870007	261	67523	55022,92737,9320,130888,151473	PID1,DNER,TRIP12,FBXO36,SLC16A14
int830:chr17:38673928..38673928	1	3780332	84152,10948,4761,8557,5409,2064,93210,2886,84299,22806,124626,100505591,55876,284110,94103,5709,1440,7067,9862,339287,22794,9572,51195,147179,990,5914,125111,7153,3487,84951,1236,6605,125113,192666,147183,353288,147184,342574,162605,3858,3859,54474,25984,390792,125115,85293,83897,83896,83895,728255,81850,100132476,81851,81872,728279,100132386,730755,85294,728224,653240,83755,81871,728318,85289,84…	PPP1R1B,STARD3,NEUROD2,TCAP,PNMT,ERBB2,PGAP3,GRB7,MIEN1,IKZF3,ZPBP2,LRRC3C,GSDMB,GSDMA,ORMDL3,PSMD3,CSF3,THRA,MED24,MSL1,CASC3,NR1D1,RAPGEFL1,WIPF2,CDC6,RARA,GJD3,TOP2A,IGFBP4,TNS4,CCR7,SMARCE1,KRT222,KRT24,KRT25,KRT26,TMEM99,KRT27,KRT28,KRT10,KRT12,KRT20,KRT23,KRT39,KRT40,KRTAP3-3,KRTAP3-2,KRTAP3-1,KRTAP1-5,KRTAP1-4,KRTAP1-3,KRTAP4-7,KRTAP1-1,KRTAP2-1,KRTAP2-2,KRTAP4-9,KRTAP2-3,KRTAP2-4,KRTAP4-8…
int832:chr3:71354800..71414482	139	726740	27086	FOXP1
int834:chr10:78784075..78860564	154	605161	3778	KCNMA1
int835:chr10:91057358..91185257	212	394598	9023,3988,3433,3437,439996,3434,24138,387700,53354,9585	CH25H,LIPA,IFIT2,IFIT3,IFIT1B,IFIT1,IFIT5,SLC16A12,PANK1,KIF20B
int836:chr2:109917804..109966153	221	276185	344558,151011,65124	SH3RF3,SEPT10,SOWAHC
int837:chr12:130896098..130906479	46	350779	9271,23504	PIWIL1,RIMBP2
int838:chr1:98297731..98562260	375	214952	1806	DPYD
int839:chr16:83692881..83757311	272	356948	1012,3281,23417,29948,54550,146167,8720,123872,83693,161931,9013,93107,58189,9914,57707,23406,79786,9100,83716	CDH13,HSBP1,MLYCD,OSGIN1,NECAB2,SLC38A8,MBTPS1,DNAAF1,HSDL1,ADAD2,TAF1C,KCNG4,WFDC1,ATP2C2,TLDC1,COTL1,KLHL36,USP10,CRISPLD2
int840:chr10:50260876..50414573	486	790138	143162,5599,58504,57705,474354,196740,170370,170371,118461,644168,2074,267004,101243544,1103,6572,282966,55753,8505,100652748,4477,8031,100287932,414189,387680	FRMPD2,MAPK8,ARHGAP22,WDFY4,LRRC18,VSTM4,FAM170B,C10ORF128,C10ORF71,DRGX,ERCC6,PGBD3,ERCC6-PGBD3,CHAT,SLC18A3,C10ORF53,OGDHL,PARG,TIMM23B,MSMB,NCOA4,TIMM23,AGAP6,FAM21A
int841:chr5:136985992..137178981	216	99211	26249,10949,9499,27039,51306,7478,8382,10112,10902,8697,2676,995,51307,51780,51308,1958,2107,3313	KLHL3,HNRNPA0,MYOT,PKD2L2,FAM13B,WNT8A,NME5,KIF20A,BRD8,CDC23,GFRA3,CDC25C,FAM53C,KDM3B,REEP2,EGR1,ETF1,HSPA9
int843:chr9:91642982..91869983	392	448830	286223,1903,53358,1164,79048,10507,10912	C9ORF47,S1PR3,SHC3,CKS2,SECISBP2,SEMA4D,GADD45G
int844:chr15:32995468..33062361	223	678173	653125,728047,643699,9824,6447,26585,342184,6263,57099,1133,161779,56851,79768,51234,9990,256646,55505,254531,23015	GOLGA8K,GOLGA8O,GOLGA8N,ARHGAP11A,SCG5,GREM1,FMN1,RYR3,AVEN,CHRM5,PGBD4,EMC7,KATNBL1,EMC4,SLC12A6,NUTM1,NOP10,LPCAT4,GOLGA8A
int845:chr16:88629599..88651489	89	418307	84627,161882,124245,27189,1535,4597,348180,333929,115992,9780,81620,51693,353,2588,390748,863,197322,1013,197320,146429,29123,6687,6137,27132,1800,124045,8558,5119,92822,124044,9605,2175,84501,22980,4157,10381,54849,2622,92806,79007,11105	ZNF469,ZFPM1,ZC3H18,IL17C,CYBA,MVD,CTU2,SNAI3,RNF166,PIEZO1,CDT1,TRAPPC2L,APRT,GALNS,PABPN1L,CBFA2T3,ACSF3,CDH15,ZNF778,SLC22A31,ANKRD11,SPG7,RPL13,CPNE7,DPEP1,SPATA33,CDK10,CHMP1A,ZNF276,SPATA2L,VPS9D1,FANCA,SPIRE2,TCF25,MC1R,TUBB3,DEF8,GAS8,CENPBD1,DBNDD1,PRDM7
int846:chr15:45950851..45950915	3	41208	7782,26258,58472	SLC30A4,BLOC1S6,SQRDL
int848:chr9:136684363..136694760	48	320071	9442,84628,23064,389799,7270,56751,64794,9329,158067,11092,7248,8328,9328,1056,5900,26301,29989,28,6130,6835,169436,6838,6837,6834,6836,11093,57109,11094,11182,9719,389827,642968,1621,1757,7410,8019,11091	MED27,NTNG2,SETX,CFAP77,TTF1,BARHL1,DDX31,GTF3C4,AK8,C9ORF9,TSC1,GFI1B,GTF3C5,CEL,RALGDS,GBGT1,OBP2B,ABO,RPL7A,SURF2,STKLD1,SURF6,MED22,SURF1,SURF4,ADAMTS13,REXO4,CACFD1,SLC2A6,ADAMTSL2,TMEM8C,FAM163B,DBH,SARDH,VAV2,BRD3,WDR5
int849:chr8:27475767..27564846	287	36089	81551,2185,23087,2053,1135,51435,1191	STMN4,PTK2B,TRIM35,EPHX2,CHRNA2,SCARA3,CLU
int849:chr8:27475767..27564846	287	36089	157570,55246,55872,286133,389643,55140	ESCO2,CCDC25,PBK,SCARA5,NUGGC,ELP3
int84:chr8:80582607..80591790	28	561770	11075	STMN2
int850:chr10:12164407..12233266	162	756124	26019,55526,55176,8872,11164	UPF2,DHTKD1,SEC61A2,CDC123,NUDT5
int852:chr6:12222926..12256134	102	677264	1906	EDN1
int855:chr16:5143791..5200693	287	144239	79622,4350,51728,64285,8131,3050,3042,3040,3039,3049,83986,55692,398,64714,8786,8312,4833,26063,10573,58986,9727,6650,146325,283948,9091,57799,117166,84331,197335,89941,9028,10273,84326,79006,65990,84264,339123,84219,146330,10232,124093,64428,63922,388199,113000,51764,64788,30812,6755,390664,8912,7177,23430,25823,64499,7329,8938,84572,115939,64718,283951,645811,9894,1186,79652,390667,9742,57585,9…	SNRNP25,MPG,POLR3K,RHBDF1,NPRL3,HBZ,HBM,HBA2,HBA1,HBQ1,FAM234A,LUC7L,ARHGDIG,PDIA2,RGS11,AXIN1,NME4,DECR2,MRPL28,TMEM8A,RAB11FIP3,CAPN15,PRR35,NHLRC4,PIGQ,RAB40C,WFIKKN1,FAM195A,WDR90,RHOT2,RHBDL1,STUB1,C16ORF13,METRN,FAM173A,HAGHL,JMJD8,WDR24,FBXL16,MSLN,CCDC78,NARFL,CHTF18,PRR25,RPUSD1,GNG13,LMF1,SOX8,SSTR5,C1QTNF8,CACNA1H,TPSAB1,TPSD1,TPSG1,TPSB2,UBE2I,BAIAP3,GNPTG,TSR3,UNKL,C16ORF91,CCDC154,T…
int856:chr17:55696029..55727073	87	691456	124540	MSI2
int857:chr7:147754924..147813744	99	395987	26047	CNTNAP2
int861:chr6:109278873..109489927	321	293043	84071,27244,285753	ARMC2,SESN1,CEP57L1
int862:chr15:79725179..79732217	37	252640	390616,23423,23251	ANKRD34C,TMED3,KIAA1024
int863:chr19:48690847..48697961	22	381444	27076,653583,284346,23474,390940,7515,79177,100170229,126298,126299,199731,5329,56269,56006,3783,284349,284348,342908,7638,7596,7711,7773,7673,7766,342909,7767,7768,10780,7769,7770,353355,9310,7771,26974,7772,7733,125931,147710,5817,56971,388551,602,23624,4059,5819,10452,348,341,346,344,1209,5971,11129,79760,284352,162979,388552,284353,79090,57787,90332,147700,1158,2068,10849,10848,2067,2354,1476…	LYPD3,PHLDB3,ZNF575,ETHE1,PINLYP,XRCC1,ZNF576,SRRM5,IRGQ,ZNF428,CADM4,PLAUR,IRGC,SMG9,KCNN4,ZNF283,LYPD5,ZNF404,ZNF221,ZNF45,ZNF155,ZNF230,ZNF222,ZNF223,ZNF284,ZNF224,ZNF225,ZNF234,ZNF226,ZNF227,ZNF233,ZNF235,ZNF112,ZNF285,ZNF229,ZNF180,CEACAM20,IGSF23,PVR,CEACAM19,CEACAM16,BCL3,CBLC,BCAM,PVRL2,TOMM40,APOE,APOC1,APOC4,APOC2,CLPTM1,RELB,CLASRP,GEMIN7,PPP1R37,ZNF296,BLOC1S3,NKPD1,TRAPPC6A,MARK4,EXO…
int864:chr4:105967687..106034949	147	681145	54790	TET2
int865:chr12:3218216..3218216	1	3780332	2288,55846,83714,83695,7289,2305,7004,10867	FKBP4,ITFG2,NRIP2,RHNO1,TULP3,FOXM1,TEAD4,TSPAN9
int866:chr13:92150929..92265763	261	782903	2262	GPC5
int868:chr11:132038207..132049932	26	513207	50863	NTM
int872:chr13:94996670..95023770	54	512355	10082,1638,160897,23483	GPC6,DCT,GPR180,TGDS
int873:chr4:328421..498459	384	93356	654254,7700	ZNF732,ZNF141
int873:chr4:328421..498459	384	93356	170960,54872,5158,4636,10336,521,84179,10815,2580,84286,3425,1609,53834,10861,285498,10417,1487,10296,57654,285464,54729	ZNF721,PIGG,PDE6B,MYL5,PCGF3,ATP5I,MFSD7,CPLX1,GAK,TMEM175,IDUA,DGKQ,FGFRL1,SLC26A1,RNF212,SPON2,CTBP1,MAEA,UVSSA,CRIPAK,NKX1-1
int874:chr10:134770097..134836543	211	22886	55844,664,282973,10570,282974,80313,170394,170393,3632,84504,54777	PPP2R2D,BNIP3,JAKMIP3,DPYSL4,STK32C,LRRC27,PWWP2B,C10ORF91,INPP5A,NKX6-2,CFAP46
int874:chr10:134770097..134836543	211	22886	84435,85442,8433,27287,118472,101,10844,118471,50632,196743,92170,282969,1892,503542,1571,93426,441581	ADGRA1,KNDC1,UTF1,VENTX,ZNF511,ADAM8,TUBGCP2,PRAP1,CALY,PAOX,MTG1,FUOM,ECHS1,SPRN,CYP2E1,SYCE1,FRG2B
int875:chr17:76114854..76116153	10	188137	57690,147138,100141515,11322,9144,125061,332,7083,283999	TNRC6C,TMC8,C17ORF99,TMC6,SYNGR2,AFMID,BIRC5,TK1,TMEM235
int877,int387:chr5:53060221..53187551	317	873298	54622	ARL15
int878:chr8:2827474..2911322	307	565716	64478	CSMD1
int881:chr8:40577371..40577371	1	3780332	79698	ZMAT4
int882:chr16:7353976..7423480	240	637731	54715	RBFOX1
int883,int252,int274:chr2:27009478..27934711	1193	66358	8648,79172,391356,109,51277,22979,5443,1788,1838,55252,3797,10890,150946,3030,3032,85465,165082,92749,9381,339778,130106,3777,54978,1058,56896,22924,54867,60509,11117,3795,100128731,84696,150921,10669,10113,339779,51374,790,8884,285126,57159,7781,7349,4358,9784,2976,8890,130557,29959,5496,200634,26160,2646,64838,84226,84450,11321,22950,79635,9913,9553,64080,9577,2355,151056	NCOA1,CENPO,PTRHD1,ADCY3,DNAJC27,EFR3B,POMC,DNMT3A,DTNB,ASXL2,KIF3C,RAB10,GAREML,HADHA,HADHB,EPT1,ADGRF3,DRC1,OTOF,C2ORF70,CIB4,KCNK3,SLC35F6,CENPA,DPYSL5,MAPRE3,TMEM214,AGBL5,EMILIN1,KHK,OST4,ABHD1,TCF23,CGREF1,PREB,PRR30,ATRAID,CAD,SLC5A6,DNAJC5G,TRIM54,SLC30A3,UCN,MPV17,SNX17,GTF3C2,EIF2B4,ZNF513,NRBP1,PPM1G,KRTCAP3,IFT172,GCKR,FNDC4,C2ORF16,ZNF512,GPN1,SLC4A1AP,CCDC121,SUPT7L,MRPL33,RBKS,BRE,…
int884:chr1:169249841..169460865	504	913963	481,29922,8548,57821,10560,2153,6403,6402,6401,55732,92342,57147,22920,149281	ATP1B1,NME7,BLZF1,CCDC181,SLC19A2,F5,SELP,SELL,SELE,C1ORF112,METTL18,SCYL3,KIFAP3,METTL11B
int885:chr14:94287215..94296998	33	535056	123041,79890,5641,9950,1113,3705,26175,55148,64112,84520,55727,57578,341947,145270,90050,51676,78990,122509,57062,3429,57718,83982,51156,866,390502,5265,256394,327657,145264,5267,5104,12	SLC24A4,RIN3,LGMN,GOLGA5,CHGA,ITPK1,TMEM251,UBR7,MOAP1,C14ORF142,BTBD7,UNC79,COX8C,PRIMA1,FAM181A,ASB2,OTUB2,IFI27L1,DDX24,IFI27,PPP4R4,IFI27L2,SERPINA10,SERPINA6,SERPINA2,SERPINA1,SERPINA11,SERPINA9,SERPINA12,SERPINA4,SERPINA5,SERPINA3
int886:chr2:178209345..178537676	747	869232	220988,4780,8540,150737,92104,50940,129831,114880,494513,65977,8575,51661,7273,285025,91404	HNRNPA3,NFE2L2,AGPS,TTC30B,TTC30A,PDE11A,RBM45,OSBPL6,DFNB59,PLEKHA3,PRKRA,FKBP7,TTN,CCDC141,SESTD1
int888:chr11:131582093..131606071	61	648488	50863	NTM
int889:chr13:99028764..99053268	74	653854	10160,140432,8428	FARP1,RNF113B,STK24
int88:chr14:64229305..64474227	642	973725	57381,122876,5529,112840,81537,23224,2100,4522,9495,7597,22890,3306,145376	RHOJ,GPHB5,PPP2R5E,WDR89,SGPP1,SYNE2,ESR2,MTHFD1,AKAP5,ZBTB25,ZBTB1,HSPA2,PPP1R36
int890:chr1:244561137..244561137	1	3780332	200159,159,257044,51029	C1ORF100,ADSS,C1ORF101,DESI2
int892:chr9:16692496..16800470	484	248683	54796	BNC2
int894:chr4:75723973..75736722	27	493401	685,25849	BTC,PARM1
int895:chr4:13590438..13660086	124	459335	9364,579,259282	RAB28,NKX3-2,BOD1L1
int898:chr2:57962055..58592907	1047	297510	7444,55120	VRK2,FANCL
int899:chr1:114079822..114443899	612	385329	260425,10745,54665,26191,64858,440603,204851,10717,56944	MAGI3,PHTF1,RSBN1,PTPN22,DCLRE1B,BCL2L15,HIPK1,AP4B1,OLFML3
int89:chr10:127827758..127851175	171	53359	387718,26098,118856,56647,7390,55760,92565,8038,118611	TEX36,EDRF1,MMP21,BCCIP,UROS,DHX32,FANK1,ADAM12,C10ORF90
int8:chr9:23735995..23849297	209	522678	1993	ELAVL2
int900:chr10:108936631..109353186	1178	914702	114815	SORCS1
int901:chr7:39553810..39809366	476	562081	57002,5898	YAE1D1,RALA
int902:chr4:6335929..6347027	33	580986	152789,7466,5522,23324,93621,6286,55330,114932,9778,57533,93624,257236,80273,57537,768239,60312,389199,84448,54436,94031	JAKMIP1,WFS1,PPP2R2C,MAN2B2,MRFAP1,S100P,BLOC1S4,MRFAP1L1,KIAA0232,TBC1D14,TADA2B,CCDC96,GRPEL1,SORCS2,PSAPL1,AFAP1,LOC389199,ABLIM2,SH3TC1,HTRA3
int903:chr1:156403681..156474119	88	60514	23632,81611,79630,148523,54460,51107,9129,23248,80222,1893,54507,4170,2029,55204,84072,1520,1513,405,9869,8416,58497,29956,149428,55793,54964,10962,126626,56882,79626,100534012,79005,10500,8394,388695,29765,6944,5710,57592,5298,5993,5692,8991,23126,57530,7286,81609,284485,11189,51686,65005,11022,339398,6097,100191040,284486,117145,6281,6282,126637,7062,126638,388697,2312,388698,49860,254910,54544…	CA14,ANP32E,C1ORF54,CIART,MRPS21,APH1A,PRPF3,RPRD2,TARS2,ECM1,ADAMTSL4,MCL1,ENSA,GOLPH3L,HORMAD1,CTSS,CTSK,ARNT,SETDB1,ANXA9,PRUNE,CERS2,BNIPL,FAM63A,C1ORF56,MLLT11,GABPB2,CDC42SE1,TNFAIP8L2,TNFAIP8L2-SCNM1,SCNM1,SEMA6C,PIP5K1A,LYSMD1,TMOD4,VPS72,PSMD4,ZNF687,PI4KB,RFX5,PSMB4,SELENBP1,POGZ,CGN,TUFT1,SNX27,RIIAD1,CELF3,OAZ3,MRPL9,TDRKH,LINGO4,RORC,C2CD4D,THEM5,THEM4,S100A10,S100A11,TCHHL1,TCHH,RPT…
int906:chr6:142648056..142866845	218	61225	4829,51534,57211	NMBR,VTA1,ADGRG6
int908:chr3:143499552..143532265	69	576924	285195,205428	SLC9A9,C3ORF58
int909:chr18:45634499..45636095	13	152790	201501	ZBTB7C
int90:chr12:16205657..16254406	135	756159	85004,5800,2059,11171,51071	RERG,PTPRO,EPS8,STRAP,DERA
int912:chr17:64984171..64984171	1	3780332	8313,201134,350,5578,27091,27092,786,9931,26207,5718,25926,2186,3838,284018	AXIN2,CEP112,APOH,PRKCA,CACNG5,CACNG4,CACNG1,HELZ,PITPNC1,PSMD12,NOL11,BPTF,KPNA2,C17ORF58
int915:chr10:12674840..12754475	225	826106	57118	CAMK1D
int918:chr1:217271699..217350383	190	796419	51133,7399,2104	KCTD3,USH2A,ESRRG
int919:chr1:205488487..205502055	44	573242	23114,6900,388730,5929,25778,9911,81788,55220,93273,5129,148808,2005,85414,64710,8934,254428,148811,115019	NFASC,CNTN2,TMEM81,RBBP5,DSTYK,TMCC2,NUAK2,KLHDC8A,LEMD1,CDK18,MFSD4,ELK4,SLC45A3,NUCKS1,RAB29,SLC41A1,PM20D1,SLC26A9
int91:chr9:74729250..74815119	240	839488	138240,9615	C9ORF57,GDA
int920:chr3:178783991..179056139	656	937591	64393,5290,27094,51193,55669,59345,86,4711,57129,8975,51555	ZMAT3,PIK3CA,KCNMB3,ZNF639,MFN1,GNB4,ACTL6A,NDUFB5,MRPL47,USP13,PEX5L
int923:chr7:146846339..146871864	54	553677	26047	CNTNAP2
int924:chr20:36249533..36294785	165	548751	56259,128434,9675,58490,7052,85449,671,3929	CTNNBL1,VSTM2L,TTI1,RPRD1B,TGM2,KIAA1755,BPI,LBP
int926:chr16:75152826..75211347	231	455898	79726,84937,162239,197257,1504,440387,9564,10428,124491,4166,11345,23563,79583,54386,23536,3735	WDR59,ZNRF1,ZFP1,LDHD,CTRB1,CTRB2,BCAR1,CFDP1,TMEM170A,CHST6,GABARAPL2,CHST5,TMEM231,TERF2IP,ADAT1,KARS
int927:chr11:31316345..31316345	1	3780332	341019,120526,196294,26610,5080	DCDC1,DNAJC24,IMMP1L,ELP4,PAX6
int929:chr1:216706093..216724727	66	538613	51133,7399,2104	KCTD3,USH2A,ESRRG
int92:chr21:41452034..41512161	178	765994	1826	DSCAM
int931:chr1:116407240..116651984	432	478345	81839,845,4808,55356,126868	VANGL1,CASQ2,NHLH2,SLC22A15,MAB21L3
int932:chr7:30747693..30795331	102	627976	10392,79017,2617,1395,11185,84182,358,2692,117	NOD1,GGCT,GARS,CRHR2,INMT,FAM188B,AQP1,GHRHR,ADCYAP1R1
int933:chr3:64145913..64251390	295	865239	6314,80145,9861,166336	ATXN7,THOC7,PSMD6,PRICKLE2
int934:chr2:186251125..186876244	1256	586417	401024	FSIP2
int938:chr2:206952515..207224602	547	684820	54891,1933,4719,2825,57683	INO80D,EEF1B2,NDUFS1,GPR1,ZDBF2
int939:chr15:63626540..63643524	41	591983	7168,114294,51762,51065,83464,771,9960,283807,8925,23604,6642,84191,79856,5479,53944,9325,9768,23060,4947,348093,80301,80119,348094,51324,123264,123263,390594,51285,390595,10081,10845,8483,54956,9543,57722,54878,51495,9187,81556,10260,8766,84465,115752,54962,5604,55055,10302,6124,197021,4091	TPM1,LACTB,RAB8B,RPS27L,APH1B,CA12,USP3,FBXL22,HERC1,DAPK2,SNX1,FAM96A,SNX22,PPIB,CSNK1G1,TRIP4,KIAA0101,ZNF609,OAZ2,RBPMS2,PLEKHO2,PIF1,ANKDD1A,SPG21,SLC51B,MTFMT,KBTBD13,RASL12,UBAP1L,PDCD7,CLPX,CILP,PARP16,IGDCC3,IGDCC4,DPP8,HACD3,SLC24A1,VWA9,DENND4A,RAB11A,MEGF11,DIS3L,TIPIN,MAP2K1,ZWILCH,SNAPC5,RPL4,LCTL,SMAD6
int940:chr16:12181079..12247828	218	698979	9516,8303,51061,29066,26156,2935,608,92017	LITAF,SNN,TXNDC11,ZC3H7A,RSL1D1,GSPT1,TNFRSF17,SNX29
int941:chr15:64375916..65181556	1254	180145	7168,114294,51762,51065,83464,771,9960,283807,8925,23604,6642,84191,79856,5479,53944,9325,9768,23060,4947,348093,80301,80119,348094,51324,123264,123263,390594,51285,390595,10081,10845,8483,54956,9543,57722,54878,51495,9187,81556,10260,8766,84465,115752,54962,5604,55055,10302,6124,197021,4091	TPM1,LACTB,RAB8B,RPS27L,APH1B,CA12,USP3,FBXL22,HERC1,DAPK2,SNX1,FAM96A,SNX22,PPIB,CSNK1G1,TRIP4,KIAA0101,ZNF609,OAZ2,RBPMS2,PLEKHO2,PIF1,ANKDD1A,SPG21,SLC51B,MTFMT,KBTBD13,RASL12,UBAP1L,PDCD7,CLPX,CILP,PARP16,IGDCC3,IGDCC4,DPP8,HACD3,SLC24A1,VWA9,DENND4A,RAB11A,MEGF11,DIS3L,TIPIN,MAP2K1,ZWILCH,SNAPC5,RPL4,LCTL,SMAD6
int944:chr11:2691500..2737905	84	462410	3481,723961,3630,7054,10077,430,29125,975,10078,3784,29850,5002,1028,5003,7262,4676,833,114879,386746,116534	IGF2,INS-IGF2,INS,TH,TSPAN32,ASCL2,C11ORF21,CD81,TSSC4,KCNQ1,TRPM5,SLC22A18,CDKN1C,SLC22A18AS,PHLDA2,NAP1L4,CARS,OSBPL5,MRGPRG,MRGPRE
int945:chr20:18058000..18091610	106	665025	92667,27131,58495,100303755,57325	MGME1,SNX5,OVOL2,PET117,CSRP2BP
int948:chr1:240300129..240300129	1	3780332	56776,64388	FMN2,GREM2
int949:chr7:20646037..20724826	353	270477	340273,221833	ABCB5,SP8
int94:chr11:24759535..24770151	29	576432	338645	LUZP2
int950:chr19:14932957..14947193	41	608185	976,5585,10212,5731,10755,9524,3337,388512,4713,84658,84449,30817,26664,26659,390892,26333,26658,6511,126402,23581,126370,85360,10994,4854,79852,23476,10270,26993,58525,64926,126410,114770,11283,4051,66002,26538,26532,284433,26539,8529,126541,57834,7171,4218,84941,26017,8907,117286,10365,58513,84167,125972,10523,79939,9441,79041,79086,284434,23309,9002,27151,4650,93323,55850,79629,29086,126549,20…	ADGRE5,PKN1,DDX39A,PTGER1,GIPC1,TECR,DNAJB1,CLEC17A,NDUFB7,ADGRE3,ZNF333,ADGRE2,OR7C1,OR7A5,OR7A10,OR7A17,OR7C2,SLC1A6,CCDC105,CASP14,OR1I1,SYDE1,ILVBL,NOTCH3,EPHX3,BRD4,AKAP8,AKAP8L,WIZ,RASAL3,CYP4F22,PGLYRP2,CYP4F8,CYP4F3,CYP4F12,OR10H2,OR10H3,OR10H5,OR10H1,CYP4F2,OR10H4,CYP4F11,TPM4,RAB8A,HSH2D,FAM32A,AP1M1,CIB3,KLF2,EPS15L1,C19ORF44,CALR3,CHERP,SLC35E1,MED26,TMEM38A,SMIM7,NWD1,SIN3B,F2RL3,CPA…
int953:chr19:52495158..52495158	1	3780332	84765,79898,65251,59348,284370,80110,9668,284371,90317,5518,162962,90321,147657,162963,400713,84436,147658,147660,388558,55762,55769,81856,162966,7576,90333,162967,388559,100529240,125893,147664	ZNF577,ZNF613,ZNF649,ZNF350,ZNF615,ZNF614,ZNF432,ZNF841,ZNF616,PPP2R1A,ZNF836,ZNF766,ZNF480,ZNF610,ZNF880,ZNF528,ZNF534,ZNF578,ZNF808,ZNF701,ZNF83,ZNF611,ZNF600,ZNF28,ZNF468,ZNF320,ZNF888,ZNF816-ZNF321P,ZNF816,ERVV-1
int954:chr13:44692881..44756903	79	158090	79024	SMIM2
int956:chr19:56535735..56540592	28	223760	91662,91663,5582,59284,59283,59285,284415,4696,26121,441864,4849,126014,29844,79042,6203,79165,147798,79143,11025,79168,10990,10288,11026,353514,23547,3903,57348,114823,3904,94059,148170,11027,11024,10859,11006,115653,3804,3802,3805,3811,3809,3812,2204,9437,55655,199713,51206,54869,112724,54776,7138,7137,352909,6861,5794,255043,22870,84446,23640,84787,284417,147744,6158,125965,284418,3589,388564,…	NLRP12,MYADM,PRKCG,CACNG7,CACNG8,CACNG6,VSTM1,NDUFA3,PRPF31,TARM1,CNOT3,OSCAR,TFPT,TSEN34,RPS9,LENG1,TMC4,MBOAT7,LILRB3,LILRA6,LILRB5,LILRB2,LILRA3,LILRA5,LILRA4,LAIR1,TTYH1,LENG8,LAIR2,LENG9,CDC42EP5,LILRA2,LILRA1,LILRB1,LILRB4,KIR3DL3,KIR2DL3,KIR2DL1,KIR2DL4,KIR3DL1,KIR2DS4,KIR3DL2,FCAR,NCR1,NLRP2,NLRP7,GP6,EPS8L1,RDH13,PPP1R12C,TNNT1,TNNI3,DNAAF3,SYT5,PTPRH,TMEM86B,PPP6R1,BRSK1,HSPBP1,SUV420H2…
int957:chr19:15363477..15529193	160	60019	976,5585,10212,5731,10755,9524,3337,388512,4713,84658,84449,30817,26664,26659,390892,26333,26658,6511,126402,23581,126370,85360,10994,4854,79852,23476,10270,26993,58525,64926,126410,114770,11283,4051,66002,26538,26532,284433,26539,8529,126541,57834,7171,4218,84941,26017,8907,117286,10365,58513,84167,125972,10523,79939,9441,79041,79086,284434,23309,9002,27151,4650,93323,55850,79629,29086,126549,20…	ADGRE5,PKN1,DDX39A,PTGER1,GIPC1,TECR,DNAJB1,CLEC17A,NDUFB7,ADGRE3,ZNF333,ADGRE2,OR7C1,OR7A5,OR7A10,OR7A17,OR7C2,SLC1A6,CCDC105,CASP14,OR1I1,SYDE1,ILVBL,NOTCH3,EPHX3,BRD4,AKAP8,AKAP8L,WIZ,RASAL3,CYP4F22,PGLYRP2,CYP4F8,CYP4F3,CYP4F12,OR10H2,OR10H3,OR10H5,OR10H1,CYP4F2,OR10H4,CYP4F11,TPM4,RAB8A,HSH2D,FAM32A,AP1M1,CIB3,KLF2,EPS15L1,C19ORF44,CALR3,CHERP,SLC35E1,MED26,TMEM38A,SMIM7,NWD1,SIN3B,F2RL3,CPA…
int958:chr10:8129677..8142940	80	156368	80760,3698,509,22944,83860,2625	ITIH5,ITIH2,ATP5C1,KIN,TAF3,GATA3
int959:chr10:71458794..71518193	196	679083	1305	COL13A1
int965,int356:chr21:40505513..40839630	984	881894	8624,54014,7485,3150,6450,150082	PSMG1,BRWD1,WRB,HMGN1,SH3BGR,LCA5L
int966:chr19:41203780..41242656	80	302706	57677,284406,84924,339324,57711,84911,92283,163081,728485,342892,25850,388536,374900,374899,147923,199704,163087,92285,284459,84503,148266,148268,390927,163255,51276,22835,163115,84775,126231,23094,83889,8193,10653,94274,64073,9424,57828,90522,5714,399473,147965,6261,199720,115727,27335,11184,81,147968,653499,3963,3960,1891,3191,4793,126432,22933,6183,643669,54938,115290,126433,390928,10298,34289…	ZFP14,ZFP82,ZNF566,ZNF260,ZNF529,ZNF382,ZNF461,ZNF567,LOC728485,ZNF850,ZNF345,ZNF790,ZNF568,ZNF829,ZNF420,ZNF585A,ZNF383,ZNF585B,HKR1,ZNF527,ZNF569,ZNF570,ZNF793,ZNF540,ZNF571,ZFP30,ZNF781,ZNF607,ZNF573,SIPA1L3,WDR87,DPF1,SPINT2,PPP1R14A,C19ORF33,KCNK6,CATSPERG,YIF1B,PSMD8,SPRED3,FAM98C,RYR1,GGN,RASGRP4,EIF3K,MAP4K1,ACTN4,CAPN12,LGALS7B,LGALS7,LGALS4,ECH1,HNRNPL,NFKBIB,RINL,SIRT2,MRPS12,CCER2,SAR…
int969:chr11:132390291..132492426	282	865698	4978	OPCML
int971:chr1:89849574..90065293	584	170519	5586,2959,56267,494115,2635,2633,2634,388646,115361,115362,163351	PKN2,GTF2B,CCBL2,RBMXL1,GBP3,GBP1,GBP2,GBP7,GBP4,GBP5,GBP6
int971:chr1:89849574..90065293	584	170519	23507,84230	LRRC8B,LRRC8C
int974:chr14:69184322..69283993	304	807734	677,87,8816,55218,57452,55334,2079,400224,9766,56936,6430,6554,64093,6547	ZFP36L1,ACTN1,DCAF5,EXD2,GALNT16,SLC39A9,ERH,PLEKHD1,SUSD6,CCDC177,SRSF5,SLC10A1,SMOC1,SLC8A3
int975:chr8:25594942..25742355	453	824140	64641	EBF2
int976,int95:chr12:101215827..101373845	476	853192	121601,160728,27340,400	ANO4,SLC5A8,UTP20,ARL1
int977:chr19:10389937..10399375	21	491208	85509,148156,94025,125963,57693,390882,125962,390883,162998,26648,125958,84527,100529215,374879,7730,10781,147741,79088,7675,93134,54811,162993,59286,5300,54850,93145,50509,50700,55337,56342,692312,5032,83854,8666,1786,51073,3383,9294,3386,7087,100125288,112812,125950,3385,7297,5141,11140,9817,84971,53637,57153,65095,1032,10053,3609,81890,1785,255809,10498,11018,90580,6597,78992,3949,147841,25959…	MBD3L1,ZNF558,MUC16,OR1M1,ZNF317,OR7G2,OR7G1,OR7G3,OR7D2,OR7E24,OR7D4,ZNF559,ZNF559-ZNF177,ZNF699,ZNF177,ZNF266,ZNF560,ZNF426,ZNF121,ZNF561,ZNF562,ZNF846,UBL5,PIN1,FBXL12,OLFM2,COL5A3,RDH8,C19ORF66,PPAN,PPAN-P2RY11,P2RY11,ANGPTL6,EIF3G,DNMT1,MRPL4,ICAM1,S1PR2,ICAM4,ICAM5,ZGLP1,FDX1L,RAVER1,ICAM3,TYK2,PDE4A,CDC37,KEAP1,ATG4D,S1PR5,SLC44A2,KRI1,CDKN2D,AP1M2,ILF3,QTRT1,DNM2,C19ORF38,CARM1,TMED1,C19O…
int97:chr2:84726156..84894838	233	216233	8802,1768,129293,9168,56888,83439,84173,10618,54884,284948,822,4144,8673,10791,2677,51255,10713,129303,388969,10578,6439,84913	SUCLG1,DNAH6,TRABD2A,TMSB10,KCMF1,TCF7L1,ELMOD3,TGOLN2,RETSAT,SH2D6,CAPG,MAT2A,VAMP8,VAMP5,GGCX,RNF181,USP39,TMEM150A,C2ORF68,GNLY,SFTPB,ATOH8
int983:chr4:153241627..153520862	162	8477	55294	FBXW7
int984:chr3:42496936..42842702	645	548008	131375,7433,51188,9117,4820,92999,131377,57467,152206,1238,25994,389114,1582,100506243,729085,84892	LYZL4,VIPR1,SS18L2,SEC22C,NKTR,ZBTB47,KLHL40,HHATL,CCDC13,ACKR2,HIGD1A,ZNF662,CYP8B1,KRBOX1,FAM198A,POMGNT2
int985:chr2:192086890..192227797	241	433075	2744,6772,6775,4430	GLS,STAT1,STAT4,MYO1B
int986:chr22:38387224..38387224	1	3780332	114794,4242,29775,11135,26088,3957,23616,57026,3956,79159,11078,3005,23464,8484,51386,129138,85377,5435,84645,6663,9463,23539,80115,8398,23764,25829,1454	ELFN2,MFNG,CARD10,CDC42EP1,GGA1,LGALS2,SH3BP1,PDXP,LGALS1,NOL12,TRIOBP,H1F0,GCAT,GALR3,EIF3L,ANKRD54,MICALL1,POLR2F,C22ORF23,SOX10,PICK1,SLC16A8,BAIAP2L2,PLA2G6,MAFF,TMEM184B,CSNK1E
int988:chr17:56722629..56813283	143	338146	51649,404093,7716,6426,140735,26689,124538,8288,4025,54903,4353,9256,6827,54894,124535,9110,5414,284083,56155,5889,22843,4591,55771,348235,55181,284161,388403	MRPS23,CUEDC1,VEZF1,SRSF1,DYNLL2,OR4D1,OR4D2,EPX,LPO,MKS1,MPO,BZRAP1,SUPT4H1,RNF43,HSF5,MTMR4,SEPT4,C17ORF47,TEX14,RAD51C,PPM1E,TRIM37,PRR11,SKA2,SMG8,GDPD1,YPEL2
int991:chr6:158840861..158864995	76	635038	56995,57583,94120,6993,7430,100130967	TULP4,TMEM181,SYTL3,DYNLT1,EZR,C6ORF99
int993,int265:chr10:49843021..49902125	157	786853	143162,5599,58504,57705,474354,196740,170370,170371,118461,644168,2074,267004,101243544,1103,6572,282966,55753,8505,100652748,4477,8031,100287932,414189,387680	FRMPD2,MAPK8,ARHGAP22,WDFY4,LRRC18,VSTM4,FAM170B,C10ORF128,C10ORF71,DRGX,ERCC6,PGBD3,ERCC6-PGBD3,CHAT,SLC18A3,C10ORF53,OGDHL,PARG,TIMM23B,MSMB,NCOA4,TIMM23,AGAP6,FAM21A
int995:chr10:105468967..105794855	779	329031	10660,8945,25911,27343,6468,2253,10360,10724,30819,79591,79803,23082,9221,8861,83401,8729,5309,4791,79176,5662,79004,79946,51684,10121,81603,118980,403,54838,119032,57412,1586,54805,22978,729020,9118,84108,6877,22984,84833,9148,51063,255022,119395,9644,79991,9748,1308,119392,80217,9446,119391,159686,85450	LBX1,BTRC,DPCD,POLL,FBXW4,FGF8,NPM3,MGEA5,KCNIP2,C10ORF76,HPS6,PPRC1,NOLC1,LDB1,ELOVL3,GBF1,PITX3,NFKB2,FBXL15,PSD,CUEDC2,C10ORF95,SUFU,ACTR1A,TRIM8,SFXN2,ARL3,WBP1L,BORCS7,AS3MT,CYP17A1,CNNM2,NT5C2,RPEL1,INA,PCGF6,TAF5,PDCD11,USMG5,NEURL1,CALHM2,CALHM1,CALHM3,SH3PXD2A,OBFC1,SLK,COL17A1,SFR1,CFAP43,GSTO1,GSTO2,CFAP58,ITPRIP
int996:chr7:34941004..35238532	670	222541	23333	DPY19L1
int996:chr7:34941004..35238532	670	222541	57057	TBX20
int997:chr12:92511311..92617590	252	816156	694	BTG1
int998:chr5:41842746..41999609	214	209274	5019,285636,26272	OXCT1,C5ORF51,FBXO4
int999:chr9:135278468..135281367	10	451495	9442,84628,23064,389799,7270,56751,64794,9329,158067,11092,7248,8328,9328,1056,5900,26301,29989,28,6130,6835,169436,6838,6837,6834,6836,11093,57109,11094,11182,9719,389827,642968,1621,1757,7410,8019,11091	MED27,NTNG2,SETX,CFAP77,TTF1,BARHL1,DDX31,GTF3C4,AK8,C9ORF9,TSC1,GFI1B,GTF3C5,CEL,RALGDS,GBGT1,OBP2B,ABO,RPL7A,SURF2,STKLD1,SURF6,MED22,SURF1,SURF4,ADAMTS13,REXO4,CACFD1,SLC2A6,ADAMTSL2,TMEM8C,FAM163B,DBH,SARDH,VAV2,BRD3,WDR5
