# Supplementary material for: Meta-analysis of GWAS of over 16,000 individuals with autism spectrum disorder highlights a novel locus at 10q24.32 and a significant overlap with schizophrenia
Source: Mol Autism. 2017 May 22;8:21. doi: 10.1186/s13229-017-0137-9 (PMC5441062; doi:10.1186/s13229-017-0137-9)
Supplement: Supplementary file 11 — Full Results of Gene-set Enrichment findings (INRICH) for ASD Meta-analysis (World-wide Ancestries; no Swedish PAGES) versus PGCSchizophrenia2014.sets. (XLS 1.48 MB) [file 13229_2017_137_MOESM11_ESM.xls]

## Sheet: Main Analysis Results
PathID	T_TARG	N_INT	P	PCORR
GO:0016798 Hydrolase activity, acting on glycosyl bonds	56	4	0.00369963	0.89922
GO:0006893 Golgi to plasma membrane transport	26	3	0.00649935	0.961008
GO:0008066 Glutamate receptor activity	18	3	0.00739926	0.970006
NCI:betacatenin_nuc_pathwayPID_BETA_CATENIN_NUC_PATHWAY	72	4	0.00789921	0.974405
GO:0019904 Protein domain specific binding	284	8	0.010499	0.983803
GO:0006892 Post-Golgi vesicle-mediated transport	85	4	0.0109989	0.985603
GO:0008509 Anion transmembrane transporter activity	130	5	0.0122988	0.989002
KEGG:hsa04520KEGG_ADHERENS_JUNCTION	71	4	0.0147985	0.993601
NCI:rb_1pathwayPID_RB_1PATHWAY	61	3	0.0171983	0.995801
KEGG:hsa04530KEGG_TIGHT_JUNCTION	118	5	0.0174983	0.996001
GO:0007215 Glutamate receptor signaling pathway	27	3	0.0183982	0.996601
GO:0042391 Regulation of membrane potential	128	5	0.0226977	0.9988
NCI:mtor_4pathwayPID_MTOR_4PATHWAY	68	3	0.0245975	0.9988
GO:0071902 Positive regulation of protein serine/threonine kinase activity	168	5	0.0253975	0.999
GO:0030016 Myofibril	64	3	0.0307969	0.9996
GO:0031267 Small GTPase binding	105	4	0.0309969	0.9996
GO:0048193 Golgi vesicle transport	233	6	0.0350965	1
Reactome:22161REACTOME_POST_TRANSLATIONAL_PROTEIN_MODIFICATION	163	5	0.0379962	1
GO:0043292 Contractile fiber	71	3	0.040196	1
GO:0005794 Golgi apparatus	759	14	0.040496	1
GO:0044325 Ion channel binding	66	3	0.0422958	1
GO:0005759 Mitochondrial matrix	263	6	0.0442956	1
GO:0008514 Organic anion transmembrane transporter activity	74	3	0.0448955	1
GO:0051020 GTPase binding	121	4	0.0461954	1
GO:0005509 Calcium ion binding	119	4	0.0463954	1
Reactome:1366REACTOME_RNA_POL_II_TRANSCRIPTION	95	3	0.0536946	1
GO:0016323 Basolateral plasma membrane	68	3	0.0561944	1
GO:0032543 Mitochondrial translation	101	3	0.0568943	1
GO:0046434 Organophosphate catabolic process	81	3	0.0626937	1
GO:0006289 Nucleotide-excision repair	98	3	0.0638936	1
GO:0000139 Golgi membrane	323	7	0.0638936	1
GO:0046982 Protein heterodimerization activity	154	4	0.0654935	1
GO:0009408 Response to heat	93	3	0.0657934	1
GO:0031647 Regulation of protein stability	150	4	0.0673933	1
GO:0005730 Nucleolus	534	9	0.0685931	1
GO:0016241 Regulation of macroautophagy	94	3	0.0748925	1
KEGG:hsa05412KEGG_ARRHYTHMOGENIC_RIGHT_VENTRICULAR_CARDIOMYOPATHY_ARVC	64	3	0.079592	1
GO:0009266 Response to temperature stimulus	101	3	0.0808919	1
GO:0055086 Nucleobase-containing small molecule metabolic process	361	7	0.0869913	1
GO:0006082 Organic acid metabolic process	710	11	0.0880912	1
KEGG:hsa04916KEGG_MELANOGENESIS	93	3	0.0891911	1
GO:0032403 Protein complex binding	371	7	0.0909909	1
GO:0019898 Extrinsic component of membrane	88	3	0.0911909	1
GO:0010506 Regulation of autophagy	164	4	0.0930907	1
GO:0009101 Glycoprotein biosynthetic process	360	7	0.0964904	1
GO:0045055 Regulated exocytosis	118	3	0.0967903	1
GO:0017016 Ras GTPase binding	97	3	0.0973903	1
GO:0031667 Response to nutrient levels	172	4	0.10199	1
GO:0090002 Establishment of protein localization to plasma membrane	88	3	0.106489	1
GO:0018279 Protein N-linked glycosylation via asparagine	229	5	0.106589	1
GO:0016236 Macroautophagy	307	6	0.107189	1
GO:0009991 Response to extracellular stimulus	177	4	0.107689	1
KEGG:hsa05200KEGG_PATHWAYS_IN_CANCER	297	6	0.108789	1
GO:0006487 Protein N-linked glycosylation	232	5	0.109889	1
GO:0006914 Autophagy	403	7	0.125787	1
GO:0044262 Cellular carbohydrate metabolic process	122	3	0.128187	1
GO:0005739 Mitochondrion	799	11	0.133187	1
GO:1903008 Organelle disassembly	186	4	0.134087	1
GO:0043413 Macromolecule glycosylation	322	6	0.135086	1
GO:0006486 Protein glycosylation	322	6	0.135086	1
GO:0035091 Phosphatidylinositol binding	108	3	0.135986	1
Reactome:17015REACTOME_METABOLISM_OF_PROTEINS	367	6	0.136086	1
Reactome:1788REACTOME_TRANSCRIPTION	145	3	0.138186	1
GO:0043687 Post-translational protein modification	408	7	0.138986	1
GO:0009100 Glycoprotein metabolic process	390	7	0.139286	1
GO:0070085 Glycosylation	326	6	0.140786	1
Reactome:1675REACTOME_MRNA_PROCESSING	145	3	0.143286	1
GO:0016757 Transferase activity, transferring glycosyl groups	124	3	0.143486	1
GO:0007005 Mitochondrion organization	542	8	0.157384	1
GO:0019752 Carboxylic acid metabolic process	630	9	0.163284	1
GO:0006888 ER to Golgi vesicle-mediated transport	138	3	0.173983	1
GO:1903900 Regulation of viral life cycle	149	3	0.180382	1
GO:0015075 Ion transmembrane transporter activity	333	6	0.188081	1
GO:0072659 Protein localization to plasma membrane	122	3	0.188781	1
GO:0006820 Anion transport	282	5	0.188981	1
GO:0006399 TRNA metabolic process	149	3	0.190781	1
GO:0019439 Aromatic compound catabolic process	312	5	0.193781	1
GO:0045321 Leukocyte activation	243	4	0.19648	1
GO:0006887 Exocytosis	165	3	0.19858	1
GO:0005975 Carbohydrate metabolic process	612	9	0.19938	1
GO:0042278 Purine nucleoside metabolic process	138	3	0.20008	1
GO:0006520 Cellular amino acid metabolic process	333	5	0.20278	1
GO:0045862 Positive regulation of proteolysis	249	4	0.20408	1
GO:0001501 Skeletal system development	143	3	0.20458	1
GO:0005216 Ion channel activity	183	4	0.205179	1
GO:0008380 RNA splicing	254	4	0.207579	1
GO:0050792 Regulation of viral process	159	3	0.211379	1
GO:0000423 Macromitophagy	146	3	0.214479	1
GO:0051098 Regulation of binding	147	3	0.215678	1
GO:0019901 Protein kinase binding	300	5	0.216178	1
GO:0006397 MRNA processing	265	4	0.217578	1
GO:0019866 Organelle inner membrane	263	4	0.219878	1
GO:0071900 Regulation of protein serine/threonine kinase activity	404	6	0.221178	1
GO:0043122 Regulation of I-kappaB kinase/NF-kappaB signaling	161	3	0.230177	1
GO:0045860 Positive regulation of protein kinase activity	406	6	0.238976	1
GO:0022891 Substrate-specific transmembrane transporter activity	365	6	0.242376	1
KEGG:hsa00230KEGG_PURINE_METABOLISM	146	3	0.243176	1
GO:0006790 Sulfur compound metabolic process	233	4	0.243976	1
GO:0015267 Channel activity	204	4	0.245775	1
GO:0015629 Actin cytoskeleton	224	4	0.252275	1
GO:0046395 Carboxylic acid catabolic process	160	3	0.253475	1
GO:0033674 Positive regulation of kinase activity	416	6	0.254575	1
GO:0032970 Regulation of actin filament-based process	157	3	0.257474	1
GO:0032940 Secretion by cell	412	6	0.258674	1
GO:0007249 I-kappaB kinase/NF-kappaB signaling	171	3	0.259274	1
GO:0007009 Plasma membrane organization	150	3	0.274673	1
GO:0005912 Adherens junction	322	5	0.275572	1
GO:0051493 Regulation of cytoskeleton organization	267	4	0.283472	1
GO:0034765 Regulation of ion transmembrane transport	154	3	0.287171	1
GO:0000422 Mitophagy	176	3	0.287971	1
GO:0022857 Transmembrane transporter activity	394	6	0.288771	1
GO:0009116 Nucleoside metabolic process	169	3	0.292371	1
GO:0044877 Macromolecular complex binding	512	7	0.294471	1
GO:0006396 RNA processing	478	6	0.294971	1
GO:0000398 MRNA splicing, via spliceosome	209	3	0.29567	1
GO:0007010 Cytoskeleton organization	497	7	0.29667	1
GO:0033044 Regulation of chromosome organization	185	3	0.30187	1
GO:0019900 Kinase binding	337	5	0.30287	1
GO:0000375 RNA splicing, via transesterification reactions	212	3	0.30307	1
Reactome:120870REACTOME_PHOSPHOLIPID_METABOLISM	170	3	0.305269	1
GO:0034660 NcRNA metabolic process	302	4	0.312269	1
GO:0006816 Calcium ion transport	167	3	0.318168	1
GO:0005198 Structural molecule activity	183	3	0.321568	1
GO:0008092 Cytoskeletal protein binding	325	5	0.328167	1
GO:1990234 Transferase complex	387	5	0.333967	1
GO:0046903 Secretion	443	6	0.334067	1
GO:0005543 Phospholipid binding	177	3	0.336166	1
Reactome:18266REACTOME_AXON_GUIDANCE	218	4	0.344566	1
GO:0016049 Cell growth	188	3	0.346365	1
KEGG:hsa04020KEGG_CALCIUM_SIGNALING_PATHWAY	156	3	0.347465	1
GO:0050708 Regulation of protein secretion	187	3	0.347565	1
GO:0051347 Positive regulation of transferase activity	473	6	0.349065	1
GO:0031966 Mitochondrial membrane	330	4	0.360764	1
GO:0046872 Metal ion binding	373	5	0.364864	1
GO:0060429 Epithelium development	289	4	0.376062	1
GO:0061024 Membrane organization	667	8	0.378462	1
GO:0045787 Positive regulation of cell cycle	215	3	0.380262	1
GO:0048666 Neuron development	536	8	0.393061	1
GO:0005740 Mitochondrial envelope	349	4	0.393561	1
GO:0016462 Pyrophosphatase activity	286	4	0.39576	1
GO:0030162 Regulation of proteolysis	416	5	0.39836	1
GO:0009117 Nucleotide metabolic process	306	4	0.40056	1
GO:0046983 Protein dimerization activity	481	6	0.40116	1
GO:0042578 Phosphoric ester hydrolase activity	186	3	0.40296	1
GO:0030111 Regulation of Wnt signaling pathway	202	3	0.40346	1
GO:0005743 Mitochondrial inner membrane	253	3	0.407859	1
GO:1903047 Mitotic cell cycle process	518	6	0.411159	1
GO:0006811 Ion transport	709	9	0.412659	1
GO:0051346 Negative regulation of hydrolase activity	214	3	0.414759	1
GO:0048468 Cell development	737	10	0.417158	1
GO:0009306 Protein secretion	213	3	0.420758	1
GO:0043624 Cellular protein complex disassembly	268	3	0.429257	1
GO:0001775 Cell activation	412	5	0.431557	1
GO:0007399 Nervous system development	824	11	0.432657	1
GO:0043169 Cation binding	405	5	0.436356	1
GO:0000975 Regulatory region DNA binding	353	4	0.437156	1
GO:0044212 Transcription regulatory region DNA binding	353	4	0.437156	1
GO:0000278 Mitotic cell cycle	628	7	0.438156	1
GO:0045859 Regulation of protein kinase activity	529	6	0.439656	1
GO:0000228 Nuclear chromosome	243	3	0.443056	1
GO:0007173 Epidermal growth factor receptor signaling pathway	307	4	0.444056	1
GO:0032787 Monocarboxylic acid metabolic process	317	4	0.444656	1
GO:0051603 Proteolysis involved in cellular protein catabolic process	351	4	0.444756	1
GO:0043269 Regulation of ion transport	204	3	0.444856	1
GO:0030163 Protein catabolic process	448	5	0.446955	1
GO:0022414 Reproductive process	246	3	0.447155	1
GO:0000003 Reproduction	247	3	0.449055	1
GO:0038127 ERBB signaling pathway	310	4	0.450755	1
GO:0030182 Neuron differentiation	574	8	0.455854	1
KEGG:hsa04080KEGG_NEUROACTIVE_LIGAND_RECEPTOR_INTERACTION	220	3	0.458354	1
GO:0043241 Protein complex disassembly	284	3	0.467553	1
Reactome:22258REACTOME_METABOLISM_OF_LIPIDS_AND_LIPOPROTEINS	408	5	0.473953	1
GO:0032446 Protein modification by small protein conjugation	458	5	0.475252	1
GO:0090150 Establishment of protein localization to membrane	255	3	0.476752	1
GO:0033043 Regulation of organelle organization	653	7	0.477552	1
GO:0040007 Growth	233	3	0.478652	1
GO:0043549 Regulation of kinase activity	549	6	0.482452	1
GO:0016055 Wnt signaling pathway	228	3	0.482652	1
GO:0007186 G-protein coupled receptor signaling pathway	344	4	0.483452	1
GO:0043086 Negative regulation of catalytic activity	448	5	0.484952	1
GO:0005215 Transporter activity	497	6	0.486151	1
GO:0044257 Cellular protein catabolic process	370	4	0.490351	1
GO:0016071 MRNA metabolic process	410	4	0.490651	1
GO:0016567 Protein ubiquitination	373	4	0.494151	1
GO:0048699 Generation of neurons	592	8	0.49645	1
GO:0008233 Peptidase activity	254	3	0.50095	1
GO:0006163 Purine nucleotide metabolic process	244	3	0.50125	1
GO:0032270 Positive regulation of cellular protein metabolic process	844	9	0.50185	1
GO:0031175 Neuron projection development	524	7	0.513749	1
GO:0018205 Peptidyl-lysine modification	257	3	0.513949	1
GO:0008286 Insulin receptor signaling pathway	255	3	0.515048	1
GO:0022008 Neurogenesis	608	8	0.518748	1
GO:0006352 DNA-templated transcription, initiation	258	3	0.520448	1
GO:0030036 Actin cytoskeleton organization	248	3	0.533547	1
GO:0030198 Extracellular matrix organization	254	3	0.535646	1
GO:0043062 Extracellular structure organization	254	3	0.535746	1
GO:0008543 Fibroblast growth factor receptor signaling pathway	261	3	0.540646	1
GO:0055085 Transmembrane transport	713	8	0.548645	1
GO:0030234 Enzyme regulator activity	368	4	0.551345	1
GO:0001934 Positive regulation of protein phosphorylation	576	6	0.553645	1
GO:0019637 Organophosphate metabolic process	566	6	0.556744	1
GO:0030529 Intracellular ribonucleoprotein complex	331	3	0.564444	1
GO:0032869 Cellular response to insulin stimulus	271	3	0.566143	1
GO:0071774 Response to fibroblast growth factor	272	3	0.567443	1
GO:0044344 Cellular response to fibroblast growth factor stimulus	272	3	0.567443	1
GO:0032868 Response to insulin	273	3	0.569743	1
GO:0018193 Peptidyl-amino acid modification	779	8	0.581342	1
GO:0019058 Viral life cycle	322	3	0.583542	1
GO:0016032 Viral process	434	4	0.584942	1
GO:0030001 Metal ion transport	351	4	0.585741	1
GO:0008289 Lipid binding	272	3	0.587941	1
GO:0042803 Protein homodimerization activity	379	4	0.588941	1
GO:0042327 Positive regulation of phosphorylation	593	6	0.590941	1
GO:0051046 Regulation of secretion	277	3	0.591441	1
GO:0008134 Transcription factor binding	298	3	0.594641	1
GO:0006511 Ubiquitin-dependent protein catabolic process	311	3	0.60064	1
GO:0034220 Ion transmembrane transport	450	5	0.60254	1
GO:0030054 Cell junction	465	5	0.60254	1
GO:0001817 Regulation of cytokine production	318	3	0.60264	1
GO:0019941 Modification-dependent protein catabolic process	314	3	0.606139	1
GO:0072657 Protein localization to membrane	306	3	0.607739	1
GO:0016337 Single organismal cell-cell adhesion	297	3	0.613039	1
GO:0006974 Cellular response to DNA damage stimulus	537	5	0.618238	1
GO:1902679 Negative regulation of RNA biosynthetic process	614	6	0.618738	1
Reactome:111045REACTOME_DEVELOPMENTAL_BIOLOGY	346	4	0.626337	1
GO:0016192 Vesicle-mediated transport	696	7	0.629137	1
GO:0001816 Cytokine production	337	3	0.638036	1
GO:0003712 Transcription cofactor activity	322	3	0.639036	1
GO:0005924 Cell-substrate adherens junction	306	3	0.642936	1
GO:0005925 Focal adhesion	306	3	0.642936	1
GO:0004888 Transmembrane signaling receptor activity	358	4	0.646235	1
GO:0006259 DNA metabolic process	565	5	0.646935	1
GO:0030055 Cell-substrate junction	309	3	0.648435	1
GO:0043405 Regulation of MAP kinase activity	319	3	0.650335	1
GO:0006281 DNA repair	344	3	0.655334	1
GO:0032147 Activation of protein kinase activity	319	3	0.656034	1
GO:0009888 Tissue development	501	5	0.656234	1
GO:0001071 Nucleic acid binding transcription factor activity	444	4	0.656634	1
GO:0003700 Transcription factor activity, sequence-specific DNA binding	444	4	0.656634	1
GO:0022402 Cell cycle process	770	7	0.657034	1
GO:0000989 Transcription factor activity, transcription factor binding	334	3	0.661234	1
GO:0000988 Transcription factor activity, protein binding	335	3	0.663134	1
GO:0043065 Positive regulation of apoptotic process	326	3	0.664734	1
GO:0051223 Regulation of protein transport	420	4	0.665333	1
GO:0043068 Positive regulation of programmed cell death	327	3	0.667133	1
GO:0098655 Cation transmembrane transport	293	3	0.670933	1
GO:0006412 Translation	384	3	0.671533	1
GO:0044772 Mitotic cell cycle phase transition	343	3	0.672633	1
GO:0009890 Negative regulation of biosynthetic process	753	7	0.673933	1
GO:0005773 Vacuole	339	3	0.677432	1
GO:0071375 Cellular response to peptide hormone stimulus	324	3	0.677732	1
GO:0051270 Regulation of cellular component movement	392	4	0.680332	1
GO:0043434 Response to peptide hormone	327	3	0.682832	1
GO:1901653 Cellular response to peptide	329	3	0.684132	1
GO:0030029 Actin filament-based process	310	3	0.685931	1
GO:1901652 Response to peptide	333	3	0.691931	1
GO:0000122 Negative regulation of transcription from RNA polymerase II promoter	345	3	0.692531	1
GO:0032880 Regulation of protein localization	544	5	0.693431	1
GO:0010942 Positive regulation of cell death	344	3	0.694131	1
GO:0098609 Cell-cell adhesion	314	3	0.69543	1
GO:0032870 Cellular response to hormone stimulus	439	4	0.69583	1
GO:0043043 Peptide biosynthetic process	397	3	0.69693	1
GO:0010256 Endomembrane system organization	321	3	0.705329	1
GO:0043085 Positive regulation of catalytic activity	834	8	0.706329	1
GO:0044770 Cell cycle phase transition	364	3	0.711629	1
GO:0016788 Hydrolase activity, acting on ester bonds	323	3	0.724328	1
GO:0010638 Positive regulation of organelle organization	365	3	0.729127	1
GO:0038023 Signaling receptor activity	409	4	0.732227	1
Reactome:15518REACTOME_TRANSMEMBRANE_TRANSPORT_OF_SMALL_MOLECULES	347	3	0.733027	1
GO:0045892 Negative regulation of transcription, DNA-templated	584	5	0.736126	1
GO:0009725 Response to hormone	473	4	0.742826	1
GO:0042995 Cell projection	424	4	0.743526	1
GO:0097190 Apoptotic signaling pathway	363	3	0.743526	1
GO:1903827 Regulation of cellular protein localization	361	3	0.744526	1
GO:1902533 Positive regulation of intracellular signal transduction	597	5	0.749025	1
GO:0043410 Positive regulation of MAPK cascade	367	3	0.749225	1
GO:0031401 Positive regulation of protein modification process	693	6	0.749825	1
GO:0070201 Regulation of establishment of protein localization	472	4	0.754925	1
GO:0048812 Neuron projection morphogenesis	479	5	0.755924	1
GO:0051345 Positive regulation of hydrolase activity	425	4	0.756324	1
GO:0030030 Cell projection organization	683	7	0.756924	1
GO:0030334 Regulation of cell migration	345	3	0.758924	1
GO:0006812 Cation transport	451	4	0.759724	1
GO:1903507 Negative regulation of nucleic acid-templated transcription	603	5	0.760424	1
GO:0043168 Anion binding	549	5	0.766123	1
GO:0038179 Neurotrophin signaling pathway	348	3	0.768423	1
GO:0048011 Neurotrophin TRK receptor signaling pathway	348	3	0.768423	1
GO:0045944 Positive regulation of transcription from RNA polymerase II promoter	516	4	0.770723	1
GO:0006508 Proteolysis	751	6	0.773523	1
GO:0051276 Chromosome organization	618	5	0.777922	1
GO:2000145 Regulation of cell motility	363	3	0.780822	1
GO:0044265 Cellular macromolecule catabolic process	556	4	0.781822	1
GO:0003677 DNA binding	651	5	0.784622	1
GO:0007268 Synaptic transmission	322	3	0.787121	1
GO:0043066 Negative regulation of apoptotic process	410	3	0.787921	1
GO:0006518 Peptide metabolic process	453	3	0.789921	1
GO:0007411 Axon guidance	416	4	0.790121	1
GO:0097485 Neuron projection guidance	416	4	0.790121	1
GO:0005694 Chromosome	415	3	0.793121	1
GO:0043069 Negative regulation of programmed cell death	416	3	0.79572	1
GO:0004871 Signal transducer activity	571	5	0.79872	1
GO:0006325 Chromatin organization	400	3	0.79932	1
GO:0007267 Cell-cell signaling	576	5	0.80012	1
GO:0045184 Establishment of protein localization	869	7	0.80392	1
GO:0015031 Protein transport	772	6	0.805919	1
GO:0048646 Anatomical structure formation involved in morphogenesis	369	3	0.806719	1
GO:0051726 Regulation of cell cycle	572	4	0.812919	1
GO:0002768 Immune response-regulating cell surface receptor signaling pathway	384	3	0.812919	1
GO:0001932 Regulation of protein phosphorylation	770	6	0.824318	1
GO:0010629 Negative regulation of gene expression	796	6	0.825417	1
GO:0071417 Cellular response to organonitrogen compound	388	3	0.827117	1
GO:0045893 Positive regulation of transcription, DNA-templated	775	6	0.827817	1
GO:0040012 Regulation of locomotion	391	3	0.829117	1
GO:0060548 Negative regulation of cell death	439	3	0.830717	1
Reactome:75774REACTOME_ADAPTIVE_IMMUNE_SYSTEM	421	3	0.833517	1
GO:0060341 Regulation of cellular localization	656	5	0.835716	1
GO:0045087 Innate immune response	683	5	0.838116	1
GO:0055114 Oxidation-reduction process	415	3	0.839016	1
GO:0007409 Axonogenesis	449	4	0.840416	1
GO:0006461 Protein complex assembly	675	5	0.841816	1
GO:0061564 Axon development	453	4	0.844516	1
GO:0032269 Negative regulation of cellular protein metabolic process	569	4	0.847415	1
GO:0098772 Molecular function regulator	511	4	0.849815	1
GO:0042981 Regulation of apoptotic process	691	5	0.850615	1
GO:0034613 Cellular protein localization	820	6	0.853015	1
GO:0006629 Lipid metabolic process	779	6	0.854815	1
GO:0043067 Regulation of programmed cell death	697	5	0.854815	1
GO:0010243 Response to organonitrogen compound	411	3	0.856414	1
GO:0042325 Regulation of phosphorylation	807	6	0.856714	1
GO:0043408 Regulation of MAPK cascade	452	3	0.863214	1
GO:0048667 Cell morphogenesis involved in neuron differentiation	463	4	0.864614	1
GO:0016023 Cytoplasmic, membrane-bounded vesicle	467	3	0.864914	1
GO:0031988 Membrane-bounded vesicle	468	3	0.866013	1
GO:0007169 Transmembrane receptor protein tyrosine kinase signaling pathway	638	5	0.869813	1
GO:0009967 Positive regulation of signal transduction	827	6	0.870513	1
GO:0048858 Cell projection morphogenesis	580	5	0.873113	1
GO:0004872 Receptor activity	522	4	0.873513	1
GO:0032990 Cell part morphogenesis	585	5	0.879212	1
GO:0006357 Regulation of transcription from RNA polymerase II promoter	878	6	0.881812	1
GO:0006915 Apoptotic process	852	6	0.883212	1
GO:0015630 Microtubule cytoskeleton	596	4	0.884212	1
GO:0016301 Kinase activity	423	3	0.886511	1
GO:0007155 Cell adhesion	548	4	0.888411	1
GO:0010941 Regulation of cell death	734	5	0.888811	1
GO:0051050 Positive regulation of transport	476	3	0.890111	1
GO:0012501 Programmed cell death	866	6	0.890211	1
GO:0043603 Cellular amide metabolic process	538	3	0.890411	1
GO:0000902 Cell morphogenesis	730	6	0.894611	1
GO:0031410 Cytoplasmic vesicle	500	3	0.894911	1
GO:0042802 Identical protein binding	704	5	0.89501	1
GO:0005856 Cytoskeleton	837	6	0.89571	1
GO:0050776 Regulation of immune response	622	4	0.89771	1
GO:0071363 Cellular response to growth factor stimulus	596	4	0.90081	1
GO:0005783 Endoplasmic reticulum	825	6	0.90141	1
GO:0002764 Immune response-regulating signaling pathway	477	3	0.90271	1
GO:0070848 Response to growth factor	603	4	0.90491	1
GO:0009628 Response to abiotic stimulus	504	3	0.908409	1
GO:0000165 MAPK cascade	498	3	0.908609	1
GO:0006935 Chemotaxis	551	4	0.911209	1
GO:0023014 Signal transduction by protein phosphorylation	501	3	0.911309	1
GO:0002684 Positive regulation of immune system process	536	3	0.911709	1
GO:0006886 Intracellular protein transport	541	3	0.915608	1
GO:0010557 Positive regulation of macromolecule biosynthetic process	900	6	0.916108	1
GO:0033365 Protein localization to organelle	564	3	0.922508	1
GO:0005102 Receptor binding	660	4	0.930707	1
GO:0044255 Cellular lipid metabolic process	648	4	0.932407	1
GO:0000904 Cell morphogenesis involved in differentiation	563	4	0.933607	1
GO:0008283 Cell proliferation	850	5	0.951305	1
GO:0009968 Negative regulation of signal transduction	565	3	0.952105	1
GO:0007167 Enzyme linked receptor protein signaling pathway	796	5	0.954105	1
GO:0023057 Negative regulation of signaling	585	3	0.959204	1
GO:0016477 Cell migration	572	3	0.961804	1
GO:0009611 Response to wounding	555	3	0.963404	1
GO:0005887 Integral component of plasma membrane	735	4	0.969803	1
GO:0048870 Cell motility	607	3	0.972303	1
GO:0042127 Regulation of cell proliferation	667	3	0.975902	1
GO:0031226 Intrinsic component of plasma membrane	769	4	0.977102	1
Reactome:6900REACTOME_IMMUNE_SYSTEM	673	3	0.978202	1
GO:0050793 Regulation of developmental process	718	3	0.992501	1
GO:0048513 Animal organ development	779	3	0.993601	1
KEGG:hsa04340KEGG_HEDGEHOG_SIGNALING_PATHWAY	51	0	1	1
GO:0003714 Transcription corepressor activity	138	2	1	1
GO:0050853 B cell receptor signaling pathway	20	1	1	1
GO:0005088 Ras guanyl-nucleotide exchange factor activity	55	0	1	1
Reactome:20558REACTOME_SMOOTH_MUSCLE_CONTRACTION	21	0	1	1
Reactome:299REACTOME_SIGNALING_BY_NOTCH	93	0	1	1
GO:0045663 Positive regulation of myoblast differentiation	7	0	1	1
GO:0005544 Calcium-dependent phospholipid binding	14	0	1	1
Reactome:22272REACTOME_SIGNAL_TRANSDUCTION_BY_L1	30	0	1	1
Reactome:1776REACTOME_PURINE_RIBONUCLEOSIDE_MONOPHOSPHATE_BIOSYNTHESIS	10	0	1	1
GO:0001917 Photoreceptor inner segment	8	0	1	1
Reactome:13698REACTOME_REGULATION_OF_BETA_CELL_DEVELOPMENT	30	0	1	1
GO:0019373 Epoxygenase P450 pathway	8	0	1	1
GO:0060333 Interferon-gamma-mediated signaling pathway	57	0	1	1
GO:0019732 Antifungal humoral response	9	0	1	1
GO:0007548 Sex differentiation	55	1	1	1
GO:2000780 Negative regulation of double-strand break repair	10	0	1	1
Reactome:118773REACTOME_SIGNALING_BY_THE_B_CELL_RECEPTOR_BCR	112	2	1	1
GO:0032205 Negative regulation of telomere maintenance	23	1	1	1
GO:0032740 Positive regulation of interleukin-17 production	11	0	1	1
GO:0051480 Regulation of cytosolic calcium ion concentration	118	0	1	1
Reactome:15497REACTOME_PKA_MEDIATED_PHOSPHORYLATION_OF_CREB	17	0	1	1
GO:0072610 Interleukin-12 secretion	5	1	1	1
Reactome:118636REACTOME_SIGNALING_BY_NOTCH4	11	0	1	1
KEGG:hsa00310KEGG_LYSINE_DEGRADATION	41	0	1	1
GO:0030521 Androgen receptor signaling pathway	33	2	1	1
GO:0007213 G-protein coupled acetylcholine receptor signaling pathway	8	0	1	1
GO:0044387 Negative regulation of protein kinase activity by regulation of protein phosphorylation	7	0	1	1
Reactome:111057REACTOME_SIGNALING_BY_NODAL	17	0	1	1
GO:0009584 Detection of visible light	82	0	1	1
GO:0032060 Bleb assembly	7	0	1	1
GO:0009451 RNA modification	67	1	1	1
NCI:ret_pathwayPID_RET_PATHWAY	39	0	1	1
GO:0035162 Embryonic hemopoiesis	5	0	1	1
Reactome:121398REACTOME_SIGNALING_BY_FGFR_MUTANTS	39	0	1	1
GO:0001849 Complement component C1q binding	6	0	1	1
GO:0070534 Protein K63-linked ubiquitination	32	0	1	1
GO:0061365 Positive regulation of triglyceride lipase activity	7	0	1	1
GO:0019722 Calcium-mediated signaling	81	0	1	1
GO:0070016 Armadillo repeat domain binding	8	0	1	1
Reactome:13643REACTOME_NRIF_SIGNALS_CELL_DEATH_FROM_THE_NUCLEUS	14	0	1	1
Reactome:118707REACTOME_REGULATION_OF_COMPLEMENT_CASCADE	8	0	1	1
Reactome:75770REACTOME_VOLTAGE_GATED_POTASSIUM_CHANNELS	39	0	1	1
GO:2000535 Regulation of entry of bacterium into host cell	5	0	1	1
NCI:faspathwayPID_FAS_PATHWAY	33	0	1	1
Reactome:18342REACTOME_NUCLEOTIDE_LIKE_PURINERGIC_RECEPTORS	10	0	1	1
GO:0043372 Positive regulation of CD4-positive, alpha-beta T cell differentiation	5	0	1	1
GO:0005977 Glycogen metabolic process	46	0	1	1
GO:0006096 Glycolytic process	38	0	1	1
GO:0006690 Icosanoid metabolic process	52	0	1	1
GO:2000651 Positive regulation of sodium ion transmembrane transporter activity	6	0	1	1
GO:0019852 L-ascorbic acid metabolic process	7	1	1	1
GO:1902475 L-alpha-amino acid transmembrane transport	12	0	1	1
GO:0044782 Cilium organization	103	0	1	1
GO:0006883 Cellular sodium ion homeostasis	9	0	1	1
Reactome:19271REACTOME_SEMAPHORIN_INTERACTIONS	61	1	1	1
Reactome:19259REACTOME_SEMA4D_IN_SEMAPHORIN_SIGNALING	29	0	1	1
GO:0031932 TORC2 complex	7	1	1	1
GO:0032075 Positive regulation of nuclease activity	11	0	1	1
Reactome:19236REACTOME_SEMA3A_PAK_DEPENDENT_AXON_REPULSION	13	0	1	1
GO:0043235 Receptor complex	170	2	1	1
Reactome:19400REACTOME_GOLGI_ASSOCIATED_VESICLE_BIOGENESIS	46	1	1	1
GO:0007020 Microtubule nucleation	11	0	1	1
GO:0035459 Cargo loading into vesicle	7	0	1	1
GO:0030277 Maintenance of gastrointestinal epithelium	8	0	1	1
GO:0044319 Wound healing, spreading of cells	15	0	1	1
GO:0007498 Mesoderm development	28	0	1	1
GO:0055001 Muscle cell development	23	2	1	1
GO:0060193 Positive regulation of lipase activity	75	1	1	1
GO:0050982 Detection of mechanical stimulus	5	0	1	1
GO:0072593 Reactive oxygen species metabolic process	129	0	1	1
GO:0086066 Atrial cardiac muscle cell to AV node cell communication	8	0	1	1
GO:0051984 Positive regulation of chromosome segregation	15	0	1	1
BioCarta:h_intrinsicPathwayBIOCARTA_INTRINSIC_PATHWAY	14	0	1	1
GO:0046676 Negative regulation of insulin secretion	9	0	1	1
BioCarta:h_granulocytesPathwayBIOCARTA_GRANULOCYTES_PATHWAY	12	0	1	1
GO:0015166 Polyol transmembrane transporter activity	5	0	1	1
Reactome:1949REACTOME_CDT1_ASSOCIATION_WITH_THE_CDC6_ORC_ORIGIN_COMPLEX	50	0	1	1
GO:0008064 Regulation of actin polymerization or depolymerization	63	1	1	1
GO:0042054 Histone methyltransferase activity	30	0	1	1
KEGG:hsa00860KEGG_PORPHYRIN_AND_CHLOROPHYLL_METABOLISM	28	0	1	1
GO:0031253 Cell projection membrane	93	1	1	1
GO:0015672 Monovalent inorganic cation transport	234	1	1	1
GO:0019043 Establishment of viral latency	9	0	1	1
GO:0006047 UDP-N-acetylglucosamine metabolic process	6	0	1	1
GO:0045684 Positive regulation of epidermis development	14	0	1	1
GO:0016705 Oxidoreductase activity, acting on paired donors, with incorporation or reduction of molecular oxygen	65	0	1	1
GO:0022904 Respiratory electron transport chain	103	1	1	1
GO:0043486 Histone exchange	32	0	1	1
GO:0051087 Chaperone binding	43	1	1	1
GO:0045723 Positive regulation of fatty acid biosynthetic process	4	0	1	1
GO:0042136 Neurotransmitter biosynthetic process	9	0	1	1
GO:0050808 Synapse organization	32	0	1	1
GO:0007626 Locomotory behavior	5	0	1	1
GO:0061631 Ubiquitin conjugating enzyme activity	18	0	1	1
GO:0035148 Tube formation	12	0	1	1
GO:0042791 5S class rRNA transcription from RNA polymerase III type 1 promoter	6	0	1	1
GO:0051260 Protein homooligomerization	115	1	1	1
GO:0090075 Relaxation of muscle	12	0	1	1
Reactome:120756REACTOME_SYNTHESIS_OF_PIPS_AT_THE_EARLY_ENDOSOME_MEMBRANE	11	0	1	1
GO:0042273 Ribosomal large subunit biogenesis	13	0	1	1
Reactome:12627REACTOME_GENERIC_TRANSCRIPTION_PATHWAY	217	1	1	1
GO:0045646 Regulation of erythrocyte differentiation	19	0	1	1
GO:0044380 Protein localization to cytoskeleton	20	0	1	1
Reactome:118789REACTOME_CIRCADIAN_REPRESSION_OF_EXPRESSION_BY_REV_ERBA	22	0	1	1
Reactome:17025REACTOME_DOWNSTREAM_SIGNAL_TRANSDUCTION	86	1	1	1
GO:0006614 SRP-dependent cotranslational protein targeting to membrane	97	0	1	1
GO:0007016 Cytoskeletal anchoring at plasma membrane	5	1	1	1
Reactome:121249REACTOME_SIGNALING_BY_FGFR3_MUTANTS	11	0	1	1
GO:0048268 Clathrin coat assembly	8	0	1	1
GO:0034105 Positive regulation of tissue remodeling	10	0	1	1
GO:0051923 Sulfation	9	0	1	1
GO:0015923 Mannosidase activity	6	0	1	1
GO:0006907 Pinocytosis	9	0	1	1
GO:0004197 Cysteine-type endopeptidase activity	42	1	1	1
GO:0009311 Oligosaccharide metabolic process	23	2	1	1
GO:0055123 Digestive system development	28	1	1	1
Reactome:111083REACTOME_TCA_CYCLE_AND_RESPIRATORY_ELECTRON_TRANSPORT	109	1	1	1
GO:0010832 Negative regulation of myotube differentiation	5	0	1	1
Reactome:7970REACTOME_TELOMERE_MAINTENANCE	36	0	1	1
GO:0004889 Acetylcholine-activated cation-selective channel activity	6	0	1	1
GO:0010820 Positive regulation of T cell chemotaxis	7	0	1	1
GO:0001707 Mesoderm formation	12	0	1	1
GO:0031960 Response to corticosteroid	14	0	1	1
GO:0070300 Phosphatidic acid binding	10	0	1	1
KEGG:hsa00590KEGG_ARACHIDONIC_ACID_METABOLISM	45	0	1	1
GO:0051006 Positive regulation of lipoprotein lipase activity	6	0	1	1
GO:0016887 ATPase activity	128	2	1	1
Reactome:21257REACTOME_METABOLISM_OF_RNA	229	2	1	1
GO:0016572 Histone phosphorylation	20	0	1	1
GO:0001190 Transcriptional activator activity, RNA polymerase II transcription factor binding	18	0	1	1
Reactome:21384REACTOME_THROMBIN_SIGNALLING_THROUGH_PROTEINASE_ACTIVATED_RECEPTORS_PARS	28	0	1	1
GO:0002520 Immune system development	209	1	1	1
GO:0036094 Small molecule binding	435	2	1	1
GO:0005068 Transmembrane receptor protein tyrosine kinase adaptor activity	5	0	1	1
GO:0042445 Hormone metabolic process	90	0	1	1
GO:0032729 Positive regulation of interferon-gamma production	26	0	1	1
Reactome:25024REACTOME_TRAF6_MEDIATED_INDUCTION_OF_NFKB_AND_MAP_KINASES_UPON_TLR7_8_OR_9_ACTIVATION	67	0	1	1
GO:0000271 Polysaccharide biosynthetic process	45	1	1	1
Reactome:6354REACTOME_VIRAL_MESSENGER_RNA_SYNTHESIS	14	0	1	1
GO:0015216 Purine nucleotide transmembrane transporter activity	5	0	1	1
GO:0019377 Glycolipid catabolic process	8	0	1	1
KEGG:hsa00410KEGG_BETA_ALANINE_METABOLISM	20	0	1	1
GO:0007187 G-protein coupled receptor signaling pathway, coupled to cyclic nucleotide second messenger	104	2	1	1
GO:0008527 Taste receptor activity	9	0	1	1
NCI:p53downstreampathwayPID_P53_DOWNSTREAM_PATHWAY	130	0	1	1
GO:0030324 Lung development	18	1	1	1
GO:0006386 Termination of RNA polymerase III transcription	18	0	1	1
GO:1901890 Positive regulation of cell junction assembly	13	0	1	1
GO:0045109 Intermediate filament organization	9	0	1	1
Reactome:121061REACTOME_TRANSCRIPTIONAL_ACTIVITY_OF_SMAD2_SMAD3_SMAD4_HETEROTRIMER	35	0	1	1
NCI:il2_pi3kpathwayPID_IL2_PI3K_PATHWAY	33	0	1	1
BioCarta:h_At1rPathwayBIOCARTA_AT1R_PATHWAY	32	0	1	1
GO:0070584 Mitochondrion morphogenesis	7	0	1	1
Reactome:1628REACTOME_TRANSCRIPTION_COUPLED_NER_TC_NER	41	1	1	1
Reactome:19397REACTOME_TRANSPORT_OF_INORGANIC_CATIONS_ANIONS_AND_AMINO_ACIDS_OLIGOPEPTIDES	81	1	1	1
Reactome:13796REACTOME_AMINO_ACID_TRANSPORT_ACROSS_THE_PLASMA_MEMBRANE	25	0	1	1
GO:0036157 Outer dynein arm	5	0	1	1
GO:0031937 Positive regulation of chromatin silencing	7	1	1	1
BioCarta:h_arfPathwayBIOCARTA_ARF_PATHWAY	17	0	1	1
GO:0036465 Synaptic vesicle recycling	11	0	1	1
Reactome:12464REACTOME_PI3K_AKT_ACTIVATION	35	1	1	1
Reactome:1835REACTOME_TRANSPORT_OF_MATURE_MRNA_DERIVED_FROM_AN_INTRONLESS_TRANSCRIPT	33	0	1	1
Reactome:15452REACTOME_PEPTIDE_HORMONE_BIOSYNTHESIS	10	0	1	1
GO:0060325 Face morphogenesis	12	0	1	1
GO:0008652 Cellular amino acid biosynthetic process	49	1	1	1
GO:0035035 Histone acetyltransferase binding	14	0	1	1
GO:0051304 Chromosome separation	54	0	1	1
GO:0071556 Integral component of lumenal side of endoplasmic reticulum membrane	9	0	1	1
GO:0021885 Forebrain cell migration	5	0	1	1
GO:0007618 Mating	5	0	1	1
KEGG:hsa04623KEGG_CYTOSOLIC_DNA_SENSING_PATHWAY	42	0	1	1
GO:0045540 Regulation of cholesterol biosynthetic process	5	0	1	1
GO:0016101 Diterpenoid metabolic process	56	0	1	1
KEGG:hsa03440KEGG_HOMOLOGOUS_RECOMBINATION	27	0	1	1
NCI:tcrraspathwayPID_TCR_RAS_PATHWAY	13	0	1	1
Reactome:12435REACTOME_RETROGRADE_NEUROTROPHIN_SIGNALLING	13	0	1	1
Reactome:1280REACTOME_RESPONSE_TO_ELEVATED_PLATELET_CYTOSOLIC_CA2_	70	1	1	1
GO:0009086 Methionine biosynthetic process	10	1	1	1
GO:0051782 Negative regulation of cell division	56	0	1	1
GO:0030217 T cell differentiation	40	0	1	1
GO:0005746 Mitochondrial respiratory chain	45	1	1	1
GO:0032945 Negative regulation of mononuclear cell proliferation	16	0	1	1
GO:0042886 Amide transport	140	2	1	1
GO:0098531 Transcription factor activity, direct ligand regulated sequence-specific DNA binding	31	0	1	1
GO:0034142 Toll-like receptor 4 signaling pathway	102	0	1	1
GO:0015175 Neutral amino acid transmembrane transporter activity	14	0	1	1
GO:1904358 Positive regulation of telomere maintenance via telomere lengthening	30	0	1	1
Reactome:23787REACTOME_REGULATION_OF_SIGNALING_BY_CBL	18	0	1	1
GO:1903428 Positive regulation of reactive oxygen species biosynthetic process	17	0	1	1
GO:0060964 Regulation of gene silencing by miRNA	13	0	1	1
GO:0031904 Endosome lumen	20	0	1	1
GO:0003684 Damaged DNA binding	27	0	1	1
Reactome:19183REACTOME_CD28_CO_STIMULATION	31	1	1	1
GO:0048514 Blood vessel morphogenesis	188	1	1	1
GO:0046330 Positive regulation of JNK cascade	68	1	1	1
GO:0010822 Positive regulation of mitochondrion organization	135	0	1	1
Reactome:18325REACTOME_REGULATION_OF_INSULIN_SECRETION	79	1	1	1
Reactome:18352REACTOME_EICOSANOID_LIGAND_BINDING_RECEPTORS	12	0	1	1
BioCarta:h_alkPathwayBIOCARTA_ALK_PATHWAY	36	0	1	1
GO:0007183 SMAD protein complex assembly	12	0	1	1
GO:0043491 Protein kinase B signaling	74	1	1	1
GO:0046717 Acid secretion	39	0	1	1
NCI:nfat_3pathwayPID_NFAT_3PATHWAY	54	0	1	1
GO:0016409 Palmitoyltransferase activity	19	0	1	1
Reactome:115596REACTOME_SIGNALING_BY_ERBB4	83	1	1	1
GO:0070997 Neuron death	73	0	1	1
GO:0030828 Positive regulation of cGMP biosynthetic process	6	0	1	1
GO:0035303 Regulation of dephosphorylation	112	1	1	1
BioCarta:h_nos1PathwayBIOCARTA_NOS1_PATHWAY	21	0	1	1
GO:0003840 Gamma-glutamyltransferase activity	6	0	1	1
Reactome:1762REACTOME_3_UTR_MEDIATED_TRANSLATIONAL_REGULATION	93	0	1	1
GO:0043537 Negative regulation of blood vessel endothelial cell migration	20	0	1	1
NCI:rhoa_pathwayPID_RHOA_PATHWAY	44	0	1	1
GO:0050919 Negative chemotaxis	10	0	1	1
Reactome:23898REACTOME_RAP1_SIGNALLING	16	0	1	1
GO:0042288 MHC class I protein binding	7	0	1	1
GO:0072604 Interleukin-6 secretion	14	0	1	1
GO:0050432 Catecholamine secretion	8	0	1	1
GO:0034067 Protein localization to Golgi apparatus	17	0	1	1
GO:0019825 Oxygen binding	15	0	1	1
GO:0002803 Positive regulation of antibacterial peptide production	4	0	1	1
GO:0006337 Nucleosome disassembly	15	0	1	1
GO:0051965 Positive regulation of synapse assembly	5	0	1	1
GO:0032266 Phosphatidylinositol-3-phosphate binding	19	0	1	1
BioCarta:h_no1PathwayBIOCARTA_NO1_PATHWAY	30	0	1	1
GO:0005007 Fibroblast growth factor-activated receptor activity	5	0	1	1
GO:0000405 Bubble DNA binding	5	0	1	1
GO:0042059 Negative regulation of epidermal growth factor receptor signaling pathway	36	0	1	1
GO:0090279 Regulation of calcium ion import	56	0	1	1
GO:0070988 Demethylation	34	0	1	1
GO:2000738 Positive regulation of stem cell differentiation	33	0	1	1
GO:0019902 Phosphatase binding	100	1	1	1
Reactome:1096REACTOME_PROCESSING_OF_INTRONLESS_PRE_MRNAS	13	0	1	1
KEGG:hsa00100KEGG_STEROID_BIOSYNTHESIS	15	0	1	1
Reactome:1768REACTOME_PROCESSING_OF_CAPPED_INTRONLESS_PRE_MRNA	22	1	1	1
GO:0016242 Negative regulation of macroautophagy	14	0	1	1
Reactome:118798REACTOME_PRE_NOTCH_PROCESSING_IN_GOLGI	15	0	1	1
Reactome:118744REACTOME_PRE_NOTCH_EXPRESSION_AND_PROCESSING	38	0	1	1
KEGG:hsa00030KEGG_PENTOSE_PHOSPHATE_PATHWAY	22	0	1	1
Reactome:115835REACTOME_TERMINATION_OF_O_GLYCAN_BIOSYNTHESIS	16	0	1	1
Reactome:23876REACTOME_PLATELET_HOMEOSTASIS	70	0	1	1
Reactome:121189REACTOME_ABACAVIR_TRANSPORT_AND_METABOLISM	9	0	1	1
GO:0033617 Mitochondrial respiratory chain complex IV assembly	5	0	1	1
GO:0043657 Host cell	7	0	1	1
GO:0005795 Golgi stack	31	0	1	1
GO:0008278 Cohesin complex	7	0	1	1
GO:0034969 Histone arginine methylation	6	0	1	1
GO:0071221 Cellular response to bacterial lipopeptide	4	0	1	1
GO:0010656 Negative regulation of muscle cell apoptotic process	6	0	1	1
Reactome:23946REACTOME_PROSTACYCLIN_SIGNALLING_THROUGH_PROSTACYCLIN_RECEPTOR	17	0	1	1
KEGG:hsa00270KEGG_CYSTEINE_AND_METHIONINE_METABOLISM	31	1	1	1
GO:0060213 Positive regulation of nuclear-transcribed mRNA poly(A) tail shortening	8	0	1	1
Reactome:16907REACTOME_ASSOCIATION_OF_TRIC_CCT_WITH_TARGET_PROTEINS_DURING_BIOSYNTHESIS	25	0	1	1
GO:0000153 Cytoplasmic ubiquitin ligase complex	5	1	1	1
GO:0003013 Circulatory system process	230	2	1	1
GO:0015718 Monocarboxylic acid transport	70	1	1	1
GO:0007204 Positive regulation of cytosolic calcium ion concentration	111	0	1	1
GO:0043010 Camera-type eye development	29	0	1	1
Reactome:75829REACTOME_PIP3_ACTIVATES_AKT_SIGNALING	26	1	1	1
GO:0007026 Negative regulation of microtubule depolymerization	89	0	1	1
GO:0070127 TRNA aminoacylation for mitochondrial protein translation	5	0	1	1
Reactome:976REACTOME_PI3K_CASCADE	64	1	1	1
GO:0017134 Fibroblast growth factor binding	16	0	1	1
GO:0048041 Focal adhesion assembly	40	1	1	1
GO:0043467 Regulation of generation of precursor metabolites and energy	40	0	1	1
GO:0045324 Late endosome to vacuole transport	6	0	1	1
BioCarta:h_her2PathwayBIOCARTA_HER2_PATHWAY	22	0	1	1
GO:0032039 Integrator complex	12	0	1	1
Reactome:11044REACTOME_SIGNALING_BY_RHO_GTPASES	99	0	1	1
GO:0072372 Primary cilium	105	0	1	1
GO:0050860 Negative regulation of T cell receptor signaling pathway	6	0	1	1
Reactome:25162REACTOME_INTERFERON_ALPHA_BETA_SIGNALING	36	0	1	1
BioCarta:h_SARSpathwayBIOCARTA_SARS_PATHWAY	9	0	1	1
GO:0010838 Positive regulation of keratinocyte proliferation	5	0	1	1
GO:0005253 Anion channel activity	38	2	1	1
GO:0006406 MRNA export from nucleus	61	1	1	1
Reactome:15443REACTOME_GRB2_SOS_PROVIDES_LINKAGE_TO_MAPK_SIGNALING_FOR_INTERGRINS_	13	0	1	1
GO:0031232 Extrinsic component of external side of plasma membrane	6	0	1	1
GO:0030866 Cortical actin cytoskeleton organization	13	0	1	1
KEGG:hsa03020KEGG_RNA_POLYMERASE	26	0	1	1
GO:0010578 Regulation of adenylate cyclase activity involved in G-protein coupled receptor signaling pathway	6	0	1	1
GO:0033598 Mammary gland epithelial cell proliferation	7	0	1	1
GO:0048515 Spermatid differentiation	6	0	1	1
Reactome:13415REACTOME_P75NTR_RECRUITS_SIGNALLING_COMPLEXES	10	0	1	1
GO:0032210 Regulation of telomere maintenance via telomerase	38	1	1	1
Reactome:1625REACTOME_P53_DEPENDENT_G1_DNA_DAMAGE_RESPONSE	49	1	1	1
GO:0046856 Phosphatidylinositol dephosphorylation	9	0	1	1
BioCarta:h_CaCaMPathwayBIOCARTA_CACAM_PATHWAY	13	0	1	1
GO:0002221 Pattern recognition receptor signaling pathway	147	0	1	1
GO:0035357 Peroxisome proliferator activated receptor signaling pathway	7	0	1	1
GO:0032526 Response to retinoic acid	32	0	1	1
GO:0097061 Dendritic spine organization	7	0	1	1
GO:0006754 ATP biosynthetic process	28	0	1	1
GO:1901096 Regulation of autophagosome maturation	6	0	1	1
GO:1900182 Positive regulation of protein localization to nucleus	76	1	1	1
GO:0016486 Peptide hormone processing	23	0	1	1
Reactome:2001REACTOME_RECEPTOR_LIGAND_BINDING_INITIATES_THE_SECOND_PROTEOLYTIC_CLEAVAGE_OF_NOTCH_RECEPTOR	10	0	1	1
GO:0006471 Protein ADP-ribosylation	12	0	1	1
GO:0035507 Regulation of myosin-light-chain-phosphatase activity	6	0	1	1
GO:0044322 Endoplasmic reticulum quality control compartment	6	0	1	1
GO:0016447 Somatic recombination of immunoglobulin gene segments	5	0	1	1
Reactome:75913REACTOME_NUCLEOTIDE_BINDING_DOMAIN_LEUCINE_RICH_REPEAT_CONTAINING_RECEPTOR_NLR_SIGNALING_PATHWAYS	37	0	1	1
BioCarta:h_nktPathwayBIOCARTA_NKT_PATHWAY	22	0	1	1
GO:0006855 Drug transmembrane transport	8	0	1	1
Reactome:15525REACTOME_NUCLEAR_RECEPTOR_TRANSCRIPTION_PATHWAY	42	1	1	1
GO:0070585 Protein localization to mitochondrion	162	0	1	1
GO:0044297 Cell body	31	0	1	1
Reactome:13638REACTOME_NRAGE_SIGNALS_DEATH_THROUGH_JNK	37	0	1	1
Reactome:14835REACTOME_NOTCH_HLH_TRANSCRIPTION_PATHWAY	10	0	1	1
Reactome:118780REACTOME_NOTCH1_INTRACELLULAR_DOMAIN_REGULATES_TRANSCRIPTION	40	0	1	1
GO:0032481 Positive regulation of type I interferon production	67	2	1	1
GO:0051208 Sequestering of calcium ion	61	0	1	1
Reactome:24023REACTOME_REGULATION_OF_WATER_BALANCE_BY_RENAL_AQUAPORINS	41	0	1	1
Reactome:23862REACTOME_NITRIC_OXIDE_STIMULATES_GUANYLATE_CYCLASE	24	0	1	1
GO:0007019 Microtubule depolymerization	95	0	1	1
GO:0030858 Positive regulation of epithelial cell differentiation	20	0	1	1
GO:0051010 Microtubule plus-end binding	9	0	1	1
GO:0034728 Nucleosome organization	65	0	1	1
GO:0043966 Histone H3 acetylation	47	1	1	1
GO:0015114 Phosphate ion transmembrane transporter activity	11	0	1	1
BioCarta:h_il2rbPathwayBIOCARTA_IL2RB_PATHWAY	36	0	1	1
GO:0006885 Regulation of pH	21	0	1	1
BioCarta:h_ck1PathwayBIOCARTA_CK1_PATHWAY	17	0	1	1
GO:0006611 Protein export from nucleus	34	0	1	1
GO:0016580 Sin3 complex	8	0	1	1
Reactome:20642REACTOME_CREB_PHOSPHORYLATION_THROUGH_THE_ACTIVATION_OF_CAMKII	15	1	1	1
Reactome:111184REACTOME_NEGATIVE_REGULATION_OF_FGFR_SIGNALING	33	0	1	1
GO:0005814 Centriole	57	0	1	1
Reactome:11103REACTOME_NEF_MEDIATED_DOWNREGULATION_OF_MHC_CLASS_I_COMPLEX_CELL_SURFACE_EXPRESSION	7	0	1	1
KEGG:hsa05222KEGG_SMALL_CELL_LUNG_CANCER	76	1	1	1
GO:0033692 Cellular polysaccharide biosynthetic process	40	1	1	1
Reactome:8030REACTOME_EXTENSION_OF_TELOMERES	25	0	1	1
Reactome:1725REACTOME_M_G1_TRANSITION	72	0	1	1
GO:0043370 Regulation of CD4-positive, alpha-beta T cell differentiation	7	0	1	1
NCI:erbb1_downstream_pathwayPID_ERBB1_DOWNSTREAM_PATHWAY	102	2	1	1
GO:0001933 Negative regulation of protein phosphorylation	204	1	1	1
NCI:cmyb_pathwayPID_CMYB_PATHWAY	81	1	1	1
BioCarta:h_inflamPathwayBIOCARTA_INFLAM_PATHWAY	22	0	1	1
Reactome:1735REACTOME_MRNA_SPLICING	101	2	1	1
Reactome:13776REACTOME_P75_NTR_RECEPTOR_MEDIATED_SIGNALLING	71	0	1	1
GO:0060379 Cardiac muscle cell myoblast differentiation	5	0	1	1
GO:0006978 DNA damage response, signal transduction by p53 class mediator resulting in transcription of p21 class mediator	11	0	1	1
Reactome:1470REACTOME_MRNA_CAPPING	27	1	1	1
GO:0016458 Gene silencing	131	1	1	1
GO:0000979 RNA polymerase II core promoter sequence-specific DNA binding	16	0	1	1
GO:0034983 Peptidyl-lysine deacetylation	5	1	1	1
GO:0005687 U4 snRNP	8	1	1	1
GO:0031281 Positive regulation of cyclase activity	32	0	1	1
Reactome:15302REACTOME_MITOCHONDRIAL_TRNA_AMINOACYLATION	20	0	1	1
GO:0005763 Mitochondrial small ribosomal subunit	11	0	1	1
BioCarta:h_g2PathwayBIOCARTA_G2_PATHWAY	24	0	1	1
Reactome:121399REACTOME_MHC_CLASS_II_ANTIGEN_PRESENTATION	75	0	1	1
GO:0017025 TBP-class protein binding	8	0	1	1
Reactome:11193REACTOME_METABOLISM_OF_VITAMINS_AND_COFACTORS	49	1	1	1
GO:0001708 Cell fate specification	8	0	1	1
GO:0048489 Synaptic vesicle transport	21	0	1	1
GO:0046683 Response to organophosphorus	42	0	1	1
GO:0006817 Phosphate ion transport	13	0	1	1
GO:0035150 Regulation of tube size	28	0	1	1
GO:0003950 NAD+ ADP-ribosyltransferase activity	13	1	1	1
GO:0015276 Ligand-gated ion channel activity	53	1	1	1
Reactome:25018REACTOME_IRAK2_MEDIATED_ACTIVATION_OF_TAK1_COMPLEX_UPON_TLR7_8_OR_9_STIMULATION	7	0	1	1
GO:0043368 Positive T cell selection	5	0	1	1
BioCarta:h_p27PathwayBIOCARTA_P27_PATHWAY	13	1	1	1
GO:0060322 Head development	131	1	1	1
NCI:p75ntrpathwayPID_P75_NTR_PATHWAY	61	0	1	1
GO:0019211 Phosphatase activator activity	10	0	1	1
GO:2000058 Regulation of protein ubiquitination involved in ubiquitin-dependent protein catabolic process	78	0	1	1
GO:0046627 Negative regulation of insulin receptor signaling pathway	9	0	1	1
GO:0001881 Receptor recycling	16	0	1	1
GO:0021915 Neural tube development	11	1	1	1
Reactome:21308REACTOME_MAP_KINASE_ACTIVATION_IN_TLR_CASCADE	44	0	1	1
GO:0002778 Antibacterial peptide production	5	0	1	1
GO:1901379 Regulation of potassium ion transmembrane transport	30	1	1	1
GO:1901185 Negative regulation of ERBB signaling pathway	36	0	1	1
GO:0071451 Cellular response to superoxide	8	0	1	1
GO:0010871 Negative regulation of receptor biosynthetic process	6	0	1	1
GO:0048038 Quinone binding	5	0	1	1
GO:0000060 Protein import into nucleus, translocation	26	1	1	1
GO:0032642 Regulation of chemokine production	35	0	1	1
GO:0005776 Autophagosome	34	1	1	1
GO:0000075 Cell cycle checkpoint	187	0	1	1
GO:0000076 DNA replication checkpoint	9	0	1	1
NCI:il12_2pathwayPID_IL12_2PATHWAY	52	0	1	1
BioCarta:h_p53hypoxiaPathwayBIOCARTA_P53HYPOXIA_PATHWAY	20	0	1	1
GO:0032872 Regulation of stress-activated MAPK cascade	111	1	1	1
GO:0045019 Negative regulation of nitric oxide biosynthetic process	5	0	1	1
GO:0043029 T cell homeostasis	4	0	1	1
NCI:hivnefpathwayPID_HIV_NEF_PATHWAY	32	0	1	1
GO:0000138 Golgi trans cisterna	5	0	1	1
GO:0048255 MRNA stabilization	24	0	1	1
GO:0031985 Golgi cisterna	18	0	1	1
GO:0033147 Negative regulation of intracellular estrogen receptor signaling pathway	8	0	1	1
GO:0044070 Regulation of anion transport	47	0	1	1
GO:0072546 ER membrane protein complex	8	0	1	1
GO:0000127 Transcription factor TFIIIC complex	6	0	1	1
Reactome:22266REACTOME_INTERACTION_BETWEEN_L1_AND_ANKYRINS	20	1	1	1
GO:0070231 T cell apoptotic process	14	0	1	1
GO:0051156 Glucose 6-phosphate metabolic process	10	0	1	1
GO:0050998 Nitric-oxide synthase binding	5	0	1	1
NCI:integrin4_pathwayPID_INTEGRIN4_PATHWAY	10	0	1	1
GO:0010884 Positive regulation of lipid storage	11	0	1	1
GO:0045939 Negative regulation of steroid metabolic process	18	0	1	1
GO:0034369 Plasma lipoprotein particle remodeling	13	0	1	1
GO:0006940 Regulation of smooth muscle contraction	13	0	1	1
Reactome:12555REACTOME_DOWNSTREAM_TCR_SIGNALING	25	0	1	1
GO:0000166 Nucleotide binding	324	1	1	1
GO:0000175 3'-5'-exoribonuclease activity	15	0	1	1
Reactome:1281REACTOME_TRANSPORT_OF_MATURE_TRANSCRIPT_TO_CYTOPLASM	52	1	1	1
Reactome:121313REACTOME_KERATAN_SULFATE_DEGRADATION	8	1	1	1
GO:0016180 SnRNA processing	13	0	1	1
GO:0000184 Nuclear-transcribed mRNA catabolic process, nonsense-mediated decay	103	1	1	1
GO:0006983 ER overload response	6	0	1	1
BioCarta:h_egfPathwayBIOCARTA_EGF_PATHWAY	27	0	1	1
GO:0043517 Positive regulation of DNA damage response, signal transduction by p53 class mediator	9	0	1	1
GO:0055065 Metal ion homeostasis	244	0	1	1
GO:0002228 Natural killer cell mediated immunity	28	0	1	1
GO:0000226 Microtubule cytoskeleton organization	228	2	1	1
GO:1902115 Regulation of organelle assembly	86	0	1	1
GO:0042523 Positive regulation of tyrosine phosphorylation of Stat5 protein	11	0	1	1
GO:0006939 Smooth muscle contraction	29	0	1	1
GO:0032375 Negative regulation of cholesterol transport	6	0	1	1
GO:0015020 Glucuronosyltransferase activity	12	1	1	1
GO:0033059 Cellular pigmentation	17	0	1	1
GO:0018345 Protein palmitoylation	16	0	1	1
GO:1901796 Regulation of signal transduction by p53 class mediator	31	1	1	1
GO:0050995 Negative regulation of lipid catabolic process	10	0	1	1
GO:0000281 Mitotic cytokinesis	25	2	1	1
GO:0010715 Regulation of extracellular matrix disassembly	11	0	1	1
GO:0071850 Mitotic cell cycle arrest	8	1	1	1
GO:0017144 Drug metabolic process	21	0	1	1
GO:0015026 Coreceptor activity	18	0	1	1
GO:0001503 Ossification	134	1	1	1
Reactome:1923REACTOME_PURINE_SALVAGE	12	0	1	1
KEGG:hsa00561KEGG_GLYCEROLIPID_METABOLISM	43	0	1	1
GO:0070232 Regulation of T cell apoptotic process	11	0	1	1
GO:0060428 Lung epithelium development	7	1	1	1
GO:0031623 Receptor internalization	48	0	1	1
GO:0000346 Transcription export complex	8	0	1	1
GO:0007274 Neuromuscular synaptic transmission	5	0	1	1
GO:0042102 Positive regulation of T cell proliferation	38	0	1	1
GO:0002526 Acute inflammatory response	45	0	1	1
GO:0015886 Heme transport	5	0	1	1
GO:0034104 Negative regulation of tissue remodeling	5	0	1	1
GO:0090344 Negative regulation of cell aging	10	1	1	1
GO:0032527 Protein exit from endoplasmic reticulum	32	0	1	1
GO:0072643 Interferon-gamma secretion	8	0	1	1
GO:0090232 Positive regulation of spindle checkpoint	7	0	1	1
GO:0006171 CAMP biosynthetic process	70	1	1	1
GO:0004550 Nucleoside diphosphate kinase activity	11	1	1	1
GO:0071773 Cellular response to BMP stimulus	64	0	1	1
GO:0014065 Phosphatidylinositol 3-kinase signaling	61	0	1	1
GO:0090218 Positive regulation of lipid kinase activity	20	0	1	1
GO:0008143 Poly(A) binding	9	0	1	1
GO:0010875 Positive regulation of cholesterol efflux	9	0	1	1
Reactome:1753REACTOME_MRNA_SPLICING_MINOR_PATHWAY	41	1	1	1
GO:0042036 Negative regulation of cytokine biosynthetic process	13	0	1	1
GO:0006338 Chromatin remodeling	85	0	1	1
GO:0071636 Positive regulation of transforming growth factor beta production	5	0	1	1
GO:0005665 DNA-directed RNA polymerase II, core complex	14	0	1	1
GO:0032369 Negative regulation of lipid transport	15	0	1	1
GO:0018342 Protein prenylation	5	0	1	1
GO:0072210 Metanephric nephron development	9	1	1	1
Reactome:20649REACTOME_CELL_EXTRACELLULAR_MATRIX_INTERACTIONS	13	0	1	1
GO:1900407 Regulation of cellular response to oxidative stress	25	1	1	1
GO:0001510 RNA methylation	22	0	1	1
GO:0043691 Reverse cholesterol transport	11	0	1	1
GO:0048029 Monosaccharide binding	18	0	1	1
GO:0051294 Establishment of spindle orientation	9	0	1	1
GO:0036257 Multivesicular body organization	22	0	1	1
GO:0016247 Channel regulator activity	66	0	1	1
GO:0060231 Mesenchymal to epithelial transition	6	0	1	1
GO:0016266 O-glycan processing	49	1	1	1
GO:0060349 Bone morphogenesis	14	0	1	1
GO:0047498 Calcium-dependent phospholipase A2 activity	5	0	1	1
BioCarta:h_amiPathwayBIOCARTA_AMI_PATHWAY	13	0	1	1
GO:0043648 Dicarboxylic acid metabolic process	47	0	1	1
Reactome:522REACTOME_PURINE_METABOLISM	31	1	1	1
GO:0042743 Hydrogen peroxide metabolic process	23	0	1	1
GO:0035094 Response to nicotine	10	0	1	1
GO:0000793 Condensed chromosome	62	0	1	1
GO:0010869 Regulation of receptor biosynthetic process	15	0	1	1
GO:0042169 SH2 domain binding	19	0	1	1
GO:0098869 Cellular oxidant detoxification	37	1	1	1
GO:0042306 Regulation of protein import into nucleus	95	1	1	1
NCI:tnfpathwayPID_TNF_PATHWAY	42	0	1	1
GO:0010826 Negative regulation of centrosome duplication	7	0	1	1
Reactome:19140REACTOME_ADP_SIGNALLING_THROUGH_P2RY1	22	0	1	1
GO:0070914 UV-damage excision repair	8	1	1	1
GO:0050922 Negative regulation of chemotaxis	15	0	1	1
GO:0097431 Mitotic spindle pole	6	0	1	1
GO:0000910 Cytokinesis	104	2	1	1
GO:0000920 Cell separation after cytokinesis	17	1	1	1
GO:0051642 Centrosome localization	7	0	1	1
GO:0000930 Gamma-tubulin complex	7	0	1	1
GO:0006213 Pyrimidine nucleoside metabolic process	32	0	1	1
GO:0000339 RNA cap binding	10	0	1	1
GO:0045953 Negative regulation of natural killer cell mediated cytotoxicity	5	0	1	1
GO:0050679 Positive regulation of epithelial cell proliferation	78	1	1	1
GO:0004683 Calmodulin-dependent protein kinase activity	5	0	1	1
GO:0000976 Transcription regulatory region sequence-specific DNA binding	245	2	1	1
Reactome:1707REACTOME_CDC6_ASSOCIATION_WITH_THE_ORC_ORIGIN_COMPLEX	11	0	1	1
GO:0032048 Cardiolipin metabolic process	7	0	1	1
GO:0032374 Regulation of cholesterol transport	23	0	1	1
GO:0043009 Chordate embryonic development	39	1	1	1
KEGG:hsa00565KEGG_ETHER_LIPID_METABOLISM	27	0	1	1
GO:0060348 Bone development	32	1	1	1
GO:0033962 Cytoplasmic mRNA processing body assembly	10	0	1	1
GO:0050881 Musculoskeletal movement	20	0	1	1
GO:0000993 RNA polymerase II core binding	11	0	1	1
GO:0001012 RNA polymerase II regulatory region DNA binding	209	2	1	1
GO:0033280 Response to vitamin D	13	0	1	1
GO:0043330 Response to exogenous dsRNA	13	0	1	1
GO:0046631 Alpha-beta T cell activation	26	0	1	1
GO:1901381 Positive regulation of potassium ion transmembrane transport	14	1	1	1
GO:0001878 Response to yeast	7	0	1	1
GO:0000722 Telomere maintenance via recombination	27	0	1	1
GO:0010803 Regulation of tumor necrosis factor-mediated signaling pathway	39	0	1	1
GO:0004190 Aspartic-type endopeptidase activity	11	0	1	1
GO:0001085 RNA polymerase II transcription factor binding	66	0	1	1
GO:0007416 Synapse assembly	17	0	1	1
GO:1901184 Regulation of ERBB signaling pathway	56	0	1	1
GO:0042095 Interferon-gamma biosynthetic process	11	0	1	1
GO:0035413 Positive regulation of catenin import into nucleus	8	0	1	1
GO:0034629 Cellular protein complex localization	13	0	1	1
Reactome:15293REACTOME_DOPAMINE_NEUROTRANSMITTER_RELEASE_CYCLE	10	0	1	1
GO:0005231 Excitatory extracellular ligand-gated ion channel activity	11	0	1	1
GO:0055119 Relaxation of cardiac muscle	10	0	1	1
GO:0002902 Regulation of B cell apoptotic process	6	1	1	1
GO:0051220 Cytoplasmic sequestering of protein	24	0	1	1
BioCarta:h_fMLPpathwayBIOCARTA_FMLP_PATHWAY	34	0	1	1
GO:0007224 Smoothened signaling pathway	21	0	1	1
NCI:fgf_pathwayPID_FGF_PATHWAY	53	0	1	1
GO:0008139 Nuclear localization sequence binding	8	0	1	1
GO:0004861 Cyclin-dependent protein serine/threonine kinase inhibitor activity	6	0	1	1
BioCarta:h_erkPathwayBIOCARTA_ERK_PATHWAY	27	0	1	1
GO:0035794 Positive regulation of mitochondrial membrane permeability	41	0	1	1
GO:0019955 Cytokine binding	49	0	1	1
GO:0005635 Nuclear envelope	201	2	1	1
Reactome:2232REACTOME_RNA_POL_I_PROMOTER_OPENING	10	0	1	1
GO:2001244 Positive regulation of intrinsic apoptotic signaling pathway	34	0	1	1
GO:0060076 Excitatory synapse	5	0	1	1
GO:0009791 Post-embryonic development	5	0	1	1
GO:0051016 Barbed-end actin filament capping	6	0	1	1
GO:0060330 Regulation of response to interferon-gamma	21	0	1	1
GO:0032231 Regulation of actin filament bundle assembly	42	0	1	1
GO:0001533 Cornified envelope	11	0	1	1
GO:0070034 Telomerase RNA binding	12	1	1	1
GO:0005858 Axonemal dynein complex	8	0	1	1
GO:0001537 N-acetylgalactosamine 4-O-sulfotransferase activity	5	0	1	1
GO:0045104 Intermediate filament cytoskeleton organization	17	0	1	1
GO:0051181 Cofactor transport	12	0	1	1
GO:0004652 Polynucleotide adenylyltransferase activity	5	0	1	1
GO:0003678 DNA helicase activity	29	0	1	1
BioCarta:h_asbcellPathwayBIOCARTA_ASBCELL_PATHWAY	9	0	1	1
GO:0001570 Vasculogenesis	11	0	1	1
GO:0001573 Ganglioside metabolic process	7	0	1	1
GO:0000188 Inactivation of MAPK activity	14	0	1	1
GO:0034698 Response to gonadotropin	5	0	1	1
GO:0048661 Positive regulation of smooth muscle cell proliferation	13	1	1	1
Reactome:24918REACTOME_IRAK1_RECRUITS_IKK_COMPLEX	8	0	1	1
GO:0007584 Response to nutrient	33	0	1	1
GO:0001655 Urogenital system development	66	1	1	1
GO:0044818 Mitotic G2/M transition checkpoint	11	0	1	1
NCI:ps1pathwayPID_PS1_PATHWAY	46	0	1	1
KEGG:hsa04910KEGG_INSULIN_SIGNALING_PATHWAY	125	0	1	1
GO:0034713 Type I transforming growth factor beta receptor binding	7	0	1	1
GO:0070200 Establishment of protein localization to telomere	14	0	1	1
BioCarta:h_LairPathwayBIOCARTA_LAIR_PATHWAY	16	0	1	1
GO:0045930 Negative regulation of mitotic cell cycle	170	0	1	1
GO:0010862 Positive regulation of pathway-restricted SMAD protein phosphorylation	23	0	1	1
GO:0048565 Digestive tract development	28	1	1	1
KEGG:hsa00290KEGG_VALINE_LEUCINE_AND_ISOLEUCINE_BIOSYNTHESIS	8	0	1	1
Reactome:120836REACTOME_SYNTHESIS_OF_PIPS_AT_THE_GOLGI_MEMBRANE	16	0	1	1
GO:1901990 Regulation of mitotic cell cycle phase transition	184	1	1	1
GO:0071560 Cellular response to transforming growth factor beta stimulus	163	0	1	1
GO:0010518 Positive regulation of phospholipase activity	68	1	1	1
GO:0003924 GTPase activity	105	0	1	1
GO:0001709 Cell fate determination	6	0	1	1
GO:0002474 Antigen processing and presentation of peptide antigen via MHC class I	75	0	1	1
GO:0033500 Carbohydrate homeostasis	43	0	1	1
GO:0043032 Positive regulation of macrophage activation	6	0	1	1
GO:0001738 Morphogenesis of a polarized epithelium	11	0	1	1
GO:0001750 Photoreceptor outer segment	22	0	1	1
GO:0001763 Morphogenesis of a branching structure	22	1	1	1
GO:2000484 Positive regulation of interleukin-8 secretion	11	0	1	1
GO:0002043 Blood vessel endothelial cell proliferation involved in sprouting angiogenesis	7	0	1	1
GO:0000502 Proteasome complex	43	0	1	1
GO:0030323 Respiratory tube development	18	1	1	1
GO:0045294 Alpha-catenin binding	8	0	1	1
GO:0008654 Phospholipid biosynthetic process	181	1	1	1
GO:1904261 Positive regulation of basement membrane assembly involved in embryonic body morphogenesis	5	0	1	1
GO:0001784 Phosphotyrosine binding	6	0	1	1
Reactome:20514REACTOME_DEADENYLATION_OF_MRNA	19	0	1	1
GO:0008375 Acetylglucosaminyltransferase activity	18	1	1	1
GO:0016747 Transferase activity, transferring acyl groups other than amino-acyl groups	82	0	1	1
GO:0043020 NADPH oxidase complex	6	0	1	1
GO:0001818 Negative regulation of cytokine production	127	0	1	1
GO:0031644 Regulation of neurological system process	6	0	1	1
GO:0043968 Histone H2A acetylation	12	1	1	1
Reactome:6248REACTOME_TRANSPORT_OF_RIBONUCLEOPROTEINS_INTO_THE_HOST_NUCLEUS	27	0	1	1
GO:0006469 Negative regulation of protein kinase activity	124	1	1	1
GO:0060688 Regulation of morphogenesis of a branching structure	5	0	1	1
GO:0001838 Embryonic epithelial tube formation	5	0	1	1
GO:1904152 Regulation of retrograde protein transport, ER to cytosol	12	0	1	1
GO:0042797 TRNA transcription from RNA polymerase III promoter	6	0	1	1
GO:0035176 Social behavior	9	0	1	1
GO:0007565 Female pregnancy	46	1	1	1
GO:0006677 Glycosylceramide metabolic process	7	0	1	1
Reactome:12579REACTOME_SHC1_EVENTS_IN_EGFR_SIGNALING	15	0	1	1
GO:0032368 Regulation of lipid transport	46	0	1	1
GO:0006308 DNA catabolic process	17	0	1	1
GO:0070373 Negative regulation of ERK1 and ERK2 cascade	24	0	1	1
NCI:rac1_reg_pathwayPID_RAC1_REG_PATHWAY	35	0	1	1
GO:0001887 Selenium compound metabolic process	101	0	1	1
GO:0030595 Leukocyte chemotaxis	87	0	1	1
GO:0004022 Alcohol dehydrogenase (NAD) activity	2	0	1	1
GO:0001893 Maternal placenta development	7	0	1	1
GO:0006388 TRNA splicing, via endonucleolytic cleavage and ligation	7	1	1	1
GO:0031110 Regulation of microtubule polymerization or depolymerization	103	0	1	1
GO:0090003 Regulation of establishment of protein localization to plasma membrane	32	0	1	1
Reactome:25199REACTOME_GABA_RECEPTOR_ACTIVATION	42	0	1	1
GO:0021536 Diencephalon development	7	0	1	1
GO:0046427 Positive regulation of JAK-STAT cascade	41	0	1	1
GO:0045765 Regulation of angiogenesis	113	1	1	1
GO:0002573 Myeloid leukocyte differentiation	72	1	1	1
GO:0042175 Nuclear outer membrane-endoplasmic reticulum membrane network	442	2	1	1
GO:0072332 Intrinsic apoptotic signaling pathway by p53 class mediator	41	1	1	1
GO:0002190 Cap-independent translational initiation	6	0	1	1
GO:0071230 Cellular response to amino acid stimulus	13	0	1	1
GO:0006655 Phosphatidylglycerol biosynthetic process	11	1	1	1
GO:0061448 Connective tissue development	48	1	1	1
GO:0042035 Regulation of cytokine biosynthetic process	38	0	1	1
GO:0036010 Protein localization to endosome	10	0	1	1
GO:0032982 Myosin filament	7	0	1	1
GO:0005577 Fibrinogen complex	6	0	1	1
GO:0045071 Negative regulation of viral genome replication	35	1	1	1
Reactome:17064REACTOME_SEROTONIN_RECEPTORS	11	0	1	1
GO:0043154 Negative regulation of cysteine-type endopeptidase activity involved in apoptotic process	57	0	1	1
GO:0006555 Methionine metabolic process	12	2	1	1
GO:0005338 Nucleotide-sugar transmembrane transporter activity	5	0	1	1
GO:0005721 Pericentric heterochromatin	6	0	1	1
GO:0032968 Positive regulation of transcription elongation from RNA polymerase II promoter	10	0	1	1
Reactome:1059REACTOME_EXTRINSIC_PATHWAY_FOR_APOPTOSIS	10	0	1	1
GO:0044309 Neuron spine	6	1	1	1
GO:0043651 Linoleic acid metabolic process	10	0	1	1
GO:0004520 Endodeoxyribonuclease activity	24	1	1	1
GO:0072378 Blood coagulation, fibrin clot formation	19	0	1	1
GO:0090311 Regulation of protein deacetylation	15	0	1	1
GO:0046390 Ribose phosphate biosynthetic process	128	2	1	1
KEGG:hsa05310KEGG_ASTHMA	12	0	1	1
GO:0008378 Galactosyltransferase activity	14	0	1	1
GO:0010642 Negative regulation of platelet-derived growth factor receptor signaling pathway	5	0	1	1
GO:0001974 Blood vessel remodeling	5	0	1	1
GO:0004497 Monooxygenase activity	42	0	1	1
GO:0046883 Regulation of hormone secretion	116	2	1	1
GO:0005771 Multivesicular body	19	0	1	1
GO:0072677 Eosinophil migration	9	0	1	1
GO:0045940 Positive regulation of steroid metabolic process	12	0	1	1
GO:0001947 Heart looping	6	0	1	1
GO:0051279 Regulation of release of sequestered calcium ion into cytosol	43	0	1	1
Reactome:19290REACTOME_G_BETA_GAMMA_SIGNALLING_THROUGH_PI3KGAMMA	23	0	1	1
GO:2001259 Positive regulation of cation channel activity	22	2	1	1
Reactome:1698REACTOME_METABOLISM_OF_NUCLEOTIDES	67	2	1	1
GO:0022029 Telencephalon cell migration	5	0	1	1
NCI:amb2_neutrophils_pathwayPID_AMB2_NEUTROPHILS_PATHWAY	38	1	1	1
GO:0031690 Adrenergic receptor binding	10	0	1	1
GO:0004993 G-protein coupled serotonin receptor activity	11	0	1	1
GO:0001725 Stress fiber	25	0	1	1
GO:0002066 Columnar/cuboidal epithelial cell development	8	0	1	1
GO:0006517 Protein deglycosylation	11	1	1	1
Reactome:19231REACTOME_G_ALPHA_I_SIGNALLING_EVENTS	159	0	1	1
GO:0048146 Positive regulation of fibroblast proliferation	24	0	1	1
GO:0031095 Platelet dense tubular network membrane	7	0	1	1
GO:2000001 Regulation of DNA damage checkpoint	8	0	1	1
GO:0070120 Ciliary neurotrophic factor-mediated signaling pathway	5	0	1	1
GO:0002115 Store-operated calcium entry	5	1	1	1
GO:0035970 Peptidyl-threonine dephosphorylation	7	0	1	1
GO:0045078 Positive regulation of interferon-gamma biosynthetic process	7	0	1	1
Reactome:22303REACTOME_HIGHLY_CALCIUM_PERMEABLE_POSTSYNAPTIC_NICOTINIC_ACETYLCHOLINE_RECEPTORS	9	0	1	1
GO:0002183 Cytoplasmic translational initiation	7	0	1	1
GO:0002181 Cytoplasmic translation	10	0	1	1
GO:0002218 Activation of innate immune response	233	0	1	1
Reactome:120752REACTOME_HS_GAG_DEGRADATION	17	1	1	1
GO:0004904 Interferon receptor activity	3	0	1	1
GO:0002224 Toll-like receptor signaling pathway	122	0	1	1
GO:0002227 Innate immune response in mucosa	10	0	1	1
GO:0051707 Response to other organism	393	2	1	1
GO:0002230 Positive regulation of defense response to virus by host	107	1	1	1
GO:1902166 Negative regulation of intrinsic apoptotic signaling pathway in response to DNA damage by p53 class mediator	9	0	1	1
GO:0004842 Ubiquitin-protein transferase activity	172	2	1	1
GO:0045292 MRNA cis splicing, via spliceosome	9	0	1	1
GO:0006029 Proteoglycan metabolic process	61	1	1	1
GO:0002262 Myeloid cell homeostasis	38	0	1	1
GO:0032480 Negative regulation of type I interferon production	39	0	1	1
KEGG:hsa00900KEGG_TERPENOID_BACKBONE_BIOSYNTHESIS	14	0	1	1
GO:0002292 T cell differentiation involved in immune response	14	0	1	1
NCI:myc_represspathwayPID_MYC_REPRESS_PATHWAY	63	0	1	1
GO:0002347 Response to tumor cell	10	0	1	1
GO:0043277 Apoptotic cell clearance	11	0	1	1
GO:0010657 Muscle cell apoptotic process	11	0	1	1
GO:0002369 T cell cytokine production	14	0	1	1
GO:2000249 Regulation of actin cytoskeleton reorganization	20	0	1	1
GO:0004175 Endopeptidase activity	128	1	1	1
BioCarta:h_il7PathwayBIOCARTA_IL7_PATHWAY	15	0	1	1
GO:0004864 Protein phosphatase inhibitor activity	10	0	1	1
GO:0002418 Immune response to tumor cell	8	0	1	1
BioCarta:h_il17PathwayBIOCARTA_IL17_PATHWAY	13	0	1	1
GO:0006625 Protein targeting to peroxisome	15	0	1	1
GO:0002443 Leukocyte mediated immunity	81	1	1	1
GO:0060396 Growth hormone receptor signaling pathway	25	0	1	1
GO:0045746 Negative regulation of Notch signaling pathway	12	0	1	1
GO:0051668 Localization within membrane	79	2	1	1
GO:0002456 T cell mediated immunity	23	0	1	1
GO:0046931 Pore complex assembly	12	0	1	1
Reactome:329REACTOME_INHIBITION_OF_REPLICATION_INITIATION_OF_DAMAGED_DNA_BY_RB1_E2F1	10	0	1	1
GO:0043281 Regulation of cysteine-type endopeptidase activity involved in apoptotic process	143	2	1	1
GO:0002495 Antigen processing and presentation of peptide antigen via MHC class II	72	0	1	1
GO:0005248 Voltage-gated sodium channel activity	11	0	1	1
Reactome:16957REACTOME_PEROXISOMAL_LIPID_METABOLISM	19	0	1	1
GO:0042130 Negative regulation of T cell proliferation	10	0	1	1
GO:0030826 Regulation of cGMP biosynthetic process	7	0	1	1
GO:0072655 Establishment of protein localization to mitochondrion	159	0	1	1
Reactome:1132REACTOME_GAMMA_CARBOXYLATION_TRANSPORT_AND_AMINO_TERMINAL_CLEAVAGE_OF_PROTEINS	7	0	1	1
GO:0002534 Cytokine production involved in inflammatory response	9	0	1	1
GO:0002548 Monocyte chemotaxis	26	0	1	1
GO:0002551 Mast cell chemotaxis	6	0	1	1
GO:0009880 Embryonic pattern specification	7	0	1	1
GO:0055024 Regulation of cardiac muscle tissue development	14	0	1	1
GO:0001504 Neurotransmitter uptake	13	0	1	1
GO:0015695 Organic cation transport	7	0	1	1
BioCarta:feederPathwayBIOCARTA_FEEDER_PATHWAY	9	0	1	1
GO:0051180 Vitamin transport	15	1	1	1
GO:0015939 Pantothenate metabolic process	10	0	1	1
GO:0002683 Negative regulation of immune system process	137	0	1	1
GO:0090073 Positive regulation of protein homodimerization activity	5	0	1	1
GO:0007099 Centriole replication	21	0	1	1
GO:0061314 Notch signaling involved in heart development	6	0	1	1
GO:0071321 Cellular response to cGMP	5	0	1	1
GO:0007492 Endoderm development	35	1	1	1
GO:0060850 Regulation of transcription involved in cell fate commitment	5	0	1	1
GO:2000727 Positive regulation of cardiac muscle cell differentiation	5	0	1	1
GO:0032508 DNA duplex unwinding	36	0	1	1
GO:0000049 TRNA binding	19	0	1	1
GO:0070382 Exocytic vesicle	34	0	1	1
GO:1902715 Positive regulation of interferon-gamma secretion	5	0	1	1
GO:0031023 Microtubule organizing center organization	83	1	1	1
GO:0005581 Collagen trimer	18	0	1	1
GO:0005852 Eukaryotic translation initiation factor 3 complex	14	0	1	1
GO:0000780 Condensed nuclear chromosome, centromeric region	7	0	1	1
GO:0002724 Regulation of T cell cytokine production	11	0	1	1
GO:0030551 Cyclic nucleotide binding	12	0	1	1
GO:2001234 Negative regulation of apoptotic signaling pathway	103	2	1	1
GO:0006768 Biotin metabolic process	10	0	1	1
GO:0002756 MyD88-independent toll-like receptor signaling pathway	77	0	1	1
GO:0036500 ATF6-mediated unfolded protein response	8	0	1	1
GO:0002758 Innate immune response-activating signal transduction	228	0	1	1
GO:0010092 Specification of organ identity	5	0	1	1
GO:0002760 Positive regulation of antimicrobial humoral response	4	0	1	1
GO:0042581 Specific granule	14	1	1	1
GO:0006112 Energy reserve metabolic process	129	1	1	1
GO:0001561 Fatty acid alpha-oxidation	5	0	1	1
GO:0070586 Cell-cell adhesion involved in gastrulation	6	0	1	1
GO:0031726 CCR1 chemokine receptor binding	4	0	1	1
Reactome:23878REACTOME_N_GLYCAN_TRIMMING_IN_THE_ER_AND_CALNEXIN_CALRETICULIN_CYCLE	13	0	1	1
GO:0051303 Establishment of chromosome localization	39	1	1	1
GO:0005764 Lysosome	307	2	1	1
GO:0042219 Cellular modified amino acid catabolic process	9	0	1	1
GO:0051149 Positive regulation of muscle cell differentiation	40	0	1	1
GO:0051781 Positive regulation of cell division	66	0	1	1
GO:2000171 Negative regulation of dendrite development	7	0	1	1
Reactome:13543REACTOME_XENOBIOTICS	8	0	1	1
GO:0033194 Response to hydroperoxide	6	0	1	1
GO:0050663 Cytokine secretion	82	1	1	1
GO:0002860 Positive regulation of natural killer cell mediated cytotoxicity directed against tumor cell target	6	0	1	1
GO:0006164 Purine nucleotide biosynthetic process	128	2	1	1
NCI:il2_1pathwayPID_IL2_1PATHWAY	52	0	1	1
GO:0001580 Detection of chemical stimulus involved in sensory perception of bitter taste	13	0	1	1
Reactome:115639REACTOME_SULFUR_AMINO_ACID_METABOLISM	24	1	1	1
GO:0039530 MDA-5 signaling pathway	9	0	1	1
GO:0010939 Regulation of necrotic cell death	20	0	1	1
GO:0005086 ARF guanyl-nucleotide exchange factor activity	5	0	1	1
Reactome:6844REACTOME_SIGNALING_BY_TGF_BETA_RECEPTOR_COMPLEX	58	0	1	1
GO:0034451 Centriolar satellite	20	0	1	1
GO:0051584 Regulation of dopamine uptake involved in synaptic transmission	8	0	1	1
GO:0030374 Ligand-dependent nuclear receptor transcription coactivator activity	32	0	1	1
GO:0030522 Intracellular receptor signaling pathway	172	2	1	1
GO:1903076 Regulation of protein localization to plasma membrane	47	0	1	1
GO:0030100 Regulation of endocytosis	92	0	1	1
Reactome:12519REACTOME_PECAM1_INTERACTIONS	10	0	1	1
GO:0002934 Desmosome organization	6	0	1	1
Reactome:1892REACTOME_ELONGATION_ARREST_AND_RECOVERY	30	0	1	1
GO:0071354 Cellular response to interleukin-6	15	0	1	1
KEGG:hsa05220KEGG_CHRONIC_MYELOID_LEUKEMIA	70	0	1	1
GO:0009953 Dorsal/ventral pattern formation	15	0	1	1
GO:0031061 Negative regulation of histone methylation	7	0	1	1
GO:0003179 Heart valve morphogenesis	9	0	1	1
GO:0010633 Negative regulation of epithelial cell migration	45	0	1	1
GO:0005996 Monosaccharide metabolic process	139	2	1	1
GO:0035194 Posttranscriptional gene silencing by RNA	44	0	1	1
GO:1903307 Positive regulation of regulated secretory pathway	16	0	1	1
GO:0061041 Regulation of wound healing	70	1	1	1
GO:1990023 Mitotic spindle midzone	5	0	1	1
GO:0008237 Metallopeptidase activity	66	2	1	1
GO:0005527 Macrolide binding	6	0	1	1
GO:0003279 Cardiac septum development	15	0	1	1
GO:0003281 Ventricular septum development	5	0	1	1
GO:0003283 Atrial septum development	8	0	1	1
GO:0032413 Negative regulation of ion transmembrane transporter activity	33	1	1	1
KEGG:hsa04621KEGG_NOD_LIKE_RECEPTOR_SIGNALING_PATHWAY	49	0	1	1
GO:0050806 Positive regulation of synaptic transmission	9	0	1	1
GO:0042769 DNA damage response, detection of DNA damage	29	0	1	1
GO:0030048 Actin filament-based movement	70	2	1	1
GO:1902165 Regulation of intrinsic apoptotic signaling pathway in response to DNA damage by p53 class mediator	9	0	1	1
GO:0072331 Signal transduction by p53 class mediator	121	1	1	1
GO:0042594 Response to starvation	49	1	1	1
GO:0003209 Cardiac atrium morphogenesis	7	0	1	1
GO:0010596 Negative regulation of endothelial cell migration	34	0	1	1
Reactome:18307REACTOME_TRAFFICKING_OF_AMPA_RECEPTORS	24	0	1	1
GO:0090303 Positive regulation of wound healing	27	1	1	1
Reactome:1156REACTOME_ORC1_REMOVAL_FROM_CHROMATIN	61	0	1	1
GO:2000036 Regulation of stem cell population maintenance	5	0	1	1
GO:0007171 Activation of transmembrane receptor protein tyrosine kinase activity	6	0	1	1
GO:0016667 Oxidoreductase activity, acting on a sulfur group of donors	26	1	1	1
Reactome:25060REACTOME_IRON_UPTAKE_AND_TRANSPORT	34	0	1	1
Reactome:75897REACTOME_TANDEM_PORE_DOMAIN_POTASSIUM_CHANNELS	11	0	1	1
Reactome:16969REACTOME_STRIATED_MUSCLE_CONTRACTION	24	1	1	1
GO:0000389 MRNA 3'-splice site recognition	5	0	1	1
GO:0000186 Activation of MAPKK activity	192	1	1	1
GO:0032933 SREBP signaling pathway	5	1	1	1
Reactome:75918REACTOME_INWARDLY_RECTIFYING_K_CHANNELS	25	0	1	1
GO:0010534 Regulation of activation of JAK2 kinase activity	7	0	1	1
Reactome:326REACTOME_INTRINSIC_PATHWAY	14	0	1	1
GO:0040018 Positive regulation of multicellular organism growth	7	0	1	1
GO:0019840 Isoprenoid binding	15	0	1	1
GO:0050856 Regulation of T cell receptor signaling pathway	9	0	1	1
GO:0051439 Regulation of ubiquitin-protein ligase activity involved in mitotic cell cycle	75	0	1	1
GO:0002691 Regulation of cellular extravasation	8	0	1	1
Reactome:23891REACTOME_IL_RECEPTOR_SHC_SIGNALING	23	0	1	1
NCI:wnt_signaling_pathwayPID_WNT_SIGNALING_PATHWAY	26	1	1	1
GO:0006370 7-methylguanosine mRNA capping	31	1	1	1
Reactome:15550REACTOME_INSULIN_SYNTHESIS_AND_PROCESSING	20	1	1	1
GO:0031659 Positive regulation of cyclin-dependent protein serine/threonine kinase activity involved in G1/S transition of mitotic cell cycle	8	1	1	1
GO:0006221 Pyrimidine nucleotide biosynthetic process	5	1	1	1
GO:0006521 Regulation of cellular amino acid metabolic process	52	0	1	1
Reactome:8024REACTOME_INITIAL_TRIGGERING_OF_COMPLEMENT	8	0	1	1
GO:0044548 S100 protein binding	11	1	1	1
GO:0045296 Cadherin binding	16	1	1	1
GO:0070102 Interleukin-6-mediated signaling pathway	7	0	1	1
GO:0055092 Sterol homeostasis	29	0	1	1
GO:0051117 ATPase binding	52	0	1	1
GO:0033612 Receptor serine/threonine kinase binding	10	0	1	1
Reactome:11152REACTOME_IMMUNOREGULATORY_INTERACTIONS_BETWEEN_A_LYMPHOID_AND_A_NON_LYMPHOID_CELL	36	0	1	1
GO:0004602 Glutathione peroxidase activity	8	0	1	1
Reactome:121288REACTOME_KERATAN_SULFATE_KERATIN_METABOLISM	25	1	1	1
GO:0030507 Spectrin binding	17	0	1	1
GO:0019627 Urea metabolic process	9	0	1	1
NCI:pi3kplctrkpathwayPID_PI3K_PLC_TRK_PATHWAY	36	0	1	1
GO:0051653 Spindle localization	15	0	1	1
GO:0030173 Integral component of Golgi membrane	14	0	1	1
GO:0001764 Neuron migration	12	0	1	1
GO:0019827 Stem cell population maintenance	49	0	1	1
GO:0031668 Cellular response to extracellular stimulus	67	1	1	1
Reactome:121248REACTOME_HS_GAG_BIOSYNTHESIS	27	1	1	1
GO:0002244 Hematopoietic progenitor cell differentiation	26	0	1	1
GO:0043950 Positive regulation of cAMP-mediated signaling	7	0	1	1
GO:0048753 Pigment granule organization	8	0	1	1
GO:0004715 Non-membrane spanning protein tyrosine kinase activity	21	1	1	1
GO:0007158 Neuron cell-cell adhesion	8	0	1	1
GO:0046466 Membrane lipid catabolic process	13	0	1	1
GO:0007220 Notch receptor processing	19	0	1	1
GO:0005540 Hyaluronic acid binding	6	0	1	1
GO:2000402 Negative regulation of lymphocyte migration	6	0	1	1
GO:0016290 Palmitoyl-CoA hydrolase activity	5	0	1	1
Reactome:2071REACTOME_PYRUVATE_METABOLISM	16	0	1	1
GO:0010800 Positive regulation of peptidyl-threonine phosphorylation	18	0	1	1
GO:0030204 Chondroitin sulfate metabolic process	43	0	1	1
GO:0002028 Regulation of sodium ion transport	30	0	1	1
Reactome:23988REACTOME_TRANSPORT_OF_ORGANIC_ANIONS	9	0	1	1
Reactome:19327REACTOME_G_ALPHA_S_SIGNALLING_EVENTS	110	0	1	1
GO:0090307 Mitotic spindle assembly	31	0	1	1
GO:0030149 Sphingolipid catabolic process	11	0	1	1
GO:0010874 Regulation of cholesterol efflux	12	0	1	1
Reactome:11042REACTOME_RECYCLING_OF_BILE_ACIDS_AND_SALTS	10	1	1	1
GO:0035315 Hair cell differentiation	5	0	1	1
GO:0006929 Substrate-dependent cell migration	9	0	1	1
NCI:avb3_opn_pathwayPID_AVB3_OPN_PATHWAY	31	0	1	1
GO:2000406 Positive regulation of T cell migration	12	0	1	1
GO:0001227 Transcriptional repressor activity, RNA polymerase II transcription regulatory region sequence-specific binding	80	1	1	1
GO:0045814 Negative regulation of gene expression, epigenetic	74	1	1	1
GO:2000479 Regulation of cAMP-dependent protein kinase activity	9	1	1	1
GO:0010592 Positive regulation of lamellipodium assembly	11	0	1	1
GO:0042622 Photoreceptor outer segment membrane	5	0	1	1
Reactome:121401REACTOME_GLYCEROPHOSPHOLIPID_BIOSYNTHESIS	71	1	1	1
Reactome:6926REACTOME_GLUTATHIONE_CONJUGATION	15	0	1	1
GO:0031113 Regulation of microtubule polymerization	15	0	1	1
GO:0046580 Negative regulation of Ras protein signal transduction	13	0	1	1
GO:0050885 Neuromuscular process controlling balance	7	0	1	1
GO:0032148 Activation of protein kinase B activity	17	0	1	1
Reactome:1520REACTOME_GLUCONEOGENESIS	26	0	1	1
GO:0060228 Phosphatidylcholine-sterol O-acyltransferase activator activity	3	0	1	1
GO:0051299 Centrosome separation	6	0	1	1
GO:1904356 Regulation of telomere maintenance via telomere lengthening	42	1	1	1
GO:0051150 Regulation of smooth muscle cell differentiation	6	0	1	1
GO:0016763 Transferase activity, transferring pentosyl groups	26	1	1	1
GO:1901020 Negative regulation of calcium ion transmembrane transporter activity	13	0	1	1
GO:0071277 Cellular response to calcium ion	24	1	1	1
GO:0022602 Ovulation cycle process	12	0	1	1
GO:0090084 Negative regulation of inclusion body assembly	7	0	1	1
GO:0034116 Positive regulation of heterotypic cell-cell adhesion	5	0	1	1
GO:0035246 Peptidyl-arginine N-methylation	6	0	1	1
GO:0032700 Negative regulation of interleukin-17 production	5	0	1	1
Reactome:12578REACTOME_GAB1_SIGNALOSOME	35	1	1	1
GO:0035313 Wound healing, spreading of epidermal cells	11	0	1	1
GO:0071071 Regulation of phospholipid biosynthetic process	8	0	1	1
Reactome:9483REACTOME_FGFR1_LIGAND_BINDING_AND_ACTIVATION	12	0	1	1
GO:0035308 Negative regulation of protein dephosphorylation	65	1	1	1
GO:0051882 Mitochondrial depolarization	12	0	1	1
GO:0007631 Feeding behavior	16	0	1	1
GO:0090184 Positive regulation of kidney development	7	0	1	1
BioCarta:h_gsk3PathwayBIOCARTA_GSK3_PATHWAY	26	0	1	1
Reactome:1941REACTOME_FORMATION_OF_TRANSCRIPTION_COUPLED_NER_TC_NER_REPAIR_COMPLEX	26	1	1	1
NCI:deltanp63pathwayPID_DELTA_NP63_PATHWAY	46	0	1	1
Reactome:6319REACTOME_FORMATION_OF_THE_HIV1_EARLY_ELONGATION_COMPLEX	30	0	1	1
GO:0007368 Determination of left/right symmetry	17	0	1	1
GO:0008211 Glucocorticoid metabolic process	13	0	1	1
GO:0071044 Histone mRNA catabolic process	10	0	1	1
Reactome:25201REACTOME_KINESINS	22	0	1	1
Reactome:9396REACTOME_FGFR_LIGAND_BINDING_AND_ACTIVATION	19	0	1	1
GO:0008630 Intrinsic apoptotic signaling pathway in response to DNA damage	56	2	1	1
GO:0035088 Establishment or maintenance of apical/basal cell polarity	6	0	1	1
GO:0015810 Aspartate transport	6	0	1	1
GO:0042383 Sarcolemma	25	1	1	1
GO:0043547 Positive regulation of GTPase activity	209	1	1	1
Reactome:18410REACTOME_FANCONI_ANEMIA_PATHWAY	20	0	1	1
GO:0043516 Regulation of DNA damage response, signal transduction by p53 class mediator	21	1	1	1
GO:2000480 Negative regulation of cAMP-dependent protein kinase activity	6	1	1	1
Reactome:1230REACTOME_PLATELET_ADHESION_TO_EXPOSED_COLLAGEN	12	0	1	1
GO:0070069 Cytochrome complex	5	0	1	1
GO:0071709 Membrane assembly	10	1	1	1
Reactome:12436REACTOME_ERKS_ARE_INACTIVATED	12	0	1	1
GO:0005001 Transmembrane receptor protein tyrosine phosphatase activity	12	0	1	1
GO:0016079 Synaptic vesicle exocytosis	11	0	1	1
Reactome:1319REACTOME_FATTY_ACYL_COA_BIOSYNTHESIS	17	0	1	1
GO:0046320 Regulation of fatty acid oxidation	14	0	1	1
GO:0097192 Extrinsic apoptotic signaling pathway in absence of ligand	25	0	1	1
Reactome:15428REACTOME_REGULATION_OF_INSULIN_LIKE_GROWTH_FACTOR_IGF_ACTIVITY_BY_INSULIN_LIKE_GROWTH_FACTOR_BINDING_PROTEINS_IGFBPS	14	1	1	1
Reactome:25216REACTOME_REGULATION_OF_IFNA_SIGNALING	11	0	1	1
GO:0051438 Regulation of ubiquitin-protein transferase activity	100	0	1	1
GO:1901533 Negative regulation of hematopoietic progenitor cell differentiation	6	0	1	1
GO:1903779 Regulation of cardiac conduction	54	0	1	1
Reactome:116022REACTOME_NUCLEAR_SIGNALING_BY_ERBB4	35	0	1	1
Reactome:6820REACTOME_APC_C_CDC20_MEDIATED_DEGRADATION_OF_CYCLIN_B	19	0	1	1
GO:0042166 Acetylcholine binding	5	0	1	1
GO:0019838 Growth factor binding	70	0	1	1
Reactome:21272REACTOME_DOWNSTREAM_SIGNALING_OF_ACTIVATED_FGFR	92	1	1	1
GO:0043299 Leukocyte degranulation	24	1	1	1
Reactome:21285REACTOME_REGULATION_OF_AMPK_ACTIVITY_VIA_LKB1	14	0	1	1
GO:0061098 Positive regulation of protein tyrosine kinase activity	24	0	1	1
GO:0045621 Positive regulation of lymphocyte differentiation	15	0	1	1
BioCarta:h_bArrestin-srcPathwayBIOCARTA_BARRESTIN_SRC_PATHWAY	15	0	1	1
GO:0097381 Photoreceptor disc membrane	15	0	1	1
Reactome:932REACTOME_DNA_STRAND_ELONGATION	29	0	1	1
GO:0002223 Stimulatory C-type lectin receptor signaling pathway	110	0	1	1
GO:0035988 Chondrocyte proliferation	7	0	1	1
GO:0051310 Metaphase plate congression	37	1	1	1
GO:0030670 Phagocytic vesicle membrane	20	0	1	1
KEGG:hsa05214KEGG_GLIOMA	62	0	1	1
GO:0030834 Regulation of actin filament depolymerization	15	1	1	1
BioCarta:h_ptenPathwayBIOCARTA_PTEN_PATHWAY	18	0	1	1
Reactome:380REACTOME_SYNTHESIS_OF_VERY_LONG_CHAIN_FATTY_ACYL_COAS	13	0	1	1
GO:0051924 Regulation of calcium ion transport	96	2	1	1
KEGG:hsa04666KEGG_FC_GAMMA_R_MEDIATED_PHAGOCYTOSIS	89	0	1	1
GO:0051533 Positive regulation of NFAT protein import into nucleus	7	0	1	1
GO:0019509 L-methionine biosynthetic process from methylthioadenosine	6	0	1	1
Reactome:6179REACTOME_NEP_NS2_INTERACTS_WITH_THE_CELLULAR_EXPORT_MACHINERY	27	0	1	1
GO:0003682 Chromatin binding	129	0	1	1
Reactome:22351REACTOME_DCC_MEDIATED_ATTRACTIVE_SIGNALING	13	0	1	1
GO:1901019 Regulation of calcium ion transmembrane transporter activity	39	1	1	1
GO:1900744 Regulation of p38MAPK cascade	15	0	1	1
GO:0006814 Sodium ion transport	68	0	1	1
KEGG:hsa00190KEGG_OXIDATIVE_PHOSPHORYLATION	110	1	1	1
GO:0086016 AV node cell action potential	4	0	1	1
GO:0001221 Transcription cofactor binding	10	0	1	1
Reactome:1574REACTOME_CYCLIN_E_ASSOCIATED_EVENTS_DURING_G1_S_TRANSITION_	58	1	1	1
GO:0008544 Epidermis development	96	0	1	1
Reactome:27307REACTOME_IL_6_SIGNALING	10	0	1	1
GO:0045295 Gamma-catenin binding	11	0	1	1
Reactome:120888REACTOME_CS_DS_DEGRADATION	10	0	1	1
BioCarta:h_ctlPathwayBIOCARTA_CTL_PATHWAY	10	0	1	1
GO:1904948 Midbrain dopaminergic neuron differentiation	7	0	1	1
KEGG:hsa04740KEGG_OLFACTORY_TRANSDUCTION	101	1	1	1
KEGG:hsa04660KEGG_T_CELL_RECEPTOR_SIGNALING_PATHWAY	97	0	1	1
GO:0051437 Positive regulation of ubiquitin-protein ligase activity involved in regulation of mitotic cell cycle transition	69	0	1	1
GO:2000027 Regulation of organ morphogenesis	26	0	1	1
GO:0014706 Striated muscle tissue development	56	0	1	1
Reactome:21270REACTOME_PI_3K_CASCADE	50	1	1	1
GO:0006865 Amino acid transport	64	0	1	1
Reactome:1439REACTOME_COMMON_PATHWAY	12	0	1	1
GO:0001159 Core promoter proximal region DNA binding	137	1	1	1
GO:0006490 Oligosaccharide-lipid intermediate biosynthetic process	66	1	1	1
Reactome:75820REACTOME_CLASS_I_MHC_MEDIATED_ANTIGEN_PROCESSING_PRESENTATION	209	1	1	1
GO:0033273 Response to vitamin	18	0	1	1
GO:0003729 MRNA binding	73	2	1	1
GO:0061700 GATOR2 complex	5	0	1	1
GO:0009986 Cell surface	329	0	1	1
BioCarta:proteasomePathwayBIOCARTA_PROTEASOME_PATHWAY	26	0	1	1
GO:0030201 Heparan sulfate proteoglycan metabolic process	14	1	1	1
Reactome:22172REACTOME_CHROMOSOME_MAINTENANCE	75	0	1	1
GO:0007157 Heterophilic cell-cell adhesion via plasma membrane cell adhesion molecules	13	0	1	1
GO:0016594 Glycine binding	5	0	1	1
Reactome:9405REACTOME_CHOLESTEROL_BIOSYNTHESIS	19	0	1	1
GO:0015238 Drug transmembrane transporter activity	5	0	1	1
GO:0034098 VCP-NPL4-UFD1 AAA ATPase complex	5	0	1	1
GO:0006119 Oxidative phosphorylation	21	0	1	1
GO:0043236 Laminin binding	12	0	1	1
GO:1903363 Negative regulation of cellular protein catabolic process	66	0	1	1
GO:0003158 Endothelium development	53	1	1	1
GO:0035269 Protein O-linked mannosylation	11	0	1	1
GO:0051306 Mitotic sister chromatid separation	49	0	1	1
Reactome:11061REACTOME_SIGNALLING_BY_NGF	196	1	1	1
KEGG:hsa03010KEGG_RIBOSOME	76	0	1	1
Reactome:111155REACTOME_CELL_CELL_COMMUNICATION	105	2	1	1
Reactome:604REACTOME_HEMOSTASIS	367	1	1	1
GO:0060390 Regulation of SMAD protein import into nucleus	9	0	1	1
Reactome:683REACTOME_G1_S_SPECIFIC_TRANSCRIPTION	16	1	1	1
BioCarta:h_il6PathwayBIOCARTA_IL6_PATHWAY	21	0	1	1
Reactome:11045REACTOME_SIGNALING_BY_WNT	56	0	1	1
GO:0008333 Endosome to lysosome transport	29	0	1	1
GO:0010720 Positive regulation of cell development	128	0	1	1
GO:0033028 Myeloid cell apoptotic process	9	0	1	1
Reactome:197REACTOME_BRANCHED_CHAIN_AMINO_ACID_CATABOLISM	16	0	1	1
GO:1901992 Positive regulation of mitotic cell cycle phase transition	29	0	1	1
GO:1990090 Cellular response to nerve growth factor stimulus	5	0	1	1
Reactome:22433REACTOME_BIOSYNTHESIS_OF_THE_N_GLYCAN_PRECURSOR_DOLICHOL_LIPID_LINKED_OLIGOSACCHARIDE_LLO_AND_TRANSFER_TO_A_NASCENT_PROTEIN	26	0	1	1
GO:0030169 Low-density lipoprotein particle binding	11	0	1	1
GO:0045762 Positive regulation of adenylate cyclase activity	25	0	1	1
GO:0043015 Gamma-tubulin binding	10	0	1	1
Reactome:115897REACTOME_BETA_DEFENSINS	14	0	1	1
Reactome:12560REACTOME_BASIGIN_INTERACTIONS	23	0	1	1
Reactome:1357REACTOME_BASE_FREE_SUGAR_PHOSPHATE_REMOVAL_VIA_THE_SINGLE_NUCLEOTIDE_REPLACEMENT_PATHWAY	10	1	1	1
Reactome:19333REACTOME_G_ALPHA_Z_SIGNALLING_EVENTS	43	0	1	1
Reactome:121408REACTOME_A_TETRASACCHARIDE_LINKER_SEQUENCE_IS_REQUIRED_FOR_GAG_SYNTHESIS	22	0	1	1
GO:0060229 Lipase activator activity	8	0	1	1
GO:0048638 Regulation of developmental growth	53	0	1	1
GO:0071300 Cellular response to retinoic acid	19	0	1	1
GO:0051169 Nuclear transport	250	2	1	1
BioCarta:h_tcytotoxicPathwayBIOCARTA_TCYTOTOXIC_PATHWAY	10	0	1	1
GO:0034045 Pre-autophagosomal structure membrane	6	1	1	1
GO:1903214 Regulation of protein targeting to mitochondrion	88	0	1	1
Reactome:13819REACTOME_REGULATION_OF_GENE_EXPRESSION_IN_BETA_CELLS	20	0	1	1
Reactome:995REACTOME_APOPTOTIC_EXECUTION_PHASE	41	0	1	1
Reactome:24980REACTOME_REGULATION_OF_IFNG_SIGNALING	13	0	1	1
Reactome:24994REACTOME_REGULATION_OF_MRNA_STABILITY_BY_PROTEINS_THAT_BIND_AU_RICH_ELEMENTS	75	0	1	1
GO:0043949 Regulation of cAMP-mediated signaling	11	0	1	1
Reactome:578REACTOME_APOPTOSIS	121	0	1	1
GO:0032934 Sterol binding	32	0	1	1
GO:0048025 Negative regulation of mRNA splicing, via spliceosome	11	1	1	1
Reactome:6776REACTOME_UNWINDING_OF_DNA	11	0	1	1
KEGG:hsa05416KEGG_VIRAL_MYOCARDITIS	42	0	1	1
GO:0010801 Negative regulation of peptidyl-threonine phosphorylation	9	0	1	1
BioCarta:h_il4PathwayBIOCARTA_IL4_PATHWAY	10	0	1	1
BioCarta:h_carm1PathwayBIOCARTA_CARM1_PATHWAY	13	0	1	1
GO:0051250 Negative regulation of lymphocyte activation	32	0	1	1
GO:0016125 Sterol metabolic process	67	0	1	1
GO:0036152 Phosphatidylethanolamine acyl-chain remodeling	17	0	1	1
GO:0090083 Regulation of inclusion body assembly	11	0	1	1
GO:0038027 Apolipoprotein A-I-mediated signaling pathway	5	0	1	1
GO:0046703 Natural killer cell lectin-like receptor binding	2	0	1	1
Reactome:16983REACTOME_AMINE_LIGAND_BINDING_RECEPTORS	32	0	1	1
GO:0072350 Tricarboxylic acid metabolic process	23	0	1	1
GO:0009247 Glycolipid biosynthetic process	36	0	1	1
BioCarta:h_mcmPathwayBIOCARTA_MCM_PATHWAY	18	1	1	1
Reactome:19358REACTOME_CD28_DEPENDENT_PI3K_AKT_SIGNALING	21	1	1	1
Reactome:25195REACTOME_ADVANCED_GLYCOSYLATION_ENDPRODUCT_RECEPTOR_SIGNALING	12	0	1	1
Reactome:20653REACTOME_ADP_SIGNALLING_THROUGH_P2RY12	20	0	1	1
GO:0030837 Negative regulation of actin filament polymerization	14	0	1	1
NCI:gmcsf_pathwayPID_GMCSF_PATHWAY	34	0	1	1
GO:0042407 Cristae formation	8	0	1	1
GO:0046329 Negative regulation of JNK cascade	20	0	1	1
GO:0007260 Tyrosine phosphorylation of STAT protein	42	0	1	1
Reactome:121384REACTOME_ACYL_CHAIN_REMODELLING_OF_PS	10	0	1	1
GO:0006999 Nuclear pore organization	12	0	1	1
Reactome:20605REACTOME_METABOLISM_OF_MRNA	187	1	1	1
GO:0097201 Negative regulation of transcription from RNA polymerase II promoter in response to stress	6	0	1	1
GO:0005675 Holo TFIIH complex	8	0	1	1
GO:0001704 Formation of primary germ layer	43	1	1	1
Reactome:1258REACTOME_ACTIVATION_OF_THE_MRNA_UPON_BINDING_OF_THE_CAP_BINDING_COMPLEX_AND_EIFS_AND_SUBSEQUENT_BINDING_TO_43S	50	0	1	1
GO:0070972 Protein localization to endoplasmic reticulum	116	1	1	1
Reactome:120916REACTOME_OXYGEN_DEPENDENT_PROLINE_HYDROXYLATION_OF_HYPOXIA_INDUCIBLE_FACTOR_ALPHA	16	0	1	1
Reactome:111040REACTOME_SIGNALING_BY_SCF_KIT	72	1	1	1
GO:0008656 Cysteine-type endopeptidase activator activity involved in apoptotic process	7	0	1	1
Reactome:21312REACTOME_ACTIVATION_OF_KAINATE_RECEPTORS_UPON_GLUTAMATE_BINDING	28	1	1	1
GO:0001158 Enhancer sequence-specific DNA binding	25	0	1	1
GO:0060307 Regulation of ventricular cardiac muscle cell membrane repolarization	12	1	1	1
GO:0032212 Positive regulation of telomere maintenance via telomerase	28	0	1	1
Reactome:18423REACTOME_ACTIVATION_OF_CHAPERONE_GENES_BY_ATF6_ALPHA	9	0	1	1
Reactome:18348REACTOME_ACTIVATION_OF_CHAPERONES_BY_ATF6_ALPHA	10	0	1	1
GO:2000209 Regulation of anoikis	21	0	1	1
GO:0001944 Vasculature development	212	1	1	1
NCI:tcptp_pathwayPID_TCPTP_PATHWAY	40	0	1	1
GO:0001935 Endothelial cell proliferation	79	1	1	1
Reactome:13723REACTOME_NEUROTRANSMITTER_RELEASE_CYCLE	30	0	1	1
GO:0010758 Regulation of macrophage chemotaxis	5	0	1	1
GO:0032648 Regulation of interferon-beta production	25	0	1	1
Reactome:15309REACTOME_ACETYLCHOLINE_NEUROTRANSMITTER_RELEASE_CYCLE	9	0	1	1
Reactome:15461REACTOME_ACETYLCHOLINE_BINDING_AND_DOWNSTREAM_EVENTS	11	0	1	1
KEGG:hsa04730KEGG_LONG_TERM_DEPRESSION	60	1	1	1
GO:0009166 Nucleotide catabolic process	59	2	1	1
GO:0042744 Hydrogen peroxide catabolic process	14	0	1	1
BioCarta:h_cd40PathwayBIOCARTA_CD40_PATHWAY	13	0	1	1
BioCarta:h_myosinPathwayBIOCARTA_MYOSIN_PATHWAY	29	0	1	1
GO:1903897 Regulation of PERK-mediated unfolded protein response	7	0	1	1
NCI:wnt_noncanonical_pathwayPID_WNT_NONCANONICAL_PATHWAY	30	0	1	1
GO:0043024 Ribosomal small subunit binding	7	0	1	1
NCI:il2_stat5pathwayPID_IL2_STAT5_PATHWAY	26	0	1	1
NCI:vegfr1_pathwayPID_VEGFR1_PATHWAY	26	0	1	1
GO:0034405 Response to fluid shear stress	17	0	1	1
GO:2000379 Positive regulation of reactive oxygen species metabolic process	43	0	1	1
GO:0042417 Dopamine metabolic process	11	0	1	1
GO:0014829 Vascular smooth muscle contraction	8	0	1	1
NCI:trail_pathwayPID_TRAIL_PATHWAY	22	0	1	1
GO:0043175 RNA polymerase core enzyme binding	13	0	1	1
GO:0072562 Blood microparticle	82	0	1	1
GO:0031441 Negative regulation of mRNA 3'-end processing	7	0	1	1
GO:0039702 Viral budding via host ESCRT complex	19	0	1	1
KEGG:hsa00982KEGG_DRUG_METABOLISM_CYTOCHROME_P450	33	0	1	1
GO:0006144 Purine nucleobase metabolic process	34	1	1	1
NCI:tcr_pathwayPID_TCR_PATHWAY	59	0	1	1
GO:0070001 Aspartic-type peptidase activity	11	0	1	1
GO:0033184 Positive regulation of histone ubiquitination	5	0	1	1
GO:0030175 Filopodium	30	1	1	1
GO:0065004 Protein-DNA complex assembly	58	0	1	1
NCI:syndecan_2_pathwayPID_SYNDECAN_2_PATHWAY	32	0	1	1
Reactome:9470REACTOME_SIGNALING_BY_FGFR	103	1	1	1
NCI:smad2_3nuclearpathwayPID_SMAD2_3NUCLEAR_PATHWAY	76	0	1	1
GO:0098554 Cytoplasmic side of endoplasmic reticulum membrane	8	0	1	1
GO:0071378 Cellular response to growth hormone stimulus	25	0	1	1
GO:0030957 Tat protein binding	8	2	1	1
NCI:pdgfrbpathwayPID_PDGFRB_PATHWAY	123	2	1	1
NCI:s1p_meta_pathwayPID_S1P_META_PATHWAY	18	0	1	1
Reactome:756REACTOME_RNA_POL_III_CHAIN_ELONGATION	17	0	1	1
GO:0010332 Response to gamma radiation	15	0	1	1
NCI:aurora_a_pathwayPID_AURORA_A_PATHWAY	31	0	1	1
GO:0009165 Nucleotide biosynthetic process	144	2	1	1
BioCarta:h_bArrestinPathwayBIOCARTA_BARRESTIN_PATHWAY	10	0	1	1
Reactome:238REACTOME_AMINO_ACID_SYNTHESIS_AND_INTERCONVERSION_TRANSAMINATION	16	0	1	1
GO:0051895 Negative regulation of focal adhesion assembly	9	0	1	1
BioCarta:h_g1PathwayBIOCARTA_G1_PATHWAY	27	1	1	1
GO:0043653 Mitochondrial fragmentation involved in apoptotic process	7	0	1	1
GO:0046473 Phosphatidic acid metabolic process	27	0	1	1
GO:0050427 3'-phosphoadenosine 5'-phosphosulfate metabolic process	16	0	1	1
BioCarta:h_rac1PathwayBIOCARTA_RAC1_PATHWAY	23	0	1	1
GO:0002792 Negative regulation of peptide secretion	11	0	1	1
GO:0006531 Aspartate metabolic process	5	0	1	1
KEGG:hsa05012KEGG_PARKINSONS_DISEASE	108	2	1	1
NCI:prlsignalingeventspathwayPID_PRL_SIGNALING_EVENTS_PATHWAY	23	1	1	1
BioCarta:h_Par1PathwayBIOCARTA_PAR1_PATHWAY	35	0	1	1
GO:0009607 Response to biotic stimulus	408	2	1	1
GO:0034453 Microtubule anchoring	7	1	1	1
GO:0072666 Establishment of protein localization to vacuole	13	0	1	1
GO:0006809 Nitric oxide biosynthetic process	24	0	1	1
GO:0003356 Regulation of cilium beat frequency	6	0	1	1
GO:0050915 Sensory perception of sour taste	5	0	1	1
GO:2000304 Positive regulation of ceramide biosynthetic process	6	0	1	1
GO:0072073 Kidney epithelium development	24	1	1	1
GO:0051881 Regulation of mitochondrial membrane potential	32	0	1	1
GO:0014074 Response to purine-containing compound	41	0	1	1
GO:0009410 Response to xenobiotic stimulus	126	1	1	1
NCI:p38alphabetapathwayPID_P38_ALPHA_BETA_PATHWAY	30	1	1	1
GO:0006949 Syncytium formation	12	0	1	1
NCI:notch_pathwayPID_NOTCH_PATHWAY	58	0	1	1
NCI:nfkappabcanonicalpathwayPID_NFKAPPAB_CANONICAL_PATHWAY	20	0	1	1
NCI:nfkappabatypicalpathwayPID_NFKAPPAB_ATYPICAL_PATHWAY	16	0	1	1
GO:0010971 Positive regulation of G2/M transition of mitotic cell cycle	11	0	1	1
KEGG:hsa04062KEGG_CHEMOKINE_SIGNALING_PATHWAY	148	0	1	1
GO:0033144 Negative regulation of intracellular steroid hormone receptor signaling pathway	19	2	1	1
GO:0010876 Lipid localization	153	1	1	1
GO:0030500 Regulation of bone mineralization	32	0	1	1
GO:0030170 Pyridoxal phosphate binding	10	0	1	1
NCI:myc_pathwayPID_MYC_PATHWAY	25	0	1	1
Reactome:111214REACTOME_G0_AND_EARLY_G1	23	1	1	1
GO:0090312 Positive regulation of protein deacetylation	10	0	1	1
GO:0031122 Cytoplasmic microtubule organization	14	0	1	1
BioCarta:h_tidPathwayBIOCARTA_TID_PATHWAY	17	0	1	1
GO:0046597 Negative regulation of viral entry into host cell	10	0	1	1
GO:0007603 Phototransduction, visible light	77	0	1	1
GO:0009063 Cellular amino acid catabolic process	93	2	1	1
GO:0002720 Positive regulation of cytokine production involved in immune response	9	0	1	1
GO:0005671 Ada2/Gcn5/Ada3 transcription activator complex	12	0	1	1
Reactome:20679REACTOME_AMINE_COMPOUND_SLC_TRANSPORTERS	22	0	1	1
Reactome:23887REACTOME_AQUAPORIN_MEDIATED_TRANSPORT	45	0	1	1
NCI:integrin_a4b1_pathwayPID_INTEGRIN_A4B1_PATHWAY	33	0	1	1
NCI:integrin2_pathwayPID_INTEGRIN2_PATHWAY	23	0	1	1
GO:0030900 Forebrain development	32	0	1	1
GO:0001657 Ureteric bud development	13	0	1	1
NCI:insulin_glucose_pathwayPID_INSULIN_GLUCOSE_PATHWAY	26	0	1	1
GO:0000182 RDNA binding	6	0	1	1
Reactome:602REACTOME_LIPID_DIGESTION_MOBILIZATION_AND_TRANSPORT	40	0	1	1
GO:0031491 Nucleosome binding	16	0	1	1
NCI:il6_7pathwayPID_IL6_7_PATHWAY	46	1	1	1
GO:0038024 Cargo receptor activity	21	0	1	1
NCI:il4_2pathwayPID_IL4_2PATHWAY	54	0	1	1
GO:0015301 Anion:anion antiporter activity	11	0	1	1
GO:0044853 Plasma membrane raft	37	0	1	1
Reactome:11123REACTOME_MEMBRANE_TRAFFICKING	112	2	1	1
Reactome:21368REACTOME_JNK_C_JUN_KINASES_PHOSPHORYLATION_AND_ACTIVATION_MEDIATED_BY_ACTIVATED_HUMAN_TAK1	13	0	1	1
GO:0009267 Cellular response to starvation	47	1	1	1
GO:0050913 Sensory perception of bitter taste	13	0	1	1
GO:0010766 Negative regulation of sodium ion transport	7	0	1	1
GO:0046825 Regulation of protein export from nucleus	16	0	1	1
GO:0000077 DNA damage checkpoint	117	0	1	1
GO:0051899 Membrane depolarization	42	0	1	1
GO:0051054 Positive regulation of DNA metabolic process	119	2	1	1
GO:0006516 Glycoprotein catabolic process	13	0	1	1
Reactome:798REACTOME_PLATELET_ACTIVATION_SIGNALING_AND_AGGREGATION	176	1	1	1
GO:0005436 Sodium:phosphate symporter activity	5	0	1	1
GO:0042572 Retinol metabolic process	7	0	1	1
GO:0035735 Intraciliary transport involved in cilium morphogenesis	5	0	1	1
GO:0043274 Phospholipase binding	9	0	1	1
GO:1904031 Positive regulation of cyclin-dependent protein kinase activity	19	2	1	1
GO:0030057 Desmosome	7	0	1	1
Reactome:6781REACTOME_APC_C_CDC20_MEDIATED_DEGRADATION_OF_MITOTIC_PROTEINS	61	0	1	1
GO:0006509 Membrane protein ectodomain proteolysis	31	1	1	1
GO:0070410 Co-SMAD binding	7	0	1	1
GO:0097576 Vacuole fusion	16	0	1	1
Reactome:6759REACTOME_FORMATION_OF_ATP_BY_CHEMIOSMOTIC_COUPLING	13	0	1	1
NCI:telomerasepathwayPID_TELOMERASE_PATHWAY	65	1	1	1
GO:0016758 Transferase activity, transferring hexosyl groups	88	2	1	1
GO:0045719 Negative regulation of glycogen biosynthetic process	6	0	1	1
GO:0001525 Angiogenesis	173	1	1	1
GO:0031268 Pseudopodium organization	10	0	1	1
Reactome:22345REACTOME_ORGANIC_CATION_ANION_ZWITTERION_TRANSPORT	9	1	1	1
BioCarta:h_ahspPathwayBIOCARTA_AHSP_PATHWAY	10	0	1	1
GO:0002102 Podosome	9	0	1	1
GO:0001669 Acrosomal vesicle	6	0	1	1
GO:0030816 Positive regulation of cAMP metabolic process	49	0	1	1
Reactome:25281REACTOME_NFKB_AND_MAP_KINASES_ACTIVATION_MEDIATED_BY_TLR4_SIGNALING_REPERTOIRE	64	0	1	1
GO:2000544 Regulation of endothelial cell chemotaxis to fibroblast growth factor	6	0	1	1
GO:0034184 Positive regulation of maintenance of mitotic sister chromatid cohesion	5	0	1	1
NCI:atr_pathwayPID_ATR_PATHWAY	39	0	1	1
GO:0031663 Lipopolysaccharide-mediated signaling pathway	26	0	1	1
GO:0050807 Regulation of synapse organization	9	0	1	1
GO:0003333 Amino acid transmembrane transport	20	0	1	1
NCI:era_genomic_pathwayPID_ERA_GENOMIC_PATHWAY	63	0	1	1
GO:0043190 ATP-binding cassette (ABC) transporter complex	4	0	1	1
GO:0010714 Positive regulation of collagen metabolic process	10	0	1	1
GO:0034058 Endosomal vesicle fusion	7	0	1	1
GO:0071294 Cellular response to zinc ion	4	0	1	1
GO:0035257 Nuclear hormone receptor binding	80	2	1	1
NCI:ecadherin_stabilization_pathwayPID_ECADHERIN_STABILIZATION_PATHWAY	42	2	1	1
GO:0033993 Response to lipid	266	2	1	1
Reactome:25229REACTOME_INTERFERON_SIGNALING	114	0	1	1
GO:0010631 Epithelial cell migration	152	1	1	1
GO:0090023 Positive regulation of neutrophil chemotaxis	8	0	1	1
GO:1901661 Quinone metabolic process	17	0	1	1
Reactome:120815REACTOME_REGULATION_OF_HYPOXIA_INDUCIBLE_FACTOR_HIF_BY_OXYGEN	23	0	1	1
GO:0048208 COPII vesicle coating	55	1	1	1
KEGG:hsa00010KEGG_GLYCOLYSIS_GLUCONEOGENESIS	48	0	1	1
GO:0070935 3'-UTR-mediated mRNA stabilization	12	0	1	1
NCI:circadianpathwayPID_CIRCADIAN_PATHWAY	15	0	1	1
GO:0034332 Adherens junction organization	78	1	1	1
GO:0035994 Response to muscle stretch	8	0	1	1
GO:0006109 Regulation of carbohydrate metabolic process	65	1	1	1
GO:0046545 Development of primary female sexual characteristics	11	0	1	1
GO:0007035 Vacuolar acidification	5	0	1	1
GO:0042555 MCM complex	8	0	1	1
GO:0016684 Oxidoreductase activity, acting on peroxide as acceptor	22	0	1	1
GO:0005513 Detection of calcium ion	13	0	1	1
GO:0045066 Regulatory T cell differentiation	6	0	1	1
GO:0005865 Striated muscle thin filament	11	0	1	1
NCI:bard1pathwayPID_BARD1_PATHWAY	29	1	1	1
GO:0019958 C-X-C chemokine binding	4	0	1	1
GO:0005742 Mitochondrial outer membrane translocase complex	6	0	1	1
GO:0030099 Myeloid cell differentiation	120	1	1	1
GO:1900153 Positive regulation of nuclear-transcribed mRNA catabolic process, deadenylation-dependent decay	11	0	1	1
GO:0032924 Activin receptor signaling pathway	24	0	1	1
NCI:atm_pathwayPID_ATM_PATHWAY	32	0	1	1
NCI:atf2_pathwayPID_ATF2_PATHWAY	58	0	1	1
GO:0090314 Positive regulation of protein targeting to membrane	12	0	1	1
GO:0004004 ATP-dependent RNA helicase activity	15	1	1	1
NCI:ar_nongenomic_pathwayPID_AR_NONGENOMIC_PATHWAY	30	0	1	1
GO:0048639 Positive regulation of developmental growth	36	0	1	1
GO:0051205 Protein insertion into membrane	33	0	1	1
GO:1903672 Positive regulation of sprouting angiogenesis	7	0	1	1
KEGG:hsa04630KEGG_JAK_STAT_SIGNALING_PATHWAY	105	0	1	1
GO:0070325 Lipoprotein particle receptor binding	16	0	1	1
GO:0032760 Positive regulation of tumor necrosis factor production	25	0	1	1
GO:2001258 Negative regulation of cation channel activity	20	0	1	1
NCI:thrombin_par4_pathwayPID_THROMBIN_PAR4_PATHWAY	13	0	1	1
BioCarta:h_agrPathwayBIOCARTA_AGR_PATHWAY	34	0	1	1
GO:0010830 Regulation of myotube differentiation	8	0	1	1
Reactome:23767REACTOME_CGMP_EFFECTS	19	0	1	1
NCI:a6b1_a6b4_integrin_pathwayPID_A6B1_A6B4_INTEGRIN_PATHWAY	44	0	1	1
GO:0000978 RNA polymerase II core promoter proximal region sequence-specific DNA binding	130	1	1	1
GO:0045125 Bioactive lipid receptor activity	6	0	1	1
GO:0000987 Core promoter proximal region sequence-specific DNA binding	137	1	1	1
Reactome:118779REACTOME_EXTRACELLULAR_MATRIX_ORGANIZATION	73	2	1	1
GO:0071322 Cellular response to carbohydrate stimulus	19	0	1	1
GO:0045446 Endothelial cell differentiation	41	0	1	1
Reactome:120999REACTOME_SIGNALING_BY_FGFR1_MUTANTS	26	0	1	1
GO:0043176 Amine binding	5	0	1	1
GO:1901339 Regulation of store-operated calcium channel activity	6	1	1	1
GO:0045747 Positive regulation of Notch signaling pathway	8	0	1	1
GO:0042384 Cilium assembly	97	0	1	1
GO:0046632 Alpha-beta T cell differentiation	13	0	1	1
GO:0001205 Transcriptional activator activity, RNA polymerase II distal enhancer sequence-specific binding	5	0	1	1
GO:0045214 Sarcomere organization	10	2	1	1
GO:0002027 Regulation of heart rate	44	2	1	1
GO:0010761 Fibroblast migration	9	0	1	1
KEGG:hsa04350KEGG_TGF_BETA_SIGNALING_PATHWAY	80	0	1	1
GO:0016358 Dendrite development	30	0	1	1
GO:0061136 Regulation of proteasomal protein catabolic process	118	1	1	1
KEGG:hsa04742KEGG_TASTE_TRANSDUCTION	32	0	1	1
GO:0032673 Regulation of interleukin-4 production	7	0	1	1
GO:0006853 Carnitine shuttle	9	0	1	1
GO:0010882 Regulation of cardiac muscle contraction by calcium ion signaling	17	0	1	1
GO:0002763 Positive regulation of myeloid leukocyte differentiation	24	0	1	1
GO:0034358 Plasma lipoprotein particle	15	0	1	1
KEGG:hsa03040KEGG_SPLICEOSOME	114	2	1	1
Reactome:25283REACTOME_TRANSFERRIN_ENDOCYTOSIS_AND_RECYCLING	24	0	1	1
KEGG:hsa04130KEGG_SNARE_INTERACTIONS_IN_VESICULAR_TRANSPORT	35	0	1	1
Reactome:18422REACTOME_TRAFFICKING_OF_GLUR2_CONTAINING_AMPA_RECEPTORS	14	0	1	1
GO:0000291 Nuclear-transcribed mRNA catabolic process, exonucleolytic	30	0	1	1
GO:2000778 Positive regulation of interleukin-6 secretion	8	0	1	1
GO:0007091 Metaphase/anaphase transition of mitotic cell cycle	48	0	1	1
GO:0005583 Fibrillar collagen trimer	7	0	1	1
BioCarta:h_igf1mtorpathwayBIOCARTA_IGF1MTOR_PATHWAY	19	0	1	1
GO:0090263 Positive regulation of canonical Wnt signaling pathway	99	0	1	1
KEGG:hsa05221KEGG_ACUTE_MYELOID_LEUKEMIA	52	1	1	1
GO:0060968 Regulation of gene silencing	26	1	1	1
GO:0071398 Cellular response to fatty acid	9	0	1	1
KEGG:hsa04140KEGG_REGULATION_OF_AUTOPHAGY	22	1	1	1
GO:0097435 Fibril organization	17	0	1	1
KEGG:hsa00620KEGG_PYRUVATE_METABOLISM	37	0	1	1
Reactome:6152REACTOME_INFLUENZA_VIRAL_RNA_TRANSCRIPTION_AND_REPLICATION	90	0	1	1
GO:0043588 Skin development	66	1	1	1
GO:0035584 Calcium-mediated signaling using intracellular calcium source	10	0	1	1
GO:0046487 Glyoxylate metabolic process	23	2	1	1
GO:0030574 Collagen catabolic process	50	0	1	1
GO:0010881 Regulation of cardiac muscle contraction by regulation of the release of sequestered calcium ion	15	0	1	1
GO:0071872 Cellular response to epinephrine stimulus	7	0	1	1
GO:0005225 Volume-sensitive anion channel activity	6	0	1	1
GO:0032800 Receptor biosynthetic process	16	0	1	1
GO:0015697 Quaternary ammonium group transport	13	0	1	1
Reactome:14797REACTOME_SIGNALING_BY_GPCR	552	2	1	1
Reactome:23947REACTOME_GABA_SYNTHESIS_RELEASE_REUPTAKE_AND_DEGRADATION	16	0	1	1
GO:0002903 Negative regulation of B cell apoptotic process	5	1	1	1
GO:0048546 Digestive tract morphogenesis	6	0	1	1
GO:0051044 Positive regulation of membrane protein ectodomain proteolysis	13	1	1	1
GO:0043552 Positive regulation of phosphatidylinositol 3-kinase activity	18	0	1	1
GO:0016579 Protein deubiquitination	79	1	1	1
GO:0043197 Dendritic spine	6	1	1	1
Reactome:22205REACTOME_L1CAM_INTERACTIONS	74	1	1	1
GO:0019915 Lipid storage	31	0	1	1
GO:0046879 Hormone secretion	128	2	1	1
KEGG:hsa05212KEGG_PANCREATIC_CANCER	65	0	1	1
GO:0045880 Positive regulation of smoothened signaling pathway	5	0	1	1
KEGG:hsa00512KEGG_O_GLYCAN_BIOSYNTHESIS	28	2	1	1
NCI:erbb2erbb3pathwayPID_ERBB2_ERBB3_PATHWAY	44	0	1	1
GO:0034374 Low-density lipoprotein particle remodeling	7	0	1	1
GO:0005929 Cilium	201	1	1	1
Reactome:121206REACTOME_CHONDROITIN_SULFATE_DERMATAN_SULFATE_METABOLISM	42	0	1	1
GO:2000021 Regulation of ion homeostasis	93	0	1	1
NCI:avb3_integrin_pathwayPID_AVB3_INTEGRIN_PATHWAY	70	0	1	1
Reactome:23905REACTOME_PLATELET_CALCIUM_HOMEOSTASIS	13	0	1	1
KEGG:hsa04330KEGG_NOTCH_SIGNALING_PATHWAY	46	0	1	1
GO:0045823 Positive regulation of heart contraction	10	0	1	1
GO:0033233 Regulation of protein sumoylation	12	0	1	1
GO:0055072 Iron ion homeostasis	56	0	1	1
KEGG:hsa00910KEGG_NITROGEN_METABOLISM	19	0	1	1
GO:0000781 Chromosome, telomeric region	75	1	1	1
KEGG:hsa04722KEGG_NEUROTROPHIN_SIGNALING_PATHWAY	115	0	1	1
GO:0006006 Glucose metabolic process	108	1	1	1
GO:0031274 Positive regulation of pseudopodium assembly	9	0	1	1
KEGG:hsa04150KEGG_MTOR_SIGNALING_PATHWAY	49	2	1	1
GO:0032509 Endosome transport via multivesicular body sorting pathway	5	0	1	1
GO:0016810 Hydrolase activity, acting on carbon-nitrogen (but not peptide) bonds	59	2	1	1
GO:0000303 Response to superoxide	8	0	1	1
GO:0016881 Acid-amino acid ligase activity	11	0	1	1
GO:0002162 Dystroglycan binding	5	0	1	1
KEGG:hsa04010KEGG_MAPK_SIGNALING_PATHWAY	224	1	1	1
GO:0097267 Omega-hydroxylase P450 pathway	7	0	1	1
GO:0042503 Tyrosine phosphorylation of Stat3 protein	24	0	1	1
KEGG:hsa04720KEGG_LONG_TERM_POTENTIATION	63	0	1	1
GO:0042765 GPI-anchor transamidase complex	5	0	1	1
GO:0071609 Chemokine (C-C motif) ligand 5 production	5	0	1	1
GO:0006383 Transcription from RNA polymerase III promoter	53	0	1	1
GO:0051262 Protein tetramerization	58	1	1	1
GO:0034715 PICln-Sm protein complex	6	1	1	1
NCI:ap1_pathwayPID_AP1_PATHWAY	67	0	1	1
Reactome:1385REACTOME_PROCESSIVE_SYNTHESIS_ON_THE_LAGGING_STRAND	14	0	1	1
GO:0086004 Regulation of cardiac muscle cell contraction	16	1	1	1
GO:0051901 Positive regulation of mitochondrial depolarization	5	0	1	1
GO:1903579 Negative regulation of ATP metabolic process	6	0	1	1
KEGG:hsa05016KEGG_HUNTINGTONS_DISEASE	162	2	1	1
NCI:insulin_pathwayPID_INSULIN_PATHWAY	45	1	1	1
Reactome:1213REACTOME_APOPTOSIS_INDUCED_DNA_FRAGMENTATION	8	0	1	1
KEGG:hsa04640KEGG_HEMATOPOIETIC_CELL_LINEAGE	65	0	1	1
GO:0034122 Negative regulation of toll-like receptor signaling pathway	8	0	1	1
GO:0070202 Regulation of establishment of protein localization to chromosome	10	0	1	1
GO:0035295 Tube development	87	2	1	1
GO:0014033 Neural crest cell differentiation	7	0	1	1
KEGG:hsa00563KEGG_GLYCOSYLPHOSPHATIDYLINOSITOL_GPI_ANCHOR_BIOSYNTHESIS	24	0	1	1
GO:0003735 Structural constituent of ribosome	20	0	1	1
KEGG:hsa00603KEGG_GLYCOSPHINGOLIPID_BIOSYNTHESIS_GLOBO_SERIES	13	0	1	1
KEGG:hsa00604KEGG_GLYCOSPHINGOLIPID_BIOSYNTHESIS_GANGLIO_SERIES	13	1	1	1
GO:0008094 DNA-dependent ATPase activity	38	1	1	1
GO:0033522 Histone H2A ubiquitination	14	0	1	1
KEGG:hsa00532KEGG_GLYCOSAMINOGLYCAN_BIOSYNTHESIS_CHONDROITIN_SULFATE	21	0	1	1
GO:0032623 Interleukin-2 production	25	0	1	1
GO:0042476 Odontogenesis	25	0	1	1
GO:0046710 GDP metabolic process	5	0	1	1
GO:0034389 Lipid particle organization	7	0	1	1
GO:0016540 Protein autoprocessing	6	0	1	1
GO:0007613 Memory	6	0	1	1
KEGG:hsa04540KEGG_GAP_JUNCTION	81	0	1	1
KEGG:hsa00052KEGG_GALACTOSE_METABOLISM	25	1	1	1
GO:0048002 Antigen processing and presentation of peptide antigen	138	0	1	1
GO:0000287 Magnesium ion binding	84	0	1	1
GO:0016701 Oxidoreductase activity, acting on single donors with incorporation of molecular oxygen	16	0	1	1
Reactome:1665REACTOME_GLUCAGON_SIGNALING_IN_METABOLIC_REGULATION	33	0	1	1
GO:0005158 Insulin receptor binding	13	0	1	1
GO:0015077 Monovalent inorganic cation transmembrane transporter activity	129	1	1	1
GO:0006303 Double-strand break repair via nonhomologous end joining	45	0	1	1
KEGG:hsa04012KEGG_ERBB_SIGNALING_PATHWAY	82	0	1	1
GO:0035791 Platelet-derived growth factor receptor-beta signaling pathway	7	0	1	1
GO:0071674 Mononuclear cell migration	6	0	1	1
GO:1990246 Uniplex complex	4	0	1	1
GO:0000305 Response to oxygen radical	9	0	1	1
GO:0002031 G-protein coupled receptor internalization	6	0	1	1
GO:0046824 Positive regulation of nucleocytoplasmic transport	66	0	1	1
GO:1904294 Positive regulation of ERAD pathway	10	0	1	1
GO:0006548 Histidine catabolic process	6	1	1	1
KEGG:hsa05414KEGG_DILATED_CARDIOMYOPATHY	76	0	1	1
GO:0097060 Synaptic membrane	9	0	1	1
GO:0007194 Negative regulation of adenylate cyclase activity	13	1	1	1
BioCarta:h_Chrebp.2PathwayBIOCARTA_CHREBP2_PATHWAY	41	0	1	1
GO:1900027 Regulation of ruffle assembly	11	0	1	1
GO:0050900 Leukocyte migration	206	0	1	1
GO:0071499 Cellular response to laminar fluid shear stress	7	0	1	1
GO:0070646 Protein modification by small protein removal	91	1	1	1
GO:0005125 Cytokine activity	47	0	1	1
KEGG:hsa04110KEGG_CELL_CYCLE	117	1	1	1
GO:0005132 Type I interferon receptor binding	3	0	1	1
GO:0035336 Long-chain fatty-acyl-CoA metabolic process	37	0	1	1
GO:0032736 Positive regulation of interleukin-13 production	6	0	1	1
KEGG:hsa04662KEGG_B_CELL_RECEPTOR_SIGNALING_PATHWAY	72	0	1	1
GO:0005126 Cytokine receptor binding	102	0	1	1
GO:0005178 Integrin binding	57	1	1	1
GO:0008329 Signaling pattern recognition receptor activity	14	0	1	1
GO:0072583 Clathrin-mediated endocytosis	21	0	1	1
GO:1903409 Reactive oxygen species biosynthetic process	33	0	1	1
Reactome:15380REACTOME_DIABETES_PATHWAYS	120	2	1	1
Reactome:19277REACTOME_SEMA4D_INDUCED_CELL_MIGRATION_AND_GROWTH_CONE_COLLAPSE	24	0	1	1
KEGG:hsa04360KEGG_AXON_GUIDANCE	119	2	1	1
Reactome:121369REACTOME_ACYL_CHAIN_REMODELLING_OF_PE	16	0	1	1
GO:0044304 Main axon	5	0	1	1
KEGG:hsa00053KEGG_ASCORBATE_AND_ALDARATE_METABOLISM	14	0	1	1
GO:0010824 Regulation of centrosome duplication	26	0	1	1
GO:0004970 Ionotropic glutamate receptor activity	10	1	1	1
GO:0071453 Cellular response to oxygen levels	85	1	1	1
KEGG:hsa04210KEGG_APOPTOSIS	73	0	1	1
NCI:ajdiss_2pathwayPID_AJDISS_2PATHWAY	47	1	1	1
GO:0071345 Cellular response to cytokine stimulus	384	2	1	1
KEGG:hsa00520KEGG_AMINO_SUGAR_AND_NUCLEOTIDE_SUGAR_METABOLISM	43	0	1	1
KEGG:hsa00970KEGG_AMINOACYL_TRNA_BIOSYNTHESIS	37	0	1	1
GO:0032355 Response to estradiol	19	0	1	1
KEGG:hsa00592KEGG_ALPHA_LINOLENIC_ACID_METABOLISM	13	0	1	1
GO:0045639 Positive regulation of myeloid cell differentiation	40	0	1	1
GO:0005811 Lipid particle	29	0	1	1
BioCarta:h_carm-erPathwayBIOCARTA_CARM_ER_PATHWAY	32	0	1	1
GO:0007008 Outer mitochondrial membrane organization	5	0	1	1
GO:0032732 Positive regulation of interleukin-1 production	14	0	1	1
GO:0071901 Negative regulation of protein serine/threonine kinase activity	76	1	1	1
GO:0036498 IRE1-mediated unfolded protein response	63	0	1	1
BioCarta:h_wntPathwayBIOCARTA_WNT_PATHWAY	26	0	1	1
GO:0030195 Negative regulation of blood coagulation	31	0	1	1
BioCarta:h_il3PathwayBIOCARTA_IL3_PATHWAY	13	0	1	1
GO:0044245 Polysaccharide digestion	5	0	1	1
BioCarta:h_ucalpainPathwayBIOCARTA_UCALPAIN_PATHWAY	18	1	1	1
GO:0005901 Caveola	32	0	1	1
GO:0032688 Negative regulation of interferon-beta production	6	0	1	1
GO:2000516 Positive regulation of CD4-positive, alpha-beta T cell activation	6	0	1	1
GO:0021537 Telencephalon development	21	0	1	1
GO:0070087 Chromo shadow domain binding	5	0	1	1
GO:0051100 Negative regulation of binding	76	2	1	1
GO:0086070 SA node cell to atrial cardiac muscle cell communication	6	0	1	1
GO:1901799 Negative regulation of proteasomal protein catabolic process	58	0	1	1
GO:0031012 Extracellular matrix	120	0	1	1
BioCarta:h_tgfbPathwayBIOCARTA_TGFB_PATHWAY	19	0	1	1
Reactome:118638REACTOME_DOWNSTREAM_SIGNALING_EVENTS_OF_B_CELL_RECEPTOR_BCR	86	1	1	1
GO:0045589 Regulation of regulatory T cell differentiation	5	0	1	1
GO:1900119 Positive regulation of execution phase of apoptosis	7	0	1	1
GO:0045494 Photoreceptor cell maintenance	15	1	1	1
GO:0045603 Positive regulation of endothelial cell differentiation	6	0	1	1
GO:0032602 Chemokine production	38	1	1	1
GO:0051271 Negative regulation of cellular component movement	132	0	1	1
NCI:syndecan_3_pathwayPID_SYNDECAN_3_PATHWAY	16	0	1	1
BioCarta:h_stemPathwayBIOCARTA_STEM_PATHWAY	13	0	1	1
GO:0071385 Cellular response to glucocorticoid stimulus	5	0	1	1
GO:0030497 Fatty acid elongation	12	0	1	1
GO:0034185 Apolipoprotein binding	9	0	1	1
Reactome:22365REACTOME_RECYCLING_PATHWAY_OF_L1	22	0	1	1
GO:0061458 Reproductive system development	64	1	1	1
GO:0031943 Regulation of glucocorticoid metabolic process	6	0	1	1
GO:0071949 FAD binding	6	0	1	1
NCI:il23pathwayPID_IL23_PATHWAY	32	0	1	1
GO:1902749 Regulation of cell cycle G2/M phase transition	31	0	1	1
GO:0007080 Mitotic metaphase plate congression	32	1	1	1
GO:0030990 Intraciliary transport particle	7	0	1	1
GO:0005487 Nucleocytoplasmic transporter activity	12	0	1	1
BioCarta:h_RELAPathwayBIOCARTA_RELA_PATHWAY	14	0	1	1
GO:0031334 Positive regulation of protein complex assembly	105	1	1	1
GO:0005923 Bicellular tight junction	32	0	1	1
GO:0004518 Nuclease activity	80	1	1	1
KEGG:hsa05120KEGG_EPITHELIAL_CELL_SIGNALING_IN_HELICOBACTER_PYLORI_INFECTION	62	0	1	1
GO:0031625 Ubiquitin protein ligase binding	189	1	1	1
GO:0032835 Glomerulus development	14	0	1	1
GO:0005930 Axoneme	28	0	1	1
BioCarta:h_rabPathwayBIOCARTA_RAB_PATHWAY	11	0	1	1
GO:0014066 Regulation of phosphatidylinositol 3-kinase signaling	45	0	1	1
GO:0005697 Telomerase holoenzyme complex	9	0	1	1
Reactome:115529REACTOME_IL_7_SIGNALING	9	0	1	1
GO:0019218 Regulation of steroid metabolic process	36	0	1	1
GO:0031062 Positive regulation of histone methylation	17	1	1	1
KEGG:hsa04914KEGG_PROGESTERONE_MEDIATED_OOCYTE_MATURATION	77	0	1	1
BioCarta:h_pparaPathwayBIOCARTA_PPARA_PATHWAY	53	0	1	1
GO:0007176 Regulation of epidermal growth factor-activated receptor activity	16	0	1	1
BioCarta:h_plcePathwayBIOCARTA_PLCE_PATHWAY	12	0	1	1
BioCarta:h_pitx2PathwayBIOCARTA_PITX2_PATHWAY	15	0	1	1
GO:0010866 Regulation of triglyceride biosynthetic process	5	0	1	1
BioCarta:h_pdgfPathwayBIOCARTA_PDGF_PATHWAY	28	0	1	1
GO:0031223 Auditory behavior	5	0	1	1
GO:0051443 Positive regulation of ubiquitin-protein transferase activity	81	0	1	1
GO:0051918 Negative regulation of fibrinolysis	8	0	1	1
GO:0000079 Regulation of cyclin-dependent protein serine/threonine kinase activity	64	2	1	1
GO:0050890 Cognition	53	0	1	1
GO:0046951 Ketone body biosynthetic process	7	0	1	1
GO:0043567 Regulation of insulin-like growth factor receptor signaling pathway	8	0	1	1
GO:0030947 Regulation of vascular endothelial growth factor receptor signaling pathway	15	0	1	1
Reactome:21326REACTOME_ACTIVATION_OF_THE_AP1_FAMILY_OF_TRANSCRIPTION_FACTORS	10	0	1	1
GO:0038123 Toll-like receptor TLR1:TLR2 signaling pathway	69	0	1	1
GO:0051646 Mitochondrion localization	16	0	1	1
GO:0005154 Epidermal growth factor receptor binding	17	0	1	1
GO:0004435 Phosphatidylinositol phospholipase C activity	17	0	1	1
GO:0009264 Deoxyribonucleotide catabolic process	16	1	1	1
GO:0070508 Cholesterol import	4	0	1	1
BioCarta:h_nfkbPathwayBIOCARTA_NFKB_PATHWAY	20	0	1	1
BioCarta:h_nfatPathwayBIOCARTA_NFAT_PATHWAY	53	0	1	1
GO:0006635 Fatty acid beta-oxidation	46	1	1	1
GO:0000097 Sulfur amino acid biosynthetic process	13	1	1	1
GO:0060135 Maternal process involved in female pregnancy	9	0	1	1
GO:0002755 MyD88-dependent toll-like receptor signaling pathway	72	0	1	1
BioCarta:h_mta3PathwayBIOCARTA_MTA3_PATHWAY	17	0	1	1
GO:0001867 Complement activation, lectin pathway	8	0	1	1
BioCarta:h_monocytePathwayBIOCARTA_MONOCYTE_PATHWAY	9	0	1	1
GO:0004721 Phosphoprotein phosphatase activity	90	0	1	1
GO:0019318 Hexose metabolic process	119	1	1	1
GO:0045006 DNA deamination	5	0	1	1
GO:0048259 Regulation of receptor-mediated endocytosis	44	0	1	1
Reactome:11242REACTOME_PROTEOLYTIC_CLEAVAGE_OF_SNARE_COMPLEX_PROTEINS	15	0	1	1
GO:0008645 Hexose transport	78	0	1	1
BioCarta:h_lympathwayBIOCARTA_LYM_PATHWAY	11	0	1	1
Reactome:1473REACTOME_MITOCHONDRIAL_FATTY_ACID_BETA_OXIDATION	13	1	1	1
KEGG:hsa00040KEGG_PENTOSE_AND_GLUCURONATE_INTERCONVERSIONS	17	0	1	1
GO:0032587 Ruffle membrane	27	0	1	1
GO:0006703 Estrogen biosynthetic process	5	0	1	1
BioCarta:krebPathwayBIOCARTA_KREB_PATHWAY	8	0	1	1
BioCarta:h_keratinocytePathwayBIOCARTA_KERATINOCYTE_PATHWAY	43	0	1	1
Reactome:1008REACTOME_GLYCOGEN_BREAKDOWN_GLYCOGENOLYSIS	13	0	1	1
GO:0007266 Rho protein signal transduction	45	0	1	1
GO:1902894 Negative regulation of pri-miRNA transcription from RNA polymerase II promoter	5	0	1	1
GO:2001140 Positive regulation of phospholipid transport	5	0	1	1
GO:0002029 Desensitization of G-protein coupled receptor protein signaling pathway	7	0	1	1
GO:0005254 Chloride channel activity	28	1	1	1
Reactome:18426REACTOME_OPSINS	7	0	1	1
GO:0007589 Body fluid secretion	17	0	1	1
GO:0000407 Pre-autophagosomal structure	11	1	1	1
GO:0002685 Regulation of leukocyte migration	72	0	1	1
BioCarta:h_il22bppathwayBIOCARTA_IL22BP_PATHWAY	13	0	1	1
NCI:ceramide_pathwayPID_CERAMIDE_PATHWAY	46	0	1	1
GO:0070513 Death domain binding	8	0	1	1
Reactome:116145REACTOME_PPARA_ACTIVATES_GENE_EXPRESSION	98	0	1	1
Reactome:524REACTOME_SOS_MEDIATED_SIGNALLING	14	0	1	1
GO:0032967 Positive regulation of collagen biosynthetic process	10	0	1	1
GO:0022407 Regulation of cell-cell adhesion	178	1	1	1
GO:0050729 Positive regulation of inflammatory response	33	0	1	1
GO:0007029 Endoplasmic reticulum organization	21	0	1	1
GO:0034113 Heterotypic cell-cell adhesion	31	1	1	1
GO:0032897 Negative regulation of viral transcription	19	1	1	1
BioCarta:h_hdacPathwayBIOCARTA_HDAC_PATHWAY	29	0	1	1
Reactome:75842REACTOME_ANTIGEN_PROCESSING_UBIQUITINATION_PROTEASOME_DEGRADATION	181	1	1	1
GO:0035710 CD4-positive, alpha-beta T cell activation	13	0	1	1
KEGG:hsa05216KEGG_THYROID_CANCER	28	2	1	1
GO:0051249 Regulation of lymphocyte activation	154	1	1	1
BioCarta:h_glycolysisPathwayBIOCARTA_GLYCOLYSIS_PATHWAY	9	0	1	1
BioCarta:h_gleevecpathwayBIOCARTA_GLEEVEC_PATHWAY	22	0	1	1
GO:1900015 Regulation of cytokine production involved in inflammatory response	9	0	1	1
GO:0051081 Nuclear envelope disassembly	44	0	1	1
GO:0051059 NF-kappaB binding	25	0	1	1
GO:0051168 Nuclear export	108	1	1	1
BioCarta:h_crebPathwayBIOCARTA_CREB_PATHWAY	27	0	1	1
GO:0008373 Sialyltransferase activity	12	0	1	1
GO:0000123 Histone acetyltransferase complex	67	1	1	1
GO:0001953 Negative regulation of cell-matrix adhesion	17	0	1	1
Reactome:20530REACTOME_ZINC_TRANSPORTERS	14	0	1	1
GO:0036312 Phosphatidylinositol 3-kinase regulatory subunit binding	5	0	1	1
BioCarta:h_fcer1PathwayBIOCARTA_FCER1_PATHWAY	36	0	1	1
GO:0071805 Potassium ion transmembrane transport	66	1	1	1
GO:0050710 Negative regulation of cytokine secretion	24	0	1	1
GO:0086009 Membrane repolarization	27	1	1	1
Reactome:13812REACTOME_ENDOGENOUS_STEROLS	13	0	1	1
GO:0042826 Histone deacetylase binding	55	0	1	1
GO:0043462 Regulation of ATPase activity	34	0	1	1
Reactome:75925REACTOME_AMYLOIDS	30	0	1	1
GO:0006346 Methylation-dependent chromatin silencing	7	1	1	1
GO:0048365 Rac GTPase binding	14	0	1	1
[truncated: 5,065 more rows]

## Sheet: Interval-Gene-Target Summary
PathID	INTERVAL	GENE_LOC	GENE_ID	GENE_DESC	P
GO:0016798 Hydrolase activity, acting on glycosyl bonds	int75:chr3:33152151..33194990	chr3:33018099..33208694	2720	GLB1	0.00369963
GO:0016798 Hydrolase activity, acting on glycosyl bonds	int72:chr16:2163579..2289455	chr16:2069815..2167867	4913	NTHL1	0.00369963
GO:0016798 Hydrolase activity, acting on glycosyl bonds	int5:chr6:43229211..43258464	chr6:43173366..43267211	10591	DNPH1	0.00369963
GO:0016798 Hydrolase activity, acting on glycosyl bonds	int22:chr20:14842867..14842867	chr20:13906145..16053841	140733	MACROD2	0.00369963
GO:0006893 Golgi to plasma membrane transport	int67:chr10:61715314..61785671	chr10:61766055..62563284	288	ANK3	0.00649935
GO:0006893 Golgi to plasma membrane transport	int72:chr16:2163579..2289455	chr16:2128144..2224162	25837	RAB26	0.00649935
GO:0006893 Golgi to plasma membrane transport	int97:chr2:118368816..118873792	chr2:118653053..118841739	54520	CCDC93	0.00649935
GO:0008066 Glutamate receptor activity	int44:chr3:6880004..6902624	chr3:6832801..7803218	2917	GRM7	0.00739926
GO:0008066 Glutamate receptor activity	int36:chr1:37202097..37261085	chr1:37241127..37569844	2899	GRIK3	0.00739926
GO:0008066 Glutamate receptor activity	int54,int55:chr4:93452066..94157778	chr4:93155549..94715706	2895	GRID2	0.00739926
NCI:betacatenin_nuc_pathwayPID_BETA_CATENIN_NUC_PATHWAY	int33:chr7:114593865..114747072	chr7:114492208..114679970	29969	MDFIC	0.00789921
NCI:betacatenin_nuc_pathwayPID_BETA_CATENIN_NUC_PATHWAY	int85:chr17:48642502..48647011	chr17:48568428..48724832	8913	CACNA1G	0.00789921
NCI:betacatenin_nuc_pathwayPID_BETA_CATENIN_NUC_PATHWAY	int31:chr3:69849947..70217984	chr3:69718585..70037488	4286	MITF	0.00789921
NCI:betacatenin_nuc_pathwayPID_BETA_CATENIN_NUC_PATHWAY	int66:chr5:133294384..133416974	chr5:133380401..133582724	6932,6500	TCF7,SKP1	0.00789921
GO:0019904 Protein domain specific binding	int87:chr18:9893269..9985809	chr18:9843954..9980018	9218	VAPA	0.010499
GO:0019904 Protein domain specific binding	int59:chr10:69410048..69896336	chr10:69574426..69698147	23411	SIRT1	0.010499
GO:0019904 Protein domain specific binding	int77:chr2:99372132..99771681	chr2:99765725..99867492	129531	MITD1	0.010499
GO:0019904 Protein domain specific binding	int40:chr17:73528138..73528138	chr17:73294156..73591290	2885,3993	GRB2,LLGL2	0.010499
GO:0019904 Protein domain specific binding	int47:chr15:90890799..91083353	chr15:90861472..91065475	8826	IQGAP1	0.010499
GO:0019904 Protein domain specific binding	int41:chr1:236899343..236938860	chr1:236779753..236947927	88	ACTN2	0.010499
GO:0019904 Protein domain specific binding	int38:chr10:35878148..35909646	chr10:35907176..36000362	8325	FZD8	0.010499
GO:0019904 Protein domain specific binding	int59:chr10:69410048..69896336	chr10:69795873..69991773	84665	MYPN	0.010499
GO:0019904 Protein domain specific binding	int72:chr16:2163579..2289455	chr16:2118710..2255899	5310	PKD1	0.010499
GO:0006892 Post-Golgi vesicle-mediated transport	int97:chr2:118368816..118873792	chr2:118653053..118841739	54520	CCDC93	0.0109989
GO:0006892 Post-Golgi vesicle-mediated transport	int67:chr10:61715314..61785671	chr10:61766055..62563284	288	ANK3	0.0109989
GO:0006892 Post-Golgi vesicle-mediated transport	int72:chr16:2163579..2289455	chr16:2128144..2224162	25837	RAB26	0.0109989
GO:0006892 Post-Golgi vesicle-mediated transport	int63,int34:chr4:152105746..152780684	chr4:152021432..152219182	152503	SH3D19	0.0109989
GO:0008509 Anion transmembrane transporter activity	int17:chr20:5029207..5042089	chr20:4813001..5060939	9962	SLC23A2	0.0122988
GO:0008509 Anion transmembrane transporter activity	int85:chr17:48642502..48647011	chr17:48642217..48789063	8714	ABCC3	0.0122988
GO:0008509 Anion transmembrane transporter activity	int5:chr6:43229211..43258464	chr6:43195997..43293276	10864	SLC22A7	0.0122988
GO:0008509 Anion transmembrane transporter activity	int66:chr5:133294384..133416974	chr5:133287565..133410824	7416	VDAC1	0.0122988
GO:0008509 Anion transmembrane transporter activity	int24:chr12:101279586..101373845	chr12:101118373..101542419	121601	ANO4	0.0122988
KEGG:hsa04520KEGG_ADHERENS_JUNCTION	int59:chr10:69410048..69896336	chr10:67652275..69525949	29119	CTNNA3	0.0147985
KEGG:hsa04520KEGG_ADHERENS_JUNCTION	int47:chr15:90890799..91083353	chr15:90861472..91065475	8826	IQGAP1	0.0147985
KEGG:hsa04520KEGG_ADHERENS_JUNCTION	int66:chr5:133294384..133416974	chr5:133380401..133503920	6932	TCF7	0.0147985
KEGG:hsa04520KEGG_ADHERENS_JUNCTION	int41:chr1:236899343..236938860	chr1:236779753..236947927	88	ACTN2	0.0147985
NCI:rb_1pathwayPID_RB_1PATHWAY	int31:chr3:69849947..70217984	chr3:69718585..70037488	4286	MITF	0.0171983
NCI:rb_1pathwayPID_RB_1PATHWAY	int50:chr19:30263322..30328851	chr19:30232900..30335215	898	CCNE1	0.0171983
NCI:rb_1pathwayPID_RB_1PATHWAY	int59:chr10:69410048..69896336	chr10:69574426..69698147	23411	SIRT1	0.0171983
KEGG:hsa04530KEGG_TIGHT_JUNCTION	int40:chr17:73528138..73528138	chr17:73451782..73591290	3993	LLGL2	0.0174983
KEGG:hsa04530KEGG_TIGHT_JUNCTION	int87:chr18:9893269..9985809	chr18:9843954..9980018	9218	VAPA	0.0174983
KEGG:hsa04530KEGG_TIGHT_JUNCTION	int59:chr10:69410048..69896336	chr10:67652275..69525949	29119	CTNNA3	0.0174983
KEGG:hsa04530KEGG_TIGHT_JUNCTION	int16,int7:chr7:132938039..133334591	chr7:132867822..133770513	60412	EXOC4	0.0174983
KEGG:hsa04530KEGG_TIGHT_JUNCTION	int41:chr1:236899343..236938860	chr1:236779753..236947927	88	ACTN2	0.0174983
GO:0007215 Glutamate receptor signaling pathway	int54,int55:chr4:93452066..94157778	chr4:93155549..94715706	2895	GRID2	0.0183982
GO:0007215 Glutamate receptor signaling pathway	int44:chr3:6880004..6902624	chr3:6832801..7803218	2917	GRM7	0.0183982
GO:0007215 Glutamate receptor signaling pathway	int36:chr1:37202097..37261085	chr1:37241127..37569844	2899	GRIK3	0.0183982
GO:0042391 Regulation of membrane potential	int85:chr17:48642502..48647011	chr17:48568428..48724832	8913	CACNA1G	0.0226977
GO:0042391 Regulation of membrane potential	int36:chr1:37202097..37261085	chr1:37241127..37569844	2899	GRIK3	0.0226977
GO:0042391 Regulation of membrane potential	int59:chr10:69410048..69896336	chr10:67652275..69525949	29119	CTNNA3	0.0226977
GO:0042391 Regulation of membrane potential	int71:chr1:161978623..162111400	chr1:161969580..162359813	9722	NOS1AP	0.0226977
GO:0042391 Regulation of membrane potential	int41:chr1:236899343..236938860	chr1:236779753..236947927	88	ACTN2	0.0226977
NCI:mtor_4pathwayPID_MTOR_4PATHWAY	int72:chr16:2163579..2289455	chr16:2185177..2279418	64223	MLST8	0.0245975
NCI:mtor_4pathwayPID_MTOR_4PATHWAY	int89:chr12:132417451..132571956	chr12:132309278..132427707	8408	ULK1	0.0245975
NCI:mtor_4pathwayPID_MTOR_4PATHWAY	int50:chr19:30263322..30328851	chr19:30232900..30335215	898	CCNE1	0.0245975
GO:0071902 Positive regulation of protein serine/threonine kinase activity	int33:chr7:114593865..114747072	chr7:114492208..114679970	29969	MDFIC	0.0253975
GO:0071902 Positive regulation of protein serine/threonine kinase activity	int59:chr10:69410048..69896336	chr10:69574426..69698147	23411	SIRT1	0.0253975
GO:0071902 Positive regulation of protein serine/threonine kinase activity	int72:chr16:2163579..2289455	chr16:2118710..2255899	5310,84231	PKD1,TRAF7	0.0253975
GO:0071902 Positive regulation of protein serine/threonine kinase activity	int47:chr15:90890799..91083353	chr15:90861472..91065475	8826	IQGAP1	0.0253975
GO:0071902 Positive regulation of protein serine/threonine kinase activity	int38:chr10:35878148..35909646	chr10:35465908..35881598	219771	CCNY	0.0253975
GO:0030016 Myofibril	int67:chr10:61715314..61785671	chr10:61766055..62563284	288	ANK3	0.0307969
GO:0030016 Myofibril	int41:chr1:236899343..236938860	chr1:236779753..236947927	88	ACTN2	0.0307969
GO:0030016 Myofibril	int59:chr10:69410048..69896336	chr10:69795873..69991773	84665	MYPN	0.0307969
GO:0031267 Small GTPase binding	int16,int7:chr7:132938039..133334591	chr7:132867822..133770513	60412	EXOC4	0.0309969
GO:0031267 Small GTPase binding	int18:chr3:179820592..180292831	chr3:179492746..179824841	51555	PEX5L	0.0309969
GO:0031267 Small GTPase binding	int89:chr12:132417451..132571956	chr12:132309278..132427707	8408	ULK1	0.0309969
GO:0031267 Small GTPase binding	int51:chr1:77899667..78819970	chr1:78141673..78295564	23032	USP33	0.0309969
GO:0048193 Golgi vesicle transport	int97:chr2:118368816..118873792	chr2:118653053..118841739	54520	CCDC93	0.0350965
GO:0048193 Golgi vesicle transport	int67:chr10:61715314..61785671	chr10:61766055..62563284	288	ANK3	0.0350965
GO:0048193 Golgi vesicle transport	int63,int34:chr4:152105746..152780684	chr4:152021432..152219182	152503	SH3D19	0.0350965
GO:0048193 Golgi vesicle transport	int87:chr18:9893269..9985809	chr18:9638227..9980018	11031,9218	RAB31,VAPA	0.0350965
GO:0048193 Golgi vesicle transport	int73:chr19:7636751..7731619	chr19:7675706..7767748	126003	TRAPPC5	0.0350965
GO:0048193 Golgi vesicle transport	int72:chr16:2163579..2289455	chr16:2128144..2224162	25837	RAB26	0.0350965
Reactome:22161REACTOME_POST_TRANSLATIONAL_PROTEIN_MODIFICATION	int77:chr2:99372132..99771681	chr2:99215568..99417589	11320	MGAT4A	0.0379962
Reactome:22161REACTOME_POST_TRANSLATIONAL_PROTEIN_MODIFICATION	int88:chr7:70497737..70614846	chr7:70527522..71198586	64409	WBSCR17	0.0379962
Reactome:22161REACTOME_POST_TRANSLATIONAL_PROTEIN_MODIFICATION	int35:chr15:47933163..48050095	chr15:47406402..48086420	80031	SEMA6D	0.0379962
Reactome:22161REACTOME_POST_TRANSLATIONAL_PROTEIN_MODIFICATION	int27:chr5:153573938..153690010	chr5:153500294..153820543	55568	GALNT10	0.0379962
Reactome:22161REACTOME_POST_TRANSLATIONAL_PROTEIN_MODIFICATION	int52:chr1:117848822..118098984	chr1:117840084..118088320	10905	MAN1A2	0.0379962
GO:0043292 Contractile fiber	int41:chr1:236899343..236938860	chr1:236779753..236947927	88	ACTN2	0.040196
GO:0043292 Contractile fiber	int67:chr10:61715314..61785671	chr10:61766055..62563284	288	ANK3	0.040196
GO:0043292 Contractile fiber	int59:chr10:69410048..69896336	chr10:69795873..69991773	84665	MYPN	0.040196
GO:0005794 Golgi apparatus	int75:chr3:33152151..33194990	chr3:33018099..33208694	2720	GLB1	0.040496
GO:0005794 Golgi apparatus	int87:chr18:9893269..9985809	chr18:9638227..9980018	11031,9218	RAB31,VAPA	0.040496
GO:0005794 Golgi apparatus	int77:chr2:99372132..99771681	chr2:99215568..99417589	11320	MGAT4A	0.040496
GO:0005794 Golgi apparatus	int2:chr6:46044196..46150542	chr6:45846189..46118085	53405	CLIC5	0.040496
GO:0005794 Golgi apparatus	int52:chr1:117848822..118098984	chr1:117840084..118088320	10905	MAN1A2	0.040496
GO:0005794 Golgi apparatus	int63,int34:chr4:152105746..152780684	chr4:152021432..152219182	152503	SH3D19	0.040496
GO:0005794 Golgi apparatus	int27:chr5:153573938..153690010	chr5:153500294..153820543	55568	GALNT10	0.040496
GO:0005794 Golgi apparatus	int1:chr8:119093994..119128220	chr8:118791601..119194058	2131	EXT1	0.040496
GO:0005794 Golgi apparatus	int25,int92:chr12:3890095..4001019	chr12:3704493..3932366	84766	CRACR2A	0.040496
GO:0005794 Golgi apparatus	int73:chr19:7636751..7731619	chr19:7675706..7767748	126003	TRAPPC5	0.040496
GO:0005794 Golgi apparatus	int72:chr16:2163579..2289455	chr16:1941464..2255899	64711,7249,5310,25837	HS3ST6,TSC2,PKD1,RAB26	0.040496
GO:0005794 Golgi apparatus	int86:chr16:6656073..6695451	chr16:5999131..7783340	54715	RBFOX1	0.040496
GO:0005794 Golgi apparatus	int33:chr7:114593865..114747072	chr7:114492208..114679970	29969	MDFIC	0.040496
GO:0005794 Golgi apparatus	int51:chr1:77899667..78819970	chr1:78141673..78295564	23032	USP33	0.040496
GO:0044325 Ion channel binding	int72:chr16:2163579..2289455	chr16:2118710..2255899	5310	PKD1	0.0422958
GO:0044325 Ion channel binding	int66:chr5:133294384..133416974	chr5:133287565..133410824	7416	VDAC1	0.0422958
GO:0044325 Ion channel binding	int41:chr1:236899343..236938860	chr1:236779753..236947927	88	ACTN2	0.0422958
GO:0005759 Mitochondrial matrix	int72:chr16:2163579..2289455	chr16:2269872..2371602	1632	ECI1	0.0442956
GO:0005759 Mitochondrial matrix	int66:chr5:133294384..133416974	chr5:133287565..133410824	7416	VDAC1	0.0442956
GO:0005759 Mitochondrial matrix	int89:chr12:132417451..132571956	chr12:132343744..132448406	80324	PUS1	0.0442956
GO:0005759 Mitochondrial matrix	int98:chr9:6568116..6610892	chr9:6512463..6715692	2731	GLDC	0.0442956
GO:0005759 Mitochondrial matrix	int10:chr9:124971170..124974419	chr9:124956881..125105742	92399	MRRF	0.0442956
GO:0005759 Mitochondrial matrix	int77:chr2:99372132..99771681	chr2:99701417..99799613	51601	LIPT1	0.0442956
GO:0008514 Organic anion transmembrane transporter activity	int5:chr6:43229211..43258464	chr6:43195997..43293276	10864	SLC22A7	0.0448955
GO:0008514 Organic anion transmembrane transporter activity	int85:chr17:48642502..48647011	chr17:48642217..48789063	8714	ABCC3	0.0448955
GO:0008514 Organic anion transmembrane transporter activity	int17:chr20:5029207..5042089	chr20:4813001..5060939	9962	SLC23A2	0.0448955
GO:0051020 GTPase binding	int51:chr1:77899667..78819970	chr1:78141673..78295564	23032	USP33	0.0461954
GO:0051020 GTPase binding	int16,int7:chr7:132938039..133334591	chr7:132867822..133770513	60412	EXOC4	0.0461954
GO:0051020 GTPase binding	int89:chr12:132417451..132571956	chr12:132309278..132427707	8408	ULK1	0.0461954
GO:0051020 GTPase binding	int18:chr3:179820592..180292831	chr3:179492746..179824841	51555	PEX5L	0.0461954
GO:0005509 Calcium ion binding	int47:chr15:90890799..91083353	chr15:90861472..91065475	8826	IQGAP1	0.0463954
GO:0005509 Calcium ion binding	int44:chr3:6880004..6902624	chr3:6832801..7803218	2917	GRM7	0.0463954
GO:0005509 Calcium ion binding	int25,int92:chr12:3890095..4001019	chr12:3704493..3932366	84766	CRACR2A	0.0463954
GO:0005509 Calcium ion binding	int72:chr16:2163579..2289455	chr16:2216467..2308712	1775	DNASE1L2	0.0463954
Reactome:1366REACTOME_RNA_POL_II_TRANSCRIPTION	int72:chr16:2163579..2289455	chr16:2283116..2388413	10921	RNPS1	0.0536946
Reactome:1366REACTOME_RNA_POL_II_TRANSCRIPTION	int46:chr12:96180145..96302462	chr12:96182708..96280238	6636	SNRPF	0.0536946
Reactome:1366REACTOME_RNA_POL_II_TRANSCRIPTION	int29:chr6:89388023..89633046	chr6:89299615..89743348	8732	RNGTT	0.0536946
GO:0016323 Basolateral plasma membrane	int72:chr16:2163579..2289455	chr16:2118710..2255899	5310	PKD1	0.0561944
GO:0016323 Basolateral plasma membrane	int17:chr20:5029207..5042089	chr20:4813001..5060939	9962	SLC23A2	0.0561944
GO:0016323 Basolateral plasma membrane	int67:chr10:61715314..61785671	chr10:61766055..62563284	288	ANK3	0.0561944
GO:0032543 Mitochondrial translation	int10:chr9:124971170..124974419	chr9:124956881..125105742	92399	MRRF	0.0568943
GO:0032543 Mitochondrial translation	int77:chr2:99372132..99771681	chr2:99727541..99836020	51263	MRPL30	0.0568943
GO:0032543 Mitochondrial translation	int63,int34:chr4:152105746..152780684	chr4:152571808..152752175	5188	GATB	0.0568943
GO:0046434 Organophosphate catabolic process	int96:chr9:74729250..74815119	chr9:74659510..74887140	9615	GDA	0.0626937
GO:0046434 Organophosphate catabolic process	int72:chr16:2163579..2289455	chr16:2069815..2167867	4913	NTHL1	0.0626937
GO:0046434 Organophosphate catabolic process	int5:chr6:43229211..43258464	chr6:43173366..43267211	10591	DNPH1	0.0626937
GO:0000139 Golgi membrane	int87:chr18:9893269..9985809	chr18:9638227..9980018	11031,9218	RAB31,VAPA	0.0638936
GO:0006289 Nucleotide-excision repair	int59:chr10:69410048..69896336	chr10:69574426..69698147	23411	SIRT1	0.0638936
GO:0000139 Golgi membrane	int52:chr1:117848822..118098984	chr1:117840084..118088320	10905	MAN1A2	0.0638936
GO:0006289 Nucleotide-excision repair	int73:chr19:7636751..7731619	chr19:7664410..7764439	56949	XAB2	0.0638936
GO:0000139 Golgi membrane	int1:chr8:119093994..119128220	chr8:118791601..119194058	2131	EXT1	0.0638936
GO:0006289 Nucleotide-excision repair	int72:chr16:2163579..2289455	chr16:2069815..2167867	4913	NTHL1	0.0638936
GO:0000139 Golgi membrane	int73:chr19:7636751..7731619	chr19:7675706..7767748	126003	TRAPPC5	0.0638936
GO:0000139 Golgi membrane	int27:chr5:153573938..153690010	chr5:153500294..153820543	55568	GALNT10	0.0638936
GO:0000139 Golgi membrane	int77:chr2:99372132..99771681	chr2:99215568..99417589	11320	MGAT4A	0.0638936
GO:0000139 Golgi membrane	int72:chr16:2163579..2289455	chr16:2118710..2255899	5310,25837	PKD1,RAB26	0.0638936
GO:0046982 Protein heterodimerization activity	int1:chr8:119093994..119128220	chr8:118791601..119194058	2131	EXT1	0.0654935
GO:0046982 Protein heterodimerization activity	int79:chr17:1182166..1204291	chr17:1103857..1194565	727857	BHLHA9	0.0654935
GO:0046982 Protein heterodimerization activity	int51:chr1:77899667..78819970	chr1:78175308..78365225	374986	FAM73A	0.0654935
GO:0046982 Protein heterodimerization activity	int87:chr18:9893269..9985809	chr18:9843954..9980018	9218	VAPA	0.0654935
GO:0009408 Response to heat	int51:chr1:77899667..78819970	chr1:78400635..78502995	11080	DNAJB4	0.0657934
GO:0009408 Response to heat	int59:chr10:69410048..69896336	chr10:69574426..69698147	23411	SIRT1	0.0657934
GO:0009408 Response to heat	int72:chr16:2163579..2289455	chr16:2185177..2279418	64223	MLST8	0.0657934
GO:0031647 Regulation of protein stability	int51:chr1:77899667..78819970	chr1:78141673..78295564	23032	USP33	0.0673933
GO:0031647 Regulation of protein stability	int75:chr3:33152151..33194990	chr3:33085449..33209265	10491	CRTAP	0.0673933
GO:0031647 Regulation of protein stability	int59:chr10:69410048..69896336	chr10:69574426..69698147	23411	SIRT1	0.0673933
GO:0031647 Regulation of protein stability	int78,int23:chr8:9708433..11463015	chr8:10602470..10767409	54984	PINX1	0.0673933
GO:0005730 Nucleolus	int78,int23:chr8:9708433..11463015	chr8:10602470..10767409	54984	PINX1	0.0685931
GO:0005730 Nucleolus	int25,int92:chr12:3890095..4001019	chr12:3704493..3932366	84766	CRACR2A	0.0685931
GO:0005730 Nucleolus	int37:chr21:33782206..33867280	chr21:33663329..33835312	9875	URB1	0.0685931
GO:0005730 Nucleolus	int33:chr7:114593865..114747072	chr7:114492208..114679970	29969	MDFIC	0.0685931
GO:0005730 Nucleolus	int89:chr12:132417451..132571956	chr12:132558971..132657018	79050	NOC4L	0.0685931
GO:0005730 Nucleolus	int97:chr2:118368816..118873792	chr2:118502254..118609953	8886	DDX18	0.0685931
GO:0005730 Nucleolus	int87:chr18:9893269..9985809	chr18:9815722..9908156	84203	TXNDC2	0.0685931
GO:0005730 Nucleolus	int51:chr1:77899667..78819970	chr1:78008100..78219112	26009	ZZZ3	0.0685931
GO:0005730 Nucleolus	int59:chr10:69410048..69896336	chr10:69574426..69698147	23411	SIRT1	0.0685931
GO:0016241 Regulation of macroautophagy	int59:chr10:69410048..69896336	chr10:69574426..69698147	23411	SIRT1	0.0748925
GO:0016241 Regulation of macroautophagy	int89:chr12:132417451..132571956	chr12:132309278..132427707	8408	ULK1	0.0748925
GO:0016241 Regulation of macroautophagy	int16,int7:chr7:132938039..133334591	chr7:132867822..133770513	60412	EXOC4	0.0748925
KEGG:hsa05412KEGG_ARRHYTHMOGENIC_RIGHT_VENTRICULAR_CARDIOMYOPATHY_ARVC	int66:chr5:133294384..133416974	chr5:133380401..133503920	6932	TCF7	0.079592
KEGG:hsa05412KEGG_ARRHYTHMOGENIC_RIGHT_VENTRICULAR_CARDIOMYOPATHY_ARVC	int59:chr10:69410048..69896336	chr10:67652275..69525949	29119	CTNNA3	0.079592
KEGG:hsa05412KEGG_ARRHYTHMOGENIC_RIGHT_VENTRICULAR_CARDIOMYOPATHY_ARVC	int41:chr1:236899343..236938860	chr1:236779753..236947927	88	ACTN2	0.079592
GO:0009266 Response to temperature stimulus	int51:chr1:77899667..78819970	chr1:78400635..78502995	11080	DNAJB4	0.0808919
GO:0009266 Response to temperature stimulus	int59:chr10:69410048..69896336	chr10:69574426..69698147	23411	SIRT1	0.0808919
GO:0009266 Response to temperature stimulus	int72:chr16:2163579..2289455	chr16:2185177..2279418	64223	MLST8	0.0808919
GO:0055086 Nucleobase-containing small molecule metabolic process	int22:chr20:14842867..14842867	chr20:13906145..16053841	140733	MACROD2	0.0869913
GO:0055086 Nucleobase-containing small molecule metabolic process	int44:chr3:6880004..6902624	chr3:6832801..7803218	2917	GRM7	0.0869913
GO:0055086 Nucleobase-containing small molecule metabolic process	int96:chr9:74729250..74815119	chr9:74659510..74887140	9615	GDA	0.0869913
GO:0055086 Nucleobase-containing small molecule metabolic process	int5:chr6:43229211..43258464	chr6:43173366..43267211	10591	DNPH1	0.0869913
GO:0055086 Nucleobase-containing small molecule metabolic process	int51:chr1:77899667..78819970	chr1:77677661..78045654	26289	AK5	0.0869913
GO:0055086 Nucleobase-containing small molecule metabolic process	int72:chr16:2163579..2289455	chr16:2069815..2167867	4913	NTHL1	0.0869913
GO:0055086 Nucleobase-containing small molecule metabolic process	int2:chr6:46044196..46150542	chr6:46027700..46134436	22875	ENPP4	0.0869913
GO:0006082 Organic acid metabolic process	int77:chr2:99372132..99771681	chr2:99701417..99799613	51601	LIPT1	0.0880912
GO:0006082 Organic acid metabolic process	int78,int23:chr8:9708433..11463015	chr8:9841778..10306401	4482	MSRA	0.0880912
GO:0006082 Organic acid metabolic process	int41:chr1:236899343..236938860	chr1:236888580..237087281	4548	MTR	0.0880912
GO:0006082 Organic acid metabolic process	int46:chr12:96180145..96302462	chr12:96267070..96507298	144193,3034,4048	AMDHD1,HAL,LTA4H	0.0880912
GO:0006082 Organic acid metabolic process	int72:chr16:2163579..2289455	chr16:2269872..2371602	1632	ECI1	0.0880912
GO:0006082 Organic acid metabolic process	int75:chr3:33152151..33194990	chr3:33018099..33208694	2720	GLB1	0.0880912
GO:0006082 Organic acid metabolic process	int63,int34:chr4:152105746..152780684	chr4:152571808..152752175	5188	GATB	0.0880912
GO:0006082 Organic acid metabolic process	int85:chr17:48642502..48647011	chr17:48642217..48789063	8714	ABCC3	0.0880912
GO:0006082 Organic acid metabolic process	int1:chr8:119093994..119128220	chr8:118791601..119194058	2131	EXT1	0.0880912
GO:0006082 Organic acid metabolic process	int98:chr9:6568116..6610892	chr9:6512463..6715692	2731	GLDC	0.0880912
GO:0006082 Organic acid metabolic process	int17:chr20:5029207..5042089	chr20:4813001..5060939	9962	SLC23A2	0.0880912
KEGG:hsa04916KEGG_MELANOGENESIS	int38:chr10:35878148..35909646	chr10:35907176..36000362	8325	FZD8	0.0891911
KEGG:hsa04916KEGG_MELANOGENESIS	int31:chr3:69849947..70217984	chr3:69718585..70037488	4286	MITF	0.0891911
KEGG:hsa04916KEGG_MELANOGENESIS	int66:chr5:133294384..133416974	chr5:133380401..133503920	6932	TCF7	0.0891911
GO:0032403 Protein complex binding	int10:chr9:124971170..124974419	chr9:124886337..124992098	4702	NDUFA8	0.0909909
GO:0032403 Protein complex binding	int59:chr10:69410048..69896336	chr10:69574426..69698147	23411	SIRT1	0.0909909
GO:0032403 Protein complex binding	int41:chr1:236899343..236938860	chr1:236779753..236947927	88	ACTN2	0.0909909
GO:0032403 Protein complex binding	int51:chr1:77899667..78819970	chr1:78284199..78429578	91624	NEXN	0.0909909
GO:0032403 Protein complex binding	int89:chr12:132417451..132571956	chr12:132309278..132427707	8408	ULK1	0.0909909
GO:0032403 Protein complex binding	int73:chr19:7636751..7731619	chr19:7590787..7703196	57662	CAMSAP3	0.0909909
GO:0032403 Protein complex binding	int87:chr18:9893269..9985809	chr18:9843954..9980018	9218	VAPA	0.0909909
GO:0019898 Extrinsic component of membrane	int47:chr15:90890799..91083353	chr15:90861472..91065475	8826	IQGAP1	0.0911909
GO:0019898 Extrinsic component of membrane	int77:chr2:99372132..99771681	chr2:99765725..99867492	129531	MITD1	0.0911909
GO:0019898 Extrinsic component of membrane	int89:chr12:132417451..132571956	chr12:132309278..132427707	8408	ULK1	0.0911909
GO:0010506 Regulation of autophagy	int16,int7:chr7:132938039..133334591	chr7:132867822..133770513	60412	EXOC4	0.0930907
GO:0010506 Regulation of autophagy	int51:chr1:77899667..78819970	chr1:78141673..78295564	23032	USP33	0.0930907
GO:0010506 Regulation of autophagy	int59:chr10:69410048..69896336	chr10:69574426..69698147	23411	SIRT1	0.0930907
GO:0010506 Regulation of autophagy	int89:chr12:132417451..132571956	chr12:132309278..132427707	8408	ULK1	0.0930907
GO:0009101 Glycoprotein biosynthetic process	int67:chr10:61715314..61785671	chr10:61766055..62563284	288	ANK3	0.0964904
GO:0009101 Glycoprotein biosynthetic process	int73:chr19:7636751..7731619	chr19:7675706..7767748	126003	TRAPPC5	0.0964904
GO:0009101 Glycoprotein biosynthetic process	int75:chr3:33152151..33194990	chr3:33018099..33208694	2720	GLB1	0.0964904
GO:0009101 Glycoprotein biosynthetic process	int77:chr2:99372132..99771681	chr2:99215568..99417589	11320	MGAT4A	0.0964904
GO:0009101 Glycoprotein biosynthetic process	int27:chr5:153573938..153690010	chr5:153500294..153820543	55568	GALNT10	0.0964904
GO:0009101 Glycoprotein biosynthetic process	int1:chr8:119093994..119128220	chr8:118791601..119194058	2131	EXT1	0.0964904
GO:0009101 Glycoprotein biosynthetic process	int52:chr1:117848822..118098984	chr1:117840084..118088320	10905	MAN1A2	0.0964904
GO:0045055 Regulated exocytosis	int41:chr1:236899343..236938860	chr1:236779753..236947927	88	ACTN2	0.0967903
GO:0045055 Regulated exocytosis	int73:chr19:7636751..7731619	chr19:7631986..7732760	6813	STXBP2	0.0967903
GO:0045055 Regulated exocytosis	int72:chr16:2163579..2289455	chr16:2128144..2224162	25837	RAB26	0.0967903
GO:0017016 Ras GTPase binding	int16,int7:chr7:132938039..133334591	chr7:132867822..133770513	60412	EXOC4	0.0973903
GO:0017016 Ras GTPase binding	int89:chr12:132417451..132571956	chr12:132309278..132427707	8408	ULK1	0.0973903
GO:0017016 Ras GTPase binding	int51:chr1:77899667..78819970	chr1:78141673..78295564	23032	USP33	0.0973903
GO:0031667 Response to nutrient levels	int59:chr10:69410048..69896336	chr10:69574426..69698147	23411	SIRT1	0.10199
GO:0031667 Response to nutrient levels	int16,int7:chr7:132938039..133334591	chr7:132867822..133770513	60412	EXOC4	0.10199
GO:0031667 Response to nutrient levels	int51:chr1:77899667..78819970	chr1:78141673..78295564	23032	USP33	0.10199
GO:0031667 Response to nutrient levels	int89:chr12:132417451..132571956	chr12:132309278..132427707	8408	ULK1	0.10199
GO:0090002 Establishment of protein localization to plasma membrane	int72:chr16:2163579..2289455	chr16:2128144..2224162	25837	RAB26	0.106489
GO:0090002 Establishment of protein localization to plasma membrane	int41:chr1:236899343..236938860	chr1:236779753..236947927	88	ACTN2	0.106489
GO:0090002 Establishment of protein localization to plasma membrane	int67:chr10:61715314..61785671	chr10:61766055..62563284	288	ANK3	0.106489
GO:0018279 Protein N-linked glycosylation via asparagine	int67:chr10:61715314..61785671	chr10:61766055..62563284	288	ANK3	0.106589
GO:0018279 Protein N-linked glycosylation via asparagine	int73:chr19:7636751..7731619	chr19:7675706..7767748	126003	TRAPPC5	0.106589
GO:0018279 Protein N-linked glycosylation via asparagine	int77:chr2:99372132..99771681	chr2:99215568..99417589	11320	MGAT4A	0.106589
GO:0018279 Protein N-linked glycosylation via asparagine	int75:chr3:33152151..33194990	chr3:33018099..33208694	2720	GLB1	0.106589
GO:0018279 Protein N-linked glycosylation via asparagine	int52:chr1:117848822..118098984	chr1:117840084..118088320	10905	MAN1A2	0.106589
GO:0016236 Macroautophagy	int66:chr5:133294384..133416974	chr5:133287565..133410824	7416	VDAC1	0.107189
GO:0016236 Macroautophagy	int16,int7:chr7:132938039..133334591	chr7:132867822..133770513	60412	EXOC4	0.107189
GO:0016236 Macroautophagy	int46:chr12:96180145..96302462	chr12:96182708..96280238	6636	SNRPF	0.107189
GO:0016236 Macroautophagy	int72:chr16:2163579..2289455	chr16:2069815..2167867	4913	NTHL1	0.107189
GO:0016236 Macroautophagy	int72:chr16:2163579..2289455	chr16:2185177..2279418	64223	MLST8	0.107189
GO:0016236 Macroautophagy	int59:chr10:69410048..69896336	chr10:69574426..69698147	23411	SIRT1	0.107189
GO:0016236 Macroautophagy	int89:chr12:132417451..132571956	chr12:132309278..132427707	8408	ULK1	0.107189
GO:0009991 Response to extracellular stimulus	int16,int7:chr7:132938039..133334591	chr7:132867822..133770513	60412	EXOC4	0.107689
GO:0009991 Response to extracellular stimulus	int89:chr12:132417451..132571956	chr12:132309278..132427707	8408	ULK1	0.107689
GO:0009991 Response to extracellular stimulus	int59:chr10:69410048..69896336	chr10:69574426..69698147	23411	SIRT1	0.107689
GO:0009991 Response to extracellular stimulus	int51:chr1:77899667..78819970	chr1:78141673..78295564	23032	USP33	0.107689
KEGG:hsa05200KEGG_PATHWAYS_IN_CANCER	int50:chr19:30263322..30328851	chr19:30232900..30335215	898	CCNE1	0.108789
KEGG:hsa05200KEGG_PATHWAYS_IN_CANCER	int67:chr10:61715314..61785671	chr10:61528505..61736414	8030	CCDC6	0.108789
KEGG:hsa05200KEGG_PATHWAYS_IN_CANCER	int66:chr5:133294384..133416974	chr5:133380401..133503920	6932	TCF7	0.108789
KEGG:hsa05200KEGG_PATHWAYS_IN_CANCER	int38:chr10:35878148..35909646	chr10:35907176..36000362	8325	FZD8	0.108789
KEGG:hsa05200KEGG_PATHWAYS_IN_CANCER	int59:chr10:69410048..69896336	chr10:67652275..69525949	29119	CTNNA3	0.108789
KEGG:hsa05200KEGG_PATHWAYS_IN_CANCER	int31:chr3:69849947..70217984	chr3:69718585..70037488	4286	MITF	0.108789
GO:0006487 Protein N-linked glycosylation	int75:chr3:33152151..33194990	chr3:33018099..33208694	2720	GLB1	0.109889
GO:0006487 Protein N-linked glycosylation	int67:chr10:61715314..61785671	chr10:61766055..62563284	288	ANK3	0.109889
GO:0006487 Protein N-linked glycosylation	int73:chr19:7636751..7731619	chr19:7675706..7767748	126003	TRAPPC5	0.109889
GO:0006487 Protein N-linked glycosylation	int52:chr1:117848822..118098984	chr1:117840084..118088320	10905	MAN1A2	0.109889
GO:0006487 Protein N-linked glycosylation	int77:chr2:99372132..99771681	chr2:99215568..99417589	11320	MGAT4A	0.109889
GO:0006914 Autophagy	int59:chr10:69410048..69896336	chr10:69574426..69698147	23411	SIRT1	0.125787
GO:0006914 Autophagy	int89:chr12:132417451..132571956	chr12:132309278..132427707	8408	ULK1	0.125787
GO:0006914 Autophagy	int66:chr5:133294384..133416974	chr5:133287565..133410824	7416	VDAC1	0.125787
GO:0006914 Autophagy	int16,int7:chr7:132938039..133334591	chr7:132867822..133770513	60412	EXOC4	0.125787
GO:0006914 Autophagy	int51:chr1:77899667..78819970	chr1:78141673..78295564	23032	USP33	0.125787
GO:0006914 Autophagy	int72:chr16:2163579..2289455	chr16:2185177..2279418	64223	MLST8	0.125787
GO:0006914 Autophagy	int72:chr16:2163579..2289455	chr16:2069815..2167867	4913	NTHL1	0.125787
GO:0006914 Autophagy	int46:chr12:96180145..96302462	chr12:96182708..96280238	6636	SNRPF	0.125787
GO:0044262 Cellular carbohydrate metabolic process	int72:chr16:2163579..2289455	chr16:2241602..2334822	283871	PGP	0.128187
GO:0044262 Cellular carbohydrate metabolic process	int75:chr3:33152151..33194990	chr3:33018099..33208694	2720	GLB1	0.128187
GO:0044262 Cellular carbohydrate metabolic process	int1:chr8:119093994..119128220	chr8:118791601..119194058	2131	EXT1	0.128187
GO:0005739 Mitochondrion	int10:chr9:124971170..124974419	chr9:124886337..125105742	4702,92399	NDUFA8,MRRF	0.133187
GO:0005739 Mitochondrion	int59:chr10:69410048..69896336	chr10:69574426..69698147	23411	SIRT1	0.133187
GO:0005739 Mitochondrion	int17:chr20:5029207..5042089	chr20:5037406..5198533	8760	CDS2	0.133187
GO:0005739 Mitochondrion	int89:chr12:132417451..132571956	chr12:132343744..132448406	80324	PUS1	0.133187
GO:0005739 Mitochondrion	int50:chr19:30263322..30328851	chr19:30169792..30276696	83636	C19ORF12	0.133187
GO:0005739 Mitochondrion	int77:chr2:99372132..99771681	chr2:99701417..99836020	51601,51263	LIPT1,MRPL30	0.133187
GO:0005739 Mitochondrion	int98:chr9:6568116..6610892	chr9:6512463..6715692	2731	GLDC	0.133187
GO:0005739 Mitochondrion	int78,int23:chr8:9708433..11463015	chr8:10602470..10767409	54984	PINX1	0.133187
GO:0005739 Mitochondrion	int63,int34:chr4:152105746..152780684	chr4:152571808..152752175	5188	GATB	0.133187
GO:0005739 Mitochondrion	int66:chr5:133294384..133416974	chr5:133287565..133410824	7416	VDAC1	0.133187
GO:0005739 Mitochondrion	int72:chr16:2163579..2289455	chr16:2269872..2371602	1632	ECI1	0.133187
GO:1903008 Organelle disassembly	int66:chr5:133294384..133416974	chr5:133287565..133410824	7416	VDAC1	0.134087
GO:1903008 Organelle disassembly	int46:chr12:96180145..96302462	chr12:96182708..96280238	6636	SNRPF	0.134087
GO:1903008 Organelle disassembly	int10:chr9:124971170..124974419	chr9:124956881..125105742	92399	MRRF	0.134087
GO:1903008 Organelle disassembly	int72:chr16:2163579..2289455	chr16:2069815..2167867	4913	NTHL1	0.134087
GO:0006486 Protein glycosylation	int52:chr1:117848822..118098984	chr1:117840084..118088320	10905	MAN1A2	0.135086
GO:0006486 Protein glycosylation	int75:chr3:33152151..33194990	chr3:33018099..33208694	2720	GLB1	0.135086
GO:0043413 Macromolecule glycosylation	int73:chr19:7636751..7731619	chr19:7675706..7767748	126003	TRAPPC5	0.135086
GO:0006486 Protein glycosylation	int27:chr5:153573938..153690010	chr5:153500294..153820543	55568	GALNT10	0.135086
GO:0043413 Macromolecule glycosylation	int67:chr10:61715314..61785671	chr10:61766055..62563284	288	ANK3	0.135086
GO:0006486 Protein glycosylation	int73:chr19:7636751..7731619	chr19:7675706..7767748	126003	TRAPPC5	0.135086
GO:0043413 Macromolecule glycosylation	int77:chr2:99372132..99771681	chr2:99215568..99417589	11320	MGAT4A	0.135086
GO:0006486 Protein glycosylation	int67:chr10:61715314..61785671	chr10:61766055..62563284	288	ANK3	0.135086
GO:0043413 Macromolecule glycosylation	int75:chr3:33152151..33194990	chr3:33018099..33208694	2720	GLB1	0.135086
GO:0043413 Macromolecule glycosylation	int27:chr5:153573938..153690010	chr5:153500294..153820543	55568	GALNT10	0.135086
GO:0043413 Macromolecule glycosylation	int52:chr1:117848822..118098984	chr1:117840084..118088320	10905	MAN1A2	0.135086
GO:0006486 Protein glycosylation	int77:chr2:99372132..99771681	chr2:99215568..99417589	11320	MGAT4A	0.135086
GO:0035091 Phosphatidylinositol binding	int47:chr15:90890799..91083353	chr15:90861472..91065475	8826	IQGAP1	0.135986
GO:0035091 Phosphatidylinositol binding	int77:chr2:99372132..99771681	chr2:99765725..99867492	129531	MITD1	0.135986
GO:0035091 Phosphatidylinositol binding	int41:chr1:236899343..236938860	chr1:236779753..236947927	88	ACTN2	0.135986
Reactome:17015REACTOME_METABOLISM_OF_PROTEINS	int35:chr15:47933163..48050095	chr15:47406402..48086420	80031	SEMA6D	0.136086
Reactome:17015REACTOME_METABOLISM_OF_PROTEINS	int66:chr5:133294384..133416974	chr5:133287565..133410824	7416	VDAC1	0.136086
Reactome:17015REACTOME_METABOLISM_OF_PROTEINS	int77:chr2:99372132..99771681	chr2:99215568..99417589	11320	MGAT4A	0.136086
Reactome:17015REACTOME_METABOLISM_OF_PROTEINS	int27:chr5:153573938..153690010	chr5:153500294..153820543	55568	GALNT10	0.136086
Reactome:17015REACTOME_METABOLISM_OF_PROTEINS	int52:chr1:117848822..118098984	chr1:117840084..118088320	10905	MAN1A2	0.136086
Reactome:17015REACTOME_METABOLISM_OF_PROTEINS	int88:chr7:70497737..70614846	chr7:70527522..71198586	64409	WBSCR17	0.136086
Reactome:1788REACTOME_TRANSCRIPTION	int46:chr12:96180145..96302462	chr12:96182708..96280238	6636	SNRPF	0.138186
Reactome:1788REACTOME_TRANSCRIPTION	int29:chr6:89388023..89633046	chr6:89299615..89743348	8732	RNGTT	0.138186
Reactome:1788REACTOME_TRANSCRIPTION	int72:chr16:2163579..2289455	chr16:2283116..2388413	10921	RNPS1	0.138186
GO:0043687 Post-translational protein modification	int52:chr1:117848822..118098984	chr1:117840084..118088320	10905	MAN1A2	0.138986
GO:0043687 Post-translational protein modification	int67:chr10:61715314..61785671	chr10:61766055..62563284	288	ANK3	0.138986
GO:0043687 Post-translational protein modification	int27:chr5:153573938..153690010	chr5:153500294..153820543	55568	GALNT10	0.138986
GO:0043687 Post-translational protein modification	int73:chr19:7636751..7731619	chr19:7675706..7767748	126003	TRAPPC5	0.138986
GO:0043687 Post-translational protein modification	int75:chr3:33152151..33194990	chr3:33018099..33209265	2720,10491	GLB1,CRTAP	0.138986
GO:0043687 Post-translational protein modification	int31:chr3:69849947..70217984	chr3:69718585..70037488	4286	MITF	0.138986
GO:0043687 Post-translational protein modification	int77:chr2:99372132..99771681	chr2:99215568..99417589	11320	MGAT4A	0.138986
GO:0009100 Glycoprotein metabolic process	int67:chr10:61715314..61785671	chr10:61766055..62563284	288	ANK3	0.139286
GO:0009100 Glycoprotein metabolic process	int27:chr5:153573938..153690010	chr5:153500294..153820543	55568	GALNT10	0.139286
GO:0009100 Glycoprotein metabolic process	int73:chr19:7636751..7731619	chr19:7675706..7767748	126003	TRAPPC5	0.139286
GO:0009100 Glycoprotein metabolic process	int75:chr3:33152151..33194990	chr3:33018099..33208694	2720	GLB1	0.139286
GO:0009100 Glycoprotein metabolic process	int1:chr8:119093994..119128220	chr8:118791601..119194058	2131	EXT1	0.139286
GO:0009100 Glycoprotein metabolic process	int52:chr1:117848822..118098984	chr1:117840084..118088320	10905	MAN1A2	0.139286
GO:0009100 Glycoprotein metabolic process	int77:chr2:99372132..99771681	chr2:99215568..99417589	11320	MGAT4A	0.139286
GO:0070085 Glycosylation	int73:chr19:7636751..7731619	chr19:7675706..7767748	126003	TRAPPC5	0.140786
GO:0070085 Glycosylation	int75:chr3:33152151..33194990	chr3:33018099..33208694	2720	GLB1	0.140786
GO:0070085 Glycosylation	int52:chr1:117848822..118098984	chr1:117840084..118088320	10905	MAN1A2	0.140786
GO:0070085 Glycosylation	int27:chr5:153573938..153690010	chr5:153500294..153820543	55568	GALNT10	0.140786
GO:0070085 Glycosylation	int77:chr2:99372132..99771681	chr2:99215568..99417589	11320	MGAT4A	0.140786
GO:0070085 Glycosylation	int67:chr10:61715314..61785671	chr10:61766055..62563284	288	ANK3	0.140786
Reactome:1675REACTOME_MRNA_PROCESSING	int46:chr12:96180145..96302462	chr12:96182708..96280238	6636	SNRPF	0.143286
Reactome:1675REACTOME_MRNA_PROCESSING	int72:chr16:2163579..2289455	chr16:2283116..2388413	10921	RNPS1	0.143286
Reactome:1675REACTOME_MRNA_PROCESSING	int29:chr6:89388023..89633046	chr6:89299615..89743348	8732	RNGTT	0.143286
GO:0016757 Transferase activity, transferring glycosyl groups	int25,int92:chr12:3890095..4001019	chr12:3898026..4052614	57097	PARP11	0.143486
GO:0016757 Transferase activity, transferring glycosyl groups	int1:chr8:119093994..119128220	chr8:118791601..119194058	2131	EXT1	0.143486
GO:0016757 Transferase activity, transferring glycosyl groups	int27:chr5:153573938..153690010	chr5:153500294..153820543	55568	GALNT10	0.143486
GO:0007005 Mitochondrion organization	int46:chr12:96180145..96302462	chr12:96182708..96280238	6636	SNRPF	0.157384
GO:0007005 Mitochondrion organization	int66:chr5:133294384..133416974	chr5:133287565..133410824	7416	VDAC1	0.157384
GO:0007005 Mitochondrion organization	int89:chr12:132417451..132571956	chr12:132343744..132448406	80324	PUS1	0.157384
GO:0007005 Mitochondrion organization	int72:chr16:2163579..2289455	chr16:2069815..2167867	4913	NTHL1	0.157384
GO:0007005 Mitochondrion organization	int10:chr9:124971170..124974419	chr9:124886337..125105742	4702,92399	NDUFA8,MRRF	0.157384
GO:0007005 Mitochondrion organization	int63,int34:chr4:152105746..152780684	chr4:152571808..152752175	5188	GATB	0.157384
GO:0007005 Mitochondrion organization	int77:chr2:99372132..99771681	chr2:99727541..99836020	51263	MRPL30	0.157384
GO:0007005 Mitochondrion organization	int51:chr1:77899667..78819970	chr1:78175308..78365225	374986	FAM73A	0.157384
GO:0019752 Carboxylic acid metabolic process	int77:chr2:99372132..99771681	chr2:99701417..99799613	51601	LIPT1	0.163284
GO:0019752 Carboxylic acid metabolic process	int17:chr20:5029207..5042089	chr20:4813001..5060939	9962	SLC23A2	0.163284
GO:0019752 Carboxylic acid metabolic process	int78,int23:chr8:9708433..11463015	chr8:9841778..10306401	4482	MSRA	0.163284
GO:0019752 Carboxylic acid metabolic process	int41:chr1:236899343..236938860	chr1:236888580..237087281	4548	MTR	0.163284
GO:0019752 Carboxylic acid metabolic process	int63,int34:chr4:152105746..152780684	chr4:152571808..152752175	5188	GATB	0.163284
GO:0019752 Carboxylic acid metabolic process	int72:chr16:2163579..2289455	chr16:2269872..2371602	1632	ECI1	0.163284
GO:0019752 Carboxylic acid metabolic process	int85:chr17:48642502..48647011	chr17:48642217..48789063	8714	ABCC3	0.163284
GO:0019752 Carboxylic acid metabolic process	int98:chr9:6568116..6610892	chr9:6512463..6715692	2731	GLDC	0.163284
GO:0019752 Carboxylic acid metabolic process	int46:chr12:96180145..96302462	chr12:96267070..96507298	144193,3034,4048	AMDHD1,HAL,LTA4H	0.163284
GO:0006888 ER to Golgi vesicle-mediated transport	int87:chr18:9893269..9985809	chr18:9843954..9980018	9218	VAPA	0.173983
GO:0006888 ER to Golgi vesicle-mediated transport	int73:chr19:7636751..7731619	chr19:7675706..7767748	126003	TRAPPC5	0.173983
GO:0006888 ER to Golgi vesicle-mediated transport	int67:chr10:61715314..61785671	chr10:61766055..62563284	288	ANK3	0.173983
GO:1903900 Regulation of viral life cycle	int15,int62,int95:chr9:119138164..119529014	chr9:119379580..119483579	22954	TRIM32	0.180382
GO:1903900 Regulation of viral life cycle	int87:chr18:9893269..9985809	chr18:9843954..9980018	9218	VAPA	0.180382
GO:1903900 Regulation of viral life cycle	int33:chr7:114593865..114747072	chr7:114492208..114679970	29969	MDFIC	0.180382
GO:0015075 Ion transmembrane transporter activity	int5:chr6:43229211..43258464	chr6:43195997..43293276	10864	SLC22A7	0.188081
GO:0015075 Ion transmembrane transporter activity	int24:chr12:101279586..101373845	chr12:101118373..101542419	121601	ANO4	0.188081
GO:0015075 Ion transmembrane transporter activity	int17:chr20:5029207..5042089	chr20:4813001..5060939	9962	SLC23A2	0.188081
GO:0015075 Ion transmembrane transporter activity	int85:chr17:48642502..48647011	chr17:48568428..48789063	8913,8714	CACNA1G,ABCC3	0.188081
GO:0015075 Ion transmembrane transporter activity	int36:chr1:37202097..37261085	chr1:37241127..37569844	2899	GRIK3	0.188081
GO:0015075 Ion transmembrane transporter activity	int66:chr5:133294384..133416974	chr5:133287565..133410824	7416	VDAC1	0.188081
GO:0072659 Protein localization to plasma membrane	int41:chr1:236899343..236938860	chr1:236779753..236947927	88	ACTN2	0.188781
GO:0072659 Protein localization to plasma membrane	int67:chr10:61715314..61785671	chr10:61766055..62563284	288	ANK3	0.188781
GO:0072659 Protein localization to plasma membrane	int72:chr16:2163579..2289455	chr16:2128144..2224162	25837	RAB26	0.188781
GO:0006820 Anion transport	int2:chr6:46044196..46150542	chr6:45846189..46118085	53405	CLIC5	0.188981
GO:0006820 Anion transport	int66:chr5:133294384..133416974	chr5:133287565..133410824	7416	VDAC1	0.188981
GO:0006820 Anion transport	int24:chr12:101279586..101373845	chr12:101118373..101542419	121601	ANO4	0.188981
GO:0006820 Anion transport	int85:chr17:48642502..48647011	chr17:48642217..48789063	8714	ABCC3	0.188981
GO:0006820 Anion transport	int17:chr20:5029207..5042089	chr20:4813001..5060939	9962	SLC23A2	0.188981
GO:0006399 TRNA metabolic process	int40:chr17:73528138..73528138	chr17:73442608..73540820	283989	TSEN54	0.190781
GO:0006399 TRNA metabolic process	int63,int34:chr4:152105746..152780684	chr4:152571808..152752175	5188	GATB	0.190781
GO:0006399 TRNA metabolic process	int89:chr12:132417451..132571956	chr12:132343744..132448406	80324	PUS1	0.190781
GO:0019439 Aromatic compound catabolic process	int2:chr6:46044196..46150542	chr6:46027700..46134436	22875	ENPP4	0.193781
GO:0019439 Aromatic compound catabolic process	int46:chr12:96180145..96302462	chr12:96267070..96460143	144193,3034	AMDHD1,HAL	0.193781
GO:0019439 Aromatic compound catabolic process	int96:chr9:74729250..74815119	chr9:74659510..74887140	9615	GDA	0.193781
GO:0019439 Aromatic compound catabolic process	int72:chr16:2163579..2289455	chr16:2283116..2388413	10921	RNPS1	0.193781
GO:0019439 Aromatic compound catabolic process	int72:chr16:2163579..2289455	chr16:1974579..2167867	6123,6187,4913	RPL3L,RPS2,NTHL1	0.193781
GO:0019439 Aromatic compound catabolic process	int5:chr6:43229211..43258464	chr6:43173366..43267211	10591	DNPH1	0.193781
GO:0045321 Leukocyte activation	int47:chr15:90890799..91083353	chr15:91003117..91208577	64784	CRTC3	0.19648
GO:0045321 Leukocyte activation	int73:chr19:7636751..7731619	chr19:7631986..7732760	6813	STXBP2	0.19648
GO:0045321 Leukocyte activation	int72:chr16:2163579..2289455	chr16:2185177..2279418	64223	MLST8	0.19648
GO:0045321 Leukocyte activation	int45:chr3:70907066..71160361	chr3:70983864..71703140	27086	FOXP1	0.19648
GO:0006887 Exocytosis	int73:chr19:7636751..7731619	chr19:7631986..7732760	6813	STXBP2	0.19858
GO:0006887 Exocytosis	int41:chr1:236899343..236938860	chr1:236779753..236947927	88	ACTN2	0.19858
GO:0006887 Exocytosis	int72:chr16:2163579..2289455	chr16:2128144..2224162	25837	RAB26	0.19858
GO:0005975 Carbohydrate metabolic process	int67:chr10:61715314..61785671	chr10:61766055..62563284	288	ANK3	0.19938
GO:0005975 Carbohydrate metabolic process	int77:chr2:99372132..99771681	chr2:99215568..99417589	11320	MGAT4A	0.19938
GO:0005975 Carbohydrate metabolic process	int52:chr1:117848822..118098984	chr1:117840084..118088320	10905	MAN1A2	0.19938
GO:0005975 Carbohydrate metabolic process	int27:chr5:153573938..153690010	chr5:153500294..153820543	55568	GALNT10	0.19938
GO:0005975 Carbohydrate metabolic process	int72:chr16:2163579..2289455	chr16:2241602..2334822	283871	PGP	0.19938
GO:0005975 Carbohydrate metabolic process	int75:chr3:33152151..33194990	chr3:33018099..33208694	2720	GLB1	0.19938
GO:0005975 Carbohydrate metabolic process	int17:chr20:5029207..5042089	chr20:4813001..5060939	9962	SLC23A2	0.19938
GO:0005975 Carbohydrate metabolic process	int1:chr8:119093994..119128220	chr8:118791601..119194058	2131	EXT1	0.19938
GO:0005975 Carbohydrate metabolic process	int73:chr19:7636751..7731619	chr19:7675706..7767748	126003	TRAPPC5	0.19938
GO:0042278 Purine nucleoside metabolic process	int51:chr1:77899667..78819970	chr1:77677661..78045654	26289	AK5	0.20008
GO:0042278 Purine nucleoside metabolic process	int22:chr20:14842867..14842867	chr20:13906145..16053841	140733	MACROD2	0.20008
GO:0042278 Purine nucleoside metabolic process	int2:chr6:46044196..46150542	chr6:46027700..46134436	22875	ENPP4	0.20008
GO:0006520 Cellular amino acid metabolic process	int41:chr1:236899343..236938860	chr1:236888580..237087281	4548	MTR	0.20278
GO:0006520 Cellular amino acid metabolic process	int63,int34:chr4:152105746..152780684	chr4:152571808..152752175	5188	GATB	0.20278
GO:0006520 Cellular amino acid metabolic process	int46:chr12:96180145..96302462	chr12:96267070..96460143	144193,3034	AMDHD1,HAL	0.20278
GO:0006520 Cellular amino acid metabolic process	int78,int23:chr8:9708433..11463015	chr8:9841778..10306401	4482	MSRA	0.20278
GO:0006520 Cellular amino acid metabolic process	int98:chr9:6568116..6610892	chr9:6512463..6715692	2731	GLDC	0.20278
GO:0045862 Positive regulation of proteolysis	int63,int34:chr4:152105746..152780684	chr4:152021432..152219182	152503	SH3D19	0.20408
GO:0045862 Positive regulation of proteolysis	int78,int23:chr8:9708433..11463015	chr8:10561277..10658084	83595	SOX7	0.20408
GO:0045862 Positive regulation of proteolysis	int59:chr10:69410048..69896336	chr10:69574426..69698147	23411	SIRT1	0.20408
GO:0045862 Positive regulation of proteolysis	int15,int62,int95:chr9:119138164..119529014	chr9:119379580..119483579	22954	TRIM32	0.20408
GO:0001501 Skeletal system development	int1:chr8:119093994..119128220	chr8:118791601..119194058	2131	EXT1	0.20458
GO:0001501 Skeletal system development	int45:chr3:70907066..71160361	chr3:70983864..71703140	27086	FOXP1	0.20458
GO:0001501 Skeletal system development	int72:chr16:2163579..2289455	chr16:2118710..2255899	5310	PKD1	0.20458
GO:0005216 Ion channel activity	int24:chr12:101279586..101373845	chr12:101118373..101542419	121601	ANO4	0.205179
GO:0005216 Ion channel activity	int36:chr1:37202097..37261085	chr1:37241127..37569844	2899	GRIK3	0.205179
GO:0005216 Ion channel activity	int66:chr5:133294384..133416974	chr5:133287565..133410824	7416	VDAC1	0.205179
GO:0005216 Ion channel activity	int85:chr17:48642502..48647011	chr17:48568428..48724832	8913	CACNA1G	0.205179
GO:0008380 RNA splicing	int40:chr17:73528138..73528138	chr17:73442608..73540820	283989	TSEN54	0.207579
GO:0008380 RNA splicing	int73:chr19:7636751..7731619	chr19:7664410..7764439	56949	XAB2	0.207579
GO:0008380 RNA splicing	int46:chr12:96180145..96302462	chr12:96182708..96280238	6636	SNRPF	0.207579
GO:0008380 RNA splicing	int72:chr16:2163579..2289455	chr16:2283116..2388413	10921	RNPS1	0.207579
GO:0050792 Regulation of viral process	int15,int62,int95:chr9:119138164..119529014	chr9:119379580..119483579	22954	TRIM32	0.211379
GO:0050792 Regulation of viral process	int87:chr18:9893269..9985809	chr18:9843954..9980018	9218	VAPA	0.211379
GO:0050792 Regulation of viral process	int33:chr7:114593865..114747072	chr7:114492208..114679970	29969	MDFIC	0.211379
GO:0000423 Macromitophagy	int72:chr16:2163579..2289455	chr16:2069815..2167867	4913	NTHL1	0.214479
GO:0000423 Macromitophagy	int46:chr12:96180145..96302462	chr12:96182708..96280238	6636	SNRPF	0.214479
GO:0000423 Macromitophagy	int66:chr5:133294384..133416974	chr5:133287565..133410824	7416	VDAC1	0.214479
GO:0051098 Regulation of binding	int77:chr2:99372132..99771681	chr2:99765725..99867492	129531	MITD1	0.215678
GO:0051098 Regulation of binding	int78,int23:chr8:9708433..11463015	chr8:10602470..10767409	54984	PINX1	0.215678
GO:0051098 Regulation of binding	int51:chr1:77899667..78819970	chr1:78141673..78295564	23032	USP33	0.215678
GO:0019901 Protein kinase binding	int66:chr5:133294384..133416974	chr5:133287565..133410824	7416	VDAC1	0.216178
GO:0019901 Protein kinase binding	int20:chr5:1099300..1115398	chr5:1030488..1182172	10723	SLC12A7	0.216178
GO:0019901 Protein kinase binding	int72:chr16:2163579..2289455	chr16:2118710..2255899	5310	PKD1	0.216178
GO:0019901 Protein kinase binding	int47:chr15:90890799..91083353	chr15:90861472..91065475	8826	IQGAP1	0.216178
GO:0019901 Protein kinase binding	int59:chr10:69410048..69896336	chr10:69574426..69698147	23411	SIRT1	0.216178
GO:0006397 MRNA processing	int46:chr12:96180145..96302462	chr12:96182708..96280238	6636	SNRPF	0.217578
GO:0006397 MRNA processing	int29:chr6:89388023..89633046	chr6:89299615..89743348	8732	RNGTT	0.217578
GO:0006397 MRNA processing	int72:chr16:2163579..2289455	chr16:2283116..2388413	10921	RNPS1	0.217578
GO:0006397 MRNA processing	int73:chr19:7636751..7731619	chr19:7664410..7764439	56949	XAB2	0.217578
GO:0019866 Organelle inner membrane	int59:chr10:69410048..69896336	chr10:69574426..69698147	23411	SIRT1	0.219878
GO:0019866 Organelle inner membrane	int77:chr2:99372132..99771681	chr2:99727541..99836020	51263	MRPL30	0.219878
GO:0019866 Organelle inner membrane	int10:chr9:124971170..124974419	chr9:124886337..124992098	4702	NDUFA8	0.219878
GO:0019866 Organelle inner membrane	int17:chr20:5029207..5042089	chr20:5037406..5198533	8760	CDS2	0.219878
GO:0071900 Regulation of protein serine/threonine kinase activity	int59:chr10:69410048..69896336	chr10:69574426..69698147	23411	SIRT1	0.221178
GO:0071900 Regulation of protein serine/threonine kinase activity	int72:chr16:2163579..2289455	chr16:2118710..2255899	5310,84231	PKD1,TRAF7	0.221178
GO:0071900 Regulation of protein serine/threonine kinase activity	int47:chr15:90890799..91083353	chr15:90861472..91065475	8826	IQGAP1	0.221178
GO:0071900 Regulation of protein serine/threonine kinase activity	int38:chr10:35878148..35909646	chr10:35465908..35881598	219771	CCNY	0.221178
GO:0071900 Regulation of protein serine/threonine kinase activity	int33:chr7:114593865..114747072	chr7:114492208..114679970	29969	MDFIC	0.221178
GO:0071900 Regulation of protein serine/threonine kinase activity	int41:chr1:236899343..236938860	chr1:236779753..236947927	88	ACTN2	0.221178
GO:0043122 Regulation of I-kappaB kinase/NF-kappaB signaling	int15,int62,int95:chr9:119138164..119529014	chr9:119379580..119483579	22954	TRIM32	0.230177
GO:0043122 Regulation of I-kappaB kinase/NF-kappaB signaling	int87:chr18:9893269..9985809	chr18:9843954..9980018	9218	VAPA	0.230177
GO:0043122 Regulation of I-kappaB kinase/NF-kappaB signaling	int59:chr10:69410048..69896336	chr10:69574426..69698147	23411	SIRT1	0.230177
GO:0045860 Positive regulation of protein kinase activity	int38:chr10:35878148..35909646	chr10:35465908..35881598	219771	CCNY	0.238976
GO:0045860 Positive regulation of protein kinase activity	int33:chr7:114593865..114747072	chr7:114492208..114679970	29969	MDFIC	0.238976
GO:0045860 Positive regulation of protein kinase activity	int59:chr10:69410048..69896336	chr10:69574426..69698147	23411	SIRT1	0.238976
GO:0045860 Positive regulation of protein kinase activity	int72:chr16:2163579..2289455	chr16:2118710..2255899	5310,84231	PKD1,TRAF7	0.238976
GO:0045860 Positive regulation of protein kinase activity	int41:chr1:236899343..236938860	chr1:236779753..236947927	88	ACTN2	0.238976
GO:0045860 Positive regulation of protein kinase activity	int47:chr15:90890799..91083353	chr15:90861472..91065475	8826	IQGAP1	0.238976
GO:0022891 Substrate-specific transmembrane transporter activity	int17:chr20:5029207..5042089	chr20:4813001..5060939	9962	SLC23A2	0.242376
GO:0022891 Substrate-specific transmembrane transporter activity	int66:chr5:133294384..133416974	chr5:133287565..133410824	7416	VDAC1	0.242376
GO:0022891 Substrate-specific transmembrane transporter activity	int5:chr6:43229211..43258464	chr6:43195997..43293276	10864	SLC22A7	0.242376
GO:0022891 Substrate-specific transmembrane transporter activity	int36:chr1:37202097..37261085	chr1:37241127..37569844	2899	GRIK3	0.242376
GO:0022891 Substrate-specific transmembrane transporter activity	int85:chr17:48642502..48647011	chr17:48568428..48789063	8913,8714	CACNA1G,ABCC3	0.242376
GO:0022891 Substrate-specific transmembrane transporter activity	int24:chr12:101279586..101373845	chr12:101118373..101542419	121601	ANO4	0.242376
KEGG:hsa00230KEGG_PURINE_METABOLISM	int51:chr1:77899667..78819970	chr1:77677661..78045654	26289	AK5	0.243176
KEGG:hsa00230KEGG_PURINE_METABOLISM	int96:chr9:74729250..74815119	chr9:74659510..74887140	9615	GDA	0.243176
KEGG:hsa00230KEGG_PURINE_METABOLISM	int69:chr7:31826095..31890104	chr7:31770792..32409016	5137	PDE1C	0.243176
GO:0006790 Sulfur compound metabolic process	int41:chr1:236899343..236938860	chr1:236888580..237087281	4548	MTR	0.243976
GO:0006790 Sulfur compound metabolic process	int1:chr8:119093994..119128220	chr8:118791601..119194058	2131	EXT1	0.243976
GO:0006790 Sulfur compound metabolic process	int75:chr3:33152151..33194990	chr3:33018099..33208694	2720	GLB1	0.243976
GO:0006790 Sulfur compound metabolic process	int78,int23:chr8:9708433..11463015	chr8:9841778..10306401	4482	MSRA	0.243976
GO:0015267 Channel activity	int24:chr12:101279586..101373845	chr12:101118373..101542419	121601	ANO4	0.245775
GO:0015267 Channel activity	int36:chr1:37202097..37261085	chr1:37241127..37569844	2899	GRIK3	0.245775
GO:0015267 Channel activity	int66:chr5:133294384..133416974	chr5:133287565..133410824	7416	VDAC1	0.245775
GO:0015267 Channel activity	int85:chr17:48642502..48647011	chr17:48568428..48724832	8913	CACNA1G	0.245775
GO:0015629 Actin cytoskeleton	int2:chr6:46044196..46150542	chr6:45846189..46118085	53405	CLIC5	0.252275
GO:0015629 Actin cytoskeleton	int47:chr15:90890799..91083353	chr15:90861472..91065475	8826	IQGAP1	0.252275
GO:0015629 Actin cytoskeleton	int41:chr1:236899343..236938860	chr1:236779753..236947927	88	ACTN2	0.252275
GO:0015629 Actin cytoskeleton	int78,int23:chr8:9708433..11463015	chr8:9841778..10306401	4482	MSRA	0.252275
GO:0046395 Carboxylic acid catabolic process	int46:chr12:96180145..96302462	chr12:96267070..96460143	144193,3034	AMDHD1,HAL	0.253475
GO:0046395 Carboxylic acid catabolic process	int72:chr16:2163579..2289455	chr16:2269872..2371602	1632	ECI1	0.253475
GO:0046395 Carboxylic acid catabolic process	int98:chr9:6568116..6610892	chr9:6512463..6715692	2731	GLDC	0.253475
GO:0033674 Positive regulation of kinase activity	int59:chr10:69410048..69896336	chr10:69574426..69698147	23411	SIRT1	0.254575
GO:0033674 Positive regulation of kinase activity	int41:chr1:236899343..236938860	chr1:236779753..236947927	88	ACTN2	0.254575
GO:0033674 Positive regulation of kinase activity	int33:chr7:114593865..114747072	chr7:114492208..114679970	29969	MDFIC	0.254575
GO:0033674 Positive regulation of kinase activity	int38:chr10:35878148..35909646	chr10:35465908..35881598	219771	CCNY	0.254575
GO:0033674 Positive regulation of kinase activity	int72:chr16:2163579..2289455	chr16:2118710..2255899	5310,84231	PKD1,TRAF7	0.254575
GO:0033674 Positive regulation of kinase activity	int47:chr15:90890799..91083353	chr15:90861472..91065475	8826	IQGAP1	0.254575
GO:0032970 Regulation of actin filament-based process	int59:chr10:69410048..69896336	chr10:67652275..69525949	29119	CTNNA3	0.257474
GO:0032970 Regulation of actin filament-based process	int41:chr1:236899343..236938860	chr1:236779753..236947927	88	ACTN2	0.257474
GO:0032970 Regulation of actin filament-based process	int72:chr16:2163579..2289455	chr16:2185177..2279418	64223	MLST8	0.257474
GO:0032940 Secretion by cell	int78,int23:chr8:9708433..11463015	chr8:11281520..11442108	640	BLK	0.258674
GO:0032940 Secretion by cell	int47:chr15:90890799..91083353	chr15:90861472..91065475	8826	IQGAP1	0.258674
GO:0032940 Secretion by cell	int41:chr1:236899343..236938860	chr1:236779753..236947927	88	ACTN2	0.258674
GO:0032940 Secretion by cell	int72:chr16:2163579..2289455	chr16:2128144..2224162	25837	RAB26	0.258674
GO:0032940 Secretion by cell	int73:chr19:7636751..7731619	chr19:7631986..7732760	6813	STXBP2	0.258674
GO:0032940 Secretion by cell	int45:chr3:70907066..71160361	chr3:70983864..71703140	27086	FOXP1	0.258674
GO:0007249 I-kappaB kinase/NF-kappaB signaling	int87:chr18:9893269..9985809	chr18:9843954..9980018	9218	VAPA	0.259274
GO:0007249 I-kappaB kinase/NF-kappaB signaling	int15,int62,int95:chr9:119138164..119529014	chr9:119379580..119483579	22954	TRIM32	0.259274
GO:0007249 I-kappaB kinase/NF-kappaB signaling	int59:chr10:69410048..69896336	chr10:69574426..69698147	23411	SIRT1	0.259274
GO:0007009 Plasma membrane organization	int67:chr10:61715314..61785671	chr10:61766055..62563284	288	ANK3	0.274673
GO:0007009 Plasma membrane organization	int41:chr1:236899343..236938860	chr1:236779753..236947927	88	ACTN2	0.274673
GO:0007009 Plasma membrane organization	int72:chr16:2163579..2289455	chr16:2128144..2224162	25837	RAB26	0.274673
GO:0005912 Adherens junction	int47:chr15:90890799..91083353	chr15:90861472..91065475	8826	IQGAP1	0.275572
GO:0005912 Adherens junction	int41:chr1:236899343..236938860	chr1:236779753..236947927	88	ACTN2	0.275572
GO:0005912 Adherens junction	int59:chr10:69410048..69896336	chr10:67652275..69525949	29119	CTNNA3	0.275572
GO:0005912 Adherens junction	int51:chr1:77899667..78819970	chr1:78141673..78429578	23032,91624	USP33,NEXN	0.275572
GO:0005912 Adherens junction	int73:chr19:7636751..7731619	chr19:7590787..7703196	57662	CAMSAP3	0.275572
GO:0051493 Regulation of cytoskeleton organization	int41:chr1:236899343..236938860	chr1:236779753..236947927	88	ACTN2	0.283472
GO:0051493 Regulation of cytoskeleton organization	int72:chr16:2163579..2289455	chr16:2185177..2279418	64223	MLST8	0.283472
GO:0051493 Regulation of cytoskeleton organization	int73:chr19:7636751..7731619	chr19:7590787..7703196	57662	CAMSAP3	0.283472
GO:0051493 Regulation of cytoskeleton organization	int51:chr1:77899667..78819970	chr1:78284199..78429578	91624	NEXN	0.283472
GO:0034765 Regulation of ion transmembrane transport	int41:chr1:236899343..236938860	chr1:236779753..236947927	88	ACTN2	0.287171
GO:0034765 Regulation of ion transmembrane transport	int71:chr1:161978623..162111400	chr1:161969580..162359813	9722	NOS1AP	0.287171
GO:0034765 Regulation of ion transmembrane transport	int25,int92:chr12:3890095..4001019	chr12:3704493..3932366	84766	CRACR2A	0.287171
GO:0000422 Mitophagy	int46:chr12:96180145..96302462	chr12:96182708..96280238	6636	SNRPF	0.287971
GO:0000422 Mitophagy	int66:chr5:133294384..133416974	chr5:133287565..133410824	7416	VDAC1	0.287971
GO:0000422 Mitophagy	int72:chr16:2163579..2289455	chr16:2069815..2167867	4913	NTHL1	0.287971
GO:0022857 Transmembrane transporter activity	int24:chr12:101279586..101373845	chr12:101118373..101542419	121601	ANO4	0.288771
GO:0022857 Transmembrane transporter activity	int5:chr6:43229211..43258464	chr6:43195997..43293276	10864	SLC22A7	0.288771
GO:0022857 Transmembrane transporter activity	int36:chr1:37202097..37261085	chr1:37241127..37569844	2899	GRIK3	0.288771
GO:0022857 Transmembrane transporter activity	int85:chr17:48642502..48647011	chr17:48568428..48789063	8913,8714	CACNA1G,ABCC3	0.288771
GO:0022857 Transmembrane transporter activity	int17:chr20:5029207..5042089	chr20:4813001..5060939	9962	SLC23A2	0.288771
GO:0022857 Transmembrane transporter activity	int66:chr5:133294384..133416974	chr5:133287565..133410824	7416	VDAC1	0.288771
GO:0009116 Nucleoside metabolic process	int51:chr1:77899667..78819970	chr1:77677661..78045654	26289	AK5	0.292371
GO:0009116 Nucleoside metabolic process	int2:chr6:46044196..46150542	chr6:46027700..46134436	22875	ENPP4	0.292371
GO:0009116 Nucleoside metabolic process	int22:chr20:14842867..14842867	chr20:13906145..16053841	140733	MACROD2	0.292371
GO:0044877 Macromolecular complex binding	int51:chr1:77899667..78819970	chr1:78284199..78429578	91624	NEXN	0.294471
GO:0044877 Macromolecular complex binding	int41:chr1:236899343..236938860	chr1:236779753..236947927	88	ACTN2	0.294471
GO:0044877 Macromolecular complex binding	int10:chr9:124971170..124974419	chr9:124886337..124992098	4702	NDUFA8	0.294471
GO:0044877 Macromolecular complex binding	int59:chr10:69410048..69896336	chr10:69574426..69698147	23411	SIRT1	0.294471
GO:0044877 Macromolecular complex binding	int73:chr19:7636751..7731619	chr19:7590787..7703196	57662	CAMSAP3	0.294471
GO:0044877 Macromolecular complex binding	int89:chr12:132417451..132571956	chr12:132309278..132427707	8408	ULK1	0.294471
GO:0044877 Macromolecular complex binding	int87:chr18:9893269..9985809	chr18:9843954..9980018	9218	VAPA	0.294471
GO:0006396 RNA processing	int46:chr12:96180145..96302462	chr12:96182708..96280238	6636	SNRPF	0.294971
GO:0006396 RNA processing	int73:chr19:7636751..7731619	chr19:7664410..7764439	56949	XAB2	0.294971
GO:0006396 RNA processing	int72:chr16:2163579..2289455	chr16:2283116..2388413	10921	RNPS1	0.294971
GO:0006396 RNA processing	int40:chr17:73528138..73528138	chr17:73442608..73540820	283989	TSEN54	0.294971
GO:0006396 RNA processing	int29:chr6:89388023..89633046	chr6:89299615..89743348	8732	RNGTT	0.294971
GO:0006396 RNA processing	int89:chr12:132417451..132571956	chr12:132343744..132448406	80324	PUS1	0.294971
GO:0000398 MRNA splicing, via spliceosome	int73:chr19:7636751..7731619	chr19:7664410..7764439	56949	XAB2	0.29567
GO:0000398 MRNA splicing, via spliceosome	int72:chr16:2163579..2289455	chr16:2283116..2388413	10921	RNPS1	0.29567
GO:0000398 MRNA splicing, via spliceosome	int46:chr12:96180145..96302462	chr12:96182708..96280238	6636	SNRPF	0.29567
GO:0007010 Cytoskeleton organization	int72:chr16:2163579..2289455	chr16:2185177..2279418	64223	MLST8	0.29667
GO:0007010 Cytoskeleton organization	int73:chr19:7636751..7731619	chr19:7590787..7703196	57662	CAMSAP3	0.29667
GO:0007010 Cytoskeleton organization	int67:chr10:61715314..61785671	chr10:61766055..62574610	288,983	ANK3,CDK1	0.29667
GO:0007010 Cytoskeleton organization	int41:chr1:236899343..236938860	chr1:236779753..236947927	88	ACTN2	0.29667
GO:0007010 Cytoskeleton organization	int59:chr10:69410048..69896336	chr10:69795873..69991773	84665	MYPN	0.29667
GO:0007010 Cytoskeleton organization	int63,int34:chr4:152105746..152780684	chr4:152021432..152219182	152503	SH3D19	0.29667
GO:0007010 Cytoskeleton organization	int51:chr1:77899667..78819970	chr1:78141673..78429578	23032,91624	USP33,NEXN	0.29667
GO:0033044 Regulation of chromosome organization	int21:chr3:153587256..154052126	chr3:153973456..154112286	170506	DHX36	0.30187
GO:0033044 Regulation of chromosome organization	int59:chr10:69410048..69896336	chr10:69574426..69698147	23411	SIRT1	0.30187
GO:0033044 Regulation of chromosome organization	int78,int23:chr8:9708433..11463015	chr8:10602470..10767409	54984	PINX1	0.30187
GO:0019900 Kinase binding	int59:chr10:69410048..69896336	chr10:69574426..69698147	23411	SIRT1	0.30287
GO:0019900 Kinase binding	int47:chr15:90890799..91083353	chr15:90861472..91065475	8826	IQGAP1	0.30287
GO:0019900 Kinase binding	int72:chr16:2163579..2289455	chr16:2118710..2255899	5310	PKD1	0.30287
GO:0019900 Kinase binding	int66:chr5:133294384..133416974	chr5:133287565..133410824	7416	VDAC1	0.30287
GO:0019900 Kinase binding	int20:chr5:1099300..1115398	chr5:1030488..1182172	10723	SLC12A7	0.30287
GO:0000375 RNA splicing, via transesterification reactions	int73:chr19:7636751..7731619	chr19:7664410..7764439	56949	XAB2	0.30307
GO:0000375 RNA splicing, via transesterification reactions	int46:chr12:96180145..96302462	chr12:96182708..96280238	6636	SNRPF	0.30307
GO:0000375 RNA splicing, via transesterification reactions	int72:chr16:2163579..2289455	chr16:2283116..2388413	10921	RNPS1	0.30307
Reactome:120870REACTOME_PHOSPHOLIPID_METABOLISM	int75:chr3:33152151..33194990	chr3:33018099..33208694	2720	GLB1	0.305269
Reactome:120870REACTOME_PHOSPHOLIPID_METABOLISM	int17:chr20:5029207..5042089	chr20:5037406..5198533	8760	CDS2	0.305269
Reactome:120870REACTOME_PHOSPHOLIPID_METABOLISM	int87:chr18:9893269..9985809	chr18:9843954..9980018	9218	VAPA	0.305269
GO:0034660 NcRNA metabolic process	int40:chr17:73528138..73528138	chr17:73442608..73540820	283989	TSEN54	0.312269
GO:0034660 NcRNA metabolic process	int89:chr12:132417451..132571956	chr12:132343744..132448406	80324	PUS1	0.312269
GO:0034660 NcRNA metabolic process	int46:chr12:96180145..96302462	chr12:96182708..96280238	6636	SNRPF	0.312269
GO:0034660 NcRNA metabolic process	int63,int34:chr4:152105746..152780684	chr4:152571808..152752175	5188	GATB	0.312269
GO:0006816 Calcium ion transport	int25,int92:chr12:3890095..4001019	chr12:3704493..3932366	84766	CRACR2A	0.318168
GO:0006816 Calcium ion transport	int85:chr17:48642502..48647011	chr17:48568428..48724832	8913	CACNA1G	0.318168
GO:0006816 Calcium ion transport	int71:chr1:161978623..162111400	chr1:161969580..162359813	9722	NOS1AP	0.318168
GO:0005198 Structural molecule activity	int51:chr1:77899667..78819970	chr1:78284199..78429578	91624	NEXN	0.321568
GO:0005198 Structural molecule activity	int67:chr10:61715314..61785671	chr10:61528505..61736414	8030	CCDC6	0.321568
GO:0005198 Structural molecule activity	int67:chr10:61715314..61785671	chr10:61766055..62563284	288	ANK3	0.321568
GO:0005198 Structural molecule activity	int41:chr1:236899343..236938860	chr1:236779753..236947927	88	ACTN2	0.321568
GO:0008092 Cytoskeletal protein binding	int73:chr19:7636751..7731619	chr19:7590787..7703196	57662	CAMSAP3	0.328167
GO:0008092 Cytoskeletal protein binding	int41:chr1:236899343..236938860	chr1:236779753..236947927	88	ACTN2	0.328167
GO:0008092 Cytoskeletal protein binding	int59:chr10:69410048..69896336	chr10:69795873..69991773	84665	MYPN	0.328167
GO:0008092 Cytoskeletal protein binding	int51:chr1:77899667..78819970	chr1:78284199..78429578	91624	NEXN	0.328167
GO:0008092 Cytoskeletal protein binding	int87:chr18:9893269..9985809	chr18:9843954..9980018	9218	VAPA	0.328167
GO:1990234 Transferase complex	int72:chr16:2163579..2289455	chr16:2135798..2248130	84231	TRAF7	0.333967
GO:1990234 Transferase complex	int38:chr10:35878148..35909646	chr10:35465908..35881598	219771	CCNY	0.333967
GO:1990234 Transferase complex	int89:chr12:132417451..132571956	chr12:132309278..132585011	8408,57634	ULK1,EP400	0.333967
GO:1990234 Transferase complex	int46:chr12:96180145..96302462	chr12:96182708..96280238	6636	SNRPF	0.333967
GO:1990234 Transferase complex	int51:chr1:77899667..78819970	chr1:78141673..78295564	23032	USP33	0.333967
GO:0046903 Secretion	int41:chr1:236899343..236938860	chr1:236779753..236947927	88	ACTN2	0.334067
GO:0046903 Secretion	int72:chr16:2163579..2289455	chr16:2128144..2224162	25837	RAB26	0.334067
GO:0046903 Secretion	int45:chr3:70907066..71160361	chr3:70983864..71703140	27086	FOXP1	0.334067
GO:0046903 Secretion	int78,int23:chr8:9708433..11463015	chr8:11281520..11442108	640	BLK	0.334067
GO:0046903 Secretion	int47:chr15:90890799..91083353	chr15:90861472..91065475	8826	IQGAP1	0.334067
GO:0046903 Secretion	int73:chr19:7636751..7731619	chr19:7631986..7732760	6813	STXBP2	0.334067
GO:0005543 Phospholipid binding	int77:chr2:99372132..99771681	chr2:99765725..99867492	129531	MITD1	0.336166
GO:0005543 Phospholipid binding	int47:chr15:90890799..91083353	chr15:90861472..91065475	8826	IQGAP1	0.336166
GO:0005543 Phospholipid binding	int41:chr1:236899343..236938860	chr1:236779753..236947927	88	ACTN2	0.336166
Reactome:18266REACTOME_AXON_GUIDANCE	int35:chr15:47933163..48050095	chr15:47406402..48086420	80031	SEMA6D	0.344566
Reactome:18266REACTOME_AXON_GUIDANCE	int46:chr12:96180145..96302462	chr12:96031582..96254536	59277	NTN4	0.344566
Reactome:18266REACTOME_AXON_GUIDANCE	int67:chr10:61715314..61785671	chr10:61766055..62574610	288,983	ANK3,CDK1	0.344566
Reactome:18266REACTOME_AXON_GUIDANCE	int85:chr17:48642502..48647011	chr17:48568428..48724832	8913	CACNA1G	0.344566
GO:0016049 Cell growth	int47:chr15:90890799..91083353	chr15:90861472..91065475	8826	IQGAP1	0.346365
GO:0016049 Cell growth	int59:chr10:69410048..69896336	chr10:69574426..69698147	23411	SIRT1	0.346365
GO:0016049 Cell growth	int15,int62,int95:chr9:119138164..119529014	chr9:119379580..119483579	22954	TRIM32	0.346365
KEGG:hsa04020KEGG_CALCIUM_SIGNALING_PATHWAY	int85:chr17:48642502..48647011	chr17:48568428..48724832	8913	CACNA1G	0.347465
KEGG:hsa04020KEGG_CALCIUM_SIGNALING_PATHWAY	int69:chr7:31826095..31890104	chr7:31770792..32409016	5137	PDE1C	0.347465
KEGG:hsa04020KEGG_CALCIUM_SIGNALING_PATHWAY	int66:chr5:133294384..133416974	chr5:133287565..133410824	7416	VDAC1	0.347465
GO:0050708 Regulation of protein secretion	int78,int23:chr8:9708433..11463015	chr8:11281520..11442108	640	BLK	0.347565
GO:0050708 Regulation of protein secretion	int45:chr3:70907066..71160361	chr3:70983864..71703140	27086	FOXP1	0.347565
GO:0050708 Regulation of protein secretion	int47:chr15:90890799..91083353	chr15:90861472..91065475	8826	IQGAP1	0.347565
GO:0051347 Positive regulation of transferase activity	int47:chr15:90890799..91083353	chr15:90861472..91065475	8826	IQGAP1	0.349065
GO:0051347 Positive regulation of transferase activity	int33:chr7:114593865..114747072	chr7:114492208..114679970	29969	MDFIC	0.349065
GO:0051347 Positive regulation of transferase activity	int41:chr1:236899343..236938860	chr1:236779753..236947927	88	ACTN2	0.349065
GO:0051347 Positive regulation of transferase activity	int59:chr10:69410048..69896336	chr10:69574426..69698147	23411	SIRT1	0.349065
GO:0051347 Positive regulation of transferase activity	int38:chr10:35878148..35909646	chr10:35465908..35881598	219771	CCNY	0.349065
GO:0051347 Positive regulation of transferase activity	int72:chr16:2163579..2289455	chr16:2118710..2255899	5310,84231	PKD1,TRAF7	0.349065
GO:0031966 Mitochondrial membrane	int10:chr9:124971170..124974419	chr9:124886337..124992098	4702	NDUFA8	0.360764
GO:0031966 Mitochondrial membrane	int77:chr2:99372132..99771681	chr2:99727541..99836020	51263	MRPL30	0.360764
GO:0031966 Mitochondrial membrane	int17:chr20:5029207..5042089	chr20:5037406..5198533	8760	CDS2	0.360764
GO:0031966 Mitochondrial membrane	int66:chr5:133294384..133416974	chr5:133287565..133410824	7416	VDAC1	0.360764
GO:0046872 Metal ion binding	int25,int92:chr12:3890095..4001019	chr12:3704493..3932366	84766	CRACR2A	0.364864
GO:0046872 Metal ion binding	int72:chr16:2163579..2289455	chr16:2216467..2308712	1775	DNASE1L2	0.364864
GO:0046872 Metal ion binding	int44:chr3:6880004..6902624	chr3:6832801..7803218	2917	GRM7	0.364864
GO:0046872 Metal ion binding	int47:chr15:90890799..91083353	chr15:90861472..91065475	8826	IQGAP1	0.364864
GO:0046872 Metal ion binding	int51:chr1:77899667..78819970	chr1:78141673..78295564	23032	USP33	0.364864
GO:0060429 Epithelium development	int66:chr5:133294384..133416974	chr5:133287565..133410824	7416	VDAC1	0.376062
GO:0060429 Epithelium development	int72:chr16:2163579..2289455	chr16:2118710..2255899	5310	PKD1	0.376062
GO:0060429 Epithelium development	int5:chr6:43229211..43258464	chr6:43173366..43267211	10591	DNPH1	0.376062
GO:0060429 Epithelium development	int45:chr3:70907066..71160361	chr3:70983864..71703140	27086	FOXP1	0.376062
GO:0061024 Membrane organization	int16,int7:chr7:132938039..133334591	chr7:132867822..133770513	60412	EXOC4	0.378462
GO:0061024 Membrane organization	int73:chr19:7636751..7731619	chr19:7675706..7767748	126003	TRAPPC5	0.378462
GO:0061024 Membrane organization	int67:chr10:61715314..61785671	chr10:61766055..62574610	288,983	ANK3,CDK1	0.378462
GO:0061024 Membrane organization	int41:chr1:236899343..236938860	chr1:236779753..236947927	88	ACTN2	0.378462
GO:0061024 Membrane organization	int63,int34:chr4:152105746..152780684	chr4:151950724..152219182	6189,152503	RPS3A,SH3D19	0.378462
GO:0061024 Membrane organization	int87:chr18:9893269..9985809	chr18:9638227..9980018	11031,9218	RAB31,VAPA	0.378462
GO:0061024 Membrane organization	int51:chr1:77899667..78819970	chr1:78175308..78365225	374986	FAM73A	0.378462
GO:0061024 Membrane organization	int72:chr16:2163579..2289455	chr16:2128144..2224162	25837	RAB26	0.378462
GO:0045787 Positive regulation of cell cycle	int72:chr16:2163579..2289455	chr16:2118710..2255899	5310	PKD1	0.380262
GO:0045787 Positive regulation of cell cycle	int15,int62,int95:chr9:119138164..119529014	chr9:119379580..119483579	22954	TRIM32	0.380262
GO:0045787 Positive regulation of cell cycle	int38:chr10:35878148..35909646	chr10:35465908..35881598	219771	CCNY	0.380262
GO:0048666 Neuron development	int35:chr15:47933163..48050095	chr15:47406402..48086420	80031	SEMA6D	0.393061
GO:0048666 Neuron development	int89:chr12:132417451..132571956	chr12:132309278..132427707	8408	ULK1	0.393061
GO:0048666 Neuron development	int8:chr11:132912844..132936734	chr11:132264874..133472403	4978	OPCML	0.393061
GO:0048666 Neuron development	int46:chr12:96180145..96302462	chr12:96031582..96254536	59277	NTN4	0.393061
GO:0048666 Neuron development	int85:chr17:48642502..48647011	chr17:48568428..48724832	8913	CACNA1G	0.393061
GO:0048666 Neuron development	int87:chr18:9893269..9985809	chr18:9843954..9980018	9218	VAPA	0.393061
GO:0048666 Neuron development	int47:chr15:90890799..91083353	chr15:90861472..91065475	8826	IQGAP1	0.393061
GO:0048666 Neuron development	int41:chr1:236899343..236938860	chr1:236779753..236947927	88	ACTN2	0.393061
GO:0005740 Mitochondrial envelope	int10:chr9:124971170..124974419	chr9:124886337..124992098	4702	NDUFA8	0.393561
GO:0005740 Mitochondrial envelope	int77:chr2:99372132..99771681	chr2:99727541..99836020	51263	MRPL30	0.393561
GO:0005740 Mitochondrial envelope	int66:chr5:133294384..133416974	chr5:133287565..133410824	7416	VDAC1	0.393561
GO:0005740 Mitochondrial envelope	int17:chr20:5029207..5042089	chr20:5037406..5198533	8760	CDS2	0.393561
GO:0016462 Pyrophosphatase activity	int97:chr2:118368816..118873792	chr2:118502254..118609953	8886	DDX18	0.39576
GO:0016462 Pyrophosphatase activity	int21:chr3:153587256..154052126	chr3:153973456..154112286	170506	DHX36	0.39576
GO:0016462 Pyrophosphatase activity	int2:chr6:46044196..46150542	chr6:46027700..46134436	22875	ENPP4	0.39576
GO:0016462 Pyrophosphatase activity	int29:chr6:89388023..89633046	chr6:89299615..89743348	8732	RNGTT	0.39576
GO:0030162 Regulation of proteolysis	int63,int34:chr4:152105746..152780684	chr4:152021432..152219182	152503	SH3D19	0.39836
GO:0030162 Regulation of proteolysis	int72:chr16:2163579..2289455	chr16:2118710..2255899	5310	PKD1	0.39836
GO:0030162 Regulation of proteolysis	int59:chr10:69410048..69896336	chr10:69574426..69698147	23411	SIRT1	0.39836
GO:0030162 Regulation of proteolysis	int15,int62,int95:chr9:119138164..119529014	chr9:119379580..119483579	22954	TRIM32	0.39836
GO:0030162 Regulation of proteolysis	int78,int23:chr8:9708433..11463015	chr8:10561277..10658084	83595	SOX7	0.39836
GO:0009117 Nucleotide metabolic process	int44:chr3:6880004..6902624	chr3:6832801..7803218	2917	GRM7	0.40056
GO:0009117 Nucleotide metabolic process	int51:chr1:77899667..78819970	chr1:77677661..78045654	26289	AK5	0.40056
GO:0009117 Nucleotide metabolic process	int72:chr16:2163579..2289455	chr16:2069815..2167867	4913	NTHL1	0.40056
GO:0009117 Nucleotide metabolic process	int96:chr9:74729250..74815119	chr9:74659510..74887140	9615	GDA	0.40056
GO:0046983 Protein dimerization activity	int87:chr18:9893269..9985809	chr18:9843954..9980018	9218	VAPA	0.40116
GO:0046983 Protein dimerization activity	int1:chr8:119093994..119128220	chr8:118791601..119194058	2131	EXT1	0.40116
GO:0046983 Protein dimerization activity	int51:chr1:77899667..78819970	chr1:78175308..78365225	374986	FAM73A	0.40116
GO:0046983 Protein dimerization activity	int77:chr2:99372132..99771681	chr2:99765725..99867492	129531	MITD1	0.40116
GO:0046983 Protein dimerization activity	int79:chr17:1182166..1204291	chr17:1103857..1194565	727857	BHLHA9	0.40116
GO:0046983 Protein dimerization activity	int41:chr1:236899343..236938860	chr1:236779753..236947927	88	ACTN2	0.40116
GO:0042578 Phosphoric ester hydrolase activity	int69:chr7:31826095..31890104	chr7:31770792..32409016	5137	PDE1C	0.40296
GO:0042578 Phosphoric ester hydrolase activity	int72:chr16:2163579..2289455	chr16:2241602..2334822	283871	PGP	0.40296
GO:0042578 Phosphoric ester hydrolase activity	int29:chr6:89388023..89633046	chr6:89299615..89743348	8732	RNGTT	0.40296
GO:0030111 Regulation of Wnt signaling pathway	int78,int23:chr8:9708433..11463015	chr8:10561277..10658084	83595	SOX7	0.40346
GO:0030111 Regulation of Wnt signaling pathway	int38:chr10:35878148..35909646	chr10:35465908..35881598	219771	CCNY	0.40346
GO:0030111 Regulation of Wnt signaling pathway	int33:chr7:114593865..114747072	chr7:114492208..114679970	29969	MDFIC	0.40346
GO:0005743 Mitochondrial inner membrane	int77:chr2:99372132..99771681	chr2:99727541..99836020	51263	MRPL30	0.407859
GO:0005743 Mitochondrial inner membrane	int10:chr9:124971170..124974419	chr9:124886337..124992098	4702	NDUFA8	0.407859
GO:0005743 Mitochondrial inner membrane	int17:chr20:5029207..5042089	chr20:5037406..5198533	8760	CDS2	0.407859
GO:1903047 Mitotic cell cycle process	int78,int23:chr8:9708433..11463015	chr8:10602470..10767409	54984	PINX1	0.411159
GO:1903047 Mitotic cell cycle process	int50:chr19:30263322..30328851	chr19:30232900..30335215	898	CCNE1	0.411159
GO:1903047 Mitotic cell cycle process	int72:chr16:2163579..2289455	chr16:2118710..2255899	5310	PKD1	0.411159
GO:1903047 Mitotic cell cycle process	int77:chr2:99372132..99771681	chr2:99765725..99867492	129531	MITD1	0.411159
GO:1903047 Mitotic cell cycle process	int67:chr10:61715314..61785671	chr10:61766055..62574610	288,983	ANK3,CDK1	0.411159
GO:1903047 Mitotic cell cycle process	int38:chr10:35878148..35909646	chr10:35465908..35881598	219771	CCNY	0.411159
GO:0006811 Ion transport	int25,int92:chr12:3890095..4001019	chr12:3704493..3932366	84766	CRACR2A	0.412659
GO:0006811 Ion transport	int2:chr6:46044196..46150542	chr6:45846189..46118085	53405	CLIC5	0.412659
GO:0006811 Ion transport	int66:chr5:133294384..133416974	chr5:133287565..133410824	7416	VDAC1	0.412659
GO:0006811 Ion transport	int20:chr5:1099300..1115398	chr5:1030488..1266304	10723,340024,348932	SLC12A7,SLC6A19,SLC6A18	0.412659
GO:0006811 Ion transport	int41:chr1:236899343..236938860	chr1:236779753..236947927	88	ACTN2	0.412659
GO:0006811 Ion transport	int17:chr20:5029207..5042089	chr20:4813001..5060939	9962	SLC23A2	0.412659
GO:0006811 Ion transport	int24:chr12:101279586..101373845	chr12:101118373..101674016	121601,160728	ANO4,SLC5A8	0.412659
GO:0006811 Ion transport	int85:chr17:48642502..48647011	chr17:48568428..48789063	8913,8714	CACNA1G,ABCC3	0.412659
GO:0006811 Ion transport	int71:chr1:161978623..162111400	chr1:161969580..162359813	9722	NOS1AP	0.412659
GO:0051346 Negative regulation of hydrolase activity	int47:chr15:90890799..91083353	chr15:90861472..91065475	8826	IQGAP1	0.414759
GO:0051346 Negative regulation of hydrolase activity	int59:chr10:69410048..69896336	chr10:69574426..69698147	23411	SIRT1	0.414759
GO:0051346 Negative regulation of hydrolase activity	int73:chr19:7636751..7731619	chr19:7590787..7703196	57662	CAMSAP3	0.414759
GO:0048468 Cell development	int46:chr12:96180145..96302462	chr12:96031582..96254536	59277	NTN4	0.417158
GO:0048468 Cell development	int47:chr15:90890799..91083353	chr15:90861472..91065475	8826	IQGAP1	0.417158
GO:0048468 Cell development	int41:chr1:236899343..236938860	chr1:236779753..236947927	88	ACTN2	0.417158
GO:0048468 Cell development	int89:chr12:132417451..132571956	chr12:132309278..132427707	8408	ULK1	0.417158
GO:0048468 Cell development	int45:chr3:70907066..71160361	chr3:70983864..71703140	27086	FOXP1	0.417158
GO:0048468 Cell development	int59:chr10:69410048..69896336	chr10:69795873..69991773	84665	MYPN	0.417158
GO:0048468 Cell development	int8:chr11:132912844..132936734	chr11:132264874..133472403	4978	OPCML	0.417158
GO:0048468 Cell development	int85:chr17:48642502..48647011	chr17:48568428..48724832	8913	CACNA1G	0.417158
GO:0048468 Cell development	int35:chr15:47933163..48050095	chr15:47406402..48086420	80031	SEMA6D	0.417158
GO:0048468 Cell development	int87:chr18:9893269..9985809	chr18:9843954..9980018	9218	VAPA	0.417158
GO:0009306 Protein secretion	int47:chr15:90890799..91083353	chr15:90861472..91065475	8826	IQGAP1	0.420758
GO:0009306 Protein secretion	int78,int23:chr8:9708433..11463015	chr8:11281520..11442108	640	BLK	0.420758
GO:0009306 Protein secretion	int45:chr3:70907066..71160361	chr3:70983864..71703140	27086	FOXP1	0.420758
GO:0043624 Cellular protein complex disassembly	int77:chr2:99372132..99771681	chr2:99727541..99836020	51263	MRPL30	0.429257
GO:0043624 Cellular protein complex disassembly	int10:chr9:124971170..124974419	chr9:124956881..125105742	92399	MRRF	0.429257
GO:0043624 Cellular protein complex disassembly	int41:chr1:236899343..236938860	chr1:236779753..236947927	88	ACTN2	0.429257
GO:0001775 Cell activation	int45:chr3:70907066..71160361	chr3:70983864..71703140	27086	FOXP1	0.431557
GO:0001775 Cell activation	int47:chr15:90890799..91083353	chr15:91003117..91208577	64784	CRTC3	0.431557
GO:0001775 Cell activation	int73:chr19:7636751..7731619	chr19:7631986..7732760	6813	STXBP2	0.431557
GO:0001775 Cell activation	int41:chr1:236899343..236938860	chr1:236779753..236947927	88	ACTN2	0.431557
GO:0001775 Cell activation	int72:chr16:2163579..2289455	chr16:2185177..2279418	64223	MLST8	0.431557
GO:0007399 Nervous system development	int41:chr1:236899343..236938860	chr1:236779753..237087281	88,4548	ACTN2,MTR	0.432657
GO:0007399 Nervous system development	int89:chr12:132417451..132571956	chr12:132309278..132427707	8408	ULK1	0.432657
GO:0007399 Nervous system development	int5:chr6:43229211..43258464	chr6:42882236..43275997	5528,5754,9820,6722,84630	PPP2R5D,PTK7,CUL7,SRF,TTBK1	0.432657
GO:0007399 Nervous system development	int8:chr11:132912844..132936734	chr11:132264874..133472403	4978	OPCML	0.432657
GO:0007399 Nervous system development	int72:chr16:2163579..2289455	chr16:2118710..2255899	5310	PKD1	0.432657
GO:0007399 Nervous system development	int85:chr17:48642502..48647011	chr17:48568428..48724832	8913	CACNA1G	0.432657
GO:0007399 Nervous system development	int35:chr15:47933163..48050095	chr15:47406402..48086420	80031	SEMA6D	0.432657
GO:0007399 Nervous system development	int96:chr9:74729250..74815119	chr9:74659510..74887140	9615	GDA	0.432657
GO:0007399 Nervous system development	int46:chr12:96180145..96302462	chr12:96031582..96254536	59277	NTN4	0.432657
GO:0007399 Nervous system development	int87:chr18:9893269..9985809	chr18:9843954..9980018	9218	VAPA	0.432657
GO:0007399 Nervous system development	int47:chr15:90890799..91083353	chr15:90861472..91065475	8826	IQGAP1	0.432657
GO:0043169 Cation binding	int44:chr3:6880004..6902624	chr3:6832801..7803218	2917	GRM7	0.436356
GO:0043169 Cation binding	int72:chr16:2163579..2289455	chr16:2216467..2308712	1775	DNASE1L2	0.436356
GO:0043169 Cation binding	int51:chr1:77899667..78819970	chr1:78141673..78295564	23032	USP33	0.436356
GO:0043169 Cation binding	int25,int92:chr12:3890095..4001019	chr12:3704493..3932366	84766	CRACR2A	0.436356
GO:0043169 Cation binding	int47:chr15:90890799..91083353	chr15:90861472..91065475	8826	IQGAP1	0.436356
GO:0000975 Regulatory region DNA binding	int66:chr5:133294384..133416974	chr5:133380401..133503920	6932	TCF7	0.437156
GO:0044212 Transcription regulatory region DNA binding	int21:chr3:153587256..154052126	chr3:153973456..154112286	170506	DHX36	0.437156
GO:0000975 Regulatory region DNA binding	int31:chr3:69849947..70217984	chr3:69718585..70037488	4286	MITF	0.437156
GO:0044212 Transcription regulatory region DNA binding	int72:chr16:2163579..2289455	chr16:2203488..2305743	1877	E4F1	0.437156
GO:0000975 Regulatory region DNA binding	int72:chr16:2163579..2289455	chr16:2203488..2305743	1877	E4F1	0.437156
GO:0000975 Regulatory region DNA binding	int21:chr3:153587256..154052126	chr3:153973456..154112286	170506	DHX36	0.437156
GO:0044212 Transcription regulatory region DNA binding	int31:chr3:69849947..70217984	chr3:69718585..70037488	4286	MITF	0.437156
GO:0044212 Transcription regulatory region DNA binding	int66:chr5:133294384..133416974	chr5:133380401..133503920	6932	TCF7	0.437156
GO:0000278 Mitotic cell cycle	int38:chr10:35878148..35909646	chr10:35465908..35881598	219771	CCNY	0.438156
GO:0000278 Mitotic cell cycle	int77:chr2:99372132..99771681	chr2:99765725..99867492	129531	MITD1	0.438156
GO:0000278 Mitotic cell cycle	int67:chr10:61715314..61785671	chr10:61766055..62574610	288,983	ANK3,CDK1	0.438156
GO:0000278 Mitotic cell cycle	int78,int23:chr8:9708433..11463015	chr8:10602470..10767409	54984	PINX1	0.438156
GO:0000278 Mitotic cell cycle	int59:chr10:69410048..69896336	chr10:69574426..69698147	23411	SIRT1	0.438156
GO:0000278 Mitotic cell cycle	int72:chr16:2163579..2289455	chr16:2118710..2255899	5310	PKD1	0.438156
GO:0000278 Mitotic cell cycle	int50:chr19:30263322..30328851	chr19:30232900..30335215	898	CCNE1	0.438156
GO:0045859 Regulation of protein kinase activity	int33:chr7:114593865..114747072	chr7:114492208..114679970	29969	MDFIC	0.439656
GO:0045859 Regulation of protein kinase activity	int41:chr1:236899343..236938860	chr1:236779753..236947927	88	ACTN2	0.439656
GO:0045859 Regulation of protein kinase activity	int47:chr15:90890799..91083353	chr15:90861472..91065475	8826	IQGAP1	0.439656
GO:0045859 Regulation of protein kinase activity	int72:chr16:2163579..2289455	chr16:2118710..2255899	5310,84231	PKD1,TRAF7	0.439656
GO:0045859 Regulation of protein kinase activity	int38:chr10:35878148..35909646	chr10:35465908..35881598	219771	CCNY	0.439656
GO:0045859 Regulation of protein kinase activity	int59:chr10:69410048..69896336	chr10:69574426..69698147	23411	SIRT1	0.439656
GO:0000228 Nuclear chromosome	int59:chr10:69410048..69896336	chr10:69574426..69698147	23411	SIRT1	0.443056
GO:0000228 Nuclear chromosome	int89:chr12:132417451..132571956	chr12:132364464..132585011	57634	EP400	0.443056
GO:0000228 Nuclear chromosome	int78,int23:chr8:9708433..11463015	chr8:10602470..10767409	54984	PINX1	0.443056
GO:0007173 Epidermal growth factor receptor signaling pathway	int47:chr15:90890799..91083353	chr15:90861472..91065475	8826	IQGAP1	0.444056
GO:0007173 Epidermal growth factor receptor signaling pathway	int72:chr16:2163579..2289455	chr16:2185177..2279418	64223	MLST8	0.444056
GO:0007173 Epidermal growth factor receptor signaling pathway	int41:chr1:236899343..236938860	chr1:236779753..236947927	88	ACTN2	0.444056
GO:0007173 Epidermal growth factor receptor signaling pathway	int69:chr7:31826095..31890104	chr7:31770792..32409016	5137	PDE1C	0.444056
GO:0032787 Monocarboxylic acid metabolic process	int85:chr17:48642502..48647011	chr17:48642217..48789063	8714	ABCC3	0.444656
GO:0032787 Monocarboxylic acid metabolic process	int77:chr2:99372132..99771681	chr2:99701417..99799613	51601	LIPT1	0.444656
GO:0032787 Monocarboxylic acid metabolic process	int72:chr16:2163579..2289455	chr16:2269872..2371602	1632	ECI1	0.444656
GO:0032787 Monocarboxylic acid metabolic process	int98:chr9:6568116..6610892	chr9:6512463..6715692	2731	GLDC	0.444656
GO:0051603 Proteolysis involved in cellular protein catabolic process	int59:chr10:69410048..69896336	chr10:69574426..69698147	23411	SIRT1	0.444756
GO:0051603 Proteolysis involved in cellular protein catabolic process	int15,int62,int95:chr9:119138164..119529014	chr9:119379580..119483579	22954	TRIM32	0.444756
GO:0051603 Proteolysis involved in cellular protein catabolic process	int51:chr1:77899667..78819970	chr1:78141673..78295564	23032	USP33	0.444756
GO:0051603 Proteolysis involved in cellular protein catabolic process	int72:chr16:2163579..2289455	chr16:2118710..2255899	5310	PKD1	0.444756
GO:0043269 Regulation of ion transport	int71:chr1:161978623..162111400	chr1:161969580..162359813	9722	NOS1AP	0.444856
GO:0043269 Regulation of ion transport	int41:chr1:236899343..236938860	chr1:236779753..236947927	88	ACTN2	0.444856
GO:0043269 Regulation of ion transport	int25,int92:chr12:3890095..4001019	chr12:3704493..3932366	84766	CRACR2A	0.444856
GO:0030163 Protein catabolic process	int72:chr16:2163579..2289455	chr16:2118710..2255899	5310	PKD1	0.446955
GO:0030163 Protein catabolic process	int63,int34:chr4:152105746..152780684	chr4:152021432..152219182	152503	SH3D19	0.446955
GO:0030163 Protein catabolic process	int15,int62,int95:chr9:119138164..119529014	chr9:119379580..119483579	22954	TRIM32	0.446955
GO:0030163 Protein catabolic process	int59:chr10:69410048..69896336	chr10:69574426..69698147	23411	SIRT1	0.446955
GO:0030163 Protein catabolic process	int51:chr1:77899667..78819970	chr1:78141673..78295564	23032	USP33	0.446955
GO:0022414 Reproductive process	int77:chr2:99372132..99771681	chr2:99593723..99841187	80705	TSGA10	0.447155
GO:0022414 Reproductive process	int72:chr16:2163579..2289455	chr16:2118710..2255899	5310	PKD1	0.447155
GO:0022414 Reproductive process	int2:chr6:46044196..46150542	chr6:45846189..46118085	53405	CLIC5	0.447155
GO:0000003 Reproduction	int72:chr16:2163579..2289455	chr16:2118710..2255899	5310	PKD1	0.449055
GO:0000003 Reproduction	int2:chr6:46044196..46150542	chr6:45846189..46118085	53405	CLIC5	0.449055
GO:0000003 Reproduction	int77:chr2:99372132..99771681	chr2:99593723..99841187	80705	TSGA10	0.449055
GO:0038127 ERBB signaling pathway	int47:chr15:90890799..91083353	chr15:90861472..91065475	8826	IQGAP1	0.450755
GO:0038127 ERBB signaling pathway	int72:chr16:2163579..2289455	chr16:2185177..2279418	64223	MLST8	0.450755
GO:0038127 ERBB signaling pathway	int69:chr7:31826095..31890104	chr7:31770792..32409016	5137	PDE1C	0.450755
GO:0038127 ERBB signaling pathway	int41:chr1:236899343..236938860	chr1:236779753..236947927	88	ACTN2	0.450755
GO:0030182 Neuron differentiation	int89:chr12:132417451..132571956	chr12:132309278..132427707	8408	ULK1	0.455854
GO:0030182 Neuron differentiation	int35:chr15:47933163..48050095	chr15:47406402..48086420	80031	SEMA6D	0.455854
GO:0030182 Neuron differentiation	int85:chr17:48642502..48647011	chr17:48568428..48724832	8913	CACNA1G	0.455854
GO:0030182 Neuron differentiation	int8:chr11:132912844..132936734	chr11:132264874..133472403	4978	OPCML	0.455854
GO:0030182 Neuron differentiation	int41:chr1:236899343..236938860	chr1:236779753..236947927	88	ACTN2	0.455854
GO:0030182 Neuron differentiation	int87:chr18:9893269..9985809	chr18:9843954..9980018	9218	VAPA	0.455854
GO:0030182 Neuron differentiation	int46:chr12:96180145..96302462	chr12:96031582..96254536	59277	NTN4	0.455854
GO:0030182 Neuron differentiation	int47:chr15:90890799..91083353	chr15:90861472..91065475	8826	IQGAP1	0.455854
KEGG:hsa04080KEGG_NEUROACTIVE_LIGAND_RECEPTOR_INTERACTION	int54,int55:chr4:93452066..94157778	chr4:93155549..94715706	2895	GRID2	0.458354
KEGG:hsa04080KEGG_NEUROACTIVE_LIGAND_RECEPTOR_INTERACTION	int36:chr1:37202097..37261085	chr1:37241127..37569844	2899	GRIK3	0.458354
KEGG:hsa04080KEGG_NEUROACTIVE_LIGAND_RECEPTOR_INTERACTION	int44:chr3:6880004..6902624	chr3:6832801..7803218	2917	GRM7	0.458354
GO:0043241 Protein complex disassembly	int10:chr9:124971170..124974419	chr9:124956881..125105742	92399	MRRF	0.467553
GO:0043241 Protein complex disassembly	int41:chr1:236899343..236938860	chr1:236779753..236947927	88	ACTN2	0.467553
GO:0043241 Protein complex disassembly	int77:chr2:99372132..99771681	chr2:99727541..99836020	51263	MRPL30	0.467553
Reactome:22258REACTOME_METABOLISM_OF_LIPIDS_AND_LIPOPROTEINS	int85:chr17:48642502..48647011	chr17:48642217..48789063	8714	ABCC3	0.473953
Reactome:22258REACTOME_METABOLISM_OF_LIPIDS_AND_LIPOPROTEINS	int87:chr18:9893269..9985809	chr18:9843954..9980018	9218	VAPA	0.473953
Reactome:22258REACTOME_METABOLISM_OF_LIPIDS_AND_LIPOPROTEINS	int17:chr20:5029207..5042089	chr20:5037406..5198533	8760	CDS2	0.473953
Reactome:22258REACTOME_METABOLISM_OF_LIPIDS_AND_LIPOPROTEINS	int75:chr3:33152151..33194990	chr3:33018099..33208694	2720	GLB1	0.473953
Reactome:22258REACTOME_METABOLISM_OF_LIPIDS_AND_LIPOPROTEINS	int72:chr16:2163579..2289455	chr16:2269872..2371602	1632	ECI1	0.473953
GO:0032446 Protein modification by small protein conjugation	int31:chr3:69849947..70217984	chr3:69718585..70037488	4286	MITF	0.475252
GO:0032446 Protein modification by small protein conjugation	int59:chr10:69410048..69896336	chr10:69574426..69698147	23411	SIRT1	0.475252
GO:0032446 Protein modification by small protein conjugation	int72:chr16:2163579..2289455	chr16:2135798..2248130	84231	TRAF7	0.475252
GO:0032446 Protein modification by small protein conjugation	int78,int23:chr8:9708433..11463015	chr8:10602470..10767409	54984	PINX1	0.475252
GO:0032446 Protein modification by small protein conjugation	int15,int62,int95:chr9:119138164..119529014	chr9:119379580..119483579	22954	TRIM32	0.475252
GO:0090150 Establishment of protein localization to membrane	int72:chr16:2163579..2289455	chr16:2128144..2224162	25837	RAB26	0.476752
GO:0090150 Establishment of protein localization to membrane	int41:chr1:236899343..236938860	chr1:236779753..236947927	88	ACTN2	0.476752
GO:0090150 Establishment of protein localization to membrane	int67:chr10:61715314..61785671	chr10:61766055..62563284	288	ANK3	0.476752
GO:0033043 Regulation of organelle organization	int21:chr3:153587256..154052126	chr3:153973456..154112286	170506	DHX36	0.477552
GO:0033043 Regulation of organelle organization	int51:chr1:77899667..78819970	chr1:78284199..78429578	91624	NEXN	0.477552
GO:0033043 Regulation of organelle organization	int78,int23:chr8:9708433..11463015	chr8:10602470..10767409	54984	PINX1	0.477552
GO:0033043 Regulation of organelle organization	int41:chr1:236899343..236938860	chr1:236779753..236947927	88	ACTN2	0.477552
GO:0033043 Regulation of organelle organization	int72:chr16:2163579..2289455	chr16:2185177..2279418	64223	MLST8	0.477552
GO:0033043 Regulation of organelle organization	int73:chr19:7636751..7731619	chr19:7590787..7703196	57662	CAMSAP3	0.477552
GO:0033043 Regulation of organelle organization	int59:chr10:69410048..69896336	chr10:69574426..69698147	23411	SIRT1	0.477552
GO:0040007 Growth	int47:chr15:90890799..91083353	chr15:90861472..91065475	8826	IQGAP1	0.478652
GO:0040007 Growth	int15,int62,int95:chr9:119138164..119529014	chr9:119379580..119483579	22954	TRIM32	0.478652
GO:0040007 Growth	int59:chr10:69410048..69896336	chr10:69574426..69698147	23411	SIRT1	0.478652
GO:0043549 Regulation of kinase activity	int59:chr10:69410048..69896336	chr10:69574426..69698147	23411	SIRT1	0.482452
GO:0043549 Regulation of kinase activity	int72:chr16:2163579..2289455	chr16:2118710..2255899	5310,84231	PKD1,TRAF7	0.482452
GO:0043549 Regulation of kinase activity	int47:chr15:90890799..91083353	chr15:90861472..91065475	8826	IQGAP1	0.482452
GO:0043549 Regulation of kinase activity	int38:chr10:35878148..35909646	chr10:35465908..35881598	219771	CCNY	0.482452
GO:0043549 Regulation of kinase activity	int41:chr1:236899343..236938860	chr1:236779753..236947927	88	ACTN2	0.482452
GO:0043549 Regulation of kinase activity	int33:chr7:114593865..114747072	chr7:114492208..114679970	29969	MDFIC	0.482452
GO:0016055 Wnt signaling pathway	int33:chr7:114593865..114747072	chr7:114492208..114679970	29969	MDFIC	0.482652
GO:0016055 Wnt signaling pathway	int78,int23:chr8:9708433..11463015	chr8:10561277..10658084	83595	SOX7	0.482652
GO:0016055 Wnt signaling pathway	int38:chr10:35878148..35909646	chr10:35465908..35881598	219771	CCNY	0.482652
GO:0016055 Wnt signaling pathway	int38:chr10:35878148..35909646	chr10:35907176..36000362	8325	FZD8	0.482652
GO:0007186 G-protein coupled receptor signaling pathway	int36:chr1:37202097..37261085	chr1:37241127..37569844	2899	GRIK3	0.483452
GO:0007186 G-protein coupled receptor signaling pathway	int44:chr3:6880004..6902624	chr3:6832801..7803218	2917	GRM7	0.483452
GO:0007186 G-protein coupled receptor signaling pathway	int41:chr1:236899343..236938860	chr1:236779753..236947927	88	ACTN2	0.483452
GO:0007186 G-protein coupled receptor signaling pathway	int51:chr1:77899667..78819970	chr1:78141673..78295564	23032	USP33	0.483452
GO:0043086 Negative regulation of catalytic activity	int59:chr10:69410048..69896336	chr10:69574426..69698147	23411	SIRT1	0.484952
GO:0043086 Negative regulation of catalytic activity	int73:chr19:7636751..7731619	chr19:7590787..7703196	57662	CAMSAP3	0.484952
GO:0043086 Negative regulation of catalytic activity	int78,int23:chr8:9708433..11463015	chr8:10602470..10767409	54984	PINX1	0.484952
GO:0043086 Negative regulation of catalytic activity	int44:chr3:6880004..6902624	chr3:6832801..7803218	2917	GRM7	0.484952
GO:0043086 Negative regulation of catalytic activity	int47:chr15:90890799..91083353	chr15:90861472..91065475	8826	IQGAP1	0.484952
GO:0005215 Transporter activity	int17:chr20:5029207..5042089	chr20:4813001..5060939	9962	SLC23A2	0.486151
GO:0005215 Transporter activity	int36:chr1:37202097..37261085	chr1:37241127..37569844	2899	GRIK3	0.486151
GO:0005215 Transporter activity	int5:chr6:43229211..43258464	chr6:43195997..43293276	10864	SLC22A7	0.486151
GO:0005215 Transporter activity	int24:chr12:101279586..101373845	chr12:101118373..101542419	121601	ANO4	0.486151
GO:0005215 Transporter activity	int66:chr5:133294384..133416974	chr5:133287565..133410824	7416	VDAC1	0.486151
GO:0005215 Transporter activity	int85:chr17:48642502..48647011	chr17:48568428..48789063	8913,8714	CACNA1G,ABCC3	0.486151
GO:0044257 Cellular protein catabolic process	int15,int62,int95:chr9:119138164..119529014	chr9:119379580..119483579	22954	TRIM32	0.490351
GO:0044257 Cellular protein catabolic process	int59:chr10:69410048..69896336	chr10:69574426..69698147	23411	SIRT1	0.490351
GO:0044257 Cellular protein catabolic process	int72:chr16:2163579..2289455	chr16:2118710..2255899	5310	PKD1	0.490351
GO:0044257 Cellular protein catabolic process	int51:chr1:77899667..78819970	chr1:78141673..78295564	23032	USP33	0.490351
GO:0016071 MRNA metabolic process	int72:chr16:2163579..2289455	chr16:2283116..2388413	10921	RNPS1	0.490651
GO:0016071 MRNA metabolic process	int73:chr19:7636751..7731619	chr19:7664410..7764439	56949	XAB2	0.490651
GO:0016071 MRNA metabolic process	int46:chr12:96180145..96302462	chr12:96182708..96280238	6636	SNRPF	0.490651
GO:0016071 MRNA metabolic process	int29:chr6:89388023..89633046	chr6:89299615..89743348	8732	RNGTT	0.490651
GO:0016567 Protein ubiquitination	int59:chr10:69410048..69896336	chr10:69574426..69698147	23411	SIRT1	0.494151
GO:0016567 Protein ubiquitination	int72:chr16:2163579..2289455	chr16:2135798..2248130	84231	TRAF7	0.494151
GO:0016567 Protein ubiquitination	int78,int23:chr8:9708433..11463015	chr8:10602470..10767409	54984	PINX1	0.494151
GO:0016567 Protein ubiquitination	int15,int62,int95:chr9:119138164..119529014	chr9:119379580..119483579	22954	TRIM32	0.494151
GO:0048699 Generation of neurons	int87:chr18:9893269..9985809	chr18:9843954..9980018	9218	VAPA	0.49645
GO:0048699 Generation of neurons	int85:chr17:48642502..48647011	chr17:48568428..48724832	8913	CACNA1G	0.49645
GO:0048699 Generation of neurons	int47:chr15:90890799..91083353	chr15:90861472..91065475	8826	IQGAP1	0.49645
GO:0048699 Generation of neurons	int46:chr12:96180145..96302462	chr12:96031582..96254536	59277	NTN4	0.49645
GO:0048699 Generation of neurons	int35:chr15:47933163..48050095	chr15:47406402..48086420	80031	SEMA6D	0.49645
GO:0048699 Generation of neurons	int8:chr11:132912844..132936734	chr11:132264874..133472403	4978	OPCML	0.49645
GO:0048699 Generation of neurons	int89:chr12:132417451..132571956	chr12:132309278..132427707	8408	ULK1	0.49645
GO:0048699 Generation of neurons	int41:chr1:236899343..236938860	chr1:236779753..236947927	88	ACTN2	0.49645
GO:0008233 Peptidase activity	int51:chr1:77899667..78819970	chr1:78141673..78295564	23032	USP33	0.50095
GO:0008233 Peptidase activity	int74:chr5:178696394..178698324	chr5:178517851..178842431	9509	ADAMTS2	0.50095
GO:0008233 Peptidase activity	int15,int62,int95:chr9:119138164..119529014	chr9:118846070..119184600	5069	PAPPA	0.50095
GO:0006163 Purine nucleotide metabolic process	int96:chr9:74729250..74815119	chr9:74659510..74887140	9615	GDA	0.50125
GO:0006163 Purine nucleotide metabolic process	int44:chr3:6880004..6902624	chr3:6832801..7803218	2917	GRM7	0.50125
GO:0006163 Purine nucleotide metabolic process	int51:chr1:77899667..78819970	chr1:77677661..78045654	26289	AK5	0.50125
GO:0032270 Positive regulation of cellular protein metabolic process	int33:chr7:114593865..114747072	chr7:114492208..114679970	29969	MDFIC	0.50185
GO:0032270 Positive regulation of cellular protein metabolic process	int41:chr1:236899343..236938860	chr1:236779753..236947927	88	ACTN2	0.50185
GO:0032270 Positive regulation of cellular protein metabolic process	int47:chr15:90890799..91083353	chr15:90861472..91065475	8826	IQGAP1	0.50185
GO:0032270 Positive regulation of cellular protein metabolic process	int72:chr16:2163579..2289455	chr16:2118710..2255899	5310,84231	PKD1,TRAF7	0.50185
GO:0032270 Positive regulation of cellular protein metabolic process	int63,int34:chr4:152105746..152780684	chr4:152021432..152219182	152503	SH3D19	0.50185
GO:0032270 Positive regulation of cellular protein metabolic process	int38:chr10:35878148..35909646	chr10:35465908..35881598	219771	CCNY	0.50185
GO:0032270 Positive regulation of cellular protein metabolic process	int59:chr10:69410048..69896336	chr10:69574426..69698147	23411	SIRT1	0.50185
GO:0032270 Positive regulation of cellular protein metabolic process	int15,int62,int95:chr9:119138164..119529014	chr9:119379580..119483579	22954	TRIM32	0.50185
GO:0032270 Positive regulation of cellular protein metabolic process	int78,int23:chr8:9708433..11463015	chr8:10561277..10658084	83595	SOX7	0.50185
GO:0031175 Neuron projection development	int47:chr15:90890799..91083353	chr15:90861472..91065475	8826	IQGAP1	0.513749
GO:0031175 Neuron projection development	int85:chr17:48642502..48647011	chr17:48568428..48724832	8913	CACNA1G	0.513749
GO:0031175 Neuron projection development	int87:chr18:9893269..9985809	chr18:9843954..9980018	9218	VAPA	0.513749
GO:0031175 Neuron projection development	int89:chr12:132417451..132571956	chr12:132309278..132427707	8408	ULK1	0.513749
GO:0031175 Neuron projection development	int35:chr15:47933163..48050095	chr15:47406402..48086420	80031	SEMA6D	0.513749
GO:0031175 Neuron projection development	int41:chr1:236899343..236938860	chr1:236779753..236947927	88	ACTN2	0.513749
GO:0031175 Neuron projection development	int46:chr12:96180145..96302462	chr12:96031582..96254536	59277	NTN4	0.513749
GO:0018205 Peptidyl-lysine modification	int89:chr12:132417451..132571956	chr12:132364464..132585011	57634	EP400	0.513949
GO:0018205 Peptidyl-lysine modification	int31:chr3:69849947..70217984	chr3:69718585..70037488	4286	MITF	0.513949
GO:0018205 Peptidyl-lysine modification	int59:chr10:69410048..69896336	chr10:69574426..69698147	23411	SIRT1	0.513949
GO:0008286 Insulin receptor signaling pathway	int72:chr16:2163579..2289455	chr16:2185177..2279418	64223	MLST8	0.515048
GO:0008286 Insulin receptor signaling pathway	int59:chr10:69410048..69896336	chr10:69574426..69698147	23411	SIRT1	0.515048
GO:0008286 Insulin receptor signaling pathway	int41:chr1:236899343..236938860	chr1:236779753..236947927	88	ACTN2	0.515048
GO:0022008 Neurogenesis	int47:chr15:90890799..91083353	chr15:90861472..91065475	8826	IQGAP1	0.518748
GO:0022008 Neurogenesis	int87:chr18:9893269..9985809	chr18:9843954..9980018	9218	VAPA	0.518748
GO:0022008 Neurogenesis	int85:chr17:48642502..48647011	chr17:48568428..48724832	8913	CACNA1G	0.518748
GO:0022008 Neurogenesis	int35:chr15:47933163..48050095	chr15:47406402..48086420	80031	SEMA6D	0.518748
GO:0022008 Neurogenesis	int46:chr12:96180145..96302462	chr12:96031582..96254536	59277	NTN4	0.518748
GO:0022008 Neurogenesis	int41:chr1:236899343..236938860	chr1:236779753..236947927	88	ACTN2	0.518748
GO:0022008 Neurogenesis	int8:chr11:132912844..132936734	chr11:132264874..133472403	4978	OPCML	0.518748
GO:0022008 Neurogenesis	int89:chr12:132417451..132571956	chr12:132309278..132427707	8408	ULK1	0.518748
GO:0006352 DNA-templated transcription, initiation	int31:chr3:69849947..70217984	chr3:69718585..70037488	4286	MITF	0.520448
GO:0006352 DNA-templated transcription, initiation	int49:chr1:216829269..216941624	chr1:216656587..217381097	2104	ESRRG	0.520448
GO:0006352 DNA-templated transcription, initiation	int72:chr16:2163579..2289455	chr16:2185177..2279418	64223	MLST8	0.520448
GO:0030036 Actin cytoskeleton organization	int41:chr1:236899343..236938860	chr1:236779753..236947927	88	ACTN2	0.533547
GO:0030036 Actin cytoskeleton organization	int59:chr10:69410048..69896336	chr10:69795873..69991773	84665	MYPN	0.533547
GO:0030036 Actin cytoskeleton organization	int72:chr16:2163579..2289455	chr16:2185177..2279418	64223	MLST8	0.533547
GO:0030198 Extracellular matrix organization	int75:chr3:33152151..33194990	chr3:33085449..33209265	10491	CRTAP	0.535646
GO:0030198 Extracellular matrix organization	int74:chr5:178696394..178698324	chr5:178517851..178842431	9509	ADAMTS2	0.535646
GO:0030198 Extracellular matrix organization	int46:chr12:96180145..96302462	chr12:96031582..96254536	59277	NTN4	0.535646
GO:0043062 Extracellular structure organization	int75:chr3:33152151..33194990	chr3:33085449..33209265	10491	CRTAP	0.535746
GO:0043062 Extracellular structure organization	int46:chr12:96180145..96302462	chr12:96031582..96254536	59277	NTN4	0.535746
GO:0043062 Extracellular structure organization	int74:chr5:178696394..178698324	chr5:178517851..178842431	9509	ADAMTS2	0.535746
GO:0008543 Fibroblast growth factor receptor signaling pathway	int69:chr7:31826095..31890104	chr7:31770792..32409016	5137	PDE1C	0.540646
GO:0008543 Fibroblast growth factor receptor signaling pathway	int41:chr1:236899343..236938860	chr1:236779753..236947927	88	ACTN2	0.540646
GO:0008543 Fibroblast growth factor receptor signaling pathway	int72:chr16:2163579..2289455	chr16:2185177..2279418	64223	MLST8	0.540646
GO:0055085 Transmembrane transport	int20:chr5:1099300..1115398	chr5:1030488..1266304	10723,340024,348932	SLC12A7,SLC6A19,SLC6A18	0.548645
GO:0055085 Transmembrane transport	int85:chr17:48642502..48647011	chr17:48642217..48789063	8714	ABCC3	0.548645
GO:0055085 Transmembrane transport	int5:chr6:43229211..43258464	chr6:43195997..43293276	10864	SLC22A7	0.548645
GO:0055085 Transmembrane transport	int41:chr1:236899343..236938860	chr1:236779753..236947927	88	ACTN2	0.548645
GO:0055085 Transmembrane transport	int17:chr20:5029207..5042089	chr20:4813001..5060939	9962	SLC23A2	0.548645
GO:0055085 Transmembrane transport	int24:chr12:101279586..101373845	chr12:101118373..101674016	121601,160728	ANO4,SLC5A8	0.548645
GO:0055085 Transmembrane transport	int71:chr1:161978623..162111400	chr1:161969580..162359813	9722	NOS1AP	0.548645
GO:0055085 Transmembrane transport	int25,int92:chr12:3890095..4001019	chr12:3704493..3932366	84766	CRACR2A	0.548645
GO:0030234 Enzyme regulator activity	int44:chr3:6880004..6902624	chr3:6832801..7803218	2917	GRM7	0.551345
GO:0030234 Enzyme regulator activity	int38:chr10:35878148..35909646	chr10:35465908..35881598	219771	CCNY	0.551345
GO:0030234 Enzyme regulator activity	int47:chr15:90890799..91083353	chr15:90861472..91065475	8826	IQGAP1	0.551345
GO:0030234 Enzyme regulator activity	int78,int23:chr8:9708433..11463015	chr8:10602470..10767409	54984	PINX1	0.551345
GO:0001934 Positive regulation of protein phosphorylation	int72:chr16:2163579..2289455	chr16:2118710..2255899	5310,84231	PKD1,TRAF7	0.553645
GO:0001934 Positive regulation of protein phosphorylation	int59:chr10:69410048..69896336	chr10:69574426..69698147	23411	SIRT1	0.553645
GO:0001934 Positive regulation of protein phosphorylation	int47:chr15:90890799..91083353	chr15:90861472..91065475	8826	IQGAP1	0.553645
GO:0001934 Positive regulation of protein phosphorylation	int38:chr10:35878148..35909646	chr10:35465908..35881598	219771	CCNY	0.553645
GO:0001934 Positive regulation of protein phosphorylation	int41:chr1:236899343..236938860	chr1:236779753..236947927	88	ACTN2	0.553645
GO:0001934 Positive regulation of protein phosphorylation	int33:chr7:114593865..114747072	chr7:114492208..114679970	29969	MDFIC	0.553645
GO:0019637 Organophosphate metabolic process	int44:chr3:6880004..6902624	chr3:6832801..7803218	2917	GRM7	0.556744
GO:0019637 Organophosphate metabolic process	int72:chr16:2163579..2289455	chr16:2069815..2167867	4913	NTHL1	0.556744
GO:0019637 Organophosphate metabolic process	int51:chr1:77899667..78819970	chr1:77534666..78045654	10026,26289	PIGK,AK5	0.556744
GO:0019637 Organophosphate metabolic process	int17:chr20:5029207..5042089	chr20:5037406..5198533	8760	CDS2	0.556744
GO:0019637 Organophosphate metabolic process	int72:chr16:2163579..2289455	chr16:2241602..2334822	283871	PGP	0.556744
GO:0019637 Organophosphate metabolic process	int96:chr9:74729250..74815119	chr9:74659510..74887140	9615	GDA	0.556744
GO:0019637 Organophosphate metabolic process	int5:chr6:43229211..43258464	chr6:43173366..43267211	10591	DNPH1	0.556744
GO:0030529 Intracellular ribonucleoprotein complex	int46:chr12:96180145..96302462	chr12:96182708..96280238	6636	SNRPF	0.564444
GO:0030529 Intracellular ribonucleoprotein complex	int73:chr19:7636751..7731619	chr19:7664410..7764439	56949	XAB2	0.564444
GO:0030529 Intracellular ribonucleoprotein complex	int47:chr15:90890799..91083353	chr15:90861472..91065475	8826	IQGAP1	0.564444
GO:0032869 Cellular response to insulin stimulus	int59:chr10:69410048..69896336	chr10:69574426..69698147	23411	SIRT1	0.566143
GO:0032869 Cellular response to insulin stimulus	int41:chr1:236899343..236938860	chr1:236779753..236947927	88	ACTN2	0.566143
GO:0032869 Cellular response to insulin stimulus	int72:chr16:2163579..2289455	chr16:2185177..2279418	64223	MLST8	0.566143
GO:0071774 Response to fibroblast growth factor	int69:chr7:31826095..31890104	chr7:31770792..32409016	5137	PDE1C	0.567443
GO:0044344 Cellular response to fibroblast growth factor stimulus	int41:chr1:236899343..236938860	chr1:236779753..236947927	88	ACTN2	0.567443
GO:0071774 Response to fibroblast growth factor	int41:chr1:236899343..236938860	chr1:236779753..236947927	88	ACTN2	0.567443
GO:0071774 Response to fibroblast growth factor	int72:chr16:2163579..2289455	chr16:2185177..2279418	64223	MLST8	0.567443
GO:0044344 Cellular response to fibroblast growth factor stimulus	int69:chr7:31826095..31890104	chr7:31770792..32409016	5137	PDE1C	0.567443
GO:0044344 Cellular response to fibroblast growth factor stimulus	int72:chr16:2163579..2289455	chr16:2185177..2279418	64223	MLST8	0.567443
GO:0032868 Response to insulin	int41:chr1:236899343..236938860	chr1:236779753..236947927	88	ACTN2	0.569743
GO:0032868 Response to insulin	int59:chr10:69410048..69896336	chr10:69574426..69698147	23411	SIRT1	0.569743
GO:0032868 Response to insulin	int72:chr16:2163579..2289455	chr16:2185177..2279418	64223	MLST8	0.569743
GO:0018193 Peptidyl-amino acid modification	int31:chr3:69849947..70217984	chr3:69718585..70037488	4286	MITF	0.581342
GO:0018193 Peptidyl-amino acid modification	int52:chr1:117848822..118098984	chr1:117840084..118088320	10905	MAN1A2	0.581342
GO:0018193 Peptidyl-amino acid modification	int77:chr2:99372132..99771681	chr2:99215568..99417589	11320	MGAT4A	0.581342
GO:0018193 Peptidyl-amino acid modification	int67:chr10:61715314..61785671	chr10:61766055..62574610	288,983	ANK3,CDK1	0.581342
GO:0018193 Peptidyl-amino acid modification	int73:chr19:7636751..7731619	chr19:7675706..7767748	126003	TRAPPC5	0.581342
GO:0018193 Peptidyl-amino acid modification	int59:chr10:69410048..69896336	chr10:69574426..69698147	23411	SIRT1	0.581342
GO:0018193 Peptidyl-amino acid modification	int89:chr12:132417451..132571956	chr12:132309278..132585011	8408,57634	ULK1,EP400	0.581342
GO:0018193 Peptidyl-amino acid modification	int75:chr3:33152151..33194990	chr3:33018099..33208694	2720	GLB1	0.581342
GO:0019058 Viral life cycle	int33:chr7:114593865..114747072	chr7:114492208..114679970	29969	MDFIC	0.583542
GO:0019058 Viral life cycle	int15,int62,int95:chr9:119138164..119529014	chr9:119379580..119483579	22954	TRIM32	0.583542
GO:0019058 Viral life cycle	int87:chr18:9893269..9985809	chr18:9843954..9980018	9218	VAPA	0.583542
GO:0016032 Viral process	int15,int62,int95:chr9:119138164..119529014	chr9:119379580..119483579	22954	TRIM32	0.584942
GO:0016032 Viral process	int29:chr6:89388023..89633046	chr6:89299615..89743348	8732	RNGTT	0.584942
GO:0016032 Viral process	int33:chr7:114593865..114747072	chr7:114492208..114679970	29969	MDFIC	0.584942
GO:0016032 Viral process	int87:chr18:9893269..9985809	chr18:9843954..9980018	9218	VAPA	0.584942
GO:0030001 Metal ion transport	int85:chr17:48642502..48647011	chr17:48568428..48724832	8913	CACNA1G	0.585741
GO:0030001 Metal ion transport	int41:chr1:236899343..236938860	chr1:236779753..236947927	88	ACTN2	0.585741
GO:0030001 Metal ion transport	int25,int92:chr12:3890095..4001019	chr12:3704493..3932366	84766	CRACR2A	0.585741
GO:0030001 Metal ion transport	int71:chr1:161978623..162111400	chr1:161969580..162359813	9722	NOS1AP	0.585741
GO:0008289 Lipid binding	int77:chr2:99372132..99771681	chr2:99765725..99867492	129531	MITD1	0.587941
GO:0008289 Lipid binding	int41:chr1:236899343..236938860	chr1:236779753..236947927	88	ACTN2	0.587941
GO:0008289 Lipid binding	int47:chr15:90890799..91083353	chr15:90861472..91065475	8826	IQGAP1	0.587941
GO:0042803 Protein homodimerization activity	int77:chr2:99372132..99771681	chr2:99765725..99867492	129531	MITD1	0.588941
GO:0042803 Protein homodimerization activity	int51:chr1:77899667..78819970	chr1:78175308..78365225	374986	FAM73A	0.588941
GO:0042803 Protein homodimerization activity	int1:chr8:119093994..119128220	chr8:118791601..119194058	2131	EXT1	0.588941
GO:0042803 Protein homodimerization activity	int41:chr1:236899343..236938860	chr1:236779753..236947927	88	ACTN2	0.588941
GO:0042327 Positive regulation of phosphorylation	int47:chr15:90890799..91083353	chr15:90861472..91065475	8826	IQGAP1	0.590941
GO:0042327 Positive regulation of phosphorylation	int41:chr1:236899343..236938860	chr1:236779753..236947927	88	ACTN2	0.590941
GO:0042327 Positive regulation of phosphorylation	int72:chr16:2163579..2289455	chr16:2118710..2255899	5310,84231	PKD1,TRAF7	0.590941
GO:0042327 Positive regulation of phosphorylation	int38:chr10:35878148..35909646	chr10:35465908..35881598	219771	CCNY	0.590941
GO:0042327 Positive regulation of phosphorylation	int59:chr10:69410048..69896336	chr10:69574426..69698147	23411	SIRT1	0.590941
GO:0042327 Positive regulation of phosphorylation	int33:chr7:114593865..114747072	chr7:114492208..114679970	29969	MDFIC	0.590941
GO:0051046 Regulation of secretion	int47:chr15:90890799..91083353	chr15:90861472..91065475	8826	IQGAP1	0.591441
GO:0051046 Regulation of secretion	int78,int23:chr8:9708433..11463015	chr8:11281520..11442108	640	BLK	0.591441
GO:0051046 Regulation of secretion	int45:chr3:70907066..71160361	chr3:70983864..71703140	27086	FOXP1	0.591441
GO:0008134 Transcription factor binding	int33:chr7:114593865..114747072	chr7:114492208..114679970	29969	MDFIC	0.594641
GO:0008134 Transcription factor binding	int15,int62,int95:chr9:119138164..119529014	chr9:119379580..119483579	22954	TRIM32	0.594641
GO:0008134 Transcription factor binding	int59:chr10:69410048..69896336	chr10:69574426..69698147	23411	SIRT1	0.594641
GO:0006511 Ubiquitin-dependent protein catabolic process	int15,int62,int95:chr9:119138164..119529014	chr9:119379580..119483579	22954	TRIM32	0.60064
GO:0006511 Ubiquitin-dependent protein catabolic process	int59:chr10:69410048..69896336	chr10:69574426..69698147	23411	SIRT1	0.60064
GO:0006511 Ubiquitin-dependent protein catabolic process	int51:chr1:77899667..78819970	chr1:78141673..78295564	23032	USP33	0.60064
GO:0034220 Ion transmembrane transport	int41:chr1:236899343..236938860	chr1:236779753..236947927	88	ACTN2	0.60254
GO:0034220 Ion transmembrane transport	int71:chr1:161978623..162111400	chr1:161969580..162359813	9722	NOS1AP	0.60254
GO:0034220 Ion transmembrane transport	int17:chr20:5029207..5042089	chr20:4813001..5060939	9962	SLC23A2	0.60254
GO:0030054 Cell junction	int51:chr1:77899667..78819970	chr1:78141673..78429578	23032,91624	USP33,NEXN	0.60254
GO:0030054 Cell junction	int41:chr1:236899343..236938860	chr1:236779753..236947927	88	ACTN2	0.60254
GO:0034220 Ion transmembrane transport	int24:chr12:101279586..101373845	chr12:101118373..101542419	121601	ANO4	0.60254
GO:0030054 Cell junction	int47:chr15:90890799..91083353	chr15:90861472..91065475	8826	IQGAP1	0.60254
GO:0030054 Cell junction	int59:chr10:69410048..69896336	chr10:67652275..69525949	29119	CTNNA3	0.60254
GO:0030054 Cell junction	int73:chr19:7636751..7731619	chr19:7590787..7703196	57662	CAMSAP3	0.60254
GO:0034220 Ion transmembrane transport	int25,int92:chr12:3890095..4001019	chr12:3704493..3932366	84766	CRACR2A	0.60254
GO:0001817 Regulation of cytokine production	int15,int62,int95:chr9:119138164..119529014	chr9:119379580..119483579	22954	TRIM32	0.60264
GO:0001817 Regulation of cytokine production	int21:chr3:153587256..154052126	chr3:153973456..154112286	170506	DHX36	0.60264
GO:0001817 Regulation of cytokine production	int45:chr3:70907066..71160361	chr3:70983864..71703140	27086	FOXP1	0.60264
GO:0019941 Modification-dependent protein catabolic process	int15,int62,int95:chr9:119138164..119529014	chr9:119379580..119483579	22954	TRIM32	0.606139
GO:0019941 Modification-dependent protein catabolic process	int59:chr10:69410048..69896336	chr10:69574426..69698147	23411	SIRT1	0.606139
GO:0019941 Modification-dependent protein catabolic process	int51:chr1:77899667..78819970	chr1:78141673..78295564	23032	USP33	0.606139
GO:0072657 Protein localization to membrane	int67:chr10:61715314..61785671	chr10:61766055..62563284	288	ANK3	0.607739
GO:0072657 Protein localization to membrane	int72:chr16:2163579..2289455	chr16:2128144..2224162	25837	RAB26	0.607739
GO:0072657 Protein localization to membrane	int41:chr1:236899343..236938860	chr1:236779753..236947927	88	ACTN2	0.607739
GO:0016337 Single organismal cell-cell adhesion	int59:chr10:69410048..69896336	chr10:67652275..69525949	29119	CTNNA3	0.613039
GO:0016337 Single organismal cell-cell adhesion	int72:chr16:2163579..2289455	chr16:2185177..2279418	64223	MLST8	0.613039
GO:0016337 Single organismal cell-cell adhesion	int73:chr19:7636751..7731619	chr19:7590787..7703196	57662	CAMSAP3	0.613039
GO:0006974 Cellular response to DNA damage stimulus	int59:chr10:69410048..69896336	chr10:69574426..69698147	23411	SIRT1	0.618238
GO:0006974 Cellular response to DNA damage stimulus	int73:chr19:7636751..7731619	chr19:7664410..7764439	56949	XAB2	0.618238
GO:0006974 Cellular response to DNA damage stimulus	int22:chr20:14842867..14842867	chr20:13906145..16053841	140733	MACROD2	0.618238
GO:0006974 Cellular response to DNA damage stimulus	int15,int62,int95:chr9:119138164..119529014	chr9:119379580..119483579	22954	TRIM32	0.618238
GO:0006974 Cellular response to DNA damage stimulus	int72:chr16:2163579..2289455	chr16:2069815..2167867	4913	NTHL1	0.618238
GO:1902679 Negative regulation of RNA biosynthetic process	int59:chr10:69410048..69896336	chr10:69574426..69698147	23411	SIRT1	0.618738
GO:1902679 Negative regulation of RNA biosynthetic process	int31:chr3:69849947..70217984	chr3:69718585..70037488	4286	MITF	0.618738
GO:1902679 Negative regulation of RNA biosynthetic process	int78,int23:chr8:9708433..11463015	chr8:10561277..10658084	83595	SOX7	0.618738
GO:1902679 Negative regulation of RNA biosynthetic process	int15,int62,int95:chr9:119138164..119529014	chr9:119379580..119483579	22954	TRIM32	0.618738
GO:1902679 Negative regulation of RNA biosynthetic process	int45:chr3:70907066..71160361	chr3:70983864..71703140	27086	FOXP1	0.618738
GO:1902679 Negative regulation of RNA biosynthetic process	int72:chr16:2163579..2289455	chr16:2203488..2305743	1877	E4F1	0.618738
Reactome:111045REACTOME_DEVELOPMENTAL_BIOLOGY	int46:chr12:96180145..96302462	chr12:96031582..96254536	59277	NTN4	0.626337
Reactome:111045REACTOME_DEVELOPMENTAL_BIOLOGY	int85:chr17:48642502..48647011	chr17:48568428..48724832	8913	CACNA1G	0.626337
Reactome:111045REACTOME_DEVELOPMENTAL_BIOLOGY	int67:chr10:61715314..61785671	chr10:61766055..62574610	288,983	ANK3,CDK1	0.626337
Reactome:111045REACTOME_DEVELOPMENTAL_BIOLOGY	int35:chr15:47933163..48050095	chr15:47406402..48086420	80031	SEMA6D	0.626337
GO:0016192 Vesicle-mediated transport	int63,int34:chr4:152105746..152780684	chr4:152021432..152219182	152503	SH3D19	0.629137
GO:0016192 Vesicle-mediated transport	int73:chr19:7636751..7731619	chr19:7631986..7767748	6813,126003	STXBP2,TRAPPC5	0.629137
GO:0016192 Vesicle-mediated transport	int72:chr16:2163579..2289455	chr16:2027989..2224162	7249,25837	TSC2,RAB26	0.629137
GO:0016192 Vesicle-mediated transport	int41:chr1:236899343..236938860	chr1:236779753..236947927	88	ACTN2	0.629137
GO:0016192 Vesicle-mediated transport	int67:chr10:61715314..61785671	chr10:61766055..62563284	288	ANK3	0.629137
GO:0016192 Vesicle-mediated transport	int97:chr2:118368816..118873792	chr2:118653053..118841739	54520	CCDC93	0.629137
GO:0016192 Vesicle-mediated transport	int87:chr18:9893269..9985809	chr18:9638227..9980018	11031,9218	RAB31,VAPA	0.629137
GO:0001816 Cytokine production	int45:chr3:70907066..71160361	chr3:70983864..71703140	27086	FOXP1	0.638036
GO:0001816 Cytokine production	int21:chr3:153587256..154052126	chr3:153973456..154112286	170506	DHX36	0.638036
GO:0001816 Cytokine production	int15,int62,int95:chr9:119138164..119529014	chr9:119379580..119483579	22954	TRIM32	0.638036
GO:0003712 Transcription cofactor activity	int15,int62,int95:chr9:119138164..119529014	chr9:119379580..119483579	22954	TRIM32	0.639036
GO:0003712 Transcription cofactor activity	int59:chr10:69410048..69896336	chr10:69574426..69698147	23411	SIRT1	0.639036
GO:0003712 Transcription cofactor activity	int72:chr16:2163579..2289455	chr16:2203488..2305743	1877	E4F1	0.639036
GO:0005925 Focal adhesion	int41:chr1:236899343..236938860	chr1:236779753..236947927	88	ACTN2	0.642936
GO:0005924 Cell-substrate adherens junction	int51:chr1:77899667..78819970	chr1:78141673..78429578	23032,91624	USP33,NEXN	0.642936
GO:0005924 Cell-substrate adherens junction	int47:chr15:90890799..91083353	chr15:90861472..91065475	8826	IQGAP1	0.642936
GO:0005925 Focal adhesion	int51:chr1:77899667..78819970	chr1:78141673..78429578	23032,91624	USP33,NEXN	0.642936
GO:0005925 Focal adhesion	int47:chr15:90890799..91083353	chr15:90861472..91065475	8826	IQGAP1	0.642936
GO:0005924 Cell-substrate adherens junction	int41:chr1:236899343..236938860	chr1:236779753..236947927	88	ACTN2	0.642936
GO:0004888 Transmembrane signaling receptor activity	int54,int55:chr4:93452066..94157778	chr4:93155549..94715706	2895	GRID2	0.646235
GO:0004888 Transmembrane signaling receptor activity	int44:chr3:6880004..6902624	chr3:6832801..7803218	2917	GRM7	0.646235
GO:0004888 Transmembrane signaling receptor activity	int36:chr1:37202097..37261085	chr1:37241127..37569844	2899	GRIK3	0.646235
GO:0004888 Transmembrane signaling receptor activity	int38:chr10:35878148..35909646	chr10:35907176..36000362	8325	FZD8	0.646235
GO:0006259 DNA metabolic process	int21:chr3:153587256..154052126	chr3:153973456..154112286	170506	DHX36	0.646935
GO:0006259 DNA metabolic process	int59:chr10:69410048..69896336	chr10:69574426..69698147	23411	SIRT1	0.646935
GO:0006259 DNA metabolic process	int72:chr16:2163579..2289455	chr16:2069815..2167867	4913	NTHL1	0.646935
GO:0006259 DNA metabolic process	int72:chr16:2163579..2289455	chr16:2216467..2308712	1775	DNASE1L2	0.646935
GO:0006259 DNA metabolic process	int78,int23:chr8:9708433..11463015	chr8:10602470..10767409	54984	PINX1	0.646935
GO:0006259 DNA metabolic process	int73:chr19:7636751..7731619	chr19:7664410..7764439	56949	XAB2	0.646935
GO:0030055 Cell-substrate junction	int51:chr1:77899667..78819970	chr1:78141673..78429578	23032,91624	USP33,NEXN	0.648435
GO:0030055 Cell-substrate junction	int41:chr1:236899343..236938860	chr1:236779753..236947927	88	ACTN2	0.648435
GO:0030055 Cell-substrate junction	int47:chr15:90890799..91083353	chr15:90861472..91065475	8826	IQGAP1	0.648435
GO:0043405 Regulation of MAP kinase activity	int41:chr1:236899343..236938860	chr1:236779753..236947927	88	ACTN2	0.650335
GO:0043405 Regulation of MAP kinase activity	int72:chr16:2163579..2289455	chr16:2135798..2248130	84231	TRAF7	0.650335
GO:0043405 Regulation of MAP kinase activity	int33:chr7:114593865..114747072	chr7:114492208..114679970	29969	MDFIC	0.650335
GO:0006281 DNA repair	int59:chr10:69410048..69896336	chr10:69574426..69698147	23411	SIRT1	0.655334
GO:0006281 DNA repair	int72:chr16:2163579..2289455	chr16:2069815..2167867	4913	NTHL1	0.655334
GO:0006281 DNA repair	int73:chr19:7636751..7731619	chr19:7664410..7764439	56949	XAB2	0.655334
GO:0032147 Activation of protein kinase activity	int41:chr1:236899343..236938860	chr1:236779753..236947927	88	ACTN2	0.656034
GO:0032147 Activation of protein kinase activity	int33:chr7:114593865..114747072	chr7:114492208..114679970	29969	MDFIC	0.656034
GO:0032147 Activation of protein kinase activity	int72:chr16:2163579..2289455	chr16:2135798..2248130	84231	TRAF7	0.656034
GO:0009888 Tissue development	int45:chr3:70907066..71160361	chr3:70983864..71703140	27086	FOXP1	0.656234
GO:0009888 Tissue development	int72:chr16:2163579..2289455	chr16:2118710..2255899	5310	PKD1	0.656234
GO:0009888 Tissue development	int66:chr5:133294384..133416974	chr5:133287565..133410824	7416	VDAC1	0.656234
GO:0009888 Tissue development	int78,int23:chr8:9708433..11463015	chr8:10561277..10658084	83595	SOX7	0.656234
GO:0009888 Tissue development	int5:chr6:43229211..43258464	chr6:43173366..43267211	10591	DNPH1	0.656234
GO:0003700 Transcription factor activity, sequence-specific DNA binding	int51:chr1:77899667..78819970	chr1:78394086..78514889	8880	FUBP1	0.656634
GO:0003700 Transcription factor activity, sequence-specific DNA binding	int72:chr16:2163579..2289455	chr16:2203488..2305743	1877	E4F1	0.656634
GO:0003700 Transcription factor activity, sequence-specific DNA binding	int78,int23:chr8:9708433..11463015	chr8:10561277..10658084	83595	SOX7	0.656634
GO:0001071 Nucleic acid binding transcription factor activity	int72:chr16:2163579..2289455	chr16:2203488..2305743	1877	E4F1	0.656634
GO:0001071 Nucleic acid binding transcription factor activity	int51:chr1:77899667..78819970	chr1:78394086..78514889	8880	FUBP1	0.656634
GO:0001071 Nucleic acid binding transcription factor activity	int78,int23:chr8:9708433..11463015	chr8:10561277..10658084	83595	SOX7	0.656634
GO:0001071 Nucleic acid binding transcription factor activity	int31:chr3:69849947..70217984	chr3:69718585..70037488	4286	MITF	0.656634
GO:0003700 Transcription factor activity, sequence-specific DNA binding	int31:chr3:69849947..70217984	chr3:69718585..70037488	4286	MITF	0.656634
GO:0022402 Cell cycle process	int50:chr19:30263322..30328851	chr19:30232900..30335215	898	CCNE1	0.657034
GO:0022402 Cell cycle process	int72:chr16:2163579..2289455	chr16:2027989..2305743	7249,5310,64223,1877	TSC2,PKD1,MLST8,E4F1	0.657034
GO:0022402 Cell cycle process	int78,int23:chr8:9708433..11463015	chr8:10602470..10767409	54984	PINX1	0.657034
GO:0022402 Cell cycle process	int51:chr1:77899667..78819970	chr1:78141673..78295564	23032	USP33	0.657034
GO:0022402 Cell cycle process	int38:chr10:35878148..35909646	chr10:35465908..35881598	219771	CCNY	0.657034
GO:0022402 Cell cycle process	int77:chr2:99372132..99771681	chr2:99765725..99867492	129531	MITD1	0.657034
GO:0022402 Cell cycle process	int67:chr10:61715314..61785671	chr10:61766055..62574610	288,983	ANK3,CDK1	0.657034
GO:0000989 Transcription factor activity, transcription factor binding	int72:chr16:2163579..2289455	chr16:2203488..2305743	1877	E4F1	0.661234
GO:0000989 Transcription factor activity, transcription factor binding	int59:chr10:69410048..69896336	chr10:69574426..69698147	23411	SIRT1	0.661234
GO:0000989 Transcription factor activity, transcription factor binding	int15,int62,int95:chr9:119138164..119529014	chr9:119379580..119483579	22954	TRIM32	0.661234
GO:0000988 Transcription factor activity, protein binding	int59:chr10:69410048..69896336	chr10:69574426..69698147	23411	SIRT1	0.663134
GO:0000988 Transcription factor activity, protein binding	int72:chr16:2163579..2289455	chr16:2203488..2305743	1877	E4F1	0.663134
GO:0000988 Transcription factor activity, protein binding	int15,int62,int95:chr9:119138164..119529014	chr9:119379580..119483579	22954	TRIM32	0.663134
GO:0043065 Positive regulation of apoptotic process	int59:chr10:69410048..69896336	chr10:69574426..69698147	23411	SIRT1	0.664734
GO:0043065 Positive regulation of apoptotic process	int72:chr16:2163579..2289455	chr16:2283116..2388413	10921	RNPS1	0.664734
GO:0043065 Positive regulation of apoptotic process	int72:chr16:2163579..2289455	chr16:2135798..2248130	84231	TRAF7	0.664734
GO:0043065 Positive regulation of apoptotic process	int78,int23:chr8:9708433..11463015	chr8:10561277..10658084	83595	SOX7	0.664734
GO:0051223 Regulation of protein transport	int78,int23:chr8:9708433..11463015	chr8:11281520..11442108	640	BLK	0.665333
GO:0051223 Regulation of protein transport	int45:chr3:70907066..71160361	chr3:70983864..71703140	27086	FOXP1	0.665333
GO:0051223 Regulation of protein transport	int59:chr10:69410048..69896336	chr10:69574426..69698147	23411	SIRT1	0.665333
GO:0051223 Regulation of protein transport	int47:chr15:90890799..91083353	chr15:90861472..91065475	8826	IQGAP1	0.665333
GO:0043068 Positive regulation of programmed cell death	int59:chr10:69410048..69896336	chr10:69574426..69698147	23411	SIRT1	0.667133
GO:0043068 Positive regulation of programmed cell death	int72:chr16:2163579..2289455	chr16:2135798..2248130	84231	TRAF7	0.667133
GO:0043068 Positive regulation of programmed cell death	int72:chr16:2163579..2289455	chr16:2283116..2388413	10921	RNPS1	0.667133
GO:0043068 Positive regulation of programmed cell death	int78,int23:chr8:9708433..11463015	chr8:10561277..10658084	83595	SOX7	0.667133
GO:0098655 Cation transmembrane transport	int41:chr1:236899343..236938860	chr1:236779753..236947927	88	ACTN2	0.670933
GO:0098655 Cation transmembrane transport	int71:chr1:161978623..162111400	chr1:161969580..162359813	9722	NOS1AP	0.670933
GO:0098655 Cation transmembrane transport	int25,int92:chr12:3890095..4001019	chr12:3704493..3932366	84766	CRACR2A	0.670933
GO:0006412 Translation	int63,int34:chr4:152105746..152780684	chr4:152571808..152752175	5188	GATB	0.671533
GO:0006412 Translation	int10:chr9:124971170..124974419	chr9:124956881..125105742	92399	MRRF	0.671533
GO:0006412 Translation	int77:chr2:99372132..99771681	chr2:99727541..99836020	51263	MRPL30	0.671533
GO:0044772 Mitotic cell cycle phase transition	int72:chr16:2163579..2289455	chr16:2118710..2255899	5310	PKD1	0.672633
GO:0044772 Mitotic cell cycle phase transition	int50:chr19:30263322..30328851	chr19:30232900..30335215	898	CCNE1	0.672633
GO:0044772 Mitotic cell cycle phase transition	int38:chr10:35878148..35909646	chr10:35465908..35881598	219771	CCNY	0.672633
GO:0009890 Negative regulation of biosynthetic process	int59:chr10:69410048..69896336	chr10:69574426..69698147	23411	SIRT1	0.673933
GO:0009890 Negative regulation of biosynthetic process	int45:chr3:70907066..71160361	chr3:70983864..71703140	27086	FOXP1	0.673933
GO:0009890 Negative regulation of biosynthetic process	int31:chr3:69849947..70217984	chr3:69718585..70037488	4286	MITF	0.673933
GO:0009890 Negative regulation of biosynthetic process	int44:chr3:6880004..6902624	chr3:6832801..7803218	2917	GRM7	0.673933
GO:0009890 Negative regulation of biosynthetic process	int78,int23:chr8:9708433..11463015	chr8:10561277..10767409	83595,54984	SOX7,PINX1	0.673933
GO:0009890 Negative regulation of biosynthetic process	int15,int62,int95:chr9:119138164..119529014	chr9:119379580..119483579	22954	TRIM32	0.673933
GO:0009890 Negative regulation of biosynthetic process	int72:chr16:2163579..2289455	chr16:2203488..2334822	1877,283871	E4F1,PGP	0.673933
GO:0005773 Vacuole	int75:chr3:33152151..33194990	chr3:33018099..33208694	2720	GLB1	0.677432
GO:0005773 Vacuole	int89:chr12:132417451..132571956	chr12:132309278..132427707	8408	ULK1	0.677432
GO:0005773 Vacuole	int73:chr19:7636751..7731619	chr19:7631986..7732760	6813	STXBP2	0.677432
GO:0071375 Cellular response to peptide hormone stimulus	int59:chr10:69410048..69896336	chr10:69574426..69698147	23411	SIRT1	0.677732
GO:0071375 Cellular response to peptide hormone stimulus	int41:chr1:236899343..236938860	chr1:236779753..236947927	88	ACTN2	0.677732
GO:0071375 Cellular response to peptide hormone stimulus	int72:chr16:2163579..2289455	chr16:2185177..2279418	64223	MLST8	0.677732
GO:0051270 Regulation of cellular component movement	int51:chr1:77899667..78819970	chr1:78284199..78429578	91624	NEXN	0.680332
GO:0051270 Regulation of cellular component movement	int15,int62,int95:chr9:119138164..119529014	chr9:119379580..119483579	22954	TRIM32	0.680332
GO:0051270 Regulation of cellular component movement	int59:chr10:69410048..69896336	chr10:67652275..69525949	29119	CTNNA3	0.680332
GO:0051270 Regulation of cellular component movement	int45:chr3:70907066..71160361	chr3:70983864..71703140	27086	FOXP1	0.680332
GO:0043434 Response to peptide hormone	int41:chr1:236899343..236938860	chr1:236779753..236947927	88	ACTN2	0.682832
GO:0043434 Response to peptide hormone	int72:chr16:2163579..2289455	chr16:2185177..2279418	64223	MLST8	0.682832
GO:0043434 Response to peptide hormone	int59:chr10:69410048..69896336	chr10:69574426..69698147	23411	SIRT1	0.682832
GO:1901653 Cellular response to peptide	int59:chr10:69410048..69896336	chr10:69574426..69698147	23411	SIRT1	0.684132
GO:1901653 Cellular response to peptide	int41:chr1:236899343..236938860	chr1:236779753..236947927	88	ACTN2	0.684132
GO:1901653 Cellular response to peptide	int72:chr16:2163579..2289455	chr16:2185177..2279418	64223	MLST8	0.684132
GO:0030029 Actin filament-based process	int59:chr10:69410048..69896336	chr10:67652275..69525949	29119	CTNNA3	0.685931
GO:0030029 Actin filament-based process	int72:chr16:2163579..2289455	chr16:2185177..2279418	64223	MLST8	0.685931
GO:0030029 Actin filament-based process	int41:chr1:236899343..236938860	chr1:236779753..236947927	88	ACTN2	0.685931
GO:0030029 Actin filament-based process	int59:chr10:69410048..69896336	chr10:69795873..69991773	84665	MYPN	0.685931
GO:1901652 Response to peptide	int59:chr10:69410048..69896336	chr10:69574426..69698147	23411	SIRT1	0.691931
GO:1901652 Response to peptide	int72:chr16:2163579..2289455	chr16:2185177..2279418	64223	MLST8	0.691931
GO:1901652 Response to peptide	int41:chr1:236899343..236938860	chr1:236779753..236947927	88	ACTN2	0.691931
GO:0000122 Negative regulation of transcription from RNA polymerase II promoter	int72:chr16:2163579..2289455	chr16:2203488..2305743	1877	E4F1	0.692531
GO:0000122 Negative regulation of transcription from RNA polymerase II promoter	int31:chr3:69849947..70217984	chr3:69718585..70037488	4286	MITF	0.692531
GO:0000122 Negative regulation of transcription from RNA polymerase II promoter	int59:chr10:69410048..69896336	chr10:69574426..69698147	23411	SIRT1	0.692531
GO:0032880 Regulation of protein localization	int47:chr15:90890799..91083353	chr15:90861472..91065475	8826	IQGAP1	0.693431
GO:0032880 Regulation of protein localization	int78,int23:chr8:9708433..11463015	chr8:10602470..10767409	54984	PINX1	0.693431
GO:0032880 Regulation of protein localization	int41:chr1:236899343..236938860	chr1:236779753..236947927	88	ACTN2	0.693431
GO:0032880 Regulation of protein localization	int78,int23:chr8:9708433..11463015	chr8:11281520..11442108	640	BLK	0.693431
GO:0032880 Regulation of protein localization	int59:chr10:69410048..69896336	chr10:69574426..69698147	23411	SIRT1	0.693431
GO:0032880 Regulation of protein localization	int45:chr3:70907066..71160361	chr3:70983864..71703140	27086	FOXP1	0.693431
GO:0010942 Positive regulation of cell death	int78,int23:chr8:9708433..11463015	chr8:10561277..10658084	83595	SOX7	0.694131
GO:0010942 Positive regulation of cell death	int72:chr16:2163579..2289455	chr16:2283116..2388413	10921	RNPS1	0.694131
GO:0010942 Positive regulation of cell death	int72:chr16:2163579..2289455	chr16:2135798..2248130	84231	TRAF7	0.694131
GO:0010942 Positive regulation of cell death	int59:chr10:69410048..69896336	chr10:69574426..69698147	23411	SIRT1	0.694131
GO:0098609 Cell-cell adhesion	int73:chr19:7636751..7731619	chr19:7590787..7703196	57662	CAMSAP3	0.69543
GO:0098609 Cell-cell adhesion	int72:chr16:2163579..2289455	chr16:2118710..2279418	5310,64223	PKD1,MLST8	0.69543
GO:0098609 Cell-cell adhesion	int59:chr10:69410048..69896336	chr10:67652275..69525949	29119	CTNNA3	0.69543
GO:0032870 Cellular response to hormone stimulus	int45:chr3:70907066..71160361	chr3:70983864..71703140	27086	FOXP1	0.69583
GO:0032870 Cellular response to hormone stimulus	int41:chr1:236899343..236938860	chr1:236779753..236947927	88	ACTN2	0.69583
GO:0032870 Cellular response to hormone stimulus	int72:chr16:2163579..2289455	chr16:2185177..2279418	64223	MLST8	0.69583
GO:0032870 Cellular response to hormone stimulus	int59:chr10:69410048..69896336	chr10:69574426..69698147	23411	SIRT1	0.69583
GO:0043043 Peptide biosynthetic process	int10:chr9:124971170..124974419	chr9:124956881..125105742	92399	MRRF	0.69693
GO:0043043 Peptide biosynthetic process	int77:chr2:99372132..99771681	chr2:99727541..99836020	51263	MRPL30	0.69693
GO:0043043 Peptide biosynthetic process	int63,int34:chr4:152105746..152780684	chr4:152571808..152752175	5188	GATB	0.69693
GO:0010256 Endomembrane system organization	int67:chr10:61715314..61785671	chr10:61766055..62574610	288,983	ANK3,CDK1	0.705329
GO:0010256 Endomembrane system organization	int41:chr1:236899343..236938860	chr1:236779753..236947927	88	ACTN2	0.705329
GO:0010256 Endomembrane system organization	int72:chr16:2163579..2289455	chr16:2128144..2224162	25837	RAB26	0.705329
GO:0043085 Positive regulation of catalytic activity	int41:chr1:236899343..236938860	chr1:236779753..236947927	88	ACTN2	0.706329
GO:0043085 Positive regulation of catalytic activity	int33:chr7:114593865..114747072	chr7:114492208..114679970	29969	MDFIC	0.706329
GO:0043085 Positive regulation of catalytic activity	int59:chr10:69410048..69896336	chr10:69574426..69698147	23411	SIRT1	0.706329
GO:0043085 Positive regulation of catalytic activity	int69:chr7:31826095..31890104	chr7:31770792..32409016	5137	PDE1C	0.706329
GO:0043085 Positive regulation of catalytic activity	int72:chr16:2163579..2289455	chr16:2118710..2255899	5310,84231	PKD1,TRAF7	0.706329
GO:0043085 Positive regulation of catalytic activity	int47:chr15:90890799..91083353	chr15:90861472..91065475	8826	IQGAP1	0.706329
GO:0043085 Positive regulation of catalytic activity	int78,int23:chr8:9708433..11463015	chr8:10561277..10658084	83595	SOX7	0.706329
GO:0043085 Positive regulation of catalytic activity	int38:chr10:35878148..35909646	chr10:35465908..35881598	219771	CCNY	0.706329
GO:0044770 Cell cycle phase transition	int38:chr10:35878148..35909646	chr10:35465908..35881598	219771	CCNY	0.711629
GO:0044770 Cell cycle phase transition	int50:chr19:30263322..30328851	chr19:30232900..30335215	898	CCNE1	0.711629
GO:0044770 Cell cycle phase transition	int72:chr16:2163579..2289455	chr16:2118710..2255899	5310	PKD1	0.711629
GO:0016788 Hydrolase activity, acting on ester bonds	int29:chr6:89388023..89633046	chr6:89299615..89743348	8732	RNGTT	0.724328
GO:0016788 Hydrolase activity, acting on ester bonds	int72:chr16:2163579..2289455	chr16:2241602..2334822	283871	PGP	0.724328
GO:0016788 Hydrolase activity, acting on ester bonds	int69:chr7:31826095..31890104	chr7:31770792..32409016	5137	PDE1C	0.724328
GO:0016788 Hydrolase activity, acting on ester bonds	int72:chr16:2163579..2289455	chr16:2069815..2167867	4913	NTHL1	0.724328
GO:0010638 Positive regulation of organelle organization	int41:chr1:236899343..236938860	chr1:236779753..236947927	88	ACTN2	0.729127
GO:0010638 Positive regulation of organelle organization	int21:chr3:153587256..154052126	chr3:153973456..154112286	170506	DHX36	0.729127
GO:0010638 Positive regulation of organelle organization	int59:chr10:69410048..69896336	chr10:69574426..69698147	23411	SIRT1	0.729127
GO:0038023 Signaling receptor activity	int54,int55:chr4:93452066..94157778	chr4:93155549..94715706	2895	GRID2	0.732227
GO:0038023 Signaling receptor activity	int36:chr1:37202097..37261085	chr1:37241127..37569844	2899	GRIK3	0.732227
GO:0038023 Signaling receptor activity	int38:chr10:35878148..35909646	chr10:35907176..36000362	8325	FZD8	0.732227
GO:0038023 Signaling receptor activity	int44:chr3:6880004..6902624	chr3:6832801..7803218	2917	GRM7	0.732227
Reactome:15518REACTOME_TRANSMEMBRANE_TRANSPORT_OF_SMALL_MOLECULES	int85:chr17:48642502..48647011	chr17:48642217..48789063	8714	ABCC3	0.733027
Reactome:15518REACTOME_TRANSMEMBRANE_TRANSPORT_OF_SMALL_MOLECULES	int20:chr5:1099300..1115398	chr5:1030488..1266304	10723,340024,348932	SLC12A7,SLC6A19,SLC6A18	0.733027
Reactome:15518REACTOME_TRANSMEMBRANE_TRANSPORT_OF_SMALL_MOLECULES	int5:chr6:43229211..43258464	chr6:43195997..43293276	10864	SLC22A7	0.733027
GO:0045892 Negative regulation of transcription, DNA-templated	int45:chr3:70907066..71160361	chr3:70983864..71703140	27086	FOXP1	0.736126
GO:0045892 Negative regulation of transcription, DNA-templated	int72:chr16:2163579..2289455	chr16:2203488..2305743	1877	E4F1	0.736126
GO:0045892 Negative regulation of transcription, DNA-templated	int78,int23:chr8:9708433..11463015	chr8:10561277..10658084	83595	SOX7	0.736126
GO:0045892 Negative regulation of transcription, DNA-templated	int31:chr3:69849947..70217984	chr3:69718585..70037488	4286	MITF	0.736126
GO:0045892 Negative regulation of transcription, DNA-templated	int59:chr10:69410048..69896336	chr10:69574426..69698147	23411	SIRT1	0.736126
GO:0009725 Response to hormone	int45:chr3:70907066..71160361	chr3:70983864..71703140	27086	FOXP1	0.742826
GO:0009725 Response to hormone	int41:chr1:236899343..236938860	chr1:236779753..236947927	88	ACTN2	0.742826
GO:0009725 Response to hormone	int59:chr10:69410048..69896336	chr10:69574426..69698147	23411	SIRT1	0.742826
GO:0009725 Response to hormone	int72:chr16:2163579..2289455	chr16:2185177..2279418	64223	MLST8	0.742826
GO:0042995 Cell projection	int47:chr15:90890799..91083353	chr15:90861472..91065475	8826	IQGAP1	0.743526
GO:0097190 Apoptotic signaling pathway	int15,int62,int95:chr9:119138164..119529014	chr9:119379580..119483579	22954	TRIM32	0.743526
GO:0042995 Cell projection	int72:chr16:2163579..2289455	chr16:2118710..2255899	5310	PKD1	0.743526
GO:0097190 Apoptotic signaling pathway	int72:chr16:2163579..2289455	chr16:2135798..2248130	84231	TRAF7	0.743526
GO:0042995 Cell projection	int44:chr3:6880004..6902624	chr3:6832801..7803218	2917	GRM7	0.743526
GO:0042995 Cell projection	int41:chr1:236899343..236938860	chr1:236779753..236947927	88	ACTN2	0.743526
GO:0097190 Apoptotic signaling pathway	int59:chr10:69410048..69896336	chr10:69574426..69698147	23411	SIRT1	0.743526
GO:1903827 Regulation of cellular protein localization	int78,int23:chr8:9708433..11463015	chr8:10602470..10767409	54984	PINX1	0.744526
GO:1903827 Regulation of cellular protein localization	int59:chr10:69410048..69896336	chr10:69574426..69698147	23411	SIRT1	0.744526
GO:1903827 Regulation of cellular protein localization	int41:chr1:236899343..236938860	chr1:236779753..236947927	88	ACTN2	0.744526
GO:1902533 Positive regulation of intracellular signal transduction	int87:chr18:9893269..9985809	chr18:9843954..9980018	9218	VAPA	0.749025
GO:1902533 Positive regulation of intracellular signal transduction	int41:chr1:236899343..236938860	chr1:236779753..236947927	88	ACTN2	0.749025
GO:1902533 Positive regulation of intracellular signal transduction	int33:chr7:114593865..114747072	chr7:114492208..114679970	29969	MDFIC	0.749025
GO:1902533 Positive regulation of intracellular signal transduction	int72:chr16:2163579..2289455	chr16:2135798..2279418	84231,64223	TRAF7,MLST8	0.749025
GO:1902533 Positive regulation of intracellular signal transduction	int15,int62,int95:chr9:119138164..119529014	chr9:119379580..119483579	22954	TRIM32	0.749025
GO:0043410 Positive regulation of MAPK cascade	int72:chr16:2163579..2289455	chr16:2135798..2248130	84231	TRAF7	0.749225
GO:0043410 Positive regulation of MAPK cascade	int33:chr7:114593865..114747072	chr7:114492208..114679970	29969	MDFIC	0.749225
GO:0043410 Positive regulation of MAPK cascade	int41:chr1:236899343..236938860	chr1:236779753..236947927	88	ACTN2	0.749225
GO:0031401 Positive regulation of protein modification process	int41:chr1:236899343..236938860	chr1:236779753..236947927	88	ACTN2	0.749825
GO:0031401 Positive regulation of protein modification process	int38:chr10:35878148..35909646	chr10:35465908..35881598	219771	CCNY	0.749825
GO:0031401 Positive regulation of protein modification process	int47:chr15:90890799..91083353	chr15:90861472..91065475	8826	IQGAP1	0.749825
GO:0031401 Positive regulation of protein modification process	int59:chr10:69410048..69896336	chr10:69574426..69698147	23411	SIRT1	0.749825
GO:0031401 Positive regulation of protein modification process	int33:chr7:114593865..114747072	chr7:114492208..114679970	29969	MDFIC	0.749825
GO:0031401 Positive regulation of protein modification process	int72:chr16:2163579..2289455	chr16:2118710..2255899	5310,84231	PKD1,TRAF7	0.749825
GO:0070201 Regulation of establishment of protein localization	int45:chr3:70907066..71160361	chr3:70983864..71703140	27086	FOXP1	0.754925
GO:0070201 Regulation of establishment of protein localization	int59:chr10:69410048..69896336	chr10:69574426..69698147	23411	SIRT1	0.754925
GO:0070201 Regulation of establishment of protein localization	int78,int23:chr8:9708433..11463015	chr8:11281520..11442108	640	BLK	0.754925
GO:0070201 Regulation of establishment of protein localization	int47:chr15:90890799..91083353	chr15:90861472..91065475	8826	IQGAP1	0.754925
GO:0048812 Neuron projection morphogenesis	int47:chr15:90890799..91083353	chr15:90861472..91065475	8826	IQGAP1	0.755924
GO:0048812 Neuron projection morphogenesis	int35:chr15:47933163..48050095	chr15:47406402..48086420	80031	SEMA6D	0.755924
GO:0048812 Neuron projection morphogenesis	int85:chr17:48642502..48647011	chr17:48568428..48724832	8913	CACNA1G	0.755924
GO:0048812 Neuron projection morphogenesis	int41:chr1:236899343..236938860	chr1:236779753..236947927	88	ACTN2	0.755924
GO:0048812 Neuron projection morphogenesis	int46:chr12:96180145..96302462	chr12:96031582..96254536	59277	NTN4	0.755924
GO:0051345 Positive regulation of hydrolase activity	int69:chr7:31826095..31890104	chr7:31770792..32409016	5137	PDE1C	0.756324
GO:0051345 Positive regulation of hydrolase activity	int78,int23:chr8:9708433..11463015	chr8:10561277..10658084	83595	SOX7	0.756324
GO:0051345 Positive regulation of hydrolase activity	int47:chr15:90890799..91083353	chr15:90861472..91065475	8826	IQGAP1	0.756324
GO:0051345 Positive regulation of hydrolase activity	int59:chr10:69410048..69896336	chr10:69574426..69698147	23411	SIRT1	0.756324
GO:0030030 Cell projection organization	int41:chr1:236899343..236938860	chr1:236779753..236947927	88	ACTN2	0.756924
GO:0030030 Cell projection organization	int87:chr18:9893269..9985809	chr18:9843954..9980018	9218	VAPA	0.756924
GO:0030030 Cell projection organization	int46:chr12:96180145..96302462	chr12:96031582..96254536	59277	NTN4	0.756924
GO:0030030 Cell projection organization	int85:chr17:48642502..48647011	chr17:48568428..48724832	8913	CACNA1G	0.756924
GO:0030030 Cell projection organization	int89:chr12:132417451..132571956	chr12:132309278..132427707	8408	ULK1	0.756924
GO:0030030 Cell projection organization	int35:chr15:47933163..48050095	chr15:47406402..48086420	80031	SEMA6D	0.756924
GO:0030030 Cell projection organization	int47:chr15:90890799..91083353	chr15:90861472..91065475	8826	IQGAP1	0.756924
GO:0030334 Regulation of cell migration	int51:chr1:77899667..78819970	chr1:78284199..78429578	91624	NEXN	0.758924
GO:0030334 Regulation of cell migration	int15,int62,int95:chr9:119138164..119529014	chr9:119379580..119483579	22954	TRIM32	0.758924
GO:0030334 Regulation of cell migration	int45:chr3:70907066..71160361	chr3:70983864..71703140	27086	FOXP1	0.758924
GO:0006812 Cation transport	int25,int92:chr12:3890095..4001019	chr12:3704493..3932366	84766	CRACR2A	0.759724
GO:0006812 Cation transport	int41:chr1:236899343..236938860	chr1:236779753..236947927	88	ACTN2	0.759724
GO:0006812 Cation transport	int71:chr1:161978623..162111400	chr1:161969580..162359813	9722	NOS1AP	0.759724
GO:0006812 Cation transport	int85:chr17:48642502..48647011	chr17:48568428..48724832	8913	CACNA1G	0.759724
GO:1903507 Negative regulation of nucleic acid-templated transcription	int72:chr16:2163579..2289455	chr16:2203488..2305743	1877	E4F1	0.760424
GO:1903507 Negative regulation of nucleic acid-templated transcription	int45:chr3:70907066..71160361	chr3:70983864..71703140	27086	FOXP1	0.760424
GO:1903507 Negative regulation of nucleic acid-templated transcription	int31:chr3:69849947..70217984	chr3:69718585..70037488	4286	MITF	0.760424
GO:1903507 Negative regulation of nucleic acid-templated transcription	int59:chr10:69410048..69896336	chr10:69574426..69698147	23411	SIRT1	0.760424
GO:1903507 Negative regulation of nucleic acid-templated transcription	int78,int23:chr8:9708433..11463015	chr8:10561277..10658084	83595	SOX7	0.760424
GO:0043168 Anion binding	int77:chr2:99372132..99771681	chr2:99765725..99867492	129531	MITD1	0.766123
GO:0043168 Anion binding	int44:chr3:6880004..6902624	chr3:6832801..7803218	2917	GRM7	0.766123
GO:0043168 Anion binding	int72:chr16:2163579..2289455	chr16:2128144..2224162	25837	RAB26	0.766123
GO:0043168 Anion binding	int47:chr15:90890799..91083353	chr15:90861472..91065475	8826	IQGAP1	0.766123
GO:0043168 Anion binding	int41:chr1:236899343..236938860	chr1:236779753..236947927	88	ACTN2	0.766123
GO:0048011 Neurotrophin TRK receptor signaling pathway	int69:chr7:31826095..31890104	chr7:31770792..32409016	5137	PDE1C	0.768423
GO:0048011 Neurotrophin TRK receptor signaling pathway	int41:chr1:236899343..236938860	chr1:236779753..236947927	88	ACTN2	0.768423
GO:0038179 Neurotrophin signaling pathway	int41:chr1:236899343..236938860	chr1:236779753..236947927	88	ACTN2	0.768423
GO:0038179 Neurotrophin signaling pathway	int69:chr7:31826095..31890104	chr7:31770792..32409016	5137	PDE1C	0.768423
GO:0038179 Neurotrophin signaling pathway	int72:chr16:2163579..2289455	chr16:2185177..2279418	64223	MLST8	0.768423
GO:0048011 Neurotrophin TRK receptor signaling pathway	int72:chr16:2163579..2289455	chr16:2185177..2279418	64223	MLST8	0.768423
GO:0045944 Positive regulation of transcription from RNA polymerase II promoter	int72:chr16:2163579..2289455	chr16:2118710..2255899	5310	PKD1	0.770723
GO:0045944 Positive regulation of transcription from RNA polymerase II promoter	int97:chr2:118368816..118873792	chr2:118776049..118887597	51141	INSIG2	0.770723
GO:0045944 Positive regulation of transcription from RNA polymerase II promoter	int31:chr3:69849947..70217984	chr3:69718585..70037488	4286	MITF	0.770723
GO:0045944 Positive regulation of transcription from RNA polymerase II promoter	int59:chr10:69410048..69896336	chr10:69574426..69698147	23411	SIRT1	0.770723
GO:0006508 Proteolysis	int51:chr1:77899667..78819970	chr1:78141673..78295564	23032	USP33	0.773523
GO:0006508 Proteolysis	int72:chr16:2163579..2289455	chr16:2118710..2255899	5310	PKD1	0.773523
GO:0006508 Proteolysis	int78,int23:chr8:9708433..11463015	chr8:10561277..10658084	83595	SOX7	0.773523
GO:0006508 Proteolysis	int59:chr10:69410048..69896336	chr10:69574426..69698147	23411	SIRT1	0.773523
GO:0006508 Proteolysis	int15,int62,int95:chr9:119138164..119529014	chr9:119379580..119483579	22954	TRIM32	0.773523
GO:0006508 Proteolysis	int63,int34:chr4:152105746..152780684	chr4:152021432..152219182	152503	SH3D19	0.773523
GO:0051276 Chromosome organization	int78,int23:chr8:9708433..11463015	chr8:10602470..10767409	54984	PINX1	0.777922
GO:0051276 Chromosome organization	int89:chr12:132417451..132571956	chr12:132364464..132585011	57634	EP400	0.777922
GO:0051276 Chromosome organization	int21:chr3:153587256..154052126	chr3:153973456..154112286	170506	DHX36	0.777922
GO:0051276 Chromosome organization	int51:chr1:77899667..78819970	chr1:78008100..78219112	26009	ZZZ3	0.777922
GO:0051276 Chromosome organization	int59:chr10:69410048..69896336	chr10:69574426..69698147	23411	SIRT1	0.777922
GO:2000145 Regulation of cell motility	int45:chr3:70907066..71160361	chr3:70983864..71703140	27086	FOXP1	0.780822
GO:2000145 Regulation of cell motility	int51:chr1:77899667..78819970	chr1:78284199..78429578	91624	NEXN	0.780822
GO:2000145 Regulation of cell motility	int15,int62,int95:chr9:119138164..119529014	chr9:119379580..119483579	22954	TRIM32	0.780822
GO:0044265 Cellular macromolecule catabolic process	int59:chr10:69410048..69896336	chr10:69574426..69698147	23411	SIRT1	0.781822
GO:0044265 Cellular macromolecule catabolic process	int15,int62,int95:chr9:119138164..119529014	chr9:119379580..119483579	22954	TRIM32	0.781822
GO:0044265 Cellular macromolecule catabolic process	int51:chr1:77899667..78819970	chr1:78141673..78295564	23032	USP33	0.781822
GO:0044265 Cellular macromolecule catabolic process	int72:chr16:2163579..2289455	chr16:2283116..2388413	10921	RNPS1	0.781822
GO:0044265 Cellular macromolecule catabolic process	int72:chr16:2163579..2289455	chr16:2118710..2255899	5310	PKD1	0.781822
GO:0003677 DNA binding	int21:chr3:153587256..154052126	chr3:153973456..154112286	170506	DHX36	0.784622
GO:0003677 DNA binding	int72:chr16:2163579..2289455	chr16:2203488..2308712	1877,1775	E4F1,DNASE1L2	0.784622
GO:0003677 DNA binding	int51:chr1:77899667..78819970	chr1:78394086..78514889	8880	FUBP1	0.784622
GO:0003677 DNA binding	int66:chr5:133294384..133416974	chr5:133380401..133503920	6932	TCF7	0.784622
GO:0003677 DNA binding	int72:chr16:2163579..2289455	chr16:2069815..2167867	4913	NTHL1	0.784622
GO:0003677 DNA binding	int31:chr3:69849947..70217984	chr3:69718585..70037488	4286	MITF	0.784622
GO:0007268 Synaptic transmission	int36:chr1:37202097..37261085	chr1:37241127..37569844	2899	GRIK3	0.787121
GO:0007268 Synaptic transmission	int44:chr3:6880004..6902624	chr3:6832801..7803218	2917	GRM7	0.787121
GO:0007268 Synaptic transmission	int41:chr1:236899343..236938860	chr1:236779753..236947927	88	ACTN2	0.787121
GO:0043066 Negative regulation of apoptotic process	int45:chr3:70907066..71160361	chr3:70983864..71703140	27086	FOXP1	0.787921
GO:0043066 Negative regulation of apoptotic process	int59:chr10:69410048..69896336	chr10:69574426..69698147	23411	SIRT1	0.787921
GO:0043066 Negative regulation of apoptotic process	int15,int62,int95:chr9:119138164..119529014	chr9:119379580..119483579	22954	TRIM32	0.787921
GO:0006518 Peptide metabolic process	int10:chr9:124971170..124974419	chr9:124956881..125105742	92399	MRRF	0.789921
GO:0006518 Peptide metabolic process	int63,int34:chr4:152105746..152780684	chr4:152571808..152752175	5188	GATB	0.789921
GO:0006518 Peptide metabolic process	int77:chr2:99372132..99771681	chr2:99727541..99836020	51263	MRPL30	0.789921
GO:0007411 Axon guidance	int85:chr17:48642502..48647011	chr17:48568428..48724832	8913	CACNA1G	0.790121
GO:0007411 Axon guidance	int41:chr1:236899343..236938860	chr1:236779753..236947927	88	ACTN2	0.790121
GO:0097485 Neuron projection guidance	int35:chr15:47933163..48050095	chr15:47406402..48086420	80031	SEMA6D	0.790121
GO:0007411 Axon guidance	int35:chr15:47933163..48050095	chr15:47406402..48086420	80031	SEMA6D	0.790121
GO:0007411 Axon guidance	int46:chr12:96180145..96302462	chr12:96031582..96254536	59277	NTN4	0.790121
GO:0097485 Neuron projection guidance	int46:chr12:96180145..96302462	chr12:96031582..96254536	59277	NTN4	0.790121
GO:0097485 Neuron projection guidance	int41:chr1:236899343..236938860	chr1:236779753..236947927	88	ACTN2	0.790121
GO:0097485 Neuron projection guidance	int85:chr17:48642502..48647011	chr17:48568428..48724832	8913	CACNA1G	0.790121
GO:0005694 Chromosome	int78,int23:chr8:9708433..11463015	chr8:10602470..10767409	54984	PINX1	0.793121
GO:0005694 Chromosome	int89:chr12:132417451..132571956	chr12:132364464..132585011	57634	EP400	0.793121
GO:0005694 Chromosome	int59:chr10:69410048..69896336	chr10:69574426..69698147	23411	SIRT1	0.793121
GO:0043069 Negative regulation of programmed cell death	int59:chr10:69410048..69896336	chr10:69574426..69698147	23411	SIRT1	0.79572
GO:0043069 Negative regulation of programmed cell death	int15,int62,int95:chr9:119138164..119529014	chr9:119379580..119483579	22954	TRIM32	0.79572
GO:0043069 Negative regulation of programmed cell death	int45:chr3:70907066..71160361	chr3:70983864..71703140	27086	FOXP1	0.79572
GO:0004871 Signal transducer activity	int36:chr1:37202097..37261085	chr1:37241127..37569844	2899	GRIK3	0.79872
GO:0004871 Signal transducer activity	int87:chr18:9893269..9985809	chr18:9843954..9980018	9218	VAPA	0.79872
GO:0004871 Signal transducer activity	int54,int55:chr4:93452066..94157778	chr4:93155549..94715706	2895	GRID2	0.79872
GO:0004871 Signal transducer activity	int38:chr10:35878148..35909646	chr10:35907176..36000362	8325	FZD8	0.79872
GO:0004871 Signal transducer activity	int44:chr3:6880004..6902624	chr3:6832801..7803218	2917	GRM7	0.79872
GO:0006325 Chromatin organization	int89:chr12:132417451..132571956	chr12:132364464..132585011	57634	EP400	0.79932
GO:0006325 Chromatin organization	int51:chr1:77899667..78819970	chr1:78008100..78219112	26009	ZZZ3	0.79932
GO:0006325 Chromatin organization	int59:chr10:69410048..69896336	chr10:69574426..69698147	23411	SIRT1	0.79932
GO:0007267 Cell-cell signaling	int41:chr1:236899343..236938860	chr1:236779753..236947927	88	ACTN2	0.80012
GO:0007267 Cell-cell signaling	int47:chr15:90890799..91083353	chr15:90861472..91065475	8826	IQGAP1	0.80012
GO:0007267 Cell-cell signaling	int36:chr1:37202097..37261085	chr1:37241127..37569844	2899	GRIK3	0.80012
GO:0007267 Cell-cell signaling	int44:chr3:6880004..6902624	chr3:6832801..7803218	2917	GRM7	0.80012
GO:0007267 Cell-cell signaling	int78,int23:chr8:9708433..11463015	chr8:11281520..11442108	640	BLK	0.80012
GO:0045184 Establishment of protein localization	int41:chr1:236899343..236938860	chr1:236779753..236947927	88	ACTN2	0.80392
GO:0045184 Establishment of protein localization	int45:chr3:70907066..71160361	chr3:70983864..71703140	27086	FOXP1	0.80392
GO:0045184 Establishment of protein localization	int59:chr10:69410048..69896336	chr10:69574426..69698147	23411	SIRT1	0.80392
GO:0045184 Establishment of protein localization	int72:chr16:2163579..2289455	chr16:2128144..2224162	25837	RAB26	0.80392
GO:0045184 Establishment of protein localization	int78,int23:chr8:9708433..11463015	chr8:11281520..11442108	640	BLK	0.80392
GO:0045184 Establishment of protein localization	int47:chr15:90890799..91083353	chr15:90861472..91065475	8826	IQGAP1	0.80392
GO:0045184 Establishment of protein localization	int67:chr10:61715314..61785671	chr10:61766055..62563284	288	ANK3	0.80392
GO:0015031 Protein transport	int47:chr15:90890799..91083353	chr15:90861472..91065475	8826	IQGAP1	0.805919
GO:0015031 Protein transport	int72:chr16:2163579..2289455	chr16:2128144..2224162	25837	RAB26	0.805919
GO:0015031 Protein transport	int45:chr3:70907066..71160361	chr3:70983864..71703140	27086	FOXP1	0.805919
GO:0015031 Protein transport	int59:chr10:69410048..69896336	chr10:69574426..69698147	23411	SIRT1	0.805919
GO:0015031 Protein transport	int67:chr10:61715314..61785671	chr10:61766055..62563284	288	ANK3	0.805919
GO:0015031 Protein transport	int78,int23:chr8:9708433..11463015	chr8:11281520..11442108	640	BLK	0.805919
GO:0048646 Anatomical structure formation involved in morphogenesis	int59:chr10:69410048..69896336	chr10:69795873..69991773	84665	MYPN	0.806719
GO:0048646 Anatomical structure formation involved in morphogenesis	int41:chr1:236899343..236938860	chr1:236779753..236947927	88	ACTN2	0.806719
GO:0048646 Anatomical structure formation involved in morphogenesis	int78,int23:chr8:9708433..11463015	chr8:10561277..10658084	83595	SOX7	0.806719
GO:0048646 Anatomical structure formation involved in morphogenesis	int59:chr10:69410048..69896336	chr10:69574426..69698147	23411	SIRT1	0.806719
GO:0002768 Immune response-regulating cell surface receptor signaling pathway	int72:chr16:2163579..2289455	chr16:2185177..2279418	64223	MLST8	0.812919
GO:0002768 Immune response-regulating cell surface receptor signaling pathway	int41:chr1:236899343..236938860	chr1:236779753..236947927	88	ACTN2	0.812919
GO:0051726 Regulation of cell cycle	int15,int62,int95:chr9:119138164..119529014	chr9:119379580..119483579	22954	TRIM32	0.812919
GO:0002768 Immune response-regulating cell surface receptor signaling pathway	int78,int23:chr8:9708433..11463015	chr8:11281520..11442108	640	BLK	0.812919
GO:0051726 Regulation of cell cycle	int38:chr10:35878148..35909646	chr10:35465908..35881598	219771	CCNY	0.812919
GO:0051726 Regulation of cell cycle	int59:chr10:69410048..69896336	chr10:69574426..69698147	23411	SIRT1	0.812919
GO:0051726 Regulation of cell cycle	int72:chr16:2163579..2289455	chr16:2027989..2305743	7249,5310,64223,1877	TSC2,PKD1,MLST8,E4F1	0.812919
GO:0001932 Regulation of protein phosphorylation	int41:chr1:236899343..236938860	chr1:236779753..236947927	88	ACTN2	0.824318
GO:0001932 Regulation of protein phosphorylation	int47:chr15:90890799..91083353	chr15:90861472..91065475	8826	IQGAP1	0.824318
GO:0001932 Regulation of protein phosphorylation	int38:chr10:35878148..35909646	chr10:35465908..35881598	219771	CCNY	0.824318
GO:0001932 Regulation of protein phosphorylation	int59:chr10:69410048..69896336	chr10:69574426..69698147	23411	SIRT1	0.824318
GO:0001932 Regulation of protein phosphorylation	int33:chr7:114593865..114747072	chr7:114492208..114679970	29969	MDFIC	0.824318
GO:0001932 Regulation of protein phosphorylation	int72:chr16:2163579..2289455	chr16:2118710..2255899	5310,84231	PKD1,TRAF7	0.824318
GO:0010629 Negative regulation of gene expression	int72:chr16:2163579..2289455	chr16:2203488..2388413	1877,10921	E4F1,RNPS1	0.825417
GO:0010629 Negative regulation of gene expression	int78,int23:chr8:9708433..11463015	chr8:10561277..10658084	83595	SOX7	0.825417
GO:0010629 Negative regulation of gene expression	int31:chr3:69849947..70217984	chr3:69718585..70037488	4286	MITF	0.825417
GO:0010629 Negative regulation of gene expression	int59:chr10:69410048..69896336	chr10:69574426..69698147	23411	SIRT1	0.825417
GO:0010629 Negative regulation of gene expression	int15,int62,int95:chr9:119138164..119529014	chr9:119379580..119483579	22954	TRIM32	0.825417
GO:0010629 Negative regulation of gene expression	int45:chr3:70907066..71160361	chr3:70983864..71703140	27086	FOXP1	0.825417
GO:0071417 Cellular response to organonitrogen compound	int41:chr1:236899343..236938860	chr1:236779753..236947927	88	ACTN2	0.827117
GO:0071417 Cellular response to organonitrogen compound	int59:chr10:69410048..69896336	chr10:69574426..69698147	23411	SIRT1	0.827117
GO:0071417 Cellular response to organonitrogen compound	int72:chr16:2163579..2289455	chr16:2185177..2279418	64223	MLST8	0.827117
GO:0045893 Positive regulation of transcription, DNA-templated	int59:chr10:69410048..69896336	chr10:69574426..69698147	23411	SIRT1	0.827817
GO:0045893 Positive regulation of transcription, DNA-templated	int72:chr16:2163579..2289455	chr16:2118710..2255899	5310	PKD1	0.827817
GO:0045893 Positive regulation of transcription, DNA-templated	int31:chr3:69849947..70217984	chr3:69718585..70037488	4286	MITF	0.827817
GO:0045893 Positive regulation of transcription, DNA-templated	int15,int62,int95:chr9:119138164..119529014	chr9:119379580..119483579	22954	TRIM32	0.827817
GO:0045893 Positive regulation of transcription, DNA-templated	int97:chr2:118368816..118873792	chr2:118776049..118887597	51141	INSIG2	0.827817
GO:0045893 Positive regulation of transcription, DNA-templated	int33:chr7:114593865..114747072	chr7:114492208..114679970	29969	MDFIC	0.827817
GO:0040012 Regulation of locomotion	int45:chr3:70907066..71160361	chr3:70983864..71703140	27086	FOXP1	0.829117
GO:0040012 Regulation of locomotion	int15,int62,int95:chr9:119138164..119529014	chr9:119379580..119483579	22954	TRIM32	0.829117
GO:0040012 Regulation of locomotion	int51:chr1:77899667..78819970	chr1:78284199..78429578	91624	NEXN	0.829117
GO:0060548 Negative regulation of cell death	int15,int62,int95:chr9:119138164..119529014	chr9:119379580..119483579	22954	TRIM32	0.830717
GO:0060548 Negative regulation of cell death	int59:chr10:69410048..69896336	chr10:69574426..69698147	23411	SIRT1	0.830717
GO:0060548 Negative regulation of cell death	int45:chr3:70907066..71160361	chr3:70983864..71703140	27086	FOXP1	0.830717
Reactome:75774REACTOME_ADAPTIVE_IMMUNE_SYSTEM	int78,int23:chr8:9708433..11463015	chr8:11281520..11442108	640	BLK	0.833517
Reactome:75774REACTOME_ADAPTIVE_IMMUNE_SYSTEM	int72:chr16:2163579..2289455	chr16:2185177..2279418	64223	MLST8	0.833517
Reactome:75774REACTOME_ADAPTIVE_IMMUNE_SYSTEM	int15,int62,int95:chr9:119138164..119529014	chr9:119379580..119483579	22954	TRIM32	0.833517
GO:0060341 Regulation of cellular localization	int78,int23:chr8:9708433..11463015	chr8:11281520..11442108	640	BLK	0.835716
GO:0060341 Regulation of cellular localization	int47:chr15:90890799..91083353	chr15:90861472..91065475	8826	IQGAP1	0.835716
GO:0060341 Regulation of cellular localization	int59:chr10:69410048..69896336	chr10:69574426..69698147	23411	SIRT1	0.835716
GO:0060341 Regulation of cellular localization	int45:chr3:70907066..71160361	chr3:70983864..71703140	27086	FOXP1	0.835716
GO:0060341 Regulation of cellular localization	int78,int23:chr8:9708433..11463015	chr8:10602470..10767409	54984	PINX1	0.835716
GO:0060341 Regulation of cellular localization	int41:chr1:236899343..236938860	chr1:236779753..236947927	88	ACTN2	0.835716
GO:0045087 Innate immune response	int69:chr7:31826095..31890104	chr7:31770792..32409016	5137	PDE1C	0.838116
GO:0045087 Innate immune response	int15,int62,int95:chr9:119138164..119529014	chr9:119379580..119483579	22954	TRIM32	0.838116
GO:0045087 Innate immune response	int72:chr16:2163579..2289455	chr16:2185177..2279418	64223	MLST8	0.838116
GO:0045087 Innate immune response	int41:chr1:236899343..236938860	chr1:236779753..236947927	88	ACTN2	0.838116
GO:0045087 Innate immune response	int21:chr3:153587256..154052126	chr3:153973456..154112286	170506	DHX36	0.838116
GO:0055114 Oxidation-reduction process	int72:chr16:2163579..2289455	chr16:2269872..2371602	1632	ECI1	0.839016
GO:0055114 Oxidation-reduction process	int47:chr15:90890799..91083353	chr15:90861472..91065475	8826	IQGAP1	0.839016
GO:0055114 Oxidation-reduction process	int10:chr9:124971170..124974419	chr9:124886337..124992098	4702	NDUFA8	0.839016
GO:0007409 Axonogenesis	int85:chr17:48642502..48647011	chr17:48568428..48724832	8913	CACNA1G	0.840416
GO:0007409 Axonogenesis	int35:chr15:47933163..48050095	chr15:47406402..48086420	80031	SEMA6D	0.840416
GO:0007409 Axonogenesis	int41:chr1:236899343..236938860	chr1:236779753..236947927	88	ACTN2	0.840416
GO:0007409 Axonogenesis	int46:chr12:96180145..96302462	chr12:96031582..96254536	59277	NTN4	0.840416
GO:0006461 Protein complex assembly	int10:chr9:124971170..124974419	chr9:124886337..124992098	4702	NDUFA8	0.841816
GO:0006461 Protein complex assembly	int89:chr12:132417451..132571956	chr12:132309278..132427707	8408	ULK1	0.841816
GO:0006461 Protein complex assembly	int73:chr19:7636751..7731619	chr19:7675706..7767748	126003	TRAPPC5	0.841816
GO:0006461 Protein complex assembly	int41:chr1:236899343..236938860	chr1:236779753..236947927	88	ACTN2	0.841816
GO:0006461 Protein complex assembly	int31:chr3:69849947..70217984	chr3:69718585..70037488	4286	MITF	0.841816
GO:0061564 Axon development	int46:chr12:96180145..96302462	chr12:96031582..96254536	59277	NTN4	0.844516
GO:0061564 Axon development	int85:chr17:48642502..48647011	chr17:48568428..48724832	8913	CACNA1G	0.844516
GO:0061564 Axon development	int41:chr1:236899343..236938860	chr1:236779753..236947927	88	ACTN2	0.844516
GO:0061564 Axon development	int35:chr15:47933163..48050095	chr15:47406402..48086420	80031	SEMA6D	0.844516
GO:0032269 Negative regulation of cellular protein metabolic process	int75:chr3:33152151..33194990	chr3:33085449..33209265	10491	CRTAP	0.847415
GO:0032269 Negative regulation of cellular protein metabolic process	int59:chr10:69410048..69896336	chr10:69574426..69698147	23411	SIRT1	0.847415
GO:0032269 Negative regulation of cellular protein metabolic process	int78,int23:chr8:9708433..11463015	chr8:10602470..10767409	54984	PINX1	0.847415
GO:0032269 Negative regulation of cellular protein metabolic process	int73:chr19:7636751..7731619	chr19:7590787..7703196	57662	CAMSAP3	0.847415
GO:0098772 Molecular function regulator	int38:chr10:35878148..35909646	chr10:35465908..35881598	219771	CCNY	0.849815
GO:0098772 Molecular function regulator	int44:chr3:6880004..6902624	chr3:6832801..7803218	2917	GRM7	0.849815
GO:0098772 Molecular function regulator	int47:chr15:90890799..91083353	chr15:90861472..91065475	8826	IQGAP1	0.849815
GO:0098772 Molecular function regulator	int78,int23:chr8:9708433..11463015	chr8:10602470..10767409	54984	PINX1	0.849815
GO:0042981 Regulation of apoptotic process	int45:chr3:70907066..71160361	chr3:70983864..71703140	27086	FOXP1	0.850615
GO:0042981 Regulation of apoptotic process	int15,int62,int95:chr9:119138164..119529014	chr9:119379580..119483579	22954	TRIM32	0.850615
GO:0042981 Regulation of apoptotic process	int78,int23:chr8:9708433..11463015	chr8:10561277..10658084	83595	SOX7	0.850615
GO:0042981 Regulation of apoptotic process	int72:chr16:2163579..2289455	chr16:2283116..2388413	10921	RNPS1	0.850615
GO:0042981 Regulation of apoptotic process	int72:chr16:2163579..2289455	chr16:2135798..2248130	84231	TRAF7	0.850615
GO:0042981 Regulation of apoptotic process	int59:chr10:69410048..69896336	chr10:69574426..69698147	23411	SIRT1	0.850615
GO:0034613 Cellular protein localization	int59:chr10:69410048..69896336	chr10:69574426..69698147	23411	SIRT1	0.853015
GO:0034613 Cellular protein localization	int67:chr10:61715314..61785671	chr10:61766055..62574610	288,983	ANK3,CDK1	0.853015
GO:0034613 Cellular protein localization	int72:chr16:2163579..2289455	chr16:2128144..2224162	25837	RAB26	0.853015
GO:0034613 Cellular protein localization	int78,int23:chr8:9708433..11463015	chr8:10602470..10767409	54984	PINX1	0.853015
GO:0034613 Cellular protein localization	int87:chr18:9893269..9985809	chr18:9638227..9980018	11031,9218	RAB31,VAPA	0.853015
GO:0034613 Cellular protein localization	int41:chr1:236899343..236938860	chr1:236779753..236947927	88	ACTN2	0.853015
GO:0006629 Lipid metabolic process	int77:chr2:99372132..99771681	chr2:99701417..99799613	51601	LIPT1	0.854815
GO:0006629 Lipid metabolic process	int17:chr20:5029207..5042089	chr20:5037406..5198533	8760	CDS2	0.854815
GO:0006629 Lipid metabolic process	int75:chr3:33152151..33194990	chr3:33018099..33208694	2720	GLB1	0.854815
GO:0043067 Regulation of programmed cell death	int15,int62,int95:chr9:119138164..119529014	chr9:119379580..119483579	22954	TRIM32	0.854815
GO:0006629 Lipid metabolic process	int87:chr18:9893269..9985809	chr18:9843954..9980018	9218	VAPA	0.854815
GO:0043067 Regulation of programmed cell death	int78,int23:chr8:9708433..11463015	chr8:10561277..10658084	83595	SOX7	0.854815
GO:0043067 Regulation of programmed cell death	int45:chr3:70907066..71160361	chr3:70983864..71703140	27086	FOXP1	0.854815
GO:0043067 Regulation of programmed cell death	int72:chr16:2163579..2289455	chr16:2135798..2248130	84231	TRAF7	0.854815
GO:0043067 Regulation of programmed cell death	int72:chr16:2163579..2289455	chr16:2283116..2388413	10921	RNPS1	0.854815
GO:0043067 Regulation of programmed cell death	int59:chr10:69410048..69896336	chr10:69574426..69698147	23411	SIRT1	0.854815
GO:0006629 Lipid metabolic process	int72:chr16:2163579..2289455	chr16:2241602..2371602	283871,1632	PGP,ECI1	0.854815
GO:0006629 Lipid metabolic process	int85:chr17:48642502..48647011	chr17:48642217..48789063	8714	ABCC3	0.854815
GO:0010243 Response to organonitrogen compound	int41:chr1:236899343..236938860	chr1:236779753..236947927	88	ACTN2	0.856414
GO:0010243 Response to organonitrogen compound	int72:chr16:2163579..2289455	chr16:2185177..2279418	64223	MLST8	0.856414
GO:0010243 Response to organonitrogen compound	int59:chr10:69410048..69896336	chr10:69574426..69698147	23411	SIRT1	0.856414
GO:0042325 Regulation of phosphorylation	int72:chr16:2163579..2289455	chr16:2118710..2255899	5310,84231	PKD1,TRAF7	0.856714
GO:0042325 Regulation of phosphorylation	int59:chr10:69410048..69896336	chr10:69574426..69698147	23411	SIRT1	0.856714
GO:0042325 Regulation of phosphorylation	int47:chr15:90890799..91083353	chr15:90861472..91065475	8826	IQGAP1	0.856714
GO:0042325 Regulation of phosphorylation	int41:chr1:236899343..236938860	chr1:236779753..236947927	88	ACTN2	0.856714
GO:0042325 Regulation of phosphorylation	int38:chr10:35878148..35909646	chr10:35465908..35881598	219771	CCNY	0.856714
GO:0042325 Regulation of phosphorylation	int33:chr7:114593865..114747072	chr7:114492208..114679970	29969	MDFIC	0.856714
GO:0043408 Regulation of MAPK cascade	int72:chr16:2163579..2289455	chr16:2135798..2248130	84231	TRAF7	0.863214
GO:0043408 Regulation of MAPK cascade	int33:chr7:114593865..114747072	chr7:114492208..114679970	29969	MDFIC	0.863214
GO:0043408 Regulation of MAPK cascade	int41:chr1:236899343..236938860	chr1:236779753..236947927	88	ACTN2	0.863214
GO:0048667 Cell morphogenesis involved in neuron differentiation	int35:chr15:47933163..48050095	chr15:47406402..48086420	80031	SEMA6D	0.864614
GO:0048667 Cell morphogenesis involved in neuron differentiation	int46:chr12:96180145..96302462	chr12:96031582..96254536	59277	NTN4	0.864614
GO:0048667 Cell morphogenesis involved in neuron differentiation	int85:chr17:48642502..48647011	chr17:48568428..48724832	8913	CACNA1G	0.864614
GO:0048667 Cell morphogenesis involved in neuron differentiation	int41:chr1:236899343..236938860	chr1:236779753..236947927	88	ACTN2	0.864614
GO:0016023 Cytoplasmic, membrane-bounded vesicle	int73:chr19:7636751..7731619	chr19:7631986..7732760	6813	STXBP2	0.864914
GO:0016023 Cytoplasmic, membrane-bounded vesicle	int72:chr16:2163579..2289455	chr16:2118710..2255899	5310	PKD1	0.864914
GO:0016023 Cytoplasmic, membrane-bounded vesicle	int41:chr1:236899343..236938860	chr1:236779753..236947927	88	ACTN2	0.864914
GO:0031988 Membrane-bounded vesicle	int41:chr1:236899343..236938860	chr1:236779753..236947927	88	ACTN2	0.866013
GO:0031988 Membrane-bounded vesicle	int73:chr19:7636751..7731619	chr19:7631986..7732760	6813	STXBP2	0.866013
GO:0031988 Membrane-bounded vesicle	int72:chr16:2163579..2289455	chr16:2118710..2255899	5310	PKD1	0.866013
GO:0007169 Transmembrane receptor protein tyrosine kinase signaling pathway	int47:chr15:90890799..91083353	chr15:90861472..91065475	8826	IQGAP1	0.869813
GO:0007169 Transmembrane receptor protein tyrosine kinase signaling pathway	int41:chr1:236899343..236938860	chr1:236779753..236947927	88	ACTN2	0.869813
GO:0007169 Transmembrane receptor protein tyrosine kinase signaling pathway	int69:chr7:31826095..31890104	chr7:31770792..32409016	5137	PDE1C	0.869813
GO:0007169 Transmembrane receptor protein tyrosine kinase signaling pathway	int72:chr16:2163579..2289455	chr16:2185177..2279418	64223	MLST8	0.869813
GO:0007169 Transmembrane receptor protein tyrosine kinase signaling pathway	int59:chr10:69410048..69896336	chr10:69574426..69698147	23411	SIRT1	0.869813
GO:0009967 Positive regulation of signal transduction	int15,int62,int95:chr9:119138164..119529014	chr9:119379580..119483579	22954	TRIM32	0.870513
GO:0009967 Positive regulation of signal transduction	int41:chr1:236899343..236938860	chr1:236779753..236947927	88	ACTN2	0.870513
GO:0009967 Positive regulation of signal transduction	int33:chr7:114593865..114747072	chr7:114492208..114679970	29969	MDFIC	0.870513
GO:0009967 Positive regulation of signal transduction	int87:chr18:9893269..9985809	chr18:9843954..9980018	9218	VAPA	0.870513
GO:0009967 Positive regulation of signal transduction	int59:chr10:69410048..69896336	chr10:69574426..69698147	23411	SIRT1	0.870513
GO:0009967 Positive regulation of signal transduction	int72:chr16:2163579..2289455	chr16:2135798..2279418	84231,64223	TRAF7,MLST8	0.870513
GO:0048858 Cell projection morphogenesis	int41:chr1:236899343..236938860	chr1:236779753..236947927	88	ACTN2	0.873113
GO:0048858 Cell projection morphogenesis	int47:chr15:90890799..91083353	chr15:90861472..91065475	8826	IQGAP1	0.873113
GO:0048858 Cell projection morphogenesis	int85:chr17:48642502..48647011	chr17:48568428..48724832	8913	CACNA1G	0.873113
GO:0048858 Cell projection morphogenesis	int46:chr12:96180145..96302462	chr12:96031582..96254536	59277	NTN4	0.873113
GO:0048858 Cell projection morphogenesis	int35:chr15:47933163..48050095	chr15:47406402..48086420	80031	SEMA6D	0.873113
GO:0004872 Receptor activity	int38:chr10:35878148..35909646	chr10:35907176..36000362	8325	FZD8	0.873513
GO:0004872 Receptor activity	int54,int55:chr4:93452066..94157778	chr4:93155549..94715706	2895	GRID2	0.873513
GO:0004872 Receptor activity	int44:chr3:6880004..6902624	chr3:6832801..7803218	2917	GRM7	0.873513
GO:0004872 Receptor activity	int36:chr1:37202097..37261085	chr1:37241127..37569844	2899	GRIK3	0.873513
GO:0032990 Cell part morphogenesis	int47:chr15:90890799..91083353	chr15:90861472..91065475	8826	IQGAP1	0.879212
GO:0032990 Cell part morphogenesis	int41:chr1:236899343..236938860	chr1:236779753..236947927	88	ACTN2	0.879212
GO:0032990 Cell part morphogenesis	int85:chr17:48642502..48647011	chr17:48568428..48724832	8913	CACNA1G	0.879212
GO:0032990 Cell part morphogenesis	int46:chr12:96180145..96302462	chr12:96031582..96254536	59277	NTN4	0.879212
GO:0032990 Cell part morphogenesis	int35:chr15:47933163..48050095	chr15:47406402..48086420	80031	SEMA6D	0.879212
GO:0006357 Regulation of transcription from RNA polymerase II promoter	int59:chr10:69410048..69896336	chr10:69574426..69698147	23411	SIRT1	0.881812
GO:0006357 Regulation of transcription from RNA polymerase II promoter	int50:chr19:30263322..30328851	chr19:30232900..30335215	898	CCNE1	0.881812
GO:0006357 Regulation of transcription from RNA polymerase II promoter	int97:chr2:118368816..118873792	chr2:118776049..118887597	51141	INSIG2	0.881812
GO:0006357 Regulation of transcription from RNA polymerase II promoter	int72:chr16:2163579..2289455	chr16:2118710..2305743	5310,1877	PKD1,E4F1	0.881812
GO:0006357 Regulation of transcription from RNA polymerase II promoter	int66:chr5:133294384..133416974	chr5:133380401..133503920	6932	TCF7	0.881812
GO:0006357 Regulation of transcription from RNA polymerase II promoter	int31:chr3:69849947..70217984	chr3:69718585..70037488	4286	MITF	0.881812
GO:0006915 Apoptotic process	int45:chr3:70907066..71160361	chr3:70983864..71703140	27086	FOXP1	0.883212
GO:0006915 Apoptotic process	int72:chr16:2163579..2289455	chr16:2283116..2388413	10921	RNPS1	0.883212
GO:0006915 Apoptotic process	int66:chr5:133294384..133416974	chr5:133287565..133410824	7416	VDAC1	0.883212
GO:0006915 Apoptotic process	int78,int23:chr8:9708433..11463015	chr8:10561277..10658084	83595	SOX7	0.883212
GO:0006915 Apoptotic process	int15,int62,int95:chr9:119138164..119529014	chr9:119379580..119483579	22954	TRIM32	0.883212
GO:0006915 Apoptotic process	int72:chr16:2163579..2289455	chr16:2135798..2248130	84231	TRAF7	0.883212
GO:0006915 Apoptotic process	int59:chr10:69410048..69896336	chr10:69574426..69698147	23411	SIRT1	0.883212
GO:0015630 Microtubule cytoskeleton	int51:chr1:77899667..78819970	chr1:77677661..78045654	26289	AK5	0.884212
GO:0015630 Microtubule cytoskeleton	int78,int23:chr8:9708433..11463015	chr8:10602470..10767409	54984	PINX1	0.884212
GO:0015630 Microtubule cytoskeleton	int46:chr12:96180145..96302462	chr12:96240825..96406428	120935	CCDC38	0.884212
GO:0015630 Microtubule cytoskeleton	int51:chr1:77899667..78819970	chr1:78141673..78295564	23032	USP33	0.884212
GO:0015630 Microtubule cytoskeleton	int47:chr15:90890799..91083353	chr15:90861472..91065475	8826	IQGAP1	0.884212
GO:0016301 Kinase activity	int51:chr1:77899667..78819970	chr1:77677661..78045654	26289	AK5	0.886511
GO:0016301 Kinase activity	int89:chr12:132417451..132571956	chr12:132309278..132427707	8408	ULK1	0.886511
GO:0016301 Kinase activity	int78,int23:chr8:9708433..11463015	chr8:11281520..11442108	640	BLK	0.886511
GO:0007155 Cell adhesion	int41:chr1:236899343..236938860	chr1:236779753..236947927	88	ACTN2	0.888411
GO:0007155 Cell adhesion	int72:chr16:2163579..2289455	chr16:2118710..2279418	5310,64223	PKD1,MLST8	0.888411
GO:0007155 Cell adhesion	int73:chr19:7636751..7731619	chr19:7590787..7703196	57662	CAMSAP3	0.888411
GO:0007155 Cell adhesion	int59:chr10:69410048..69896336	chr10:67652275..69525949	29119	CTNNA3	0.888411
GO:0010941 Regulation of cell death	int59:chr10:69410048..69896336	chr10:69574426..69698147	23411	SIRT1	0.888811
GO:0010941 Regulation of cell death	int45:chr3:70907066..71160361	chr3:70983864..71703140	27086	FOXP1	0.888811
GO:0010941 Regulation of cell death	int15,int62,int95:chr9:119138164..119529014	chr9:119379580..119483579	22954	TRIM32	0.888811
GO:0010941 Regulation of cell death	int72:chr16:2163579..2289455	chr16:2135798..2248130	84231	TRAF7	0.888811
GO:0010941 Regulation of cell death	int72:chr16:2163579..2289455	chr16:2283116..2388413	10921	RNPS1	0.888811
GO:0010941 Regulation of cell death	int78,int23:chr8:9708433..11463015	chr8:10561277..10658084	83595	SOX7	0.888811
GO:0051050 Positive regulation of transport	int41:chr1:236899343..236938860	chr1:236779753..236947927	88	ACTN2	0.890111
GO:0051050 Positive regulation of transport	int78,int23:chr8:9708433..11463015	chr8:11281520..11442108	640	BLK	0.890111
GO:0051050 Positive regulation of transport	int25,int92:chr12:3890095..4001019	chr12:3704493..3932366	84766	CRACR2A	0.890111
GO:0012501 Programmed cell death	int72:chr16:2163579..2289455	chr16:2135798..2248130	84231	TRAF7	0.890211
GO:0012501 Programmed cell death	int78,int23:chr8:9708433..11463015	chr8:10561277..10658084	83595	SOX7	0.890211
GO:0012501 Programmed cell death	int59:chr10:69410048..69896336	chr10:69574426..69698147	23411	SIRT1	0.890211
GO:0012501 Programmed cell death	int15,int62,int95:chr9:119138164..119529014	chr9:119379580..119483579	22954	TRIM32	0.890211
GO:0012501 Programmed cell death	int45:chr3:70907066..71160361	chr3:70983864..71703140	27086	FOXP1	0.890211
GO:0012501 Programmed cell death	int72:chr16:2163579..2289455	chr16:2283116..2388413	10921	RNPS1	0.890211
GO:0012501 Programmed cell death	int66:chr5:133294384..133416974	chr5:133287565..133410824	7416	VDAC1	0.890211
GO:0043603 Cellular amide metabolic process	int10:chr9:124971170..124974419	chr9:124956881..125105742	92399	MRRF	0.890411
GO:0043603 Cellular amide metabolic process	int77:chr2:99372132..99771681	chr2:99727541..99836020	51263	MRPL30	0.890411
GO:0043603 Cellular amide metabolic process	int63,int34:chr4:152105746..152780684	chr4:152571808..152752175	5188	GATB	0.890411
GO:0000902 Cell morphogenesis	int47:chr15:90890799..91083353	chr15:90861472..91065475	8826	IQGAP1	0.894611
GO:0000902 Cell morphogenesis	int35:chr15:47933163..48050095	chr15:47406402..48086420	80031	SEMA6D	0.894611
GO:0000902 Cell morphogenesis	int46:chr12:96180145..96302462	chr12:96031582..96254536	59277	NTN4	0.894611
GO:0000902 Cell morphogenesis	int85:chr17:48642502..48647011	chr17:48568428..48724832	8913	CACNA1G	0.894611
GO:0000902 Cell morphogenesis	int63,int34:chr4:152105746..152780684	chr4:152021432..152219182	152503	SH3D19	0.894611
GO:0000902 Cell morphogenesis	int41:chr1:236899343..236938860	chr1:236779753..236947927	88	ACTN2	0.894611
GO:0031410 Cytoplasmic vesicle	int41:chr1:236899343..236938860	chr1:236779753..236947927	88	ACTN2	0.894911
GO:0031410 Cytoplasmic vesicle	int73:chr19:7636751..7731619	chr19:7631986..7732760	6813	STXBP2	0.894911
GO:0031410 Cytoplasmic vesicle	int72:chr16:2163579..2289455	chr16:2118710..2255899	5310	PKD1	0.894911
GO:0042802 Identical protein binding	int59:chr10:69410048..69896336	chr10:69574426..69698147	23411	SIRT1	0.89501
GO:0042802 Identical protein binding	int1:chr8:119093994..119128220	chr8:118791601..119194058	2131	EXT1	0.89501
GO:0042802 Identical protein binding	int77:chr2:99372132..99771681	chr2:99765725..99867492	129531	MITD1	0.89501
GO:0042802 Identical protein binding	int41:chr1:236899343..236938860	chr1:236779753..236947927	88	ACTN2	0.89501
GO:0042802 Identical protein binding	int51:chr1:77899667..78819970	chr1:78175308..78365225	374986	FAM73A	0.89501
GO:0005856 Cytoskeleton	int2:chr6:46044196..46150542	chr6:45846189..46118085	53405	CLIC5	0.89571
GO:0005856 Cytoskeleton	int47:chr15:90890799..91083353	chr15:90861472..91065475	8826	IQGAP1	0.89571
GO:0005856 Cytoskeleton	int78,int23:chr8:9708433..11463015	chr8:10602470..10767409	54984	PINX1	0.89571
GO:0005856 Cytoskeleton	int51:chr1:77899667..78819970	chr1:77677661..78045654	26289	AK5	0.89571
GO:0005856 Cytoskeleton	int41:chr1:236899343..236938860	chr1:236779753..236947927	88	ACTN2	0.89571
GO:0005856 Cytoskeleton	int51:chr1:77899667..78819970	chr1:78141673..78295564	23032	USP33	0.89571
GO:0005856 Cytoskeleton	int78,int23:chr8:9708433..11463015	chr8:9841778..10306401	4482	MSRA	0.89571
GO:0005856 Cytoskeleton	int46:chr12:96180145..96302462	chr12:96240825..96406428	120935	CCDC38	0.89571
GO:0050776 Regulation of immune response	int41:chr1:236899343..236938860	chr1:236779753..236947927	88	ACTN2	0.89771
GO:0050776 Regulation of immune response	int59:chr10:69410048..69896336	chr10:69574426..69698147	23411	SIRT1	0.89771
GO:0050776 Regulation of immune response	int72:chr16:2163579..2289455	chr16:2185177..2279418	64223	MLST8	0.89771
GO:0050776 Regulation of immune response	int78,int23:chr8:9708433..11463015	chr8:11281520..11442108	640	BLK	0.89771
GO:0071363 Cellular response to growth factor stimulus	int69:chr7:31826095..31890104	chr7:31770792..32409016	5137	PDE1C	0.90081
GO:0071363 Cellular response to growth factor stimulus	int47:chr15:90890799..91083353	chr15:90861472..91065475	8826	IQGAP1	0.90081
GO:0071363 Cellular response to growth factor stimulus	int72:chr16:2163579..2289455	chr16:2185177..2279418	64223	MLST8	0.90081
GO:0071363 Cellular response to growth factor stimulus	int41:chr1:236899343..236938860	chr1:236779753..236947927	88	ACTN2	0.90081
GO:0005783 Endoplasmic reticulum	int97:chr2:118368816..118873792	chr2:118776049..118887597	51141	INSIG2	0.90141
GO:0005783 Endoplasmic reticulum	int75:chr3:33152151..33194990	chr3:33085449..33209265	10491	CRTAP	0.90141
GO:0005783 Endoplasmic reticulum	int67:chr10:61715314..61785671	chr10:61766055..62563284	288	ANK3	0.90141
GO:0005783 Endoplasmic reticulum	int87:chr18:9893269..9985809	chr18:9843954..9980018	9218	VAPA	0.90141
GO:0005783 Endoplasmic reticulum	int50:chr19:30263322..30328851	chr19:30169792..30276696	83636	C19ORF12	0.90141
GO:0005783 Endoplasmic reticulum	int1:chr8:119093994..119128220	chr8:118791601..119194058	2131	EXT1	0.90141
GO:0002764 Immune response-regulating signaling pathway	int41:chr1:236899343..236938860	chr1:236779753..236947927	88	ACTN2	0.90271
GO:0002764 Immune response-regulating signaling pathway	int78,int23:chr8:9708433..11463015	chr8:11281520..11442108	640	BLK	0.90271
GO:0002764 Immune response-regulating signaling pathway	int72:chr16:2163579..2289455	chr16:2185177..2279418	64223	MLST8	0.90271
GO:0070848 Response to growth factor	int41:chr1:236899343..236938860	chr1:236779753..236947927	88	ACTN2	0.90491
GO:0070848 Response to growth factor	int69:chr7:31826095..31890104	chr7:31770792..32409016	5137	PDE1C	0.90491
GO:0070848 Response to growth factor	int47:chr15:90890799..91083353	chr15:90861472..91065475	8826	IQGAP1	0.90491
GO:0070848 Response to growth factor	int72:chr16:2163579..2289455	chr16:2185177..2279418	64223	MLST8	0.90491
GO:0009628 Response to abiotic stimulus	int51:chr1:77899667..78819970	chr1:78400635..78502995	11080	DNAJB4	0.908409
GO:0009628 Response to abiotic stimulus	int59:chr10:69410048..69896336	chr10:69574426..69698147	23411	SIRT1	0.908409
GO:0009628 Response to abiotic stimulus	int72:chr16:2163579..2289455	chr16:2185177..2279418	64223	MLST8	0.908409
GO:0000165 MAPK cascade	int33:chr7:114593865..114747072	chr7:114492208..114679970	29969	MDFIC	0.908609
GO:0000165 MAPK cascade	int41:chr1:236899343..236938860	chr1:236779753..236947927	88	ACTN2	0.908609
GO:0000165 MAPK cascade	int72:chr16:2163579..2289455	chr16:2135798..2248130	84231	TRAF7	0.908609
GO:0006935 Chemotaxis	int35:chr15:47933163..48050095	chr15:47406402..48086420	80031	SEMA6D	0.911209
GO:0006935 Chemotaxis	int41:chr1:236899343..236938860	chr1:236779753..236947927	88	ACTN2	0.911209
GO:0006935 Chemotaxis	int85:chr17:48642502..48647011	chr17:48568428..48724832	8913	CACNA1G	0.911209
GO:0006935 Chemotaxis	int46:chr12:96180145..96302462	chr12:96031582..96254536	59277	NTN4	0.911209
GO:0023014 Signal transduction by protein phosphorylation	int41:chr1:236899343..236938860	chr1:236779753..236947927	88	ACTN2	0.911309
GO:0023014 Signal transduction by protein phosphorylation	int72:chr16:2163579..2289455	chr16:2135798..2248130	84231	TRAF7	0.911309
GO:0023014 Signal transduction by protein phosphorylation	int33:chr7:114593865..114747072	chr7:114492208..114679970	29969	MDFIC	0.911309
GO:0002684 Positive regulation of immune system process	int78,int23:chr8:9708433..11463015	chr8:11281520..11442108	640	BLK	0.911709
GO:0002684 Positive regulation of immune system process	int59:chr10:69410048..69896336	chr10:69574426..69698147	23411	SIRT1	0.911709
GO:0002684 Positive regulation of immune system process	int72:chr16:2163579..2289455	chr16:2185177..2279418	64223	MLST8	0.911709
GO:0006886 Intracellular protein transport	int67:chr10:61715314..61785671	chr10:61766055..62563284	288	ANK3	0.915608
GO:0006886 Intracellular protein transport	int59:chr10:69410048..69896336	chr10:69574426..69698147	23411	SIRT1	0.915608
GO:0006886 Intracellular protein transport	int72:chr16:2163579..2289455	chr16:2128144..2224162	25837	RAB26	0.915608
GO:0010557 Positive regulation of macromolecule biosynthetic process	int97:chr2:118368816..118873792	chr2:118776049..118887597	51141	INSIG2	0.916108
GO:0010557 Positive regulation of macromolecule biosynthetic process	int15,int62,int95:chr9:119138164..119529014	chr9:119379580..119483579	22954	TRIM32	0.916108
GO:0010557 Positive regulation of macromolecule biosynthetic process	int72:chr16:2163579..2289455	chr16:2118710..2255899	5310	PKD1	0.916108
GO:0010557 Positive regulation of macromolecule biosynthetic process	int31:chr3:69849947..70217984	chr3:69718585..70037488	4286	MITF	0.916108
GO:0010557 Positive regulation of macromolecule biosynthetic process	int59:chr10:69410048..69896336	chr10:69574426..69698147	23411	SIRT1	0.916108
GO:0010557 Positive regulation of macromolecule biosynthetic process	int33:chr7:114593865..114747072	chr7:114492208..114679970	29969	MDFIC	0.916108
GO:0033365 Protein localization to organelle	int87:chr18:9893269..9985809	chr18:9843954..9980018	9218	VAPA	0.922508
GO:0033365 Protein localization to organelle	int59:chr10:69410048..69896336	chr10:69574426..69698147	23411	SIRT1	0.922508
GO:0033365 Protein localization to organelle	int78,int23:chr8:9708433..11463015	chr8:10602470..10767409	54984	PINX1	0.922508
GO:0005102 Receptor binding	int45:chr3:70907066..71160361	chr3:70983864..71703140	27086	FOXP1	0.930707
GO:0005102 Receptor binding	int51:chr1:77899667..78819970	chr1:78141673..78295564	23032	USP33	0.930707
GO:0005102 Receptor binding	int41:chr1:236899343..236938860	chr1:236779753..236947927	88	ACTN2	0.930707
GO:0005102 Receptor binding	int59:chr10:69410048..69896336	chr10:69574426..69698147	23411	SIRT1	0.930707
GO:0044255 Cellular lipid metabolic process	int72:chr16:2163579..2289455	chr16:2241602..2371602	283871,1632	PGP,ECI1	0.932407
GO:0044255 Cellular lipid metabolic process	int17:chr20:5029207..5042089	chr20:5037406..5198533	8760	CDS2	0.932407
GO:0044255 Cellular lipid metabolic process	int75:chr3:33152151..33194990	chr3:33018099..33208694	2720	GLB1	0.932407
GO:0044255 Cellular lipid metabolic process	int87:chr18:9893269..9985809	chr18:9843954..9980018	9218	VAPA	0.932407
GO:0000904 Cell morphogenesis involved in differentiation	int35:chr15:47933163..48050095	chr15:47406402..48086420	80031	SEMA6D	0.933607
GO:0000904 Cell morphogenesis involved in differentiation	int46:chr12:96180145..96302462	chr12:96031582..96254536	59277	NTN4	0.933607
GO:0000904 Cell morphogenesis involved in differentiation	int41:chr1:236899343..236938860	chr1:236779753..236947927	88	ACTN2	0.933607
GO:0000904 Cell morphogenesis involved in differentiation	int85:chr17:48642502..48647011	chr17:48568428..48724832	8913	CACNA1G	0.933607
GO:0008283 Cell proliferation	int72:chr16:2163579..2289455	chr16:2203488..2305743	1877	E4F1	0.951305
GO:0008283 Cell proliferation	int59:chr10:69410048..69896336	chr10:69574426..69698147	23411	SIRT1	0.951305
GO:0008283 Cell proliferation	int78,int23:chr8:9708433..11463015	chr8:10561277..10658084	83595	SOX7	0.951305
GO:0008283 Cell proliferation	int5:chr6:43229211..43258464	chr6:43173366..43267211	10591	DNPH1	0.951305
GO:0008283 Cell proliferation	int45:chr3:70907066..71160361	chr3:70983864..71703140	27086	FOXP1	0.951305
GO:0009968 Negative regulation of signal transduction	int15,int62,int95:chr9:119138164..119529014	chr9:119379580..119483579	22954	TRIM32	0.952105
GO:0009968 Negative regulation of signal transduction	int45:chr3:70907066..71160361	chr3:70983864..71703140	27086	FOXP1	0.952105
GO:0009968 Negative regulation of signal transduction	int59:chr10:69410048..69896336	chr10:69574426..69698147	23411	SIRT1	0.952105
GO:0007167 Enzyme linked receptor protein signaling pathway	int69:chr7:31826095..31890104	chr7:31770792..32409016	5137	PDE1C	0.954105
GO:0007167 Enzyme linked receptor protein signaling pathway	int72:chr16:2163579..2289455	chr16:2185177..2279418	64223	MLST8	0.954105
GO:0007167 Enzyme linked receptor protein signaling pathway	int47:chr15:90890799..91083353	chr15:90861472..91065475	8826	IQGAP1	0.954105
GO:0007167 Enzyme linked receptor protein signaling pathway	int59:chr10:69410048..69896336	chr10:69574426..69698147	23411	SIRT1	0.954105
GO:0007167 Enzyme linked receptor protein signaling pathway	int41:chr1:236899343..236938860	chr1:236779753..236947927	88	ACTN2	0.954105
GO:0023057 Negative regulation of signaling	int15,int62,int95:chr9:119138164..119529014	chr9:119379580..119483579	22954	TRIM32	0.959204
GO:0023057 Negative regulation of signaling	int59:chr10:69410048..69896336	chr10:69574426..69698147	23411	SIRT1	0.959204
GO:0023057 Negative regulation of signaling	int45:chr3:70907066..71160361	chr3:70983864..71703140	27086	FOXP1	0.959204
GO:0016477 Cell migration	int15,int62,int95:chr9:119138164..119529014	chr9:119379580..119483579	22954	TRIM32	0.961804
GO:0016477 Cell migration	int51:chr1:77899667..78819970	chr1:78284199..78429578	91624	NEXN	0.961804
GO:0016477 Cell migration	int45:chr3:70907066..71160361	chr3:70983864..71703140	27086	FOXP1	0.961804
GO:0009611 Response to wounding	int41:chr1:236899343..236938860	chr1:236779753..236947927	88	ACTN2	0.963404
GO:0009611 Response to wounding	int2:chr6:46044196..46150542	chr6:46027700..46134436	22875	ENPP4	0.963404
GO:0009611 Response to wounding	int45:chr3:70907066..71160361	chr3:70983864..71703140	27086	FOXP1	0.963404
GO:0005887 Integral component of plasma membrane	int72:chr16:2163579..2289455	chr16:2118710..2255899	5310	PKD1	0.969803
GO:0005887 Integral component of plasma membrane	int36:chr1:37202097..37261085	chr1:37241127..37569844	2899	GRIK3	0.969803
GO:0005887 Integral component of plasma membrane	int5:chr6:43229211..43258464	chr6:43195997..43293276	10864	SLC22A7	0.969803
GO:0005887 Integral component of plasma membrane	int54,int55:chr4:93452066..94157778	chr4:93155549..94715706	2895	GRID2	0.969803
GO:0048870 Cell motility	int15,int62,int95:chr9:119138164..119529014	chr9:119379580..119483579	22954	TRIM32	0.972303
GO:0048870 Cell motility	int45:chr3:70907066..71160361	chr3:70983864..71703140	27086	FOXP1	0.972303
GO:0048870 Cell motility	int51:chr1:77899667..78819970	chr1:78284199..78429578	91624	NEXN	0.972303
GO:0042127 Regulation of cell proliferation	int78,int23:chr8:9708433..11463015	chr8:10561277..10658084	83595	SOX7	0.975902
GO:0042127 Regulation of cell proliferation	int45:chr3:70907066..71160361	chr3:70983864..71703140	27086	FOXP1	0.975902
GO:0042127 Regulation of cell proliferation	int59:chr10:69410048..69896336	chr10:69574426..69698147	23411	SIRT1	0.975902
GO:0031226 Intrinsic component of plasma membrane	int54,int55:chr4:93452066..94157778	chr4:93155549..94715706	2895	GRID2	0.977102
GO:0031226 Intrinsic component of plasma membrane	int36:chr1:37202097..37261085	chr1:37241127..37569844	2899	GRIK3	0.977102
GO:0031226 Intrinsic component of plasma membrane	int5:chr6:43229211..43258464	chr6:43195997..43293276	10864	SLC22A7	0.977102
GO:0031226 Intrinsic component of plasma membrane	int72:chr16:2163579..2289455	chr16:2118710..2255899	5310	PKD1	0.977102
Reactome:6900REACTOME_IMMUNE_SYSTEM	int72:chr16:2163579..2289455	chr16:2185177..2279418	64223	MLST8	0.978202
Reactome:6900REACTOME_IMMUNE_SYSTEM	int78,int23:chr8:9708433..11463015	chr8:11281520..11442108	640	BLK	0.978202
Reactome:6900REACTOME_IMMUNE_SYSTEM	int15,int62,int95:chr9:119138164..119529014	chr9:119379580..119483579	22954	TRIM32	0.978202
GO:0050793 Regulation of developmental process	int59:chr10:69410048..69896336	chr10:69574426..69698147	23411	SIRT1	0.992501
GO:0050793 Regulation of developmental process	int63,int34:chr4:152105746..152780684	chr4:152021432..152219182	152503	SH3D19	0.992501
GO:0050793 Regulation of developmental process	int45:chr3:70907066..71160361	chr3:70983864..71703140	27086	FOXP1	0.992501
GO:0048513 Animal organ development	int72:chr16:2163579..2289455	chr16:2118710..2255899	5310	PKD1	0.993601
GO:0048513 Animal organ development	int5:chr6:43229211..43258464	chr6:42959966..43275997	4201,9820,6722,84630	MEA1,CUL7,SRF,TTBK1	0.993601
GO:0048513 Animal organ development	int45:chr3:70907066..71160361	chr3:70983864..71703140	27086	FOXP1	0.993601
NCI:e2f_pathwayPID_E2F_PATHWAY	int50:chr19:30263322..30328851	chr19:30232900..30335215	898	CCNE1	1
GO:0030141 Secretory granule	int41:chr1:236899343..236938860	chr1:236779753..236947927	88	ACTN2	1
GO:0031668 Cellular response to extracellular stimulus	int51:chr1:77899667..78819970	chr1:78141673..78295564	23032	USP33	1
GO:0034774 Secretory granule lumen	int41:chr1:236899343..236938860	chr1:236779753..236947927	88	ACTN2	1
GO:0043388 Positive regulation of DNA binding	int78,int23:chr8:9708433..11463015	chr8:10602470..10767409	54984	PINX1	1
GO:0002446 Neutrophil mediated immunity	int73:chr19:7636751..7731619	chr19:7631986..7732760	6813	STXBP2	1
GO:0007163 Establishment or maintenance of cell polarity	int40:chr17:73528138..73528138	chr17:73451782..73591290	3993	LLGL2	1
GO:0051707 Response to other organism	int45:chr3:70907066..71160361	chr3:70983864..71703140	27086	FOXP1	1
GO:1902187 Negative regulation of viral release from host cell	int15,int62,int95:chr9:119138164..119529014	chr9:119379580..119483579	22954	TRIM32	1
GO:0006555 Methionine metabolic process	int41:chr1:236899343..236938860	chr1:236888580..237087281	4548	MTR	1
GO:0050853 B cell receptor signaling pathway	int78,int23:chr8:9708433..11463015	chr8:11281520..11442108	640	BLK	1
GO:0044794 Positive regulation by host of viral process	int87:chr18:9893269..9985809	chr18:9843954..9980018	9218	VAPA	1
GO:0000083 Regulation of transcription involved in G1/S transition of mitotic cell cycle	int50:chr19:30263322..30328851	chr19:30232900..30335215	898	CCNE1	1
GO:0043542 Endothelial cell migration	int45:chr3:70907066..71160361	chr3:70983864..71703140	27086	FOXP1	1
GO:0006388 TRNA splicing, via endonucleolytic cleavage and ligation	int40:chr17:73528138..73528138	chr17:73442608..73540820	283989	TSEN54	1
GO:0016810 Hydrolase activity, acting on carbon-nitrogen (but not peptide) bonds	int96:chr9:74729250..74815119	chr9:74659510..74887140	9615	GDA	1
Reactome:6959REACTOME_PHASE_II_CONJUGATION	int41:chr1:236899343..236938860	chr1:236888580..237087281	4548	MTR	1
GO:0072163 Mesonephric epithelium development	int72:chr16:2163579..2289455	chr16:2118710..2255899	5310	PKD1	1
GO:0001706 Endoderm formation	int78,int23:chr8:9708433..11463015	chr8:10561277..10658084	83595	SOX7	1
GO:0048199 Vesicle targeting, to, from or within Golgi	int73:chr19:7636751..7731619	chr19:7675706..7767748	126003	TRAPPC5	1
GO:0045202 Synapse	int81:chr15:54381200..54381200	chr15:54235100..54940806	440279	UNC13C	1
GO:0010508 Positive regulation of autophagy	int89:chr12:132417451..132571956	chr12:132309278..132427707	8408	ULK1	1
GO:0000421 Autophagosome membrane	int89:chr12:132417451..132571956	chr12:132309278..132427707	8408	ULK1	1
GO:0002696 Positive regulation of leukocyte activation	int72:chr16:2163579..2289455	chr16:2185177..2279418	64223	MLST8	1
GO:0005911 Cell-cell junction	int59:chr10:69410048..69896336	chr10:67652275..69525949	29119	CTNNA3	1
GO:0005788 Endoplasmic reticulum lumen	int75:chr3:33152151..33194990	chr3:33085449..33209265	10491	CRTAP	1
GO:0043161 Proteasome-mediated ubiquitin-dependent protein catabolic process	int59:chr10:69410048..69896336	chr10:69574426..69698147	23411	SIRT1	1
Reactome:11061REACTOME_SIGNALLING_BY_NGF	int72:chr16:2163579..2289455	chr16:2185177..2279418	64223	MLST8	1
GO:0016799 Hydrolase activity, hydrolyzing N-glycosyl compounds	int5:chr6:43229211..43258464	chr6:43173366..43267211	10591	DNPH1	1
GO:0051427 Hormone receptor binding	int45:chr3:70907066..71160361	chr3:70983864..71703140	27086	FOXP1	1
GO:0043984 Histone H4-K16 acetylation	int59:chr10:69410048..69896336	chr10:69574426..69698147	23411	SIRT1	1
GO:0002250 Adaptive immune response	int59:chr10:69410048..69896336	chr10:69574426..69698147	23411	SIRT1	1
GO:0031123 RNA 3'-end processing	int46:chr12:96180145..96302462	chr12:96182708..96280238	6636	SNRPF	1
GO:0017111 Nucleoside-triphosphatase activity	int21:chr3:153587256..154052126	chr3:153973456..154112286	170506	DHX36	1
GO:0006605 Protein targeting	int67:chr10:61715314..61785671	chr10:61766055..62563284	288	ANK3	1
GO:0006400 TRNA modification	int89:chr12:132417451..132571956	chr12:132343744..132448406	80324	PUS1	1
KEGG:hsa00340KEGG_HISTIDINE_METABOLISM	int46:chr12:96180145..96302462	chr12:96267070..96460143	144193,3034	AMDHD1,HAL	1
GO:0000226 Microtubule cytoskeleton organization	int51:chr1:77899667..78819970	chr1:78141673..78295564	23032	USP33	1
GO:0044829 Positive regulation by host of viral genome replication	int87:chr18:9893269..9985809	chr18:9843954..9980018	9218	VAPA	1
GO:0004843 Thiol-dependent ubiquitin-specific protease activity	int51:chr1:77899667..78819970	chr1:78141673..78295564	23032	USP33	1
GO:1901987 Regulation of cell cycle phase transition	int72:chr16:2163579..2289455	chr16:2118710..2255899	5310	PKD1	1
NCI:ecadherin_stabilization_pathwayPID_ECADHERIN_STABILIZATION_PATHWAY	int16,int7:chr7:132938039..133334591	chr7:132867822..133770513	60412	EXOC4	1
GO:0031295 T cell costimulation	int72:chr16:2163579..2289455	chr16:2185177..2279418	64223	MLST8	1
GO:0032412 Regulation of ion transmembrane transporter activity	int41:chr1:236899343..236938860	chr1:236779753..236947927	88	ACTN2	1
GO:0051091 Positive regulation of sequence-specific DNA binding transcription factor activity	int15,int62,int95:chr9:119138164..119529014	chr9:119379580..119483579	22954	TRIM32	1
KEGG:hsa03022KEGG_BASAL_TRANSCRIPTION_FACTORS	int90:chr7:73877809..73987405	chr7:73798119..74195022	9569,2969	GTF2IRD1,GTF2I	1
GO:0051701 Interaction with host	int87:chr18:9893269..9985809	chr18:9843954..9980018	9218	VAPA	1
GO:0004970 Ionotropic glutamate receptor activity	int36:chr1:37202097..37261085	chr1:37241127..37569844	2899	GRIK3	1
GO:0032981 Mitochondrial respiratory chain complex I assembly	int10:chr9:124971170..124974419	chr9:124886337..124992098	4702	NDUFA8	1
GO:0005884 Actin filament	int41:chr1:236899343..236938860	chr1:236779753..236947927	88	ACTN2	1
GO:0046328 Regulation of JNK cascade	int33:chr7:114593865..114747072	chr7:114492208..114679970	29969	MDFIC	1
GO:0046879 Hormone secretion	int78,int23:chr8:9708433..11463015	chr8:11281520..11442108	640	BLK	1
GO:0005911 Cell-cell junction	int73:chr19:7636751..7731619	chr19:7590787..7703196	57662	CAMSAP3	1
GO:0043235 Receptor complex	int18:chr3:179820592..180292831	chr3:179492746..179824841	51555	PEX5L	1
GO:0043124 Negative regulation of I-kappaB kinase/NF-kappaB signaling	int59:chr10:69410048..69896336	chr10:69574426..69698147	23411	SIRT1	1
GO:0034766 Negative regulation of ion transmembrane transport	int41:chr1:236899343..236938860	chr1:236779753..236947927	88	ACTN2	1
GO:1990138 Neuron projection extension	int47:chr15:90890799..91083353	chr15:90861472..91065475	8826	IQGAP1	1
GO:0031124 MRNA 3'-end processing	int46:chr12:96180145..96302462	chr12:96182708..96280238	6636	SNRPF	1
GO:0030148 Sphingolipid biosynthetic process	int87:chr18:9893269..9985809	chr18:9843954..9980018	9218	VAPA	1
GO:0000978 RNA polymerase II core promoter proximal region sequence-specific DNA binding	int31:chr3:69849947..70217984	chr3:69718585..70037488	4286	MITF	1
GO:0006006 Glucose metabolic process	int72:chr16:2163579..2289455	chr16:2241602..2334822	283871	PGP	1
GO:0009190 Cyclic nucleotide biosynthetic process	int44:chr3:6880004..6902624	chr3:6832801..7803218	2917	GRM7	1
KEGG:hsa05218KEGG_MELANOMA	int31:chr3:69849947..70217984	chr3:69718585..70037488	4286	MITF	1
GO:0005938 Cell cortex	int44:chr3:6880004..6902624	chr3:6832801..7803218	2917	GRM7	1
KEGG:hsa04114KEGG_OOCYTE_MEIOSIS	int50:chr19:30263322..30328851	chr19:30232900..30335215	898	CCNE1	1
BioCarta:h_nuclearRsPathwayBIOCARTA_NUCLEARRS_PATHWAY	int85:chr17:48642502..48647011	chr17:48642217..48789063	8714	ABCC3	1
GO:0008285 Negative regulation of cell proliferation	int78,int23:chr8:9708433..11463015	chr8:10561277..10658084	83595	SOX7	1
GO:0001822 Kidney development	int72:chr16:2163579..2289455	chr16:2118710..2255899	5310	PKD1	1
GO:0008017 Microtubule binding	int73:chr19:7636751..7731619	chr19:7590787..7703196	57662	CAMSAP3	1
GO:2000147 Positive regulation of cell motility	int45:chr3:70907066..71160361	chr3:70983864..71703140	27086	FOXP1	1
GO:0031032 Actomyosin structure organization	int59:chr10:69410048..69896336	chr10:69795873..69991773	84665	MYPN	1
GO:0005976 Polysaccharide metabolic process	int1:chr8:119093994..119128220	chr8:118791601..119194058	2131	EXT1	1
GO:2000116 Regulation of cysteine-type endopeptidase activity	int78,int23:chr8:9708433..11463015	chr8:10561277..10658084	83595	SOX7	1
GO:0070900 Mitochondrial tRNA modification	int89:chr12:132417451..132571956	chr12:132343744..132448406	80324	PUS1	1
GO:0034599 Cellular response to oxidative stress	int59:chr10:69410048..69896336	chr10:69574426..69698147	23411	SIRT1	1
GO:0007264 Small GTPase mediated signal transduction	int47:chr15:90890799..91083353	chr15:90861472..91065475	8826	IQGAP1	1
GO:0005815 Microtubule organizing center	int51:chr1:77899667..78819970	chr1:78141673..78295564	23032	USP33	1
GO:0050679 Positive regulation of epithelial cell proliferation	int59:chr10:69410048..69896336	chr10:69574426..69698147	23411	SIRT1	1
GO:1902186 Regulation of viral release from host cell	int87:chr18:9893269..9985809	chr18:9843954..9980018	9218	VAPA	1
GO:0002819 Regulation of adaptive immune response	int59:chr10:69410048..69896336	chr10:69574426..69698147	23411	SIRT1	1
GO:0071345 Cellular response to cytokine stimulus	int59:chr10:69410048..69896336	chr10:69574426..69698147	23411	SIRT1	1
GO:0070849 Response to epidermal growth factor	int47:chr15:90890799..91083353	chr15:90861472..91065475	8826	IQGAP1	1
KEGG:hsa00510KEGG_N_GLYCAN_BIOSYNTHESIS	int52:chr1:117848822..118098984	chr1:117840084..118088320	10905	MAN1A2	1
GO:0042116 Macrophage activation	int45:chr3:70907066..71160361	chr3:70983864..71703140	27086	FOXP1	1
GO:0006509 Membrane protein ectodomain proteolysis	int63,int34:chr4:152105746..152780684	chr4:152021432..152219182	152503	SH3D19	1
GO:0031058 Positive regulation of histone modification	int59:chr10:69410048..69896336	chr10:69574426..69698147	23411	SIRT1	1
GO:0008017 Microtubule binding	int87:chr18:9893269..9985809	chr18:9843954..9980018	9218	VAPA	1
GO:0005764 Lysosome	int73:chr19:7636751..7731619	chr19:7631986..7732760	6813	STXBP2	1
Reactome:14797REACTOME_SIGNALING_BY_GPCR	int38:chr10:35878148..35909646	chr10:35907176..36000362	8325	FZD8	1
GO:0009887 Organ morphogenesis	int72:chr16:2163579..2289455	chr16:2118710..2255899	5310	PKD1	1
GO:0001655 Urogenital system development	int72:chr16:2163579..2289455	chr16:2118710..2255899	5310	PKD1	1
GO:0003012 Muscle system process	int59:chr10:69410048..69896336	chr10:67652275..69525949	29119	CTNNA3	1
GO:0007216 G-protein coupled glutamate receptor signaling pathway	int44:chr3:6880004..6902624	chr3:6832801..7803218	2917	GRM7	1
GO:0009416 Response to light stimulus	int59:chr10:69410048..69896336	chr10:69574426..69698147	23411	SIRT1	1
GO:0072661 Protein targeting to plasma membrane	int67:chr10:61715314..61785671	chr10:61766055..62563284	288	ANK3	1
GO:0090305 Nucleic acid phosphodiester bond hydrolysis	int72:chr16:2163579..2289455	chr16:2069815..2167867	4913	NTHL1	1
GO:0048208 COPII vesicle coating	int73:chr19:7636751..7731619	chr19:7675706..7767748	126003	TRAPPC5	1
GO:0033993 Response to lipid	int45:chr3:70907066..71160361	chr3:70983864..71703140	27086	FOXP1	1
GO:0005615 Extracellular space	int75:chr3:33152151..33194990	chr3:33085449..33209265	10491	CRTAP	1
NCI:prlsignalingeventspathwayPID_PRL_SIGNALING_EVENTS_PATHWAY	int50:chr19:30263322..30328851	chr19:30232900..30335215	898	CCNE1	1
GO:0051090 Regulation of sequence-specific DNA binding transcription factor activity	int15,int62,int95:chr9:119138164..119529014	chr9:119379580..119483579	22954	TRIM32	1
GO:0015276 Ligand-gated ion channel activity	int36:chr1:37202097..37261085	chr1:37241127..37569844	2899	GRIK3	1
GO:0003006 Developmental process involved in reproduction	int72:chr16:2163579..2289455	chr16:2118710..2255899	5310	PKD1	1
GO:0032006 Regulation of TOR signaling	int59:chr10:69410048..69896336	chr10:69574426..69698147	23411	SIRT1	1
GO:0006473 Protein acetylation	int59:chr10:69410048..69896336	chr10:69574426..69698147	23411	SIRT1	1
GO:0004674 Protein serine/threonine kinase activity	int89:chr12:132417451..132571956	chr12:132309278..132427707	8408	ULK1	1
GO:0031396 Regulation of protein ubiquitination	int78,int23:chr8:9708433..11463015	chr8:10602470..10767409	54984	PINX1	1
Reactome:1505REACTOME_INTEGRATION_OF_ENERGY_METABOLISM	int47:chr15:90890799..91083353	chr15:90861472..91065475	8826	IQGAP1	1
GO:0048598 Embryonic morphogenesis	int78,int23:chr8:9708433..11463015	chr8:10561277..10658084	83595	SOX7	1
GO:0003690 Double-stranded DNA binding	int72:chr16:2163579..2289455	chr16:2069815..2167867	4913	NTHL1	1
GO:0032091 Negative regulation of protein binding	int51:chr1:77899667..78819970	chr1:78141673..78295564	23032	USP33	1
GO:0005689 U12-type spliceosomal complex	int46:chr12:96180145..96302462	chr12:96182708..96280238	6636	SNRPF	1
GO:0006066 Alcohol metabolic process	int72:chr16:2163579..2289455	chr16:2241602..2334822	283871	PGP	1
GO:0006605 Protein targeting	int59:chr10:69410048..69896336	chr10:69574426..69698147	23411	SIRT1	1
GO:0031252 Cell leading edge	int47:chr15:90890799..91083353	chr15:90861472..91065475	8826	IQGAP1	1
GO:2000480 Negative regulation of cAMP-dependent protein kinase activity	int59:chr10:69410048..69896336	chr10:69574426..69698147	23411	SIRT1	1
GO:0006475 Internal protein amino acid acetylation	int59:chr10:69410048..69896336	chr10:69574426..69698147	23411	SIRT1	1
GO:0006606 Protein import into nucleus	int59:chr10:69410048..69896336	chr10:69574426..69698147	23411	SIRT1	1
KEGG:hsa00630KEGG_GLYOXYLATE_AND_DICARBOXYLATE_METABOLISM	int72:chr16:2163579..2289455	chr16:2241602..2334822	283871	PGP	1
NCI:pi3kcipathwayPID_PI3KCI_PATHWAY	int78,int23:chr8:9708433..11463015	chr8:11281520..11442108	640	BLK	1
GO:0003697 Single-stranded DNA binding	int51:chr1:77899667..78819970	chr1:78394086..78514889	8880	FUBP1	1
GO:0005683 U7 snRNP	int46:chr12:96180145..96302462	chr12:96182708..96280238	6636	SNRPF	1
GO:0005681 Spliceosomal complex	int73:chr19:7636751..7731619	chr19:7664410..7764439	56949	XAB2	1
GO:0001047 Core promoter binding	int21:chr3:153587256..154052126	chr3:153973456..154112286	170506	DHX36	1
GO:0051301 Cell division	int67:chr10:61715314..61785671	chr10:61766055..62563284	288	ANK3	1
GO:0070125 Mitochondrial translational elongation	int77:chr2:99372132..99771681	chr2:99727541..99836020	51263	MRPL30	1
GO:0098869 Cellular oxidant detoxification	int87:chr18:9893269..9985809	chr18:9815722..9908156	84203	TXNDC2	1
GO:0030901 Midbrain development	int5:chr6:43229211..43258464	chr6:43141221..43275997	84630	TTBK1	1
GO:0006900 Membrane budding	int73:chr19:7636751..7731619	chr19:7675706..7767748	126003	TRAPPC5	1
GO:0019867 Outer membrane	int51:chr1:77899667..78819970	chr1:78175308..78365225	374986	FAM73A	1
GO:2001020 Regulation of response to DNA damage stimulus	int59:chr10:69410048..69896336	chr10:69574426..69698147	23411	SIRT1	1
GO:0045069 Regulation of viral genome replication	int87:chr18:9893269..9985809	chr18:9843954..9980018	9218	VAPA	1
GO:1902554 Serine/threonine protein kinase complex	int89:chr12:132417451..132571956	chr12:132309278..132427707	8408	ULK1	1
GO:0008094 DNA-dependent ATPase activity	int21:chr3:153587256..154052126	chr3:153973456..154112286	170506	DHX36	1
GO:0018394 Peptidyl-lysine acetylation	int89:chr12:132417451..132571956	chr12:132364464..132585011	57634	EP400	1
GO:0006954 Inflammatory response	int45:chr3:70907066..71160361	chr3:70983864..71703140	27086	FOXP1	1
GO:2000772 Regulation of cellular senescence	int59:chr10:69410048..69896336	chr10:69574426..69698147	23411	SIRT1	1
GO:0045926 Negative regulation of growth	int59:chr10:69410048..69896336	chr10:69574426..69698147	23411	SIRT1	1
GO:0050681 Androgen receptor binding	int45:chr3:70907066..71160361	chr3:70983864..71703140	27086	FOXP1	1
GO:0051019 Mitogen-activated protein kinase binding	int59:chr10:69410048..69896336	chr10:69574426..69698147	23411	SIRT1	1
GO:0006942 Regulation of striated muscle contraction	int59:chr10:69410048..69896336	chr10:67652275..69525949	29119	CTNNA3	1
GO:0007420 Brain development	int5:chr6:43229211..43258464	chr6:43141221..43275997	84630	TTBK1	1
GO:0005253 Anion channel activity	int66:chr5:133294384..133416974	chr5:133287565..133410824	7416	VDAC1	1
Reactome:16888REACTOME_SIGNALING_BY_PDGF	int72:chr16:2163579..2289455	chr16:2185177..2279418	64223	MLST8	1
GO:0036477 Somatodendritic compartment	int44:chr3:6880004..6902624	chr3:6832801..7803218	2917	GRM7	1
GO:0006415 Translational termination	int77:chr2:99372132..99771681	chr2:99727541..99836020	51263	MRPL30	1
KEGG:hsa00512KEGG_O_GLYCAN_BIOSYNTHESIS	int27:chr5:153573938..153690010	chr5:153500294..153820543	55568	GALNT10	1
GO:0005200 Structural constituent of cytoskeleton	int67:chr10:61715314..61785671	chr10:61528505..61736414	8030	CCDC6	1
GO:0000184 Nuclear-transcribed mRNA catabolic process, nonsense-mediated decay	int72:chr16:2163579..2289455	chr16:2283116..2388413	10921	RNPS1	1
GO:0004197 Cysteine-type endopeptidase activity	int51:chr1:77899667..78819970	chr1:78141673..78295564	23032	USP33	1
GO:0090239 Regulation of histone H4 acetylation	int59:chr10:69410048..69896336	chr10:69574426..69698147	23411	SIRT1	1
GO:0070126 Mitochondrial translational termination	int10:chr9:124971170..124974419	chr9:124956881..125105742	92399	MRRF	1
GO:0034045 Pre-autophagosomal structure membrane	int89:chr12:132417451..132571956	chr12:132309278..132427707	8408	ULK1	1
GO:0002576 Platelet degranulation	int41:chr1:236899343..236938860	chr1:236779753..236947927	88	ACTN2	1
GO:0003724 RNA helicase activity	int97:chr2:118368816..118873792	chr2:118502254..118609953	8886	DDX18	1
GO:0048871 Multicellular organismal homeostasis	int78,int23:chr8:9708433..11463015	chr8:10443859..10582617	94137	RP1L1	1
GO:0036477 Somatodendritic compartment	int41:chr1:236899343..236938860	chr1:236779753..236947927	88	ACTN2	1
GO:0016773 Phosphotransferase activity, alcohol group as acceptor	int89:chr12:132417451..132571956	chr12:132309278..132427707	8408	ULK1	1
GO:0030073 Insulin secretion	int47:chr15:90890799..91083353	chr15:90861472..91065475	8826	IQGAP1	1
GO:0048588 Developmental cell growth	int47:chr15:90890799..91083353	chr15:90861472..91065475	8826	IQGAP1	1
GO:0042770 Signal transduction in response to DNA damage	int59:chr10:69410048..69896336	chr10:69574426..69698147	23411	SIRT1	1
Reactome:120752REACTOME_HS_GAG_DEGRADATION	int75:chr3:33152151..33194990	chr3:33018099..33208694	2720	GLB1	1
GO:0048660 Regulation of smooth muscle cell proliferation	int45:chr3:70907066..71160361	chr3:70983864..71703140	27086	FOXP1	1
GO:0050817 Coagulation	int41:chr1:236899343..236938860	chr1:236779753..236947927	88	ACTN2	1
GO:0000963 Mitochondrial RNA processing	int89:chr12:132417451..132571956	chr12:132343744..132448406	80324	PUS1	1
GO:1901018 Positive regulation of potassium ion transmembrane transporter activity	int41:chr1:236899343..236938860	chr1:236779753..236947927	88	ACTN2	1
GO:0001882 Nucleoside binding	int72:chr16:2163579..2289455	chr16:2128144..2224162	25837	RAB26	1
GO:0035295 Tube development	int45:chr3:70907066..71160361	chr3:70983864..71703140	27086	FOXP1	1
GO:0045766 Positive regulation of angiogenesis	int59:chr10:69410048..69896336	chr10:69574426..69698147	23411	SIRT1	1
GO:1902911 Protein kinase complex	int89:chr12:132417451..132571956	chr12:132309278..132427707	8408	ULK1	1
GO:0032922 Circadian regulation of gene expression	int59:chr10:69410048..69896336	chr10:69574426..69698147	23411	SIRT1	1
GO:0006367 Transcription initiation from RNA polymerase II promoter	int72:chr16:2163579..2289455	chr16:2185177..2279418	64223	MLST8	1
GO:0001558 Regulation of cell growth	int15,int62,int95:chr9:119138164..119529014	chr9:119379580..119483579	22954	TRIM32	1
GO:0002521 Leukocyte differentiation	int45:chr3:70907066..71160361	chr3:70983864..71703140	27086	FOXP1	1
GO:0001667 Ameboidal-type cell migration	int45:chr3:70907066..71160361	chr3:70983864..71703140	27086	FOXP1	1
GO:0007017 Microtubule-based process	int51:chr1:77899667..78819970	chr1:78141673..78295564	23032	USP33	1
BioCarta:h_RacCycDPathwayBIOCARTA_RACCYCD_PATHWAY	int50:chr19:30263322..30328851	chr19:30232900..30335215	898	CCNE1	1
GO:0009259 Ribonucleotide metabolic process	int51:chr1:77899667..78819970	chr1:77677661..78045654	26289	AK5	1
GO:0098911 Regulation of ventricular cardiac muscle cell action potential	int59:chr10:69410048..69896336	chr10:67652275..69525949	29119	CTNNA3	1
GO:0050877 Neurological system process	int2:chr6:46044196..46150542	chr6:45846189..46118085	53405	CLIC5	1
GO:0000149 SNARE binding	int73:chr19:7636751..7731619	chr19:7631986..7732760	6813	STXBP2	1
GO:0009069 Serine family amino acid metabolic process	int98:chr9:6568116..6610892	chr9:6512463..6715692	2731	GLDC	1
GO:0098779 Mitophagy in response to mitochondrial depolarization	int46:chr12:96180145..96302462	chr12:96182708..96280238	6636	SNRPF	1
GO:0030836 Positive regulation of actin filament depolymerization	int41:chr1:236899343..236938860	chr1:236779753..236947927	88	ACTN2	1
GO:0005681 Spliceosomal complex	int46:chr12:96180145..96302462	chr12:96182708..96280238	6636	SNRPF	1
Reactome:116105REACTOME_GLYCOSPHINGOLIPID_METABOLISM	int75:chr3:33152151..33194990	chr3:33018099..33208694	2720	GLB1	1
GO:0001012 RNA polymerase II regulatory region DNA binding	int31:chr3:69849947..70217984	chr3:69718585..70037488	4286	MITF	1
GO:0016810 Hydrolase activity, acting on carbon-nitrogen (but not peptide) bonds	int59:chr10:69410048..69896336	chr10:69574426..69698147	23411	SIRT1	1
GO:0045214 Sarcomere organization	int59:chr10:69410048..69896336	chr10:69795873..69991773	84665	MYPN	1
GO:0072207 Metanephric epithelium development	int72:chr16:2163579..2289455	chr16:2118710..2255899	5310	PKD1	1
GO:0044548 S100 protein binding	int47:chr15:90890799..91083353	chr15:90861472..91065475	8826	IQGAP1	1
Reactome:19358REACTOME_CD28_DEPENDENT_PI3K_AKT_SIGNALING	int72:chr16:2163579..2289455	chr16:2185177..2279418	64223	MLST8	1
GO:0000982 Transcription factor activity, RNA polymerase II core promoter proximal region sequence-specific binding	int31:chr3:69849947..70217984	chr3:69718585..70037488	4286	MITF	1
GO:0000977 RNA polymerase II regulatory region sequence-specific DNA binding	int72:chr16:2163579..2289455	chr16:2203488..2305743	1877	E4F1	1
GO:0000976 Transcription regulatory region sequence-specific DNA binding	int31:chr3:69849947..70217984	chr3:69718585..70037488	4286	MITF	1
GO:0002520 Immune system development	int45:chr3:70907066..71160361	chr3:70983864..71703140	27086	FOXP1	1
GO:0051651 Maintenance of location in cell	int67:chr10:61715314..61785671	chr10:61766055..62563284	288	ANK3	1
GO:0007202 Activation of phospholipase C activity	int69:chr7:31826095..31890104	chr7:31770792..32409016	5137	PDE1C	1
GO:0031674 I band	int41:chr1:236899343..236938860	chr1:236779753..236947927	88	ACTN2	1
GO:0050663 Cytokine secretion	int45:chr3:70907066..71160361	chr3:70983864..71703140	27086	FOXP1	1
NCI:nectin_pathwayPID_NECTIN_PATHWAY	int47:chr15:90890799..91083353	chr15:90861472..91065475	8826	IQGAP1	1
GO:0070932 Histone H3 deacetylation	int59:chr10:69410048..69896336	chr10:69574426..69698147	23411	SIRT1	1
GO:0051099 Positive regulation of binding	int51:chr1:77899667..78819970	chr1:78141673..78295564	23032	USP33	1
GO:0034097 Response to cytokine	int59:chr10:69410048..69896336	chr10:69574426..69698147	23411	SIRT1	1
Reactome:17044REACTOME_MUSCLE_CONTRACTION	int41:chr1:236899343..236938860	chr1:236779753..236947927	88	ACTN2	1
GO:0048010 Vascular endothelial growth factor receptor signaling pathway	int41:chr1:236899343..236938860	chr1:236779753..236947927	88	ACTN2	1
GO:0000082 G1/S transition of mitotic cell cycle	int50:chr19:30263322..30328851	chr19:30232900..30335215	898	CCNE1	1
GO:0022843 Voltage-gated cation channel activity	int85:chr17:48642502..48647011	chr17:48568428..48724832	8913	CACNA1G	1
GO:0008202 Steroid metabolic process	int85:chr17:48642502..48647011	chr17:48642217..48789063	8714	ABCC3	1
Reactome:75842REACTOME_ANTIGEN_PROCESSING_UBIQUITINATION_PROTEASOME_DEGRADATION	int15,int62,int95:chr9:119138164..119529014	chr9:119379580..119483579	22954	TRIM32	1
GO:0043123 Positive regulation of I-kappaB kinase/NF-kappaB signaling	int87:chr18:9893269..9985809	chr18:9843954..9980018	9218	VAPA	1
GO:0000785 Chromatin	int59:chr10:69410048..69896336	chr10:69574426..69698147	23411	SIRT1	1
GO:0042623 ATPase activity, coupled	int21:chr3:153587256..154052126	chr3:153973456..154112286	170506	DHX36	1
GO:0000775 Chromosome, centromeric region	int78,int23:chr8:9708433..11463015	chr8:10602470..10767409	54984	PINX1	1
NCI:txa2pathwayPID_TXA2PATHWAY	int78,int23:chr8:9708433..11463015	chr8:11281520..11442108	640	BLK	1
GO:0000723 Telomere maintenance	int21:chr3:153587256..154052126	chr3:153973456..154112286	170506	DHX36	1
GO:1904031 Positive regulation of cyclin-dependent protein kinase activity	int72:chr16:2163579..2289455	chr16:2118710..2255899	5310	PKD1	1
GO:0006687 Glycosphingolipid metabolic process	int75:chr3:33152151..33194990	chr3:33018099..33208694	2720	GLB1	1
GO:0034394 Protein localization to cell surface	int41:chr1:236899343..236938860	chr1:236779753..236947927	88	ACTN2	1
GO:0000381 Regulation of alternative mRNA splicing, via spliceosome	int72:chr16:2163579..2289455	chr16:2283116..2388413	10921	RNPS1	1
GO:0000380 Alternative mRNA splicing, via spliceosome	int72:chr16:2163579..2289455	chr16:2283116..2388413	10921	RNPS1	1
GO:0008610 Lipid biosynthetic process	int17:chr20:5029207..5042089	chr20:5037406..5198533	8760	CDS2	1
GO:0030518 Intracellular steroid hormone receptor signaling pathway	int59:chr10:69410048..69896336	chr10:69574426..69698147	23411	SIRT1	1
GO:0010952 Positive regulation of peptidase activity	int59:chr10:69410048..69896336	chr10:69574426..69698147	23411	SIRT1	1
GO:0001704 Formation of primary germ layer	int78,int23:chr8:9708433..11463015	chr8:10561277..10658084	83595	SOX7	1
GO:2001243 Negative regulation of intrinsic apoptotic signaling pathway	int15,int62,int95:chr9:119138164..119529014	chr9:119379580..119483579	22954	TRIM32	1
Reactome:474REACTOME_METABOLISM_OF_CARBOHYDRATES	int75:chr3:33152151..33194990	chr3:33018099..33208694	2720	GLB1	1
GO:0019318 Hexose metabolic process	int72:chr16:2163579..2289455	chr16:2241602..2334822	283871	PGP	1
GO:0008375 Acetylglucosaminyltransferase activity	int1:chr8:119093994..119128220	chr8:118791601..119194058	2131	EXT1	1
GO:0030521 Androgen receptor signaling pathway	int59:chr10:69410048..69896336	chr10:69574426..69698147	23411	SIRT1	1
GO:0000226 Microtubule cytoskeleton organization	int73:chr19:7636751..7731619	chr19:7590787..7703196	57662	CAMSAP3	1
Reactome:21270REACTOME_PI_3K_CASCADE	int72:chr16:2163579..2289455	chr16:2185177..2279418	64223	MLST8	1
GO:0032933 SREBP signaling pathway	int97:chr2:118368816..118873792	chr2:118776049..118887597	51141	INSIG2	1
Reactome:387REACTOME_CLEAVAGE_OF_GROWING_TRANSCRIPT_IN_THE_TERMINATION_REGION_	int72:chr16:2163579..2289455	chr16:2283116..2388413	10921	RNPS1	1
GO:0050954 Sensory perception of mechanical stimulus	int2:chr6:46044196..46150542	chr6:45846189..46118085	53405	CLIC5	1
GO:0006766 Vitamin metabolic process	int41:chr1:236899343..236938860	chr1:236888580..237087281	4548	MTR	1
GO:0010517 Regulation of phospholipase activity	int69:chr7:31826095..31890104	chr7:31770792..32409016	5137	PDE1C	1
GO:0003338 Metanephros morphogenesis	int72:chr16:2163579..2289455	chr16:2118710..2255899	5310	PKD1	1
GO:0008015 Blood circulation	int71:chr1:161978623..162111400	chr1:161969580..162359813	9722	NOS1AP	1
GO:0050796 Regulation of insulin secretion	int47:chr15:90890799..91083353	chr15:90861472..91065475	8826	IQGAP1	1
GO:0045296 Cadherin binding	int59:chr10:69410048..69896336	chr10:67652275..69525949	29119	CTNNA3	1
GO:0000123 Histone acetyltransferase complex	int89:chr12:132417451..132571956	chr12:132364464..132585011	57634	EP400	1
GO:0043547 Positive regulation of GTPase activity	int47:chr15:90890799..91083353	chr15:90861472..91065475	8826	IQGAP1	1
GO:0046879 Hormone secretion	int47:chr15:90890799..91083353	chr15:90861472..91065475	8826	IQGAP1	1
GO:0016042 Lipid catabolic process	int72:chr16:2163579..2289455	chr16:2269872..2371602	1632	ECI1	1
NCI:telomerasepathwayPID_TELOMERASE_PATHWAY	int78,int23:chr8:9708433..11463015	chr8:10602470..10767409	54984	PINX1	1
GO:0043039 TRNA aminoacylation	int63,int34:chr4:152105746..152780684	chr4:152571808..152752175	5188	GATB	1
GO:0032259 Methylation	int59:chr10:69410048..69896336	chr10:69574426..69698147	23411	SIRT1	1
GO:0007254 JNK cascade	int33:chr7:114593865..114747072	chr7:114492208..114679970	29969	MDFIC	1
GO:2000278 Regulation of DNA biosynthetic process	int78,int23:chr8:9708433..11463015	chr8:10602470..10767409	54984	PINX1	1
GO:0000070 Mitotic sister chromatid segregation	int78,int23:chr8:9708433..11463015	chr8:10602470..10767409	54984	PINX1	1
GO:0000060 Protein import into nucleus, translocation	int59:chr10:69410048..69896336	chr10:69574426..69698147	23411	SIRT1	1
GO:0000012 Single strand break repair	int59:chr10:69410048..69896336	chr10:69574426..69698147	23411	SIRT1	1
GO:0098542 Defense response to other organism	int45:chr3:70907066..71160361	chr3:70983864..71703140	27086	FOXP1	1
GO:0005178 Integrin binding	int41:chr1:236899343..236938860	chr1:236779753..236947927	88	ACTN2	1
GO:0030335 Positive regulation of cell migration	int15,int62,int95:chr9:119138164..119529014	chr9:119379580..119483579	22954	TRIM32	1
GO:0071356 Cellular response to tumor necrosis factor	int59:chr10:69410048..69896336	chr10:69574426..69698147	23411	SIRT1	1
GO:0046939 Nucleotide phosphorylation	int51:chr1:77899667..78819970	chr1:77677661..78045654	26289	AK5	1
GO:0044791 Positive regulation by host of viral release from host cell	int87:chr18:9893269..9985809	chr18:9843954..9980018	9218	VAPA	1
Reactome:1628REACTOME_TRANSCRIPTION_COUPLED_NER_TC_NER	int73:chr19:7636751..7731619	chr19:7664410..7764439	56949	XAB2	1
GO:2001234 Negative regulation of apoptotic signaling pathway	int15,int62,int95:chr9:119138164..119529014	chr9:119379580..119483579	22954	TRIM32	1
GO:0060766 Negative regulation of androgen receptor signaling pathway	int59:chr10:69410048..69896336	chr10:69574426..69698147	23411	SIRT1	1
GO:0007569 Cell aging	int59:chr10:69410048..69896336	chr10:69574426..69698147	23411	SIRT1	1
GO:0042787 Protein ubiquitination involved in ubiquitin-dependent protein catabolic process	int15,int62,int95:chr9:119138164..119529014	chr9:119379580..119483579	22954	TRIM32	1
GO:0061136 Regulation of proteasomal protein catabolic process	int72:chr16:2163579..2289455	chr16:2118710..2255899	5310	PKD1	1
GO:0042805 Actinin binding	int59:chr10:69410048..69896336	chr10:69795873..69991773	84665	MYPN	1
Reactome:19323REACTOME_SPHINGOLIPID_METABOLISM	int75:chr3:33152151..33194990	chr3:33018099..33208694	2720	GLB1	1
GO:0032024 Positive regulation of insulin secretion	int78,int23:chr8:9708433..11463015	chr8:11281520..11442108	640	BLK	1
GO:0002429 Immune response-activating cell surface receptor signaling pathway	int78,int23:chr8:9708433..11463015	chr8:11281520..11442108	640	BLK	1
GO:1901381 Positive regulation of potassium ion transmembrane transport	int41:chr1:236899343..236938860	chr1:236779753..236947927	88	ACTN2	1
KEGG:hsa04120KEGG_UBIQUITIN_MEDIATED_PROTEOLYSIS	int15,int62,int95:chr9:119138164..119529014	chr9:119379580..119483579	22954	TRIM32	1
GO:0009755 Hormone-mediated signaling pathway	int45:chr3:70907066..71160361	chr3:70983864..71703140	27086	FOXP1	1
BioCarta:h_ucalpainPathwayBIOCARTA_UCALPAIN_PATHWAY	int41:chr1:236899343..236938860	chr1:236779753..236947927	88	ACTN2	1
GO:2001020 Regulation of response to DNA damage stimulus	int15,int62,int95:chr9:119138164..119529014	chr9:119379580..119483579	22954	TRIM32	1
GO:0006342 Chromatin silencing	int59:chr10:69410048..69896336	chr10:69574426..69698147	23411	SIRT1	1
Reactome:115755REACTOME_SIGNALING_BY_ERBB2	int72:chr16:2163579..2289455	chr16:2185177..2279418	64223	MLST8	1
Reactome:9003REACTOME_SCFSKP2_MEDIATED_DEGRADATION_OF_P27_P21	int50:chr19:30263322..30328851	chr19:30232900..30335215	898	CCNE1	1
GO:0043087 Regulation of GTPase activity	int47:chr15:90890799..91083353	chr15:90861472..91065475	8826	IQGAP1	1
GO:0060562 Epithelial tube morphogenesis	int45:chr3:70907066..71160361	chr3:70983864..71703140	27086	FOXP1	1
GO:0005635 Nuclear envelope	int59:chr10:69410048..69896336	chr10:69574426..69698147	23411	SIRT1	1
GO:0032410 Negative regulation of transporter activity	int41:chr1:236899343..236938860	chr1:236779753..236947927	88	ACTN2	1
Reactome:1128REACTOME_RESOLUTION_OF_AP_SITES_VIA_THE_MULTIPLE_NUCLEOTIDE_PATCH_REPLACEMENT_PATHWAY	int72:chr16:2163579..2289455	chr16:2069815..2167867	4913	NTHL1	1
Reactome:18312REACTOME_NCAM1_INTERACTIONS	int85:chr17:48642502..48647011	chr17:48568428..48724832	8913	CACNA1G	1
Reactome:11042REACTOME_RECYCLING_OF_BILE_ACIDS_AND_SALTS	int85:chr17:48642502..48647011	chr17:48642217..48789063	8714	ABCC3	1
GO:0005230 Extracellular ligand-gated ion channel activity	int36:chr1:37202097..37261085	chr1:37241127..37569844	2899	GRIK3	1
Reactome:1768REACTOME_PROCESSING_OF_CAPPED_INTRONLESS_PRE_MRNA	int46:chr12:96180145..96302462	chr12:96182708..96280238	6636	SNRPF	1
GO:0032386 Regulation of intracellular transport	int59:chr10:69410048..69896336	chr10:69574426..69698147	23411	SIRT1	1
GO:2001234 Negative regulation of apoptotic signaling pathway	int59:chr10:69410048..69896336	chr10:69574426..69698147	23411	SIRT1	1
GO:0032237 Activation of store-operated calcium channel activity	int25,int92:chr12:3890095..4001019	chr12:3704493..3932366	84766	CRACR2A	1
GO:0042594 Response to starvation	int51:chr1:77899667..78819970	chr1:78141673..78295564	23032	USP33	1
Reactome:456REACTOME_PKB_MEDIATED_EVENTS	int72:chr16:2163579..2289455	chr16:2185177..2279418	64223	MLST8	1
KEGG:hsa00260KEGG_GLYCINE_SERINE_AND_THREONINE_METABOLISM	int98:chr9:6568116..6610892	chr9:6512463..6715692	2731	GLDC	1
GO:0000307 Cyclin-dependent protein kinase holoenzyme complex	int38:chr10:35878148..35909646	chr10:35465908..35881598	219771	CCNY	1
Reactome:116008REACTOME_PI3K_EVENTS_IN_ERBB2_SIGNALING	int72:chr16:2163579..2289455	chr16:2185177..2279418	64223	MLST8	1
GO:0000792 Heterochromatin	int59:chr10:69410048..69896336	chr10:69574426..69698147	23411	SIRT1	1
GO:0005789 Endoplasmic reticulum membrane	int97:chr2:118368816..118873792	chr2:118776049..118887597	51141	INSIG2	1
GO:0030048 Actin filament-based movement	int41:chr1:236899343..236938860	chr1:236779753..236947927	88	ACTN2	1
Reactome:22426REACTOME_ASPARAGINE_N_LINKED_GLYCOSYLATION	int52:chr1:117848822..118098984	chr1:117840084..118088320	10905	MAN1A2	1
KEGG:hsa05012KEGG_PARKINSONS_DISEASE	int66:chr5:133294384..133416974	chr5:133287565..133410824	7416	VDAC1	1
Reactome:115606REACTOME_O_LINKED_GLYCOSYLATION_OF_MUCINS	int27:chr5:153573938..153690010	chr5:153500294..153820543	55568	GALNT10	1
GO:0030176 Integral component of endoplasmic reticulum membrane	int97:chr2:118368816..118873792	chr2:118776049..118887597	51141	INSIG2	1
GO:0042623 ATPase activity, coupled	int97:chr2:118368816..118873792	chr2:118502254..118609953	8886	DDX18	1
GO:0007156 Homophilic cell adhesion via plasma membrane adhesion molecules	int72:chr16:2163579..2289455	chr16:2118710..2255899	5310	PKD1	1
GO:0002757 Immune response-activating signal transduction	int78,int23:chr8:9708433..11463015	chr8:11281520..11442108	640	BLK	1
Reactome:12056REACTOME_NGF_SIGNALLING_VIA_TRKA_FROM_THE_PLASMA_MEMBRANE	int72:chr16:2163579..2289455	chr16:2185177..2279418	64223	MLST8	1
GO:0000819 Sister chromatid segregation	int78,int23:chr8:9708433..11463015	chr8:10602470..10767409	54984	PINX1	1
Reactome:118779REACTOME_EXTRACELLULAR_MATRIX_ORGANIZATION	int75:chr3:33152151..33194990	chr3:33085449..33209265	10491	CRTAP	1
GO:0072358 Cardiovascular system development	int59:chr10:69410048..69896336	chr10:69574426..69698147	23411	SIRT1	1
GO:0008015 Blood circulation	int59:chr10:69410048..69896336	chr10:67652275..69525949	29119	CTNNA3	1
GO:0004407 Histone deacetylase activity	int59:chr10:69410048..69896336	chr10:69574426..69698147	23411	SIRT1	1
GO:0005741 Mitochondrial outer membrane	int66:chr5:133294384..133416974	chr5:133287565..133410824	7416	VDAC1	1
GO:0043281 Regulation of cysteine-type endopeptidase activity involved in apoptotic process	int78,int23:chr8:9708433..11463015	chr8:10561277..10658084	83595	SOX7	1
GO:0016570 Histone modification	int59:chr10:69410048..69896336	chr10:69574426..69698147	23411	SIRT1	1
GO:0034332 Adherens junction organization	int41:chr1:236899343..236938860	chr1:236779753..236947927	88	ACTN2	1
GO:0030308 Negative regulation of cell growth	int59:chr10:69410048..69896336	chr10:69574426..69698147	23411	SIRT1	1
GO:0019076 Viral release from host cell	int87:chr18:9893269..9985809	chr18:9843954..9980018	9218	VAPA	1
GO:0001933 Negative regulation of protein phosphorylation	int59:chr10:69410048..69896336	chr10:69574426..69698147	23411	SIRT1	1
GO:0030091 Protein repair	int78,int23:chr8:9708433..11463015	chr8:9841778..10306401	4482	MSRA	1
GO:0015833 Peptide transport	int47:chr15:90890799..91083353	chr15:90861472..91065475	8826	IQGAP1	1
GO:0006081 Cellular aldehyde metabolic process	int77:chr2:99372132..99771681	chr2:99701417..99799613	51601	LIPT1	1
GO:0015081 Sodium ion transmembrane transporter activity	int17:chr20:5029207..5042089	chr20:4813001..5060939	9962	SLC23A2	1
Reactome:18319REACTOME_CLASS_C_3_METABOTROPIC_GLUTAMATE_PHEROMONE_RECEPTORS	int44:chr3:6880004..6902624	chr3:6832801..7803218	2917	GRM7	1
Reactome:12464REACTOME_PI3K_AKT_ACTIVATION	int72:chr16:2163579..2289455	chr16:2185177..2279418	64223	MLST8	1
GO:0022407 Regulation of cell-cell adhesion	int72:chr16:2163579..2289455	chr16:2185177..2279418	64223	MLST8	1
Reactome:20605REACTOME_METABOLISM_OF_MRNA	int72:chr16:2163579..2289455	chr16:2283116..2388413	10921	RNPS1	1
GO:0008237 Metallopeptidase activity	int15,int62,int95:chr9:119138164..119529014	chr9:118846070..119184600	5069	PAPPA	1
GO:0045737 Positive regulation of cyclin-dependent protein serine/threonine kinase activity	int38:chr10:35878148..35909646	chr10:35465908..35881598	219771	CCNY	1
GO:0010038 Response to metal ion	int47:chr15:90890799..91083353	chr15:90861472..91065475	8826	IQGAP1	1
GO:0016773 Phosphotransferase activity, alcohol group as acceptor	int78,int23:chr8:9708433..11463015	chr8:11281520..11442108	640	BLK	1
GO:0070633 Transepithelial transport	int17:chr20:5029207..5042089	chr20:4813001..5060939	9962	SLC23A2	1
GO:0016758 Transferase activity, transferring hexosyl groups	int1:chr8:119093994..119128220	chr8:118791601..119194058	2131	EXT1	1
Reactome:11123REACTOME_MEMBRANE_TRAFFICKING	int63,int34:chr4:152105746..152780684	chr4:152021432..152219182	152503	SH3D19	1
[truncated: 1,537 more rows]

## Sheet: Interval Summary
INTERVAL	N_SNP	N_ALTLOC	GENE_ID	GENE_DESC
int10:chr9:124971170..124974419	7	354031	153090,158135,254956,4702,26468,92399,92400,5742	DAB2IP,TTLL11,MORN5,NDUFA8,LHX6,MRRF,RBM18,PTGS1
int11:chr6:11712240..11774626	211	656419	84830	ADTRP
int15,int62,int95:chr9:119138164..119529014	1063	949431	5069,23245,22954	PAPPA,ASTN2,TRIM32
int16,int7:chr7:132938039..133334591	485	101299	60412,136332,84912	EXOC4,LRGUK,SLC35B4
int17:chr20:5029207..5042089	51	440608	9770,9962,8760,29058,5111	RASSF2,SLC23A2,CDS2,TMEM230,PCNA
int18:chr3:179820592..180292831	608	40388	64393,5290,27094,51193,55669,59345,86,4711,57129,8975,51555	ZMAT3,PIK3CA,KCNMB3,ZNF639,MFN1,GNB4,ACTL6A,NDUFB5,MRPL47,USP13,PEX5L
int18:chr3:179820592..180292831	608	40388	151613,339829	TTC14,CCDC39
int19:chr9:23735995..23849297	209	522678	1993	ELAVL2
int1:chr8:119093994..119128220	73	590727	2131,401474	EXT1,SAMD12
int20:chr5:1099300..1115398	56	544706	79844,9319,65980,85409,10723,340024,348932,7015,81037,6531,79888	ZDHHC11,TRIP13,BRD9,NKD2,SLC12A7,SLC6A19,SLC6A18,TERT,CLPTM1L,SLC6A3,LPCAT1
int21:chr3:153587256..154052126	1301	903913	26084,170506,344758	ARHGEF26,DHX36,GPR149
int22:chr20:14842867..14842867	1	3780332	55617,51575,79133,80343,140733,23767	TASP1,ESF1,NDUFAF5,SEL1L2,MACROD2,FLRT3
int24:chr12:101279586..101373845	250	859104	121601,160728,27340,400	ANO4,SLC5A8,UTP20,ARL1
int25,int92:chr12:3890095..4001019	277	859395	56341,84766,57097	PRMT8,CRACR2A,PARP11
int27:chr5:153573938..153690010	426	554500	55568,79685,9421	GALNT10,SAP30L,HAND1
int28:chr9:16841213..16910872	352	158354	54796	BNC2
int29:chr6:89388023..89633046	430	470229	8732,10957,135295,135293,2569,2570,51465,58528,22881,57226,23195,9994,84694,60468	RNGTT,PNRC1,SRSF12,PM20D2,GABRR1,GABRR2,UBE2J1,RRAGD,ANKRD6,LYRM2,MDN1,CASP8AP2,GJA10,BACH2
int2:chr6:46044196..46150542	301	862197	53405,22875,59084,10231,51302,9481,221400,100287718,7941,4224,221395,266977	CLIC5,ENPP4,ENPP5,RCAN2,CYP39A1,SLC25A27,TDRD6,ANKRD66,PLA2G7,MEP1A,ADGRF5,ADGRF1
int31:chr3:69849947..70217984	677	519476	4286	MITF
int33:chr7:114593865..114747072	276	503792	29969	MDFIC
int35:chr15:47933163..48050095	191	377829	80031	SEMA6D
int36:chr1:37202097..37261085	86	268983	2899	GRIK3
int37:chr21:33782206..33867280	235	841401	56246,54069,9875,59271	MRAP,MIS18A,URB1,EVA1C
int38:chr10:35878148..35909646	58	457785	8453,1390,219771,219770,8325	CUL2,CREM,CCNY,GJD4,FZD8
int39:chr5:179601491..179616398	58	455743	80230,3187,285679,821,646019,9794,4056,8878,11282,51149,23061,55819,255426,5601,9945	RUFY1,HNRNPH1,C5ORF60,CANX,CBY3,MAML1,LTC4S,SQSTM1,MGAT4B,C5ORF45,TBC1D9B,RNF130,RASGEF1C,MAPK9,GFPT2
int40:chr17:73528138..73528138	1	3780332	6169,94015,64446,124602,350383,388419,55890,11314,124599,146723,10871,100131439,342510,326624,146722,9368,54868,26151,2905,2232,92736,283985,347741,124590,30850,283987,3396,23510,9121,10476,79637,30833,51155,79902,6613,51081,23163,57409,60386,2885,9772,283989,3993,57513,80022,643008,100130933,29115,9400,3691,85451,2584,3021,201294,23558,91107,201292,64978,85302,100134934,51,1018,2125,8811,353174,…	RPL38,TTYH2,DNAI2,KIF19,GPR142,BTBD17,GPRC5C,CD300A,CD300LB,C17ORF77,CD300C,CD300LD,CD300E,RAB37,CD300LF,SLC9A3R1,TMEM104,NAT9,GRIN2C,FDXR,OTOP2,FADS6,OTOP3,USH1G,CDR2L,HID1,ICT1,KCTD2,SLC16A5,ATP5H,ARMC7,NT5C,HN1,NUP85,SUMO2,MRPS7,GGA3,MIF4GD,SLC25A19,GRB2,TMEM94,TSEN54,LLGL2,CASKIN2,MYO15B,SMIM5,SMIM6,SAP30BP,RECQL5,ITGB4,UNK,GALK1,H3F3B,UNC13D,WBP2,TRIM47,TRIM65,MRPL38,FBF1,TEN1,ACOX1,CDK3,EVP…
int41:chr1:236899343..236938860	145	536596	4811,7107,56605,128178,3964,55127,88,4548	NID1,GPR137B,ERO1B,EDARADD,LGALS8,HEATR1,ACTN2,MTR
int44:chr3:6880004..6902624	64	656806	2917	GRM7
int45:chr3:70907066..71160361	235	44105	27086	FOXP1
int46:chr12:96180145..96302462	383	795495	59277,6636,120935,144193,3034,4048	NTN4,SNRPF,CCDC38,AMDHD1,HAL,LTA4H
int47:chr15:90890799..91083353	609	788913	51458,90381,374654,56964,5346,8800,145873,55897,290,10239,100526783,348110,374655,3418,10509,390637,51335,10519,342132,8826,64784,641,5045,2242,4122,55898,91433,374659,9055,26276,9899	RHCG,TICRR,KIF7,WDR93,PLIN1,PEX11A,MESP2,MESP1,ANPEP,AP3S2,C15ORF38-AP3S2,ARPIN,ZNF710,IDH2,SEMA4B,GDPGP1,NGRN,CIB1,ZNF774,IQGAP1,CRTC3,BLM,FURIN,FES,MAN2A2,UNC45A,RCCD1,HDDC3,PRC1,VPS33B,SV2B
int49:chr1:216829269..216941624	315	870746	51133,7399,2104	KCTD3,USH2A,ESRRG
int50:chr19:30263322..30328851	149	717593	342865,10775,79156,83636,898	VSTM2B,POP4,PLEKHF1,C19ORF12,CCNE1
int51:chr1:77899667..78819970	1507	202697	81849,10026,26289,26009,23032,374986,91624,8880,11080,54810	ST6GALNAC5,PIGK,AK5,ZZZ3,USP33,FAM73A,NEXN,FUBP1,DNAJB4,GIPC2
int52:chr1:117848822..118098984	682	965035	10905,54855	MAN1A2,FAM46C
int54,int55:chr4:93452066..94157778	1153	260068	2895,474	GRID2,ATOH1
int57:chr2:23621124..23689034	167	783100	114818	KLHL29
int59:chr10:69410048..69896336	948	253968	29119,347731	CTNNA3,LRRTM3
int59:chr10:69410048..69896336	948	253968	56521,23411,26091,84665,220202,3189,64081,55680,1763,8034,80312,55749,219736,79009,9188	DNAJC12,SIRT1,HERC4,MYPN,ATOH7,HNRNPH3,PBLD,RUFY2,DNA2,SLC25A16,TET1,CCAR1,STOX1,DDX50,DDX21
int5:chr6:43229211..43258464	68	630615	116113,4188,7942,29964,5225,100188893,10817,25862,705,9477,896,129685,647024,2978,2979,55173,55809,23304,5961,6903,23506,285855,171558,10695,441150,27232,5528,5190,116138,88745,89953,4201,5754,9820,51069,6722,23113,84630,10591,10864,401262,24149,89845,93643,65989,9533,221424,25844,57510,5429,9587,221421,54676,55168,7422	FOXP4,MDFI,TFEB,PRICKLE4,PGC,TOMM6,FRS3,USP49,BYSL,MED20,CCND3,TAF8,C6ORF132,GUCA1A,GUCA1B,MRPS10,TRERF1,UBR2,PRPH2,TBCC,GLTSCR1L,RPL7L1,PTCRA,CNPY3,C6ORF226,GNMT,PPP2R5D,PEX6,KLHDC3,RRP36,KLC4,MEA1,PTK7,CUL7,MRPL2,SRF,CUL9,TTBK1,DNPH1,SLC22A7,CRIP3,ZNF318,ABCC10,TJAP1,DLK2,POLR1C,LRRC73,YIPF3,XPO5,POLH,MAD2L1BP,RSPH9,GTPBP2,MRPS18A,VEGFA
int63,int34:chr4:152105746..152780684	1433	448548	729830,5188	FAM160A1,GATB
int63,int34:chr4:152105746..152780684	1433	448548	166614,987,10586,6189,152503,345062	DCLK2,LRBA,MAB21L2,RPS3A,SH3D19,PRSS48
int64:chr12:80453341..80556864	159	312925	283310,374462,4618,4617	OTOGL,PTPRQ,MYF6,MYF5
int65:chr14:99189927..99237348	102	631942	283598	C14ORF177
int66:chr5:133294384..133416974	281	801958	56951,7416,6932,6500,5515,51265,7320,91368,23338,10802,51128,819,9879,134553,79770,84105,347732,5307	C5ORF15,VDAC1,TCF7,SKP1,PPP2CA,CDKL3,UBE2B,CDKN2AIPNL,JADE2,SEC24A,SAR1B,CAMLG,DDX46,C5ORF24,TXNDC15,PCBD2,CATSPER3,PITX1
int67:chr10:61715314..61785671	249	21315	288,983	ANK3,CDK1
int67:chr10:61715314..61785671	249	21315	220963,100507027,8030	SLC16A9,MRLN,CCDC6
int69:chr7:31826095..31890104	132	618383	5137	PDE1C
int71:chr1:161978623..162111400	319	858792	114836,8832,6504,962,57823,4063,51744,55600,142683,50848,100131187,7391,257106,126823,4817,81607,5202,51506,27005,5498,9191,4720,2207,8703,84134,9507,654790,336,9970,6391,4359,257177,2212,3310,9103,2214,2213,2215,84824,127943,11266,22926,25903,9722,400793,284680,117157,127933,6675,4921,51478	SLAMF6,CD84,SLAMF1,CD48,SLAMF7,LY9,CD244,ITLN1,ITLN2,F11R,TSTD1,USF1,ARHGAP30,KLHDC9,NIT1,PVRL4,PFDN2,UFC1,USP21,PPOX,DEDD,NDUFS2,FCER1G,B4GALT3,TOMM40L,ADAMTS4,PCP4L1,APOA2,NR1I3,SDHC,MPZ,CFAP126,FCGR2A,HSPA6,FCGR2C,FCGR3A,FCGR2B,FCGR3B,FCRLA,FCRLB,DUSP12,ATF6,OLFML2B,NOS1AP,C1ORF226,C1ORF111,SH2D1B,UHMK1,UAP1,DDR2,HSD17B7
int72:chr16:2163579..2289455	189	292116	79622,4350,51728,64285,8131,3050,3042,3040,3039,3049,83986,55692,398,64714,8786,8312,4833,26063,10573,58986,9727,6650,146325,283948,9091,57799,117166,84331,197335,89941,9028,10273,84326,79006,65990,84264,339123,84219,146330,10232,124093,64428,63922,388199,113000,51764,64788,30812,6755,390664,8912,7177,23430,25823,64499,7329,8938,84572,115939,64718,283951,645811,9894,1186,79652,390667,9742,57585,9…	SNRNP25,MPG,POLR3K,RHBDF1,NPRL3,HBZ,HBM,HBA2,HBA1,HBQ1,FAM234A,LUC7L,ARHGDIG,PDIA2,RGS11,AXIN1,NME4,DECR2,MRPL28,TMEM8A,RAB11FIP3,CAPN15,PRR35,NHLRC4,PIGQ,RAB40C,WFIKKN1,FAM195A,WDR90,RHOT2,RHBDL1,STUB1,C16ORF13,METRN,FAM173A,HAGHL,JMJD8,WDR24,FBXL16,MSLN,CCDC78,NARFL,CHTF18,PRR25,RPUSD1,GNG13,LMF1,SOX8,SSTR5,C1QTNF8,CACNA1H,TPSAB1,TPSD1,TPSG1,TPSB2,UBE2I,BAIAP3,GNPTG,TSR3,UNKL,C16ORF91,CCDC154,T…
int73:chr19:7636751..7731619	271	845316	23370,374877,140467,57192,92960,10908,57662,100131801,6813,56729,56949,199675,126003,126006,2208,10332,339390,30835,115704,80131,5609,100507588,80164,6618,404217,10469,1994,6370,84467,79603,6234,51293,4701,51129,256949,9230,51257,4670,84106,84330,4542,81794	ARHGEF18,C19ORF45,ZNF358,MCOLN1,PEX11G,PNPLA6,CAMSAP3,PET100,STXBP2,RETN,XAB2,MCEMP1,TRAPPC5,PCP2,FCER2,CLEC4M,CLEC4G,CD209,EVI5L,LRRC8E,MAP2K7,TGFBR3L,PRR36,SNAPC2,CTXN1,TIMM44,ELAVL1,CCL25,FBN3,CERS4,RPS28,CD320,NDUFA7,ANGPTL4,KANK3,RAB11B,MARCH2,HNRNPM,PRAM1,ZNF414,MYO1F,ADAMTS10
int74:chr5:178696394..178698324	9	364584	5626,23138,64777,55651,3182,85007,91522,57396,6940,117608,80108,285676,345462,2916,30832,9509	PROP1,N4BP3,RMND5B,NHP2,HNRNPAB,PHYKPL,COL23A1,CLK4,ZNF354A,ZNF354B,ZFP2,ZNF454,ZNF879,GRM6,ZNF354C,ADAMTS2
int75:chr3:33152151..33194990	94	636197	2720,10491,643853,26032,25827,7342,23122,10015	GLB1,CRTAP,TMPPE,SUSD5,FBXL2,UBP1,CLASP2,PDCD6IP
int77:chr2:99372132..99771681	625	280446	57730,1329,10120,7535,23505,200403,1261,3631,25972,493753,11320,343990,80705,150590,51601,51263,129531,254773,129530,9669,10190,51455,3899	ANKRD36B,COX5B,ACTR1B,ZAP70,TMEM131,VWA3B,CNGA3,INPP4A,UNC50,COA5,MGAT4A,KIAA1211L,TSGA10,C2ORF15,LIPT1,MRPL30,MITD1,LYG2,LYG1,EIF5B,TXNDC9,REV1,AFF3
int78,int23:chr8:9708433..11463015	5861	126465	4482	MSRA
int78,int23:chr8:9708433..11463015	5861	126465	203074	PRSS55
int78,int23:chr8:9708433..11463015	5861	126465	94137,203076,83595,54984,286046,66036,83650	RP1L1,C8ORF74,SOX7,PINX1,XKR6,MTMR9,SLC35G5
int78,int23:chr8:9708433..11463015	5861	126465	83648,640	FAM167A,BLK
int79:chr17:1182166..1204291	124	166577	55275,79850,55178,50628,51031,64359,29928,29,727857,286753	VPS53,FAM57A,RNMTL1,GEMIN4,GLOD4,NXN,TIMM22,ABR,BHLHA9,TUSC5
int81:chr15:54381200..54381200	1	3780332	440279	UNC13C
int83:chr11:24759535..24770151	29	576432	338645	LUZP2
int84:chr2:39122900..39122900	1	3780332	92906,130589,79833,6432,90957,729967,100271715,6654,344387,8491	HNRNPLL,GALM,GEMIN6,SRSF7,DHX57,MORN2,ARHGEF33,SOS1,CDKL4,MAP4K3
int85:chr17:48642502..48647011	19	399295	3211,3212,3213,3214,3215,3216,3217,3218,3219,360205,84366,10481,284076,10241,516,65264,11267,10642,2695,124872,51225,2793,162466,22834,5245,4804,11248,8405,10237,81558,11143,729220,255061,1748,1747,3675,5164,201191,6442,84687,1277,162461,64132,146956,51264,80221,55379,55316,84073,1101,55040,64847,8913,8714,51747,91369,124857,10140	HOXB1,HOXB2,HOXB3,HOXB4,HOXB5,HOXB6,HOXB7,HOXB8,HOXB9,PRAC2,PRAC1,HOXB13,TTLL6,CALCOCO2,ATP5G1,UBE2Z,SNF8,IGF2BP1,GIP,B4GALNT2,ABI3,GNGT2,PHOSPHO1,ZNF652,PHB,NGFR,NXPH3,SPOP,SLC35B1,FAM117A,KAT7,FLJ45513,TAC4,DLX4,DLX3,ITGA3,PDK2,SAMD14,SGCA,PPP1R9B,COL1A1,TMEM92,XYLT2,EME1,MRPL27,ACSF2,LRRC59,RSAD1,MYCBPAP,CHAD,EPN3,SPATA20,CACNA1G,ABCC3,LUC7L3,ANKRD40,WFIKKN2,TOB1
int86:chr16:6656073..6695451	223	125897	54715	RBFOX1
int87:chr18:9893269..9985809	214	776065	4729,23253,57045,10928,9989,11031,84203,9218	NDUFV2,ANKRD12,TWSG1,RALBP1,PPP4R1,RAB31,TXNDC2,VAPA
int88:chr7:70497737..70614846	346	843650	64409	WBSCR17
int89:chr12:132417451..132571956	180	121085	6433,4326,8408,80324,57634,79050,317781,50614	SFSWAP,MMP17,ULK1,PUS1,EP400,NOC4L,DDX51,GALNT9
int8:chr11:132912844..132936734	62	653715	4978	OPCML
int90:chr7:73877809..73987405	191	452367	2006,3984,7458,7462,5982,7461,9569,2969,653361,84163	ELN,LIMK1,EIF4H,LAT2,RFC2,CLIP2,GTF2IRD1,GTF2I,NCF1,GTF2IRD2
int91:chr11:35561328..35811024	394	325411	960,6506,25891,24147,54765	CD44,SLC1A2,PAMR1,FJX1,TRIM44
int96:chr9:74729250..74815119	240	839488	138240,9615	C9ORF57,GDA
int97:chr2:118368816..118873792	1536	408316	8886	DDX18
int97:chr2:118368816..118873792	1536	408316	54520,51141	CCDC93,INSIG2
int98:chr9:6568116..6610892	109	723455	90865,89882,115426,2731,23081	IL33,TPD52L3,UHRF2,GLDC,KDM4C
