# Supplementary material for: Meta-analysis of GWAS of over 16,000 individuals with autism spectrum disorder highlights a novel locus at 10q24.32 and a significant overlap with schizophrenia
Source: Mol Autism. 2017 May 22;8:21. doi: 10.1186/s13229-017-0137-9 (PMC5441062; doi:10.1186/s13229-017-0137-9)
Supplement: Supplementary file 12 — Full Results of Gene-set Enrichment findings (INRICH) for ASD Meta-analysis (World-wide Ancestries) versus Canonical.sets. (XLS 60 KB) [file 13229_2017_137_MOESM12_ESM.xls]

## Sheet: Partitioned Heritability
Category	ProportionSNPs	ProportionH2	Enrichment
FUNCTION:CONSERVED	0.052	0.273 (0.08)	5.23 (1.50); P = 0.0026
CELL:CNS:MID FRONTAL LOBE:H3K27ac	0.027	0.145 (0.04)	5.39 (1.44); P = 0.0042
FUNCTION:WEAK ENHANCER +/-500bp	0.106	0.289 (0.07)	2.73 (0.63); P = 0.0092
FUNCTION:DNASE I HYPERSENSITIVITY SITE (FOETAL) +/-500bp	0.362	0.633 (0.11)	1.75 (0.31); P = 0.0193
CANDIDATE:MENDELIAN:Iossifov 2014	0.018	0.041 (0.01)	2.27 (0.56); P = 0.0210
CANDIDATE:GWS LOCI:PGC Schizophrenia 2014	0.014	0.035 (0.01)	2.50 (0.70); P = 0.0211
FUNCTION:ENHANCER +/-500bp	0.180	0.370 (0.08)	2.06 (0.44); P = 0.0214
FUNCTION:CODING +/-500bp	0.105	0.001 (0.05)	0.01 (0.45); P = 0.0325
CELL:CNS:HIPPOCAMPUS MIDDLE:H3K4me1	0.077	0.223 (0.07)	2.92 (0.88); P = 0.0343
CELL:OTHER:BREAST MYOEPITHELIAL:H3K4me1	0.064	0.157 (0.04)	2.47 (0.69); P = 0.0371
CELL:CNS:ANGULAR GYRUS:H3K27ac	0.033	0.112 (0.04)	3.45 (1.14); P = 0.0394
FUNCTION:CCCTC-BINDING FACTOR	0.027	0.127 (0.05)	4.62 (1.78); P = 0.0395
FUNCTION:CONSERVED +/-500bp	0.449	0.594 (0.07)	1.32 (0.16); P = 0.0577
CANDIDATE:CONSTRAINED:Samocha 2014	0.069	0.110 (0.02)	1.59 (0.31); P = 0.0611
FUNCTION:H3K4ME1	0.538	0.729 (0.10)	1.35 (0.19); P = 0.0685
FUNCTION:DNASE I HYPERSENSITIVITY SITE (FOETAL)	0.130	0.288 (0.09)	2.22 (0.72); P = 0.0915
FUNCTION:TRANSCRIBED +/-500bp	0.764	0.630 (0.08)	0.82 (0.10); P = 0.1010
FUNCTION:DNASE I HYPERSENSITIVITY SITE +/-500bp	0.602	0.791 (0.11)	1.31 (0.19); P = 0.1013
CANDIDATE:HUMAN ACCELERATED REGION:Linblad-Toh 2011	0.047	0.072 (0.02)	1.54 (0.34); P = 0.1018
CANDIDATE:PRIMATE ACCELERATED REGION:Linblad-Toh 2011	0.040	0.061 (0.01)	1.54 (0.34); P = 0.1083
CELL:ADRENAL PANCREAS:PANCREATIC ISLETS:H3K4me1	0.014	0.069 (0.04)	5.05 (2.58); P = 0.1109
FUNCTION:INTRON +/-500bp	0.448	0.379 (0.04)	0.85 (0.10); P = 0.1162
FUNCTION:INTRON	0.428	0.345 (0.05)	0.81 (0.12); P = 0.1208
FUNCTION:TRANSCRIPTION FACTOR BINDING SITE	0.169	0.320 (0.10)	1.89 (0.58); P = 0.1299
CELL:CNS:CINGULATE GYRUS:H3K4me1	0.062	0.147 (0.06)	2.35 (0.91); P = 0.1312
FUNCTION:H3K4ME1 +/-500bp	0.703	0.806 (0.07)	1.15 (0.10); P = 0.1394
FUNCTION:DIGITAL GENOMIC FOOTPRINT +/-500bp	0.621	0.770 (0.10)	1.24 (0.16); P = 0.1401
CANDIDATE:CHD8 BINDING PARTNERS:Sugathan 2014	0.258	0.212 (0.03)	0.82 (0.12); P = 0.1423
CELL:KIDNEY:KIDNEY:H3K27ac	0.031	0.087 (0.04)	2.77 (1.26); P = 0.1636
CANDIDATE:MODULE 3:Sugathan 2014	0.023	0.007 (0.01)	0.32 (0.50); P = 0.1757
FUNCTION:H3K9AC	0.163	0.259 (0.07)	1.59 (0.44); P = 0.1817
CELL:CARDIOVASCULAR:FETAL LUNG:H3K4me1	0.104	0.189 (0.06)	1.82 (0.63); P = 0.1884
CELL:CNS:NEUROSPHERE:H3K27ac	0.038	0.088 (0.04)	2.30 (0.98); P = 0.1920
CANDIDATE:ASD RISK GENES:Sanders 2015	0.011	0.022 (0.01)	2.07 (0.85); P = 0.2114
CELL:IMMUNE:FETAL THYMUS:H3K4me1	0.047	0.102 (0.04)	2.17 (0.93); P = 0.2127
CELL:IMMUNE:SPLEEN:H3K4me1	0.065	0.140 (0.06)	2.17 (0.96); P = 0.2204
CELL:ADRENAL PANCREAS:PANCREAS:H3K4me1	0.035	0.090 (0.05)	2.59 (1.34); P = 0.2281
FUNCTION:TRANSCRIBED	0.360	0.263 (0.08)	0.73 (0.23); P = 0.2430
CELL:CNS:ANTERIOR CAUDATE:H3K4me3	0.025	0.073 (0.04)	2.95 (1.75); P = 0.2642
CANDIDATE:ESSENTIAL:Iossifov 2014	0.116	0.144 (0.03)	1.24 (0.22); P = 0.2726
CANDIDATE:MODULE 16:Parikshak 2013	0.036	0.051 (0.02)	1.45 (0.43); P = 0.2927
FUNCTION:3'UTR +/-500bp	0.044	0.005 (0.04)	0.12 (0.87); P = 0.3027
CELL:IMMUNE:CD19:H3K27ac	0.043	0.095 (0.05)	2.20 (1.18); P = 0.3138
CELL:IMMUNE:CD8 MEMORY PRIMARY:H3K4me1	0.043	0.083 (0.04)	1.95 (0.98); P = 0.3250
CELL:KIDNEY:KIDNEY:H3K9ac	0.015	0.050 (0.04)	3.29 (2.36); P = 0.3277
FUNCTION:H3K4ME3 +/-500bp	0.288	0.204 (0.09)	0.71 (0.30); P = 0.3342
FUNCTION:TRANSCRIPTION FACTOR BINDING SITE +/-500bp	0.398	0.500 (0.11)	1.26 (0.27); P = 0.3429
CELL:CARDIOVASCULAR:FETAL HEART:H3K4me1	0.063	0.108 (0.05)	1.72 (0.76); P = 0.3467
CELL:CNS:INFERIOR TEMPORAL LOBE:H3K27ac	0.036	0.069 (0.04)	1.94 (1.00); P = 0.3520
CELL:GASTROINTESTINAL:RECTAL SMOOTH MUSCLE:H3K4me1	0.015	0.044 (0.03)	3.00 (2.23); P = 0.3652
FUNCTION:H3K4ME1	0.231	0.336 (0.12)	1.45 (0.51); P = 0.3682
CELL:IMMUNE:CD56 PRIMARY:H3K4me1	0.040	0.006 (0.04)	0.16 (0.94); P = 0.3693
CELL:CNS:ANGULAR GYRUS:H3K9ac	0.015	0.044 (0.03)	2.88 (2.18); P = 0.3858
CELL:OTHER:PENIS FORESKIN MELANOCYTE PRIMARY:H3K4me3	0.020	0.052 (0.04)	2.58 (1.83); P = 0.3861
CELL:CONNECTIVE BONE:CHONDROGENIC DIF:H3K27ac	0.034	0.008 (0.03)	0.23 (0.93); P = 0.4056
CELL:SKELETAL MUSCLE:FETAL LEG MUSCLE:H3K4me1	0.056	0.095 (0.05)	1.69 (0.83); P = 0.4087
CELL:SKELETAL MUSCLE:PSOAS MUSCLE:H3K4me3	0.011	0.038 (0.03)	3.50 (3.07); P = 0.4088
CELL:IMMUNE:CD3 PRIMARY:H3K27ac	0.039	0.006 (0.04)	0.16 (1.04); P = 0.4189
CELL:ADRENAL PANCREAS:FETAL ADRENAL:H3K4me1	0.061	0.017 (0.05)	0.29 (0.89); P = 0.4244
CELL:IMMUNE:CD14:H3K27ac	0.035	0.061 (0.03)	1.73 (0.94); P = 0.4305
FUNCTION:TRANSCRIPTION START SITE +/-500bp	0.039	0.006 (0.04)	0.16 (1.07); P = 0.4325
CANDIDATE:MODULE 2:Sugathan 2014	0.032	0.019 (0.02)	0.60 (0.51); P = 0.4327
CELL:IMMUNE:TH0:H3K27ac	0.035	0.003 (0.04)	0.09 (1.16); P = 0.4331
CELL:CONNECTIVE BONE:BREAST FIBROBLAST PRIMARY:H3K4me1	0.016	0.041 (0.03)	2.63 (2.08); P = 0.4337
CELL:IMMUNE:MOBILIZED CD34 PRIMARY:H3K4me3	0.028	0.064 (0.05)	2.32 (1.70); P = 0.4338
CELL:IMMUNE:CD14 PRIMARY:H3K4me1	0.051	0.091 (0.05)	1.78 (1.02); P = 0.4452
CELL:OTHER:BREAST MYOEPITHELIAL:H3K4me3	0.015	0.041 (0.03)	2.70 (2.26); P = 0.4453
CELL:IMMUNE:CD19 PRIMARY (BI):H3K4me1	0.049	0.014 (0.05)	0.29 (0.94); P = 0.4496
CELL:IMMUNE:CD34 PRIMARY:H3K4me1	0.042	0.009 (0.04)	0.22 (1.04); P = 0.4516
CELL:IMMUNE:CD3 PRIMARY (BI):H3K4me1	0.041	0.008 (0.04)	0.20 (1.08); P = 0.4579
CELL:LIVER:LIVER (UCSD):H3K4me3	0.013	0.040 (0.04)	3.06 (2.79); P = 0.4583
CELL:OTHER:ADIPOSE NUCLEI:H3K4me1	0.122	0.069 (0.07)	0.56 (0.60); P = 0.4620
CELL:LIVER:LIVER:H3K27ac	0.031	0.008 (0.03)	0.25 (1.04); P = 0.4648
CANDIDATE:ASD GENE NETWORK (DAPPLE):Pinto 2014	0.029	0.039 (0.01)	1.35 (0.48); P = 0.4651
FUNCTION:H3K27AC	0.451	0.408 (0.06)	0.90 (0.14); P = 0.4736
CELL:OTHER:ADIPOSE NUCLEI:H3K9ac	0.041	0.005 (0.05)	0.12 (1.23); P = 0.4771
FUNCTION:PROMOTER/FLANKING +/-500bp	0.037	0.066 (0.04)	1.80 (1.14); P = 0.4804
CANDIDATE:ASD LOCI:Pinto 2014	0.011	0.015 (0.01)	1.34 (0.49); P = 0.4818
CELL:CNS:FETAL BRAIN:H3K4me3	0.014	0.038 (0.04)	2.66 (2.45); P = 0.4991
FUNCTION:PROMOTER	0.043	0.070 (0.04)	1.63 (0.94); P = 0.5000
FUNCTION:5'UTR +/-500bp	0.038	0.016 (0.03)	0.42 (0.87); P = 0.5075
FUNCTION:H3K4ME3	0.164	0.212 (0.07)	1.29 (0.44); P = 0.5122
CELL:CARDIOVASCULAR:FETAL LUNG:H3K9ac	0.019	0.044 (0.04)	2.38 (2.13); P = 0.5176
FUNCTION:DNASE I HYPERSENSITIVITY SITE	0.168	0.239 (0.11)	1.42 (0.65); P = 0.5183
CELL:CNS:CINGULATE GYRUS:H3K27ac	0.033	0.054 (0.03)	1.61 (0.97); P = 0.5279
CELL:LIVER:LIVER (BI):H3K4me3	0.020	0.042 (0.04)	2.13 (1.82); P = 0.5332
CELL:CNS:CINGULATE GYRUS:H3K9ac	0.026	0.053 (0.04)	2.03 (1.66); P = 0.5341
CELL:CNS:INFERIOR TEMPORAL LOBE:H3K4me3	0.022	0.049 (0.05)	2.22 (2.06); P = 0.5516
CELL:IMMUNE:CD4+ CD25- IL17- PMA IONOMYCIN STIM MACS TH SPRIMARY:H3K4me1	0.066	0.094 (0.05)	1.42 (0.71); P = 0.5560
CELL:GASTROINTESTINAL:STOMACH SMOOTH MUSCLE:H3K4me1	0.034	0.060 (0.04)	1.77 (1.31); P = 0.5578
CELL:IMMUNE:MOBILIZED CD34 PRIMARY:H3K4me1	0.089	0.057 (0.05)	0.65 (0.61); P = 0.5610
CELL:GASTROINTESTINAL:COLONIC MUCOSA:H3K4me1	0.030	0.055 (0.04)	1.86 (1.49); P = 0.5619
CELL:GASTROINTESTINAL:GASTRIC:H3K4me1	0.015	0.033 (0.03)	2.24 (2.27); P = 0.5834
CELL:GASTROINTESTINAL:COLONIC MUCOSA:H3K27ac	0.025	0.043 (0.03)	1.72 (1.31); P = 0.5849
CELL:CNS:GERMINAL MATRIX:H3K4me3	0.013	0.029 (0.03)	2.28 (2.37); P = 0.5891
FUNCTION:REPRESSOR +/-500bp	0.685	0.711 (0.05)	1.04 (0.07); P = 0.5925
FUNCTION:PROMOTER +/-500bp	0.051	0.071 (0.04)	1.38 (0.72); P = 0.5940
CELL:GASTROINTESTINAL:DUODENUM MUCOSA:H3K27ac	0.030	0.008 (0.04)	0.26 (1.40); P = 0.5948
CELL:IMMUNE:CD4+ CD25- IL17+ PMA IONOMYCIN STIM TH17 PRIMARY:H3K4me1	0.050	0.027 (0.05)	0.53 (0.91); P = 0.6005
CELL:GASTROINTESTINAL:RECTAL SMOOTH MUSCLE:H3K4me3	0.016	0.033 (0.03)	2.12 (2.16); P = 0.6044
CELL:GASTROINTESTINAL:COLONIC MUCOSA:H3K9ac	0.024	0.043 (0.04)	1.82 (1.59); P = 0.6059
CELL:OTHER:PENIS FORESKIN KERATINOCYTE PRIMARY:H3K4me1	0.076	0.106 (0.06)	1.41 (0.80); P = 0.6106
CANDIDATE:FMRP TARGETS:Darnell 2011	0.086	0.096 (0.02)	1.12 (0.25); P = 0.6228
CANDIDATE:INTELLECTUAL DISABILITY:Pinto 2014	0.015	0.011 (0.01)	0.69 (0.62); P = 0.6256
CELL:IMMUNE:CD25INT CD127+ TMEM:H3K27ac	0.032	0.051 (0.04)	1.62 (1.26); P = 0.6257
FUNCTION:3'UTR	0.022	0.005 (0.03)	0.24 (1.57); P = 0.6261
CELL:IMMUNE:TREG PRIMARY:H3K4me3	0.026	0.006 (0.04)	0.24 (1.56); P = 0.6273
CELL:IMMUNE:CD34 PRIMARY:H3K4me3	0.012	0.028 (0.03)	2.26 (2.66); P = 0.6348
CELL:CNS:HIPPOCAMPUS MIDDLE:H3K27ac	0.025	0.009 (0.03)	0.37 (1.33); P = 0.6349
CELL:IMMUNE:CD4+ CD25- CD45RA+ NAIVE PRIMARY:H3K4me3	0.015	0.032 (0.03)	2.07 (2.26); P = 0.6349
FUNCTION:DIGITAL GENOMIC FOOTPRINT	0.186	0.134 (0.11)	0.72 (0.59); P = 0.6354
CELL:IMMUNE:CD4 NAIVE PRIMARY:H3K4me1	0.043	0.023 (0.04)	0.55 (0.98); P = 0.6430
FUNCTION:H3K27AC +/-500bp	0.390	0.353 (0.08)	0.91 (0.21); P = 0.6440
CELL:CONNECTIVE BONE:OSTEOBLAST:H3K27ac	0.037	0.022 (0.03)	0.58 (0.90); P = 0.6445
CELL:SKELETAL MUSCLE:FETAL TRUNK MUSCLE:H3K4me1	0.049	0.068 (0.04)	1.39 (0.85); P = 0.6455
CELL:IMMUNE:THYMUS:H3K4me1	0.013	0.000 (0.03)	0.02 (2.15); P = 0.6479
CELL:GASTROINTESTINAL:STOMACH SMOOTH MUSCLE:H3K27ac	0.034	0.051 (0.04)	1.47 (1.04); P = 0.6497
CANDIDATE:POST-SYNJAPTIC-DENSITY:Iossifov 2014	0.110	0.098 (0.03)	0.89 (0.24); P = 0.6507
CELL:GASTROINTESTINAL:RECTAL MUCOSA:H3K4me1	0.049	0.026 (0.05)	0.53 (1.06); P = 0.6563
CELL:ADRENAL PANCREAS:PANCREATIC ISLETS:H3K4me3	0.013	0.029 (0.04)	2.30 (2.94); P = 0.6567
CELL:GASTROINTESTINAL:DUODENUM MUCOSA:H3K9ac	0.020	0.036 (0.04)	1.81 (1.83); P = 0.6572
FUNCTION:CODING	0.033	0.015 (0.04)	0.44 (1.29); P = 0.6648
CELL:LIVER:LIVER (BI):H3K4me1	0.074	0.095 (0.05)	1.28 (0.66); P = 0.6669
CELL:IMMUNE:CD8 MEMORY PRIMARY:H3K4me3	0.015	0.030 (0.04)	2.07 (2.51); P = 0.6702
CELL:IMMUNE:CD4+ CD25- IL17- PMA IONOMYCIN STIM MACS TH SPRIMARY:H3K4me3	0.021	0.005 (0.04)	0.22 (1.88); P = 0.6756
CELL:IMMUNE:CD4+ CD25INT CD127+ TMEM PRIMARY:H3K4me1	0.021	0.037 (0.04)	1.74 (1.80); P = 0.6804
FUNCTION:CCCTC-BINDING FACTOR +/-500bp	0.077	0.104 (0.07)	1.35 (0.86); P = 0.6811
CELL:CNS:HIPPOCAMPUS MIDDLE:H3K9ac	0.024	0.041 (0.04)	1.68 (1.67); P = 0.6817
CELL:IMMUNE:CD15 PRIMARY:H3K4me1	0.047	0.031 (0.04)	0.66 (0.84); P = 0.6819
CELL:CNS:INFERIOR TEMPORAL LOBE:H3K4me1	0.070	0.093 (0.06)	1.34 (0.83); P = 0.6822
CANDIDATE:FMRP TARGETS:Iossifov 2014	0.082	0.090 (0.02)	1.10 (0.25); P = 0.6837
FUNCTION:H3K9AC +/-500bp	0.274	0.303 (0.07)	1.11 (0.27); P = 0.6940
CELL:CARDIOVASCULAR:LUNG:H3K4me1	0.024	0.011 (0.04)	0.44 (1.47); P = 0.7035
CANDIDATE:MODULE 3:Parikshak 2013	0.049	0.056 (0.02)	1.14 (0.38); P = 0.7045
CELL:SKELETAL MUSCLE:SKELETAL MUSCLE:H3K27ac	0.030	0.041 (0.03)	1.37 (0.98); P = 0.7070
CELL:IMMUNE:CD25- IL17+ TH17 STIM:H3K27ac	0.030	0.015 (0.04)	0.52 (1.28); P = 0.7079
CELL:OTHER:PENIS FORESKIN KERATINOCYTE PRIMARY:H3K9ac	0.031	0.017 (0.04)	0.56 (1.21); P = 0.7136
CELL:CONNECTIVE BONE:PENIS FORESKIN FIBROBLAST PRIMARY:H3K4me1	0.100	0.119 (0.05)	1.19 (0.51); P = 0.7178
CELL:OTHER:BREAST VHMEC:H3K4me1	0.046	0.065 (0.05)	1.41 (1.15); P = 0.7185
CELL:GASTROINTESTINAL:DUODENUM MUCOSA:H3K4me1	0.069	0.091 (0.06)	1.32 (0.88); P = 0.7211
CELL:IMMUNE:CD4 NAIVE PRIMARY:H3K4me3	0.016	0.029 (0.04)	1.83 (2.33); P = 0.7217
CELL:CNS:ANGULAR GYRUS:H3K4me3	0.013	0.026 (0.04)	1.98 (2.79); P = 0.7249
CANDIDATE:MODULE 4:Sugathan 2014	0.028	0.034 (0.02)	1.19 (0.54); P = 0.7318
CELL:SKELETAL MUSCLE:FETAL TRUNK MUSCLE:H3K4me3	0.010	0.001 (0.03)	0.09 (2.69); P = 0.7351
CANDIDATE:CHROMATIN MODIFIERS:Iossifov 2014	0.025	0.021 (0.01)	0.82 (0.55); P = 0.7373
CELL:IMMUNE:CD8 NAIVE PRIMARY (BI):H3K4me3	0.014	0.026 (0.04)	1.88 (2.67); P = 0.7393
CELL:IMMUNE:CD8 NAIVE PRIMARY (BI):H3K4me1	0.042	0.056 (0.04)	1.35 (1.07); P = 0.7433
CELL:CNS:CINGULATE GYRUS:H3K4me3	0.022	0.009 (0.04)	0.39 (1.87); P = 0.7435
CELL:OTHER:ADIPOSE NUCLEI:H3K27ac	0.034	0.025 (0.03)	0.74 (0.79); P = 0.7460
CELL:LIVER:LIVER (BI):H3K9ac	0.020	0.007 (0.04)	0.37 (1.98); P = 0.7490
CELL:IMMUNE:CD19 PRIMARY (UW):H3K4me1	0.051	0.066 (0.05)	1.31 (0.98); P = 0.7501
CELL:CARDIOVASCULAR:LEFT VENTRICLE:H3K4me1	0.036	0.022 (0.04)	0.61 (1.23); P = 0.7519
CELL:CNS:ANTERIOR CAUDATE:H3K4me1	0.060	0.080 (0.06)	1.33 (1.06); P = 0.7543
CELL:GASTROINTESTINAL:RECTAL SMOOTH MUSCLE:H3K27ac	0.032	0.043 (0.04)	1.35 (1.14); P = 0.7578
CELL:CARDIOVASCULAR:FETAL LUNG:H3K4me3	0.015	0.005 (0.03)	0.33 (2.17); P = 0.7583
CELL:IMMUNE:CD20:H3K27ac	0.031	0.022 (0.03)	0.71 (0.96); P = 0.7656
CELL:GASTROINTESTINAL:DUODENUM SMOOTH MUSCLE:H3K4me3	0.024	0.013 (0.04)	0.55 (1.55); P = 0.7702
CELL:IMMUNE:FETAL THYMUS:H3K4me3	0.011	0.003 (0.03)	0.24 (2.67); P = 0.7760
CELL:GASTROINTESTINAL:STOMACH MUCOSA:H3K9ac	0.017	0.026 (0.03)	1.59 (2.07); P = 0.7760
CELL:CARDIOVASCULAR:RIGHT ATRIUM:H3K4me3	0.013	0.003 (0.03)	0.23 (2.71); P = 0.7763
CELL:CNS:ANGULAR GYRUS:H3K4me1	0.020	0.011 (0.03)	0.53 (1.67); P = 0.7765
CELL:GASTROINTESTINAL:RECTAL MUCOSA:H3K27ac	0.025	0.015 (0.04)	0.60 (1.41); P = 0.7766
CANDIDATE:MODULE 2:Parikshak 2013	0.040	0.036 (0.01)	0.90 (0.36); P = 0.7769
CELL:IMMUNE:CD19 PRIMARY (UW):H3K4me3	0.010	0.018 (0.03)	1.87 (3.06); P = 0.7769
FUNCTION:DNASE I HYPERSENSITIVITY SITE	0.248	0.282 (0.12)	1.14 (0.49); P = 0.7834
FUNCTION:WEAK ENHANCER	0.029	0.017 (0.05)	0.58 (1.59); P = 0.7912
CELL:IMMUNE:CD4+ CD25- CD45RA+ NAIVE PRIMARY:H3K4me1	0.050	0.061 (0.04)	1.22 (0.85); P = 0.7933
CELL:IMMUNE:CD4+ CD25- CD45R0+ MEMORY PRIMARY:H3K4me1	0.044	0.033 (0.04)	0.75 (0.96); P = 0.7943
CELL:GASTROINTESTINAL:FETAL STOMACH:H3K4me3	0.012	0.020 (0.03)	1.69 (2.67); P = 0.7952
FUNCTION:ENHANCER +/-500bp	0.023	0.013 (0.04)	0.56 (1.71); P = 0.7968
CELL:IMMUNE:CD4+ CD25+ CD127- TREG PRIMARY:H3K4me1	0.037	0.026 (0.04)	0.70 (1.15); P = 0.7977
CELL:IMMUNE:CD8 PRIMARY:H3K4me3	0.012	0.004 (0.03)	0.31 (2.76); P = 0.8038
CANDIDATE:EMBRYONIC:Iossifov 2014	0.105	0.111 (0.02)	1.06 (0.23); P = 0.8043
FUNCTION:ENHANCER	0.082	0.066 (0.07)	0.81 (0.80); P = 0.8062
CELL:CARDIOVASCULAR:RIGHT VENTRICLE:H3K4me3	0.012	0.019 (0.03)	1.66 (2.72); P = 0.8082
CELL:CNS:ANTERIOR CAUDATE:H3K9ac	0.020	0.029 (0.04)	1.44 (1.83); P = 0.8086
CANDIDATE:BRAIN CRITICAL:Uddin 2014	0.164	0.171 (0.03)	1.04 (0.17); P = 0.8150
CELL:CNS:ANTERIOR CAUDATE:H3K27ac	0.029	0.038 (0.04)	1.29 (1.24); P = 0.8187
CELL:GASTROINTESTINAL:RECTAL MUCOSA:H3K9ac	0.021	0.029 (0.04)	1.42 (1.85); P = 0.8200
CELL:CNS:SUBSTANTIA NIGRA:H3K4me3	0.019	0.027 (0.04)	1.44 (1.97); P = 0.8243
FUNCTION:FANTOM5 ENHANCER	0.196	0.204 (0.04)	1.04 (0.20); P = 0.8256
FUNCTION:FANTOM5 ENHANCER +/-500bp	0.199	0.207 (0.04)	1.04 (0.20); P = 0.8286
CELL:GASTROINTESTINAL:COLON SMOOTH MUSCLE:H3K4me1	0.054	0.042 (0.05)	0.79 (0.99); P = 0.8293
CANDIDATE:MODULE 13:Parikshak 2013	0.054	0.050 (0.02)	0.93 (0.33); P = 0.8351
CELL:IMMUNE:CD25+ CD127- TREG:H3K27ac	0.032	0.040 (0.04)	1.24 (1.20); P = 0.8386
CELL:CNS:SUBSTANTIA NIGRA:H3K27ac	0.031	0.025 (0.03)	0.79 (1.04); P = 0.8395
CELL:GASTROINTESTINAL:DUODENUM MUCOSA:H3K4me3	0.025	0.017 (0.04)	0.67 (1.70); P = 0.8445
CELL:OTHER:PENIS FORESKIN KERATINOCYTE PRIMARY:H3K4me3	0.022	0.030 (0.04)	1.36 (1.83); P = 0.8447
CELL:ADRENAL PANCREAS:PANCREATIC ISLETS:H3K27ac	0.034	0.040 (0.04)	1.19 (1.07); P = 0.8561
FUNCTION:H3K27AC +/-500bp	0.482	0.493 (0.07)	1.02 (0.14); P = 0.8562
CELL:IMMUNE:CD15 PRIMARY:H3K4me3	0.017	0.023 (0.03)	1.36 (2.04); P = 0.8582
CELL:GASTROINTESTINAL:COLON SMOOTH MUSCLE:H3K4me3	0.018	0.024 (0.04)	1.34 (1.99); P = 0.8628
CELL:IMMUNE:CD4+ CD25INT CD127+ TMEM PRIMARY:H3K4me3	0.013	0.007 (0.04)	0.52 (2.80); P = 0.8644
CELL:KIDNEY:KIDNEY:H3K4me3	0.023	0.015 (0.04)	0.67 (1.95); P = 0.8644
CELL:GASTROINTESTINAL:COLON SMOOTH MUSCLE:H3K27ac	0.032	0.026 (0.04)	0.82 (1.11); P = 0.8733
CELL:SKELETAL MUSCLE:SKELETAL MUSCLE:H3K4me1	0.096	0.104 (0.05)	1.09 (0.55); P = 0.8741
CELL:SKELETAL MUSCLE:FETAL LEG MUSCLE:H3K4me3	0.011	0.016 (0.03)	1.45 (2.87); P = 0.8756
CELL:IMMUNE:CD4+ CD25- IL17+ PMA IONOMYCIN STIM TH17 PRIMARY:H3K4me3	0.015	0.021 (0.04)	1.37 (2.38); P = 0.8777
FUNCTION:H3K9AC	0.051	0.042 (0.06)	0.81 (1.21); P = 0.8778
FUNCTION:REPRESSOR	0.429	0.443 (0.10)	1.03 (0.24); P = 0.8880
CELL:CARDIOVASCULAR:FETAL HEART:H3K9ac	0.026	0.022 (0.04)	0.82 (1.33); P = 0.8941
CELL:IMMUNE:CD4 MEMORY PRIMARY:H3K4me3	0.015	0.020 (0.04)	1.33 (2.52); P = 0.8944
CELL:CNS:MID FRONTAL LOBE:H3K4me3	0.021	0.016 (0.04)	0.76 (1.90); P = 0.8975
CELL:SKELETAL MUSCLE:SKELETAL MUSCLE:H3K4me3	0.029	0.023 (0.05)	0.80 (1.57); P = 0.9009
FUNCTION:H3K27AC	0.323	0.332 (0.08)	1.03 (0.25); P = 0.9056
CELL:SKELETAL MUSCLE:SKELETAL MUSCLE:H3K9ac	0.038	0.042 (0.04)	1.12 (1.17); P = 0.9188
CELL:IMMUNE:CD4 MEMORY PRIMARY:H3K4me1	0.053	0.049 (0.05)	0.92 (0.86); P = 0.9213
CELL:GASTROINTESTINAL:STOMACH SMOOTH MUSCLE:H3K4me3	0.026	0.030 (0.04)	1.15 (1.61); P = 0.9239
CELL:CONNECTIVE BONE:PENIS FORESKIN FIBROBLAST PRIMARY:H3K4me3	0.047	0.050 (0.04)	1.08 (0.85); P = 0.9244
CELL:IMMUNE:PERIPHERALBLOOD MONONUCLEAR PRIMARY:H3K4me3	0.010	0.013 (0.03)	1.27 (2.85); P = 0.9261
CELL:IMMUNE:CD3 PRIMARY (UW):H3K4me1	0.042	0.045 (0.04)	1.07 (0.94); P = 0.9447
CANDIDATE:MODULE 17:Parikshak 2013	0.073	0.075 (0.02)	1.02 (0.29); P = 0.9472
CELL:ADRENAL PANCREAS:PANCREATIC ISLETS:H3K4me3	0.016	0.018 (0.04)	1.15 (2.40); P = 0.9512
CELL:CNS:SUBSTANTIA NIGRA:H3K9ac	0.024	0.026 (0.04)	1.08 (1.74); P = 0.9639
CELL:OTHER:OVARY:H3K4me1	0.010	0.011 (0.03)	1.10 (2.66); P = 0.9698
CELL:IMMUNE:CD4+ CD25- CD45R0+ MEMORY PRIMARY:H3K4me3	0.011	0.012 (0.03)	1.09 (2.91); P = 0.9751
CELL:CNS:HIPPOCAMPUS MIDDLE:H3K4me3	0.024	0.023 (0.04)	0.95 (1.81); P = 0.9758
CELL:GASTROINTESTINAL:FETAL SMALL INTESTINE:H3K4me1	0.047	0.045 (0.05)	0.97 (1.00); P = 0.9770
CELL:CNS:SUBSTANTIA NIGRA:H3K4me1	0.058	0.060 (0.06)	1.03 (1.02); P = 0.9774
FUNCTION:TRANSCRIPTION START SITE	0.021	0.022 (0.04)	1.04 (1.73); P = 0.9802
CELL:IMMUNE:CD4+ CD25+ CD127- TREG PRIMARY:H3K4me3	0.016	0.016 (0.04)	0.95 (2.22); P = 0.9829
CELL:GASTROINTESTINAL:FETAL LARGE INTESTINE:H3K4me3	0.013	0.013 (0.03)	1.05 (2.71); P = 0.9856
CELL:GASTROINTESTINAL:FETAL SMALL INTESTINE:H3K4me3	0.013	0.013 (0.04)	1.03 (2.68); P = 0.9907
CELL:IMMUNE:PERIPHERALBLOOD MONONUCLEAR PRIMARY:H3K9ac	0.017	0.017 (0.03)	1.02 (2.09); P = 0.9907
CANDIDATE:MODULE 1:Sugathan 2014	0.030	0.030 (0.01)	1.00 (0.41); P = 0.9909
CELL:ADRENAL PANCREAS:FETAL ADRENAL:H3K4me3	0.011	0.011 (0.03)	1.03 (2.98); P = 0.9921
CELL:IMMUNE:CD4+ CD25- TH PRIMARY:H3K4me1	0.054	0.055 (0.05)	1.01 (0.86); P = 0.9944
CELL:GASTROINTESTINAL:STOMACH SMOOTH MUSCLE:H3K9ac	0.019	0.019 (0.04)	0.99 (2.10); P = 0.9945
CELL:OTHER:OVARY:H3K4me3	0.010	0.010 (0.03)	1.02 (2.96); P = 0.9958
CELL:CNS:MID FRONTAL LOBE:H3K9ac	0.021	0.021 (0.04)	1.01 (2.00); P = 0.9968
