# Supplementary material for: Meta-analysis of GWAS of over 16,000 individuals with autism spectrum disorder highlights a novel locus at 10q24.32 and a significant overlap with schizophrenia
Source: Mol Autism. 2017 May 22;8:21. doi: 10.1186/s13229-017-0137-9 (PMC5441062; doi:10.1186/s13229-017-0137-9)
Supplement: Supplementary file 13 — Partitioned Heritability analysis (LDSC) for ASD Meta-analysis (World-wide Ancestries). (XLS 119 KB) [file 13229_2017_137_MOESM13_ESM.xls]

## Sheet: Replication Results
SNP	CHR	BP	A1	A2	FRQ_A_7387	FRQ_U_8567	INFO	OR_DISCOVERY	P_DISCOVERY	P_IPSYCH	OR_IPSYCH	P_DECODE_SEED	OR_DECODE_SEED	OR_SET1	DIRECTION_SET1	P_SET1	OR_SET2	DIRECTION_SET2	P_SET2	OR_SET3	DIRECTION_SET3	P_SET3	OR_ALL	DIRECTION_ALL	P_ALL
rs142968358	6	23819235	T	G	0.563	0.533	0.909	1.13 (1.09-1.18)	2.31500e-07	0.639	0.99 (0.95-1.04)	.2103	0.94 (0.85-1.03)	1.06 (1.02-1.09)	+-	.001055	1.09 (1.05-1.13)	+-	.00006282	0.98 (0.94-1.02)	--	.3848	1.04 (1.01-1.07)	+--	.007789
rs7835763	8	119094919	A	T	0.794	0.768	0.999	1.15 (1.10-1.21)	2.94000e-07	0.9	0.97 (0.92-1.02)	.6281	1.03 (0.92-1.13)	1.05 (1.01-1.08)	+-	.01371	1.13 (1.08-1.17)	++	1.75100e-06	0.98 (0.93-1.02)	+-	.3306	1.04 (1.01-1.08)	++-	.01283
rs115254791	6	29910457	T	G	0.386	0.412	0.684	0.86 (0.80-0.92)	3.17800e-07	0.0558	0.96 (0.92-1.01)	.8386	1.01 (0.92-1.10)	0.93 (0.89-0.96)	--	.00001218	0.90 (0.85-0.95)	-+	.00001921	0.97 (0.93-1.01)	+-	.1671	0.94 (0.90-0.97)	-+-	.00005321
rs7762549	6	46114601	A	G	0.387	0.411	1	0.89 (0.84-0.93)	3.28200e-07	0.547	1.00 (0.96-1.04)	.8653	0.99 (0.90-1.08)	0.95 (0.91-0.98)	-0	.0005094	0.91 (0.87-0.95)	--	3.83200e-06	1.00 (0.96-1.04)	-0	.9419	0.95 (0.92-0.98)	--0	.00085
rs9285005	5	163586122	A	G	0.12	0.137	0.771	0.82 (0.74-0.90)	6.39400e-07	0.205	0.97 (0.91-1.04)	.5968	0.96 (0.79-1.12)	0.90 (0.85-0.96)	--	.0001087	0.84 (0.77-0.91)	--	2.22400e-06	0.97 (0.91-1.03)	--	.3311	0.91 (0.86-0.96)	---	.0001147
chr8_94389815_I	8	94389815	I	D	0.279	0.25	0.944	1.14 (1.09-1.19)	9.46800e-07	0.133	1.03 (0.98-1.08)			0.92 (0.89-0.96)	--	.00002102	0.88 (0.82-0.93)	-?	9.25800e-07	0.97 (0.92-1.02)	?-	.2736	0.92 (0.89-0.96)	-?-	.00002102
rs2756174	6	43257234	A	C	0.309	0.333	0.96	0.88 (0.83-0.93)	1.13100e-06	0.125	0.97 (0.93-1.02)	.6315	0.98 (0.88-1.07)	0.93 (0.90-0.97)	--	.00003823	0.90 (0.86-0.95)	--	5.79100e-06	0.97 (0.93-1.02)	--	.2132	0.94 (0.91-0.97)	---	.00005245
rs6467494	7	133175040	T	C	0.508	0.483	0.999	1.12 (1.07-1.16)	1.42500e-06	0.221	1.02 (0.98-1.06)	.08974	1.08 (0.99-1.17)	1.06 (1.03-1.09)	++	.00007437	1.11 (1.07-1.15)	++	4.04700e-07	1.03 (0.99-1.07)	++	.1186	1.07 (1.04-1.09)	+++	.0000172
rs7952100	11	132936734	C	G	0.246	0.229	0.959	1.14 (1.09-1.19)	2.48700e-06	0.477	1.00 (0.95-1.05)	.4136	1.04 (0.94-1.15)	1.06 (1.03-1.10)	+0	.001282	1.12 (1.07-1.17)	++	5.17000e-06	1.01 (0.96-1.05)	+0	.7192	1.06 (1.03-1.10)	++0	.0009399
rs138457704	16	8010616	A	G	0.196	0.174	0.864	1.16 (1.10-1.22)	2.77400e-06	0.327	1.01 (0.95-1.07)	.7344	0.98 (0.85-1.11)	1.08 (1.04-1.12)	++	.0004604	1.12 (1.07-1.18)	+-	.00004903	1.00 (0.95-1.06)	-+	.8872	1.07 (1.03-1.11)	+-+	.001357
rs72767788	9	124971170	A	C	0.838	0.851	0.91	0.85 (0.79-0.92)	3.12000e-06	0.366	0.99 (0.93-1.05)	.04681	1.15 (1.01-1.29)	0.93 (0.89-0.97)	--	.001071	0.90 (0.84-0.96)	-+	.0007953	1.01 (0.96-1.06)	+-	.6835	0.95 (0.91-0.99)	-+-	.01093
rs10947543	6	11751130	C	G	0.371	0.398	0.974	0.89 (0.85-0.94)	3.25100e-06	0.0727	0.97 (0.92-1.01)	.6005	0.98 (0.89-1.07)	0.93 (0.90-0.97)	--	.00002293	0.91 (0.87-0.95)	--	.00001254	0.97 (0.93-1.01)	--	.1248	0.94 (0.91-0.97)	---	.000031
rs16975940	16	26527044	T	C	0.804	0.783	0.981	1.14 (1.09-1.20)	3.33900e-06	0.348	1.01 (0.96-1.06)	.5276	1.04 (0.92-1.15)	1.07 (1.03-1.11)	++	.0005025	1.12 (1.07-1.17)	++	8.83700e-06	1.02 (0.97-1.06)	++	.5493	1.07 (1.03-1.10)	+++	.0004742
chr18_76035713_D	18	76035713	D	I	0.226	0.243	0.624	0.85 (0.78-0.92)	3.60600e-06	0.354	0.99 (0.93-1.05)			0.93 (0.88-0.97)	--	.000884	0.85 (0.78-0.92)	-?	3.65400e-06	0.99 (0.93-1.05)	?-	.7151	0.93 (0.88-0.97)	-?-	.000884
rs73204738	13	70906470	A	C	0.886	0.901	0.993	0.84 (0.77-0.91)	3.69000e-06	0.373	0.99 (0.92-1.06)	.6117	1.04 (0.88-1.20)	0.91 (0.86-0.96)	--	.0005142	0.87 (0.81-0.94)	-+	.00006377	1.00 (0.93-1.06)	+-	.927	0.92 (0.88-0.97)	-+-	.001617
rs7026354	9	119184126	A	G	0.457	0.442	1.02	1.11 (1.07-1.16)	3.73600e-06	0.291	1.01 (0.97-1.05)	.3202	1.05 (0.96-1.13)	1.06 (1.03-1.09)	++	.0005014	1.10 (1.06-1.14)	++	4.95500e-06	1.02 (0.98-1.05)	++	.3979	1.05 (1.03-1.08)	+++	.0003018
rs261351	20	5041677	T	C	0.288	0.304	0.862	0.88 (0.83-0.94)	4.54600e-06	0.765	1.02 (0.97-1.07)	.5421	0.97 (0.87-1.07)	0.96 (0.92-0.99)	-+	.01803	0.90 (0.86-0.95)	--	.00001543	1.01 (0.97-1.05)	-+	.6095	0.96 (0.93-0.99)	--+	.01498
rs73065342	3	180000682	T	C	0.92	0.936	1.01	0.82 (0.73-0.90)	4.64700e-06	0.152	0.95 (0.87-1.04)	.7975	0.98 (0.80-1.16)	0.88 (0.82-0.94)	--	.00006785	0.84 (0.77-0.92)	--	.00002213	0.96 (0.88-1.04)	--	.299	0.89 (0.83-0.95)	---	.0001169
rs180861134	9	23759787	A	T	0.165	0.155	0.922	1.16 (1.10-1.23)	4.72100e-06	0.58	0.99 (0.94-1.05)	.6227	0.97 (0.83-1.10)	1.06 (1.02-1.10)	+-	.004838	1.12 (1.07-1.18)	+-	.00009301	0.99 (0.94-1.04)	--	.7011	1.05 (1.01-1.09)	+--	.01104
rs73031119	5	1112994	A	C	0.0699	0.0794	0.803	0.79 (0.70-0.89)	5.09900e-06	0.606	1.01 (0.91-1.11)	.7809	1.03 (0.84-1.21)	0.89 (0.82-0.96)	-+	.001599	0.84 (0.75-0.93)	-+	.00009691	1.01 (0.92-1.10)	++	.7636	0.91 (0.84-0.97)	-++	.004399
rs78092981	3	153834394	A	C	0.776	0.802	0.948	0.88 (0.82-0.93)	5.16600e-06	0.931	1.04 (0.99-1.09)	.5303	1.04 (0.92-1.15)	0.96 (0.92-1.00)	-+	.04258	0.91 (0.86-0.96)	-+	.0001513	1.04 (0.99-1.09)	++	.1114	0.97 (0.93-1.01)	-++	.08646
rs192259652	20	14842867	A	T	0.836	0.847	0.722	0.84 (0.77-0.92)	5.34300e-06	0.197	0.97 (0.89-1.04)	.8037	0.97 (0.70-1.23)	0.90 (0.85-0.96)	--	.0001305	0.85 (0.78-0.92)	--	8.78100e-06	0.97 (0.90-1.04)	--	.3681	0.91 (0.85-0.96)	---	.0001438
rs4840484	8	10297049	T	C	0.738	0.713	0.973	1.13 (1.08-1.18)	5.41600e-06	0.0966	1.03 (0.98-1.08)	.154	1.08 (0.98-1.18)	1.07 (1.04-1.11)	++	.00006737	1.12 (1.07-1.16)	++	2.53100e-06	1.04 (1.00-1.08)	++	.0862	1.07 (1.04-1.11)	+++	.00002307
rs2055471	12	101280123	A	T	0.283	0.258	1	1.12 (1.07-1.18)	6.15700e-06	0.372	1.01 (0.96-1.06)	.08199	1.09 (0.99-1.18)	1.06 (1.03-1.10)	++	.000606	1.12 (1.07-1.16)	++	1.50600e-06	1.03 (0.98-1.07)	++	.2493	1.07 (1.03-1.10)	+++	.0001334
rs66847009	12	3982482	T	C	0.0788	0.0954	0.93	0.83 (0.74-0.91)	7.26100e-06	0.878	1.04 (0.97-1.11)	.3201	1.08 (0.93-1.23)	0.95 (0.89-1.00)	-+	.04093	0.88 (0.81-0.95)	-+	.0005745	1.05 (0.98-1.11)	++	.158	0.96 (0.91-1.01)	-++	.1109
chr5_57079215_I	5	57079215	D	I	0.177	0.158	0.991	1.15 (1.09-1.21)	8.18000e-06	0.314	1.01 (0.95-1.07)			1.07 (1.03-1.11)	++	.001076	1.15 (1.09-1.21)	+?	8.26500e-06	1.01 (0.95-1.07)	?+	.7261	1.07 (1.03-1.11)	+?+	.001076
rs17629195	5	153676502	T	C	0.352	0.336	0.986	1.11 (1.07-1.16)	9.79200e-06	0.412	1.00 (0.96-1.04)	.4231	0.96 (0.87-1.05)	1.05 (1.02-1.08)	+0	.003192	1.08 (1.04-1.12)	+-	.0004136	0.99 (0.95-1.03)	-0	.7312	1.04 (1.01-1.07)	+-0	.012
rs7860276	9	16874141	A	G	0.108	0.0907	0.987	1.18 (1.11-1.26)	.00001175	0.198	1.03 (0.95-1.11)	.5645	1.04 (0.90-1.18)	1.11 (1.05-1.16)	++	.0002698	1.15 (1.08-1.22)	++	.00004009	1.03 (0.97-1.10)	++	.3449	1.10 (1.05-1.15)	+++	.0003196
rs35675874	6	89536563	A	G	0.661	0.682	0.767	0.88 (0.83-0.94)	.00001224	0.284	0.98 (0.93-1.04)	.8388	0.99 (0.87-1.11)	0.94 (0.90-0.98)	--	.0007326	0.90 (0.85-0.95)	--	.00005332	0.99 (0.94-1.03)	--	.5334	0.94 (0.91-0.98)	---	.001031
chr6_45726254_D	6	45726254	D	I	0.0596	0.0699	0.924	0.81 (0.71-0.90)	.00001226	0.467	1.00 (0.90-1.09)			0.90 (0.83-0.96)	--	.001606	0.81 (0.71-0.90)	-?	.00001237	1.00 (0.90-1.09)	?-	.9348	0.90 (0.83-0.96)	-?-	.001606
rs3113169	7	67774969	C	G	0.809	0.827	0.988	0.88 (0.82-0.94)	.00001266	0.196	0.98 (0.92-1.03)	.6594	0.97 (0.85-1.09)	0.93 (0.89-0.97)	--	.0003585	0.90 (0.84-0.95)	--	.00003955	0.98 (0.93-1.03)	--	.3392	0.93 (0.90-0.97)	---	.0004234
rs7799732	7	114621460	A	G	0.452	0.429	0.986	1.11 (1.06-1.15)	.0000131	0.588	0.99 (0.95-1.04)	.154	0.94 (0.85-1.03)	1.05 (1.01-1.08)	+-	.005432	1.07 (1.03-1.11)	+-	.001298	0.98 (0.95-1.02)	--	.4114	1.03 (1.00-1.06)	+--	.03114
rs7684366	4	152737856	T	C	0.259	0.284	0.918	0.89 (0.84-0.94)	.00001366	0.086	0.97 (0.92-1.02)	.2027	0.94 (0.83-1.04)	0.93 (0.89-0.97)	--	.00007312	0.90 (0.85-0.95)	--	8.87800e-06	0.96 (0.92-1.00)	--	.07393	0.93 (0.90-0.96)	---	.00003137
rs17387110	15	47982492	T	G	0.431	0.456	1	0.90 (0.86-0.95)	.00001427	0.406	0.99 (0.95-1.04)	.1743	0.94 (0.85-1.03)	0.95 (0.92-0.98)	--	.001814	0.91 (0.87-0.95)	--	6.98300e-06	0.99 (0.95-1.02)	--	.4343	0.95 (0.92-0.98)	---	.0006996
rs4652928	1	37206262	A	G	0.34	0.368	0.737	0.89 (0.83-0.94)	.00001552	0.575	1.00 (0.95-1.05)	.07188	1.16 (1.00-1.32)	0.95 (0.91-0.98)	-0	.003317	0.91 (0.86-0.96)	-+	.0004251	1.01 (0.96-1.06)	+0	.5924	0.96 (0.92-0.99)	-+0	.01384
rs62216215	21	33850028	A	C	0.778	0.762	0.822	1.14 (1.08-1.20)	.00001564	0.915	0.96 (0.91-1.02)	.6683	1.04 (0.87-1.20)	1.04 (1.00-1.08)	+-	.05123	1.13 (1.07-1.18)	++	.00002446	0.97 (0.92-1.02)	+-	.2502	1.04 (1.00-1.08)	++-	.04598
rs7897060	10	35882647	C	G	0.708	0.726	1	0.90 (0.85-0.95)	.00001604	0.307	0.99 (0.94-1.03)	.3277	0.95 (0.85-1.05)	0.94 (0.91-0.98)	--	.0009553	0.91 (0.86-0.95)	--	.00001834	0.98 (0.94-1.02)	--	.3793	0.95 (0.91-0.98)	---	.0005789
rs12659560	5	179609305	T	C	0.436	0.419	0.888	1.11 (1.06-1.16)	.0000162	0.435	1.00 (0.96-1.04)	.6626	0.98 (0.89-1.07)	1.05 (1.02-1.08)	+0	.004394	1.08 (1.04-1.12)	+-	.0003324	1.00 (0.96-1.03)	-0	.8517	1.04 (1.01-1.07)	+-0	.0112
rs4659712	1	236912839	A	G	0.415	0.434	0.956	0.90 (0.86-0.95)	.0000165	0.228	0.98 (0.94-1.03)	.7356	0.98 (0.90-1.07)	0.94 (0.91-0.97)	--	.0003296	0.92 (0.88-0.96)	--	.00007082	0.98 (0.94-1.02)	--	.4053	0.95 (0.92-0.98)	---	.0004976
rs9387201	6	114608143	C	G	0.101	0.0898	0.804	1.21 (1.12-1.29)	.00001671	0.676	0.98 (0.90-1.06)	.1235	1.12 (0.98-1.27)	1.08 (1.02-1.14)	+-	.008076	1.19 (1.11-1.26)	++	6.77700e-06	1.01 (0.94-1.08)	+-	.7271	1.09 (1.03-1.14)	++-	.002427
rs342016	3	6882212	A	G	0.204	0.188	0.954	1.14 (1.08-1.19)	.00001702	0.919	0.96 (0.90-1.02)	.8942	0.99 (0.89-1.10)	1.04 (1.00-1.08)	+-	.04365	1.10 (1.05-1.15)	+-	.0002069	0.97 (0.92-1.02)	--	.1955	1.04 (1.00-1.07)	+--	.06623
rs76188283	3	71024696	T	C	0.119	0.105	0.96	1.17 (1.10-1.25)	.00001712	0.191	1.03 (0.96-1.10)	.3302	1.07 (0.93-1.22)	1.10 (1.05-1.15)	++	.0003346	1.15 (1.09-1.22)	++	.00001834	1.04 (0.97-1.10)	++	.2441	1.09 (1.05-1.14)	+++	.0002093
chr12_96221819_D	12	96221819	I	D	0.543	0.514	0.887	1.11 (1.06-1.16)	.00001764	0.0362	1.04 (1.00-1.08)	.112	1.12 (0.98-1.26)	0.93 (0.90-0.97)	--	.00002945	0.92 (0.88-0.97)	-+	.0004075	0.98 (0.93-1.02)	+-	.2528	0.94 (0.91-0.97)	-+-	.0002128
rs2601187	15	90929388	A	G	0.724	0.706	0.993	1.12 (1.07-1.17)	.0000178	0.813	0.98 (0.93-1.03)	.1285	1.08 (0.98-1.18)	1.04 (1.01-1.08)	+-	.01954	1.11 (1.06-1.15)	++	6.10100e-06	1.00 (0.95-1.04)	+-	.8968	1.05 (1.01-1.08)	++-	.006859
rs2368140	2	181091900	A	G	0.673	0.694	0.995	0.90 (0.85-0.95)	.00001801	0.202	0.98 (0.94-1.03)	.3867	0.96 (0.87-1.05)	0.94 (0.91-0.98)	--	.000422	0.91 (0.87-0.95)	--	.00002721	0.98 (0.94-1.02)	--	.2615	0.94 (0.91-0.98)	---	.0003049
rs12725407	1	216931077	C	G	0.191	0.171	0.949	1.14 (1.08-1.20)	.00001917	0.0073	1.08 (1.02-1.14)	.501	1.04 (0.92-1.16)	1.11 (1.07-1.15)	++	1.58900e-06	1.12 (1.07-1.17)	++	.00004027	1.07 (1.02-1.13)	++	.01067	1.10 (1.06-1.14)	+++	2.11500e-06
rs12609867	19	30306552	A	G	0.205	0.227	0.881	0.88 (0.82-0.94)	.00001965	0.345	0.99 (0.94-1.04)	.4197	1.04 (0.94-1.15)	0.94 (0.90-0.98)	--	.00158	0.92 (0.86-0.97)	-+	.0008685	1.00 (0.95-1.05)	+-	1	0.95 (0.91-0.99)	-+-	.00743
rs12126604	1	78058385	T	C	0.091	0.104	0.98	0.85 (0.77-0.92)	.00002031	0.37	0.99 (0.91-1.06)	.2016	0.90 (0.75-1.06)	0.92 (0.86-0.97)	--	.001465	0.86 (0.79-0.93)	--	.00001176	0.97 (0.91-1.04)	--	.3995	0.92 (0.87-0.97)	---	.0006161
rs3820500	1	118013322	A	G	0.686	0.666	1.01	1.11 (1.06-1.16)	.00002109	0.799	0.98 (0.94-1.03)	.3372	1.05 (0.95-1.14)	1.04 (1.01-1.07)	+-	.01943	1.10 (1.05-1.14)	++	.00002482	0.99 (0.95-1.03)	+-	.757	1.04 (1.01-1.07)	++-	.0116
rs12886621	14	29644348	T	G	0.89	0.873	0.914	1.17 (1.10-1.25)	.00002134	0.957	0.94 (0.88-1.01)	.7438	0.98 (0.85-1.11)	1.04 (0.99-1.09)	+-	.1147	1.12 (1.06-1.19)	+-	.0003737	0.95 (0.89-1.01)	--	.09386	1.03 (0.99-1.08)	+--	.1726
rs6854329	4	93596856	C	G	0.0525	0.0615	0.968	0.81 (0.71-0.91)	.00002293	0.556	1.01 (0.92-1.10)	.7072	1.03 (0.86-1.21)	0.91 (0.84-0.98)	-+	.005998	0.86 (0.77-0.94)	-+	.0004284	1.02 (0.93-1.10)	++	.719	0.92 (0.86-0.99)	-++	.01486
rs6811974	4	93984438	T	C	0.57	0.606	1.02	0.91 (0.86-0.95)	.00002299	0.368	0.99 (0.95-1.04)	.6896	0.98 (0.90-1.07)	0.95 (0.92-0.98)	--	.001669	0.92 (0.88-0.96)	--	.00008743	0.99 (0.95-1.03)	--	.643	0.95 (0.93-0.98)	---	.001995
rs4239875	22	35338995	A	G	0.206	0.187	0.991	1.13 (1.07-1.19)	.0000233	0.201	1.02 (0.97-1.07)	.7518	1.02 (0.89-1.15)	1.07 (1.03-1.11)	++	.0006764	1.11 (1.06-1.16)	++	.00005991	1.02 (0.97-1.07)	++	.4113	1.06 (1.03-1.10)	+++	.0008018
rs10182178	2	23654697	A	G	0.373	0.353	0.993	1.11 (1.06-1.15)	.00002416	0.589	0.99 (0.95-1.04)	.2543	1.05 (0.96-1.14)	1.04 (1.01-1.08)	+-	.007082	1.10 (1.05-1.14)	++	.00001998	1.01 (0.97-1.05)	+-	.7688	1.05 (1.02-1.08)	++-	.003508
rs9482120	6	98392667	A	C	0.599	0.624	0.99	0.90 (0.86-0.95)	.00002514	0.0555	0.97 (0.92-1.01)	.7494	0.99 (0.90-1.07)	0.94 (0.91-0.97)	--	.00005698	0.92 (0.88-0.96)	--	.0001005	0.97 (0.93-1.01)	--	.115	0.94 (0.91-0.97)	---	.00009513
chr10_69763783_D	10	69763783	I	D	0.877	0.857	0.792	1.18 (1.10-1.25)	.00002567	0.285	1.02 (0.95-1.09)			0.91 (0.86-0.97)	--	.0008401	0.85 (0.78-0.93)	-?	.00002513	0.98 (0.91-1.06)	?-	.6042	0.91 (0.86-0.97)	-?-	.0008401
rs13233145	7	10227391	A	C	0.513	0.492	0.916	1.11 (1.06-1.15)	.00002671	0.0127	1.05 (1.01-1.09)	.9176	1.00 (0.90-1.09)	1.08 (1.04-1.11)	++	7.91600e-06	1.08 (1.04-1.12)	+-	.0002222	1.04 (1.00-1.08)	-+	.05384	1.07 (1.04-1.10)	+-+	.00002906
rs7135621	12	80453341	T	C	0.431	0.449	1.01	0.91 (0.86-0.95)	.00002797	0.354	0.99 (0.95-1.03)	.642	0.98 (0.89-1.07)	0.95 (0.92-0.98)	--	.001901	0.92 (0.88-0.96)	--	.0000895	0.99 (0.95-1.03)	--	.5885	0.96 (0.93-0.98)	---	.002059
chr14_99235398_I	14	99235398	I	D	0.105	0.0934	0.673	1.22 (1.13-1.31)	.00002922	0.0527	1.08 (0.99-1.17)			0.87 (0.81-0.94)	--	.00003765	0.82 (0.73-0.91)	-?	.00002896	0.93 (0.84-1.01)	?-	.08512	0.87 (0.81-0.94)	-?-	.00003765
rs67120295	5	133356044	T	C	0.156	0.136	0.991	1.15 (1.08-1.21)	.00002933	0.504	1.00 (0.94-1.06)	.9012	1.01 (0.89-1.13)	1.07 (1.02-1.11)	+0	.003703	1.11 (1.06-1.17)	++	.0001828	1.00 (0.95-1.06)	+0	.9546	1.06 (1.02-1.10)	++0	.005745
rs11817353	10	61741051	A	C	0.481	0.504	0.976	0.91 (0.86-0.95)	.0000295	0.253	0.99 (0.94-1.03)	.9726	1.00 (0.91-1.09)	0.95 (0.92-0.98)	--	.0008949	0.93 (0.89-0.97)	--	.0001989	0.99 (0.95-1.03)	--	.549	0.95 (0.92-0.98)	---	.001678
rs1943999	18	76044718	C	G	0.379	0.396	0.892	0.90 (0.85-0.95)	.00003062	0.553	1.00 (0.95-1.05)	.6926	0.98 (0.89-1.08)	0.95 (0.92-0.99)	-0	.004436	0.92 (0.87-0.96)	--	.0001071	1.00 (0.96-1.04)	-0	.8625	0.96 (0.92-0.99)	--0	.004915
rs11976985	7	31833918	T	C	0.8	0.822	0.973	0.88 (0.83-0.94)	.00003161	0.729	1.02 (0.97-1.07)	.4273	0.96 (0.85-1.06)	0.95 (0.91-0.99)	-+	.02013	0.90 (0.85-0.95)	--	.00005527	1.01 (0.96-1.06)	-+	.7854	0.95 (0.92-0.99)	--+	.0141
rs6437449	3	194736484	A	G	0.113	0.101	0.94	1.17 (1.10-1.25)	.00003242	0.287	1.02 (0.95-1.09)	.2044	0.91 (0.76-1.06)	1.08 (1.03-1.13)	++	.001463	1.11 (1.05-1.18)	+-	.001648	1.00 (0.94-1.06)	-+	.9825	1.07 (1.02-1.11)	+-+	.008708
rs75192393	1	162005477	T	C	0.0994	0.0908	0.986	1.18 (1.10-1.26)	.00003251	0.257	1.02 (0.95-1.09)	.3433	0.94 (0.80-1.07)	1.09 (1.04-1.14)	++	.001289	1.12 (1.05-1.18)	+-	.001627	1.00 (0.94-1.07)	-+	.9702	1.07 (1.02-1.12)	+-+	.007697
rs2078282	16	2208889	A	G	0.227	0.244	0.898	0.89 (0.83-0.94)	.00003257	0.48	1.00 (0.95-1.05)	.02954	0.89 (0.78-1.00)	0.95 (0.91-0.99)	--	.005706	0.89 (0.84-0.94)	--	2.74800e-06	0.98 (0.93-1.02)	--	.3548	0.94 (0.91-0.98)	---	.0009187
rs62113419	19	7672046	A	C	0.872	0.857	0.903	1.16 (1.09-1.23)	.00003322	0.871	0.96 (0.89-1.03)	.1507	0.91 (0.78-1.04)	1.05 (1.01-1.10)	+-	.03359	1.10 (1.04-1.16)	+-	.003237	0.95 (0.89-1.01)	--	.09395	1.03 (0.99-1.08)	+--	.1437
rs163489	5	178696394	A	G	0.658	0.643	0.89	1.11 (1.06-1.16)	.00003328	0.984	0.94 (0.89-1.00)	.2334	0.94 (0.85-1.04)	1.03 (0.99-1.07)	+-	.1205	1.07 (1.03-1.12)	+-	.001895	0.94 (0.90-0.99)	--	.01397	1.02 (0.98-1.05)	+--	.308
chr3_33191013_D	3	33191013	I	D	0.265	0.246	0.834	1.13 (1.07-1.18)	.00003355	0.0522	1.04 (0.99-1.09)			0.93 (0.89-0.97)	--	.0000957	0.89 (0.83-0.94)	-?	.00003336	0.96 (0.91-1.01)	?-	.127	0.93 (0.89-0.97)	-?-	.0000957
rs17589281	1	187132799	T	C	0.0732	0.0841	0.993	0.84 (0.75-0.92)	.00003374	0.467	1.00 (0.92-1.07)	.03648	1.19 (1.03-1.35)	0.92 (0.86-0.98)	--	.004502	0.90 (0.83-0.98)	-+	.006899	1.03 (0.96-1.10)	+-	.4081	0.95 (0.89-1.00)	-+-	.04716
rs10202643	2	99393898	A	T	0.306	0.323	0.979	0.90 (0.85-0.95)	.00003414	0.259	0.98 (0.94-1.03)	.6687	0.98 (0.89-1.07)	0.95 (0.91-0.98)	--	.001045	0.92 (0.88-0.96)	--	.0001271	0.98 (0.94-1.02)	--	.4358	0.95 (0.92-0.98)	---	.001269
rs35713482	17	1189677	A	G	0.393	0.374	0.933	1.11 (1.06-1.16)	.00003447	0.566	1.00 (0.95-1.04)	.3853	1.04 (0.95-1.14)	1.05 (1.01-1.08)	+-	.007827	1.09 (1.05-1.14)	++	.00004643	1.00 (0.96-1.04)	+-	.834	1.05 (1.01-1.08)	++-	.005154
rs75099274	15	54381200	A	G	0.0851	0.0757	0.726	1.23 (1.13-1.33)	.00003563	0.708	0.98 (0.89-1.06)	1	1.00 (0.52-1.48)	1.08 (1.02-1.15)	+-	.02006	1.22 (1.12-1.32)	+0	.00005108	0.98 (0.89-1.06)	0-	.5895	1.08 (1.01-1.14)	+0-	.02123
rs9300913	13	104993149	A	G	0.683	0.661	0.694	1.13 (1.07-1.19)	.00003617	0.836	0.97 (0.92-1.03)	.5836	0.97 (0.86-1.08)	1.04 (1.00-1.08)	+-	.03534	1.09 (1.04-1.14)	+-	.0007438	0.97 (0.92-1.02)	--	.2601	1.03 (1.00-1.07)	+--	.07445
rs1386253	11	24761831	A	G	0.53	0.513	0.982	1.10 (1.05-1.15)	.00003725	0.883	0.97 (0.93-1.02)	.02647	0.91 (0.82-0.99)	1.03 (1.00-1.06)	+-	.05752	1.06 (1.02-1.10)	+-	.008295	0.96 (0.92-1.00)	--	.04175	1.02 (0.99-1.04)	+--	.2902
rs2167341	2	39122900	T	G	0.216	0.198	0.615	1.16 (1.09-1.23)	.00003757	0.934	0.95 (0.88-1.02)	.1839	1.14 (0.95-1.33)	1.04 (1.00-1.09)	+-	.07902	1.16 (1.09-1.22)	++	.00001539	0.97 (0.91-1.03)	+-	.3382	1.05 (1.00-1.10)	++-	.04203
rs198540	17	48643801	T	C	0.673	0.656	0.842	1.12 (1.06-1.17)	.00003789	0.503	1.00 (0.96-1.04)	.04811	0.91 (0.81-1.00)	1.05 (1.01-1.08)	+0	.007829	1.07 (1.02-1.11)	+-	.007124	0.98 (0.94-1.02)	-0	.4134	1.03 (1.00-1.06)	+-0	.06226
rs12930616	16	6656606	C	G	0.293	0.275	0.944	1.11 (1.06-1.17)	.00003795	0.264	1.02 (0.97-1.07)	.6003	0.97 (0.86-1.08)	1.06 (1.03-1.10)	++	.0006917	1.09 (1.04-1.14)	+-	.0003933	1.01 (0.97-1.06)	-+	.5763	1.05 (1.02-1.09)	+-+	.001985
rs29063	18	9965179	A	G	0.613	0.595	0.979	1.10 (1.06-1.15)	.00003836	0.428	1.00 (0.96-1.04)	.4251	1.04 (0.95-1.13)	1.05 (1.01-1.08)	+0	.005703	1.09 (1.05-1.13)	++	.00005915	1.01 (0.97-1.04)	+0	.7336	1.04 (1.01-1.07)	++0	.004075
rs148521358	7	70497737	C	G	0.906	0.915	0.831	0.83 (0.74-0.92)	.00003903	0.801	1.04 (0.96-1.12)	.5161	0.94 (0.77-1.12)	0.94 (0.88-1.00)	-+	.03478	0.85 (0.78-0.93)	--	.00007392	1.02 (0.95-1.10)	-+	.5632	0.94 (0.88-0.99)	--+	.02731
rs11608890	12	132571956	T	G	0.89	0.899	0.794	0.84 (0.76-0.92)	.00003986	0.723	1.02 (0.94-1.10)	.9995	1.00 (0.75-1.25)	0.93 (0.88-0.99)	-+	.01596	0.85 (0.77-0.93)	-+	.00009613	1.02 (0.94-1.09)	++	.6287	0.94 (0.88-0.99)	-++	.0187
rs56166204	7	73929437	A	G	0.121	0.109	0.729	1.19 (1.11-1.27)	.00004046	0.862	0.96 (0.90-1.03)	.8388	1.01 (0.87-1.16)	1.05 (0.99-1.10)	+-	.08332	1.14 (1.07-1.21)	++	.0002816	0.97 (0.91-1.03)	+-	.3695	1.04 (0.99-1.09)	++-	.09035
rs76847144	11	35648301	T	C	0.943	0.949	0.861	0.80 (0.69-0.91)	.00004052	0.494	1.00 (0.91-1.09)	.1974	1.17 (0.93-1.41)	0.91 (0.84-0.98)	--	.007181	0.85 (0.75-0.95)	-+	.00128	1.02 (0.93-1.11)	+-	.6581	0.93 (0.86-0.99)	-+-	.02643
chr3_182308608_I	3	182308608	D	I	0.663	0.687	0.862	0.90 (0.85-0.95)	.00004244	0.136	0.97 (0.92-1.02)			0.94 (0.90-0.97)	--	.0002755	0.90 (0.85-0.95)	-?	.00004375	0.97 (0.92-1.02)	?-	.2673	0.94 (0.90-0.97)	-?-	.0002755
chr11_98107192_D	11	98107192	D	I	0.461	0.446	0.931	1.10 (1.06-1.15)	.00004418	0.558	1.00 (0.95-1.04)			1.04 (1.01-1.08)	+-	.00785	1.10 (1.06-1.15)	+?	.00004441	1.00 (0.95-1.04)	?-	.8914	1.04 (1.01-1.08)	+?-	.00785
rs146737360	9	119296736	T	G	0.36	0.377	0.99	0.91 (0.86-0.95)	.00004436	0.177	0.98 (0.94-1.02)	.8245	1.01 (0.92-1.10)	0.95 (0.91-0.98)	--	.0005801	0.93 (0.89-0.97)	-+	.0004389	0.99 (0.95-1.02)	+-	.47	0.95 (0.92-0.98)	-+-	.001534
rs4327921	9	74750736	A	G	0.606	0.626	0.988	0.91 (0.86-0.95)	.00004437	0.796	1.02 (0.98-1.06)	.9495	1.00 (0.91-1.09)	0.97 (0.93-1.00)	-+	.03029	0.93 (0.88-0.97)	--	.0002637	1.02 (0.98-1.06)	-+	.4469	0.97 (0.94-1.00)	--+	.03938
chr2_118616767_D	2	118616767	I	D	0.953	0.945	0.952	1.25 (1.14-1.35)	.00004438	0.0397	1.10 (0.99-1.21)			0.85 (0.78-0.93)	--	.00003531	0.80 (0.70-0.91)	-?	.00004437	0.91 (0.80-1.02)	?-	.07811	0.85 (0.78-0.93)	-?-	.00003531
rs13288399	9	6569923	C	G	0.25	0.268	0.954	0.90 (0.84-0.95)	.00004565	0.0643	0.96 (0.91-1.01)	.1462	1.08 (0.98-1.18)	0.93 (0.90-0.97)	--	.0001025	0.93 (0.88-0.98)	-+	.002897	0.98 (0.94-1.03)	+-	.4317	0.95 (0.91-0.98)	-+-	.001357
rs10153779	2	58578234	A	G	0.354	0.371	0.988	0.91 (0.86-0.95)	.00004611	0.825	1.02 (0.98-1.06)	.05871	1.09 (1.00-1.18)	0.97 (0.93-1.00)	-+	.03194	0.94 (0.90-0.99)	-+	.006257	1.03 (0.99-1.07)	++	.1056	0.98 (0.95-1.01)	-++	.1662
rs11972269	7	156284810	A	C	0.0695	0.0586	0.897	1.23 (1.13-1.32)	.00004625	0.798	0.96 (0.85-1.06)	.2414	0.90 (0.73-1.08)	1.09 (1.02-1.16)	+-	.01656	1.14 (1.05-1.22)	+-	.002932	0.94 (0.85-1.03)	--	.1893	1.06 (1.00-1.13)	+--	.07613
rs2028664	6	48510398	A	C	0.519	0.493	0.993	1.10 (1.05-1.14)	.00004673	0.716	0.99 (0.95-1.03)	.3877	1.04 (0.95-1.13)	1.04 (1.01-1.07)	+-	.0167	1.09 (1.05-1.13)	++	.0000585	1.00 (0.96-1.04)	+-	.9033	1.04 (1.01-1.07)	++-	.01095
rs7142878	14	89576144	A	C	0.945	0.939	0.864	1.24 (1.14-1.34)	.00004735	0.907	0.94 (0.84-1.03)	.5783	1.06 (0.85-1.27)	1.07 (1.00-1.14)	+-	.06629	1.20 (1.11-1.29)	++	.0000969	0.96 (0.87-1.05)	+-	.3322	1.07 (1.00-1.13)	++-	.05511
rs1866408	2	119573528	T	C	0.21	0.201	0.997	1.12 (1.07-1.18)	.00004841	0.801	0.98 (0.93-1.03)	.801	0.99 (0.88-1.10)	1.04 (1.00-1.07)	+-	.04562	1.09 (1.04-1.14)	+-	.0004611	0.98 (0.94-1.02)	--	.3747	1.03 (1.00-1.07)	+--	.06929
rs76010911	10	82760677	A	G	0.959	0.948	0.777	1.29 (1.17-1.42)	.00004844	0.283	1.03 (0.92-1.14)	.75	0.97 (0.76-1.18)	1.13 (1.05-1.21)	++	.002261	1.20 (1.09-1.31)	+-	.0008653	1.02 (0.92-1.11)	-+	.7322	1.11 (1.04-1.19)	+-+	.006255
rs75811747	16	51188433	A	T	0.577	0.556	0.917	1.10 (1.06-1.15)	.00004859	0.812	0.98 (0.94-1.02)	.5512	0.97 (0.88-1.06)	1.03 (1.00-1.07)	+-	.04176	1.07 (1.03-1.12)	+-	.0008929	0.98 (0.94-1.02)	--	.2925	1.03 (1.00-1.06)	+--	.0839
rs1409313	10	104191601	T	C	0.189	0.174	0.995	1.13 (1.07-1.19)	.00004941	0.0000153	1.12 (1.06-1.18)	.04487	0.88 (0.76-1.00)	1.12 (1.08-1.16)	++	1.05800e-08	1.08 (1.03-1.13)	+-	.005085	1.08 (1.03-1.13)	-+	.004212	1.10 (1.06-1.14)	+-+	1.46700e-06
rs2230267	19	49469087	T	C	0.489	0.474	0.905	1.10 (1.06-1.15)	.0000499	0.752	0.98 (0.94-1.03)	.5154	1.03 (0.94-1.12)	1.04 (1.01-1.08)	+-	.01768	1.09 (1.05-1.13)	++	.000103	0.99 (0.95-1.04)	+-	.7724	1.04 (1.01-1.07)	++-	.01429
rs79857083	1	44283497	T	C	0.608	0.585	0.886	1.11 (1.06-1.16)	.0000505	0.446	1.00 (0.96-1.04)	1	1.00 (0.82-1.18)	1.05 (1.01-1.08)	+0	.006769	1.10 (1.05-1.15)	+0	.00009604	1.00 (0.96-1.04)	00	1	1.04 (1.01-1.08)	+00	.007758
rs62082728	18	14719580	T	C	0.626	0.602	0.851	1.11 (1.06-1.16)	.00005074	0.927	0.97 (0.92-1.01)	.7364	1.03 (0.86-1.20)	1.03 (0.99-1.06)	+-	.1004	1.10 (1.05-1.15)	++	.00006773	0.97 (0.93-1.01)	+-	.1871	1.03 (1.00-1.06)	++-	.09351
rs1926229	1	198593312	C	G	0.782	0.769	0.972	1.12 (1.07-1.17)	.00005126	0.583	0.99 (0.94-1.05)	.385	0.92 (0.72-1.11)	1.05 (1.01-1.09)	+-	.008181	1.10 (1.05-1.16)	+-	.0002418	0.99 (0.94-1.04)	--	.6602	1.05 (1.01-1.08)	+--	.01496
rs4518181	4	253881	T	C	0.0848	0.0729	0.92	1.20 (1.11-1.29)	.00005132	0.788	0.97 (0.89-1.05)	.1785	0.80 (0.48-1.12)	1.07 (1.01-1.13)	+-	.02942	1.17 (1.08-1.25)	+-	.0003787	0.96 (0.88-1.04)	--	.2664	1.06 (1.00-1.12)	+--	.05802
rs79507139	14	92586558	A	G	0.145	0.157	0.887	0.87 (0.80-0.94)	.00005159	0.838	1.03 (0.97-1.09)	.7498	1.04 (0.80-1.28)	0.96 (0.91-1.00)	-+	.0487	0.88 (0.82-0.95)	-+	.0001332	1.03 (0.97-1.09)	++	.3075	0.96 (0.92-1.00)	-++	.06001
rs192668887	7	67494130	T	C	0.905	0.913	0.649	0.82 (0.72-0.91)	.00005212	0.218	0.96 (0.87-1.06)	.0823	1.30 (1.00-1.60)	0.89 (0.82-0.96)	--	.0008703	0.85 (0.76-0.95)	-+	.001005	0.99 (0.90-1.08)	+-	.8151	0.91 (0.84-0.97)	-+-	.004205
rs76397051	6	85478365	A	G	0.113	0.0991	0.994	1.16 (1.09-1.24)	.00005227	0.807	0.97 (0.90-1.04)	.7763	1.04 (0.77-1.31)	1.05 (1.00-1.10)	+-	.03543	1.16 (1.08-1.23)	++	.00006905	0.97 (0.91-1.04)	+-	.4481	1.05 (1.01-1.10)	++-	.034
rs4440173	4	160327856	A	G	0.551	0.535	1.02	1.10 (1.05-1.14)	.00005259	0.807	0.98 (0.94-1.02)	.09299	1.15 (0.99-1.31)	1.03 (1.00-1.06)	+-	.03206	1.10 (1.06-1.14)	++	.00001369	0.99 (0.95-1.03)	+-	.6866	1.04 (1.01-1.07)	++-	.01564
rs113706540	7	95104945	T	C	0.142	0.161	0.929	0.87 (0.81-0.94)	.000053	0.192	0.97 (0.91-1.03)	.3413	0.89 (0.64-1.13)	0.93 (0.88-0.97)	--	.0007638	0.87 (0.81-0.94)	--	.0000323	0.97 (0.91-1.03)	--	.2866	0.93 (0.88-0.97)	---	.0005006
rs1436358	12	116372404	T	C	0.936	0.945	0.897	0.81 (0.71-0.91)	.00005322	0.0226	0.90 (0.80-1.00)	.438	0.87 (0.51-1.23)	0.86 (0.79-0.93)	--	.00002015	0.82 (0.72-0.91)	--	.00004137	0.90 (0.80-1.00)	--	.03245	0.86 (0.79-0.93)	---	.00001473
rs10797990	1	184798596	T	C	0.29	0.317	0.956	0.90 (0.85-0.95)	.00005337	0.953	1.04 (0.99-1.09)	.7384	1.03 (0.86-1.20)	0.97 (0.94-1.01)	-+	.1248	0.91 (0.86-0.96)	-+	.000148	1.04 (0.99-1.08)	++	.09197	0.98 (0.94-1.01)	-++	.1495
rs55742253	16	2063733	T	C	0.14	0.156	0.806	0.86 (0.79-0.93)	.00005453	0.292	0.98 (0.92-1.05)	1	1.00 (0.72-1.28)	0.93 (0.88-0.97)	--	.001795	0.87 (0.80-0.94)	-0	.00008908	0.98 (0.92-1.05)	0-	.5891	0.93 (0.88-0.98)	-0-	.002075
rs1102586	3	118766238	A	G	0.206	0.189	0.851	1.13 (1.07-1.20)	.00005621	0.452	1.00 (0.94-1.06)	.9333	0.99 (0.78-1.20)	1.06 (1.02-1.10)	+0	.006407	1.12 (1.06-1.18)	+-	.0001219	1.00 (0.94-1.05)	-0	.9828	1.06 (1.02-1.10)	+-0	.007844
chr13_53857042_D	13	53857042	I	D	0.512	0.487	0.991	1.10 (1.05-1.14)	.00005624	0.992	0.95 (0.91-0.99)			0.98 (0.95-1.02)	-+	.3268	0.91 (0.87-0.96)	-?	.00005572	1.05 (1.01-1.09)	?+	.01654	0.98 (0.95-1.02)	-?+	.3268
rs2786484	1	42299909	T	C	0.92	0.933	0.918	0.83 (0.74-0.92)	.00005781	0.718	1.03 (0.92-1.14)	.1137	1.24 (0.97-1.51)	0.91 (0.84-0.98)	-+	.006085	0.87 (0.78-0.95)	-+	.0009317	1.06 (0.96-1.16)	++	.275	0.93 (0.86-0.99)	-++	.0237
rs10209593	2	237695644	A	G	0.0433	0.0564	0.907	0.80 (0.69-0.91)	.00005847	0.986	1.13 (1.02-1.24)	.2217	1.28 (0.88-1.68)	0.96 (0.88-1.03)	-+	.2534	0.82 (0.72-0.93)	-+	.000395	1.14 (1.04-1.24)	++	.01234	0.97 (0.89-1.04)	-++	.3737
rs6955951	7	148324258	A	T	0.587	0.563	0.978	1.10 (1.05-1.15)	.00005945	0.415	1.00 (0.96-1.04)	.5818	0.96 (0.79-1.12)	1.04 (1.01-1.08)	+0	.006503	1.09 (1.04-1.13)	+-	.0001974	1.00 (0.96-1.04)	-0	.8905	1.04 (1.01-1.07)	+-0	.01015
rs58500924	2	77287936	A	G	0.0723	0.0861	0.948	0.84 (0.75-0.92)	.00005992	0.208	0.96 (0.88-1.05)	.7882	1.04 (0.75-1.33)	0.90 (0.84-0.96)	--	.0006005	0.85 (0.77-0.94)	-+	.0001647	0.97 (0.89-1.05)	+-	.4778	0.90 (0.84-0.96)	-+-	.0009721
rs55767008	5	96307359	T	C	0.932	0.944	0.992	0.82 (0.73-0.92)	.00006021	0.482	1.00 (0.89-1.11)	.292	0.82 (0.46-1.19)	0.89 (0.82-0.96)	--	.00195	0.82 (0.73-0.92)	--	.00003317	0.98 (0.87-1.09)	--	.7201	0.89 (0.82-0.96)	---	.001182
rs10169115	2	140816602	C	G	0.226	0.207	0.965	1.12 (1.06-1.18)	.00006101	0.391	1.01 (0.96-1.06)	.5471	0.94 (0.74-1.14)	1.06 (1.02-1.10)	++	.002607	1.11 (1.05-1.16)	+-	.0002174	1.01 (0.96-1.06)	-+	.8333	1.06 (1.02-1.09)	+-+	.004465
rs2931203	2	240324316	A	T	0.743	0.768	0.942	0.90 (0.84-0.95)	.00006148	0.00323	0.93 (0.88-0.98)	.7762	1.03 (0.83-1.23)	0.91 (0.88-0.95)	--	2.28900e-06	0.90 (0.85-0.96)	-+	.00014	0.94 (0.89-0.99)	+-	.01051	0.92 (0.88-0.95)	-+-	4.24300e-06
rs10784860	12	70944714	T	C	0.309	0.324	0.981	0.90 (0.86-0.95)	.0000616	0.294	0.99 (0.94-1.04)	.5108	1.06 (0.89-1.23)	0.94 (0.91-0.98)	--	.001133	0.92 (0.87-0.96)	-+	.0002346	0.99 (0.94-1.04)	+-	.7312	0.95 (0.91-0.98)	-+-	.002211
rs2150291	14	64331423	T	C	0.199	0.181	0.966	1.13 (1.07-1.19)	.00006251	0.474	1.00 (0.94-1.06)	.3769	0.91 (0.71-1.11)	1.06 (1.02-1.10)	+0	.005786	1.11 (1.05-1.16)	+-	.0003219	0.99 (0.94-1.05)	-0	.8143	1.05 (1.01-1.09)	+-0	.0113
rs4392770	7	72213451	T	C	0.235	0.217	0.922	1.12 (1.07-1.18)	.00006416	0.504	1.00 (0.95-1.05)	.1502	0.87 (0.67-1.06)	1.06 (1.02-1.09)	+0	.006035	1.10 (1.05-1.15)	+-	.0005604	0.99 (0.94-1.04)	-0	.7076	1.05 (1.01-1.09)	+-0	.01564
chr8_138837351_I	8	138837351	I	D	0.205	0.226	0.793	0.88 (0.82-0.94)	.00006474	0.785	1.02 (0.96-1.08)			1.05 (1.01-1.09)	+-	.0284	1.13 (1.07-1.20)	+?	.00006509	0.98 (0.92-1.04)	?-	.4947	1.05 (1.01-1.09)	+?-	.0284
rs13016472	2	127501263	T	C	0.373	0.394	0.964	0.91 (0.86-0.96)	.00006536	0.124	0.97 (0.93-1.02)	.9624	1.00 (0.83-1.16)	0.94 (0.91-0.97)	--	.0002891	0.91 (0.87-0.96)	--	.0001127	0.97 (0.93-1.02)	--	.252	0.94 (0.91-0.98)	---	.0003629
rs118059975	10	49884575	A	C	0.245	0.259	0.817	0.89 (0.83-0.95)	.00006546	0.806	1.02 (0.97-1.07)	.0253	0.80 (0.60-1.00)	0.96 (0.92-1.00)	-+	.0323	0.88 (0.83-0.94)	--	8.15700e-06	1.00 (0.95-1.05)	-+	.8838	0.95 (0.91-0.99)	--+	.01146
rs78661858	7	129594320	A	G	0.894	0.907	0.698	0.83 (0.74-0.92)	.0000655	0.454	0.99 (0.91-1.08)	.561	0.91 (0.58-1.23)	0.91 (0.85-0.98)	--	.004413	0.84 (0.75-0.92)	--	.00006302	0.99 (0.91-1.07)	--	.7955	0.91 (0.85-0.97)	---	.003665
chr16_62649826_D	16	62649826	D	I	0.053	0.0619	0.713	0.79 (0.67-0.91)	.00006561	0.183	0.95 (0.84-1.06)			0.87 (0.80-0.95)	--	.0007369	0.79 (0.67-0.91)	-?	.00006517	0.95 (0.84-1.06)	?-	.3676	0.87 (0.80-0.95)	-?-	.0007369
chr15_52811815_D	15	52811815	I	D	0.0725	0.0597	0.637	1.26 (1.15-1.37)	.00006625	0.663	0.97 (0.85-1.09)			0.90 (0.81-0.98)	-+	.008799	0.79 (0.68-0.91)	-?	.00006716	1.03 (0.91-1.15)	?+	.6694	0.90 (0.81-0.98)	-?+	.008799
chr8_84959513_D	8	84959513	D	I	0.0704	0.0825	0.814	0.82 (0.73-0.92)	.00006701	0.13	0.95 (0.87-1.04)			0.89 (0.83-0.96)	--	.0004634	0.82 (0.73-0.92)	-?	.00006791	0.95 (0.87-1.04)	?-	.2614	0.89 (0.83-0.96)	-?-	.0004634
rs73785549	5	126584272	C	G	0.954	0.942	1	1.23 (1.13-1.34)	.00006768	0.0486	1.09 (0.99-1.19)	.7173	0.94 (0.62-1.27)	1.16 (1.08-1.23)	++	.00006445	1.20 (1.10-1.30)	+-	.0002249	1.08 (0.98-1.17)	-+	.1243	1.15 (1.08-1.21)	+-+	.0001308
rs1674923	10	127849380	T	C	0.59	0.61	0.998	0.91 (0.86-0.96)	.00006782	0.646	1.01 (0.97-1.05)	.8762	0.99 (0.82-1.15)	0.96 (0.93-0.99)	-+	.01969	0.92 (0.87-0.96)	--	.0001091	1.01 (0.97-1.05)	-+	.6803	0.96 (0.93-0.99)	--+	.0203
rs4842996	15	85419498	T	C	0.772	0.752	0.973	1.12 (1.06-1.17)	.00006857	0.0106	1.06 (1.01-1.11)	.7783	1.03 (0.82-1.24)	1.08 (1.05-1.12)	++	9.63800e-06	1.11 (1.06-1.16)	++	.0000858	1.06 (1.01-1.11)	++	.01776	1.08 (1.05-1.12)	+++	.00001044
rs2222734	2	84891084	A	G	0.856	0.866	0.723	0.85 (0.78-0.93)	.00006894	0.513	1.00 (0.91-1.09)	.6408	1.07 (0.79-1.35)	0.92 (0.86-0.97)	-0	.003129	0.87 (0.79-0.94)	-+	.0002054	1.01 (0.92-1.09)	+0	.8924	0.92 (0.87-0.98)	-+0	.005058
rs6742513	2	122645099	C	G	0.168	0.149	1	1.13 (1.07-1.20)	.00006906	0.113	1.03 (0.97-1.09)	.2109	0.87 (0.64-1.09)	1.07 (1.03-1.12)	++	.0005917	1.11 (1.05-1.17)	+-	.000455	1.02 (0.97-1.07)	-+	.4745	1.07 (1.03-1.11)	+-+	.001611
rs77116141	13	111772414	T	C	0.796	0.817	0.956	0.89 (0.83-0.95)	.00006993	0.969	1.05 (1.00-1.10)	.1155	0.85 (0.64-1.05)	0.97 (0.93-1.01)	-+	.1832	0.89 (0.83-0.94)	--	.00002109	1.04 (0.99-1.09)	-+	.1716	0.97 (0.93-1.01)	--+	.1102
rs9466619	6	23099219	A	G	0.214	0.23	0.993	0.90 (0.84-0.95)	.00007003	0.533	1.00 (0.95-1.05)	.9215	1.01 (0.81-1.21)	0.95 (0.91-0.99)	-0	.007543	0.90 (0.85-0.96)	-+	.0001393	1.00 (0.95-1.05)	+0	.9809	0.95 (0.92-0.99)	-+0	.009071
rs76014157	9	72470461	A	G	0.0445	0.0517	0.87	0.79 (0.68-0.91)	.00007011	0.448	0.99 (0.88-1.10)	.4438	1.17 (0.77-1.57)	0.89 (0.81-0.97)	--	.004286	0.82 (0.71-0.93)	-+	.0003018	1.00 (0.90-1.11)	+-	.9342	0.90 (0.82-0.98)	-+-	.007946
rs6474169	8	39577963	T	G	0.431	0.407	0.966	1.10 (1.05-1.15)	.00007117	0.773	0.98 (0.94-1.03)	.165	0.89 (0.73-1.05)	1.04 (1.00-1.07)	+-	.03102	1.08 (1.04-1.13)	+-	.0006214	0.98 (0.94-1.02)	--	.2847	1.03 (1.00-1.06)	+--	.06495
chr16_20726949_I	16	20726949	I	D	0.0446	0.053	0.62	0.76 (0.62-0.89)	.00007126	0.987	1.13 (1.02-1.24)			1.04 (0.95-1.12)	+-	.4152	1.32 (1.18-1.45)	+?	.00007064	0.88 (0.77-1.00)	?-	.02994	1.04 (0.95-1.12)	+?-	.4152
chr7_127644308_D	7	127644308	D	I	0.278	0.3	1	0.90 (0.85-0.95)	.00007164	0.0216	0.95 (0.91-1.00)			0.93 (0.90-0.97)	--	.00003235	0.90 (0.85-0.95)	-?	.00007124	0.96 (0.91-1.00)	?-	.04436	0.93 (0.90-0.97)	-?-	.00003235
rs615512	6	148228944	A	G	0.934	0.927	1.01	1.20 (1.11-1.28)	.00007212	0.719	0.97 (0.88-1.07)	.7271	0.95 (0.65-1.25)	1.09 (1.02-1.15)	+-	.01272	1.17 (1.09-1.26)	+-	.0002098	0.97 (0.88-1.06)	--	.5146	1.08 (1.02-1.14)	+--	.01811
chr6_116315485_D	6	116315485	D	I	0.741	0.721	0.834	1.12 (1.06-1.18)	.00007246	0.933	0.96 (0.91-1.01)			1.03 (0.99-1.07)	+-	.1285	1.12 (1.06-1.18)	+?	.00007239	0.96 (0.91-1.01)	?-	.1362	1.03 (0.99-1.07)	+?-	.1285
rs4078350	1	30032065	C	G	0.43	0.418	0.888	1.10 (1.05-1.15)	.00007292	0.893	0.97 (0.93-1.02)	.1055	0.86 (0.69-1.04)	1.03 (1.00-1.06)	+-	.07955	1.08 (1.04-1.13)	+-	.0006906	0.97 (0.92-1.01)	--	.1078	1.02 (0.99-1.06)	+--	.1531
rs2582821	8	97532153	T	G	0.178	0.168	0.97	1.13 (1.07-1.19)	.0000758	0.716	0.98 (0.93-1.04)	.1056	0.84 (0.63-1.05)	1.05 (1.01-1.09)	+-	.02886	1.11 (1.05-1.16)	+-	.0008201	0.98 (0.92-1.03)	--	.3486	1.04 (1.00-1.08)	+--	.06544
rs62235658	21	41461480	T	C	0.848	0.864	0.934	0.87 (0.81-0.94)	.00007601	0.207	0.97 (0.90-1.04)	.3268	0.89 (0.65-1.12)	0.92 (0.87-0.97)	--	.0006628	0.88 (0.81-0.94)	--	.00004631	0.97 (0.90-1.03)	--	.2913	0.92 (0.87-0.97)	---	.0004132
rs1513723	8	66703788	C	G	0.381	0.398	0.963	0.91 (0.86-0.96)	.0000762	0.318	0.99 (0.95-1.03)	.3342	0.92 (0.74-1.09)	0.95 (0.92-0.98)	--	.002209	0.91 (0.86-0.96)	--	.00004555	0.98 (0.94-1.03)	--	.4735	0.95 (0.92-0.98)	---	.001447
rs75695875	1	82250392	A	G	0.1	0.11	0.913	0.86 (0.78-0.93)	.00007748	0.615	1.01 (0.93-1.09)	.1986	0.85 (0.59-1.10)	0.93 (0.87-0.98)	-+	.008923	0.85 (0.78-0.93)	--	.0000329	1.00 (0.92-1.07)	-+	.8954	0.93 (0.87-0.98)	--+	.004715
rs4715431	6	53756628	A	G	0.447	0.428	0.933	1.10 (1.05-1.15)	.00007779	0.46	1.00 (0.96-1.04)	.7358	1.03 (0.86-1.20)	1.04 (1.01-1.08)	+0	.007361	1.09 (1.05-1.14)	++	.00009845	1.00 (0.96-1.04)	+0	.9336	1.04 (1.01-1.08)	++0	.007007
rs11981158	7	52157948	A	G	0.733	0.714	0.98	1.11 (1.06-1.16)	.00007812	0.806	0.98 (0.93-1.03)	.1716	0.88 (0.71-1.06)	1.04 (1.00-1.07)	+-	.04243	1.09 (1.04-1.14)	+-	.0006563	0.97 (0.93-1.02)	--	.2422	1.03 (1.00-1.06)	+--	.08361
rs61979775	14	87422204	T	C	0.682	0.696	0.993	0.91 (0.86-0.96)	.00007844	0.883	1.03 (0.98-1.08)	.1772	0.88 (0.70-1.07)	0.97 (0.94-1.00)	-+	.07767	0.90 (0.86-0.95)	--	.00003055	1.02 (0.98-1.06)	-+	.3611	0.97 (0.93-1.00)	--+	.04813
rs1738638	6	83948518	A	T	0.739	0.757	0.79	0.89 (0.83-0.95)	.00007844	0.966	1.05 (1.00-1.10)	.7674	0.97 (0.77-1.17)	0.97 (0.93-1.01)	-+	.1541	0.89 (0.84-0.95)	--	.0001046	1.04 (0.99-1.10)	-+	.1073	0.97 (0.93-1.01)	--+	.1455
rs12950709	17	73248996	A	G	0.86	0.874	0.952	0.87 (0.80-0.94)	.00007896	0.159	0.97 (0.90-1.03)	.5254	0.92 (0.66-1.18)	0.92 (0.87-0.97)	--	.0005447	0.87 (0.81-0.94)	--	.00006793	0.96 (0.90-1.03)	--	.2554	0.92 (0.87-0.97)	---	.0004387
rs1203311	14	73605531	A	C	0.0488	0.057	0.952	0.81 (0.71-0.92)	.00008125	0.228	0.96 (0.84-1.07)	.04161	0.69 (0.34-1.05)	0.87 (0.79-0.95)	--	.0005563	0.80 (0.70-0.90)	--	.00001314	0.93 (0.81-1.04)	--	.175	0.86 (0.79-0.94)	---	.0001394
rs72694312	14	24673655	T	G	0.0951	0.083	0.932	1.18 (1.10-1.26)	.00008164	0.822	0.96 (0.88-1.04)	.7704	0.96 (0.67-1.25)	1.06 (1.01-1.12)	+-	.0382	1.16 (1.08-1.24)	+-	.0002065	0.96 (0.89-1.04)	--	.3307	1.06 (1.00-1.11)	+--	.04814
rs6117854	20	7551554	A	G	0.293	0.318	0.972	0.90 (0.86-0.95)	.00008206	0.523	1.00 (0.96-1.04)	.9909	1.00 (0.83-1.17)	0.96 (0.92-0.99)	-0	.008871	0.91 (0.86-0.96)	--	.0001541	1.00 (0.96-1.04)	-0	.9977	0.96 (0.93-0.99)	--0	.01012
rs171794	16	29303120	T	C	0.1	0.094	0.694	1.20 (1.11-1.29)	.00008235	0.659	0.98 (0.91-1.06)	.7925	0.95 (0.58-1.33)	1.07 (1.01-1.12)	+-	.03048	1.19 (1.10-1.28)	+-	.00017	0.98 (0.91-1.06)	--	.6583	1.06 (1.01-1.12)	+--	.03587
rs1376888	2	237643604	T	C	0.571	0.545	0.997	1.10 (1.05-1.14)	.00008281	0.25	1.01 (0.97-1.05)	.8132	1.02 (0.86-1.18)	1.05 (1.02-1.08)	++	.0026	1.09 (1.05-1.13)	++	.0001115	1.01 (0.97-1.05)	++	.6094	1.05 (1.02-1.08)	+++	.002668
rs2909451	2	162871798	T	C	0.192	0.208	0.994	0.89 (0.84-0.95)	.00008299	0.165	0.97 (0.92-1.03)	.8504	1.02 (0.81-1.23)	0.94 (0.90-0.97)	--	.0007799	0.90 (0.85-0.96)	-+	.0001818	0.98 (0.93-1.03)	+-	.3745	0.94 (0.90-0.98)	-+-	.001078
rs78853604	8	9672263	T	C	0.649	0.627	0.776	1.11 (1.06-1.17)	.00008456	0.46	1.00 (0.95-1.05)	.5757	0.95 (0.76-1.14)	1.05 (1.01-1.09)	+0	.008139	1.10 (1.05-1.15)	+-	.0002839	1.00 (0.95-1.04)	-0	.8896	1.05 (1.01-1.08)	+-0	.01256
rs7024761	9	115096346	A	G	0.209	0.193	0.995	1.12 (1.06-1.18)	.00008473	0.531	1.00 (0.95-1.05)	.2758	1.12 (0.92-1.32)	1.05 (1.01-1.09)	+-	.01025	1.12 (1.07-1.17)	++	.00004462	1.00 (0.96-1.05)	+-	.8517	1.05 (1.02-1.09)	++-	.00648
rs646680	5	32470955	A	G	0.727	0.753	0.975	0.90 (0.85-0.95)	.00008584	0.56	1.00 (0.95-1.05)	.8403	0.98 (0.79-1.17)	0.95 (0.92-0.99)	-0	.007011	0.91 (0.86-0.96)	--	.000124	1.00 (0.95-1.05)	-0	.959	0.95 (0.92-0.99)	--0	.00723
rs2293507	7	70228020	T	G	0.0441	0.0513	0.958	0.80 (0.69-0.91)	.00008603	0.379	0.98 (0.88-1.09)	.175	0.81 (0.49-1.12)	0.89 (0.81-0.97)	--	.002988	0.80 (0.70-0.91)	--	.00003307	0.96 (0.86-1.06)	--	.4604	0.88 (0.81-0.96)	---	.001337
rs7429990	3	47901803	A	C	0.26	0.274	1.01	0.90 (0.85-0.95)	.00008687	0.149	0.97 (0.93-1.02)	.5148	0.94 (0.77-1.12)	0.94 (0.91-0.98)	--	.0005679	0.91 (0.86-0.96)	--	.00007811	0.97 (0.93-1.02)	--	.2428	0.94 (0.91-0.97)	---	.0004525
chr1_29188427_I	1	29188427	D	I	0.473	0.454	0.902	1.10 (1.05-1.15)	.00008743	0.994	0.95 (0.90-0.99)			1.01 (0.98-1.05)	+-	.3946	1.10 (1.05-1.15)	+?	.00008938	0.95 (0.90-0.99)	?-	.01362	1.01 (0.98-1.05)	+?-	.3946
rs2226753	11	124439736	T	C	0.364	0.381	1.01	0.91 (0.87-0.96)	.00008927	0.404	0.99 (0.95-1.04)	.9517	1.00 (0.83-1.16)	0.95 (0.92-0.99)	--	.004456	0.92 (0.87-0.96)	--	.000159	1.00 (0.95-1.04)	--	.8159	0.96 (0.93-0.99)	---	.005074
chr19_30237263_I	19	30237263	D	I	0.916	0.924	0.604	0.81 (0.70-0.91)	.00009009	0.871	1.06 (0.96-1.16)			0.93 (0.86-1.01)	-+	.06635	0.81 (0.70-0.91)	-?	.00009016	1.06 (0.96-1.16)	?+	.2523	0.93 (0.86-1.01)	-?+	.06635
rs2564899	9	114857260	T	C	0.408	0.429	0.987	0.91 (0.87-0.96)	.0000903	0.627	1.01 (0.97-1.05)	.9029	1.01 (0.85-1.17)	0.96 (0.93-1.00)	-+	.02315	0.92 (0.88-0.96)	-+	.0001962	1.01 (0.97-1.05)	++	.6276	0.97 (0.94-1.00)	-++	.02735
rs9931719	16	58951683	T	C	0.164	0.149	0.943	1.14 (1.07-1.20)	.00009095	0.937	0.95 (0.89-1.01)	.6029	1.06 (0.84-1.28)	1.04 (0.99-1.08)	+-	.11	1.13 (1.07-1.19)	++	.00009601	0.96 (0.90-1.02)	+-	.1869	1.04 (0.99-1.08)	++-	.095
rs2293280	7	109219912	C	G	0.936	0.926	0.933	1.20 (1.11-1.30)	.00009107	0.157	1.05 (0.96-1.14)	.3991	1.16 (0.82-1.50)	1.12 (1.06-1.18)	++	.0005163	1.20 (1.11-1.29)	++	.00006438	1.06 (0.97-1.14)	++	.2012	1.12 (1.06-1.18)	+++	.0003606
rs7619385	3	10414909	A	G	0.586	0.565	1.01	1.09 (1.05-1.14)	.00009113	0.727	0.99 (0.94-1.03)	.495	1.06 (0.89-1.23)	1.04 (1.00-1.07)	+-	.02637	1.09 (1.05-1.14)	++	.00007627	0.99 (0.95-1.03)	+-	.6719	1.04 (1.01-1.07)	++-	.02102
rs138493916	2	61062412	C	G	0.0799	0.0671	0.91	1.20 (1.11-1.29)	.00009186	0.647	0.98 (0.89-1.07)	.597	0.92 (0.59-1.24)	1.09 (1.02-1.15)	+-	.0118	1.18 (1.09-1.26)	+-	.0002822	0.98 (0.89-1.07)	--	.6208	1.08 (1.02-1.14)	+--	.01783
rs2842330	14	69010925	A	C	0.935	0.921	0.858	1.21 (1.11-1.31)	.00009205	0.141	1.04 (0.96-1.12)	.6801	0.93 (0.59-1.27)	1.11 (1.04-1.17)	++	.001218	1.19 (1.10-1.28)	+-	.0002553	1.03 (0.96-1.11)	-+	.3872	1.10 (1.04-1.16)	+-+	.001845
rs6601581	8	11197598	T	C	0.788	0.771	0.672	1.14 (1.08-1.21)	.00009397	0.32	1.01 (0.95-1.07)	.4944	0.92 (0.66-1.17)	1.07 (1.02-1.11)	++	.00388	1.13 (1.06-1.19)	+-	.0003144	1.00 (0.94-1.06)	-+	.885	1.06 (1.02-1.11)	+-+	.006463
rs190401890	7	133787989	A	T	0.0612	0.0515	0.723	1.26 (1.14-1.37)	.00009407	0.386	1.02 (0.91-1.13)	.9786	1.00 (0.63-1.36)	1.13 (1.05-1.20)	++	.003278	1.23 (1.12-1.34)	+-	.0002006	1.02 (0.91-1.12)	-+	.7365	1.12 (1.04-1.20)	+-+	.004114
rs6079556	20	14745223	A	C	0.452	0.466	1.02	0.91 (0.87-0.96)	.00009541	0.00609	0.95 (0.91-0.99)	.4899	1.06 (0.89-1.23)	0.93 (0.90-0.96)	--	6.87600e-06	0.92 (0.88-0.97)	-+	.0003295	0.95 (0.91-0.99)	+-	.02371	0.94 (0.91-0.97)	-+-	.00001731
rs4964602	12	108047886	T	G	0.206	0.228	1.01	0.90 (0.84-0.95)	.00009641	0.222	0.98 (0.93-1.03)	.5585	1.06 (0.86-1.26)	0.94 (0.91-0.98)	--	.001479	0.91 (0.86-0.96)	-+	.0003217	0.99 (0.94-1.03)	+-	.5522	0.95 (0.91-0.98)	-+-	.00256
chr19_11253886_D	19	11253886	I	D	0.161	0.173	0.933	0.88 (0.82-0.95)	.00009817	0.934	1.04 (0.98-1.10)			1.04 (0.99-1.08)	+-	.1069	1.13 (1.07-1.19)	+?	.00009637	0.96 (0.90-1.02)	?-	.1747	1.04 (0.99-1.08)	+?-	.1069
rs10053166	5	60842210	A	G	0.871	0.885	0.979	0.87 (0.80-0.94)	.00009896	0.799	1.03 (0.96-1.10)	.3254	0.88 (0.63-1.13)	0.95 (0.90-1.00)	-+	.03249	0.87 (0.80-0.94)	--	.00006083	1.02 (0.95-1.09)	-+	.582	0.95 (0.90-0.99)	--+	.02226
chr13_60161890_I	13	60161890	I	D	0.204	0.218	0.78	0.88 (0.82-0.95)	.00009942	0.667	1.01 (0.95-1.07)			1.05 (1.01-1.09)	+-	.01984	1.13 (1.07-1.19)	+?	.0000975	0.99 (0.93-1.05)	?-	.7261	1.05 (1.01-1.09)	+?-	.01984
rs6456277	6	19827389	C	G	0.396	0.409	0.713	0.90 (0.84-0.95)	.00009971	0.706	1.02 (0.97-1.07)	.1354	1.16 (0.97-1.35)	0.96 (0.92-1.00)	-+	.02394	0.91 (0.86-0.97)	-+	.0008253	1.03 (0.98-1.08)	++	.2777	0.96 (0.93-1.00)	-++	.05441
