# Supplementary material for: Meta-analysis of GWAS of over 16,000 individuals with autism spectrum disorder highlights a novel locus at 10q24.32 and a significant overlap with schizophrenia
Source: Mol Autism. 2017 May 22;8:21. doi: 10.1186/s13229-017-0137-9 (PMC5441062; doi:10.1186/s13229-017-0137-9)
Supplement: Supplementary file 15 — Summary finding for ASD (World-wide Ancestries; no Swedish PAGES) and Schizophrenia (PMID: 25056061) Meta-analysis; Data reported on P ˂ 5E-8; all associations not previously reported at P ˂ 5E-8 in ASD or SCZ. (XLS 28 KB) [file 13229_2017_137_MOESM15_ESM.xls]

## Sheet: GWS AUT SCZ findings
MARKER	MARKER LOCATION	A1	ODDS RATIO (95%CI) - PGC AUT	ODDS RATIO (95%CI) - PGC SCZ	ODDS RATIO (95%CI) - PGC Combined	P-VALUE - PGC AUT	P-VALUE - PGC SCZ	P-VALUE - PGC Combined	ASSOCIATED REGION (CLUMP)	GENES IN REGION
rs57709857	chr8:38290424	A	0.92 (0.86-0.97)	0.93 (0.91-0.96)	0.93 (0.91-0.95)	0.004361	2.324e-07	4.146e-09	chr8:38014429..38316849	BAG4 DDHD2 FGFR1 LETM2 LSM1 PLPP5 WHSC1L1
rs1353545	chr3:60287845	C	1.05 (1.00-1.10)	1.06 (1.04-1.09)	1.06 (1.04-1.08)	0.07548	4.255e-08	1.105e-08	chr3:60276185..60305117	FHIT
rs6803008	chr3:71571345	T	0.94 (0.90-0.99)	0.95 (0.93-0.97)	0.94 (0.93-0.96)	0.0127	3.288e-07	1.337e-08	chr3:71433554..71679148	FOXP1 MIR1284
rs2828478	chr21:25105211	A	1.07 (1.02-1.12)	1.06 (1.04-1.08)	1.06 (1.04-1.08)	0.009009	5.261e-07	1.633e-08	chr21:25092482..25219939	NONE
rs9879311	chr3:10415343	T	1.08 (1.03-1.13)	1.05 (1.03-1.08)	1.06 (1.04-1.08)	0.001276	2.771e-06	1.879e-08	chr3:10317432..10520739	ATP2B2 GHRL GHRLOS LINC00852 MIR378B MIR885 SEC13 TATDN2
rs73416724	chr6:43337802	A	1.11 (1.03-1.20)	1.09 (1.05-1.13)	1.09 (1.06-1.13)	0.005845	1.421e-06	3.012e-08	chr6:43234901..43411659	ABCC10 CRIP3 MIR6780B SLC22A7 TTBK1 ZNF318
rs61847307	chr10:53944442	T	0.95 (0.90-1.00)	0.94 (0.92-0.96)	0.94 (0.92-0.96)	0.05148	2.082e-07	3.118e-08	chr10:53935082..54035437	PRKG1
rs7122181	chr11:81202910	A	0.95 (0.91-1.00)	0.95 (0.93-0.97)	0.95 (0.93-0.97)	0.04613	2.8e-07	3.702e-08	chr11:81178475..81209569	NONE
rs880446	chr20:62133177	A	1.07 (1.02-1.13)	1.06 (1.04-1.09)	1.06 (1.04-1.09)	0.007833	1.646e-06	4.359e-08	chr20:62113220..62178105	EEF1A2 PPDPF PTK6 SRMS
rs7521492	chr1:163727923	A	1.05 (1.00-1.10)	1.06 (1.03-1.08)	1.06 (1.04-1.08)	0.03056	5.641e-07	4.646e-08	chr1:163581663..163790947	NONE
rs72986630	chr19:11849736	T	1.07 (0.95-1.21)	1.16 (1.10-1.22)	1.14 (1.09-1.20)	0.2459	4.636e-08	4.664e-08	chr19:11849736..11943697	ZNF440 ZNF441 ZNF491 ZNF823
rs4904167	chr14:84700744	T	1.08 (1.03-1.14)	1.05 (1.03-1.07)	1.06 (1.04-1.08)	0.001376	5.192e-06	4.853e-08	chr14:84628384..84701798	NONE
